# Supplementary material for: Genome-wide association studies of missing metabolite measures from two population-based studies
Source: Genome Biol. 2026 Jul 10;27:220. doi: 10.1186/s13059-026-04132-9 (PMC13352909; doi:10.1186/s13059-026-04132-9)
Supplement: Supplementary file 2 — Additional file 2: Table S1. Genomic risk loci of metabolome wide significant SNPs in the NEO study [file 13059_2026_4132_MOESM2_ESM.xlsx]

## Sheet: Table S1
Genomic risk loci of metabolome wide significant SNPs in the NEO study : Results from FUMA analysis for genomic risk loci idenfied in missing metabolites in the NEO study
Metabolite name	Associated SNP	Chr:Pos	Risk allele	Risk locus	Start risk locus	End risk locus	Beta NEO	Associated p val	Lead SNP	Lead SNP p value	Compound ID	Super pathway	Sub pathway	HMDB
N-acetylkynurenine (2)	rs11689392	2:73622026	C	1	73581755	74109339	1.05984	1.991e-11	rs6546861	7.019e-20	48757	Amino Acid	Tryptophan Metabolism	HMDB0240342
N2-acetyl,N6,N6-dimethyllysine	rs11689392	2:73622026	C	1	73581755	74109339	2.13002	5.012e-14	rs6546861	7.019e-20	63254	Amino Acid	Lysine Metabolism	-
N-acetylkynurenine (2)	rs56672945	2:73622663	T	1	73581755	74109339	1.08302	1.693e-11	rs6546861	7.019e-20	48757	Amino Acid	Tryptophan Metabolism	HMDB0240342
N2-acetyl,N6,N6-dimethyllysine	rs56672945	2:73622663	T	1	73581755	74109339	2.14725	8.69e-14	rs6546861	7.019e-20	63254	Amino Acid	Lysine Metabolism	-
N-acetylkynurenine (2)	rs60844734	2:73623205	A	1	73581755	74109339	1.08886	1.345e-11	rs6546861	7.019e-20	48757	Amino Acid	Tryptophan Metabolism	HMDB0240342
N2-acetyl,N6,N6-dimethyllysine	rs60844734	2:73623205	A	1	73581755	74109339	2.1351	1.054e-13	rs6546861	7.019e-20	63254	Amino Acid	Lysine Metabolism	-
N-acetylkynurenine (2)	rs6741067	2:73623882	C	1	73581755	74109339	1.0646	1.625e-11	rs6546861	7.019e-20	48757	Amino Acid	Tryptophan Metabolism	HMDB0240342
N2-acetyl,N6,N6-dimethyllysine	rs6741067	2:73623882	C	1	73581755	74109339	2.12624	5.348e-14	rs6546861	7.019e-20	63254	Amino Acid	Lysine Metabolism	-
N-acetylkynurenine (2)	rs56014217	2:73623929	T	1	73581755	74109339	1.08969	7.813e-12	rs6546861	7.019e-20	48757	Amino Acid	Tryptophan Metabolism	HMDB0240342
N2-acetyl,N6,N6-dimethyllysine	rs56014217	2:73623929	T	1	73581755	74109339	2.1298	8.528e-14	rs6546861	7.019e-20	63254	Amino Acid	Lysine Metabolism	-
N-acetylkynurenine (2)	rs11679809	2:73624844	T	1	73581755	74109339	1.08816	1.373e-11	rs6546861	7.019e-20	48757	Amino Acid	Tryptophan Metabolism	HMDB0240342
N2-acetyl,N6,N6-dimethyllysine	rs11679809	2:73624844	T	1	73581755	74109339	2.14321	9.376e-14	rs6546861	7.019e-20	63254	Amino Acid	Lysine Metabolism	-
N-acetylkynurenine (2)	rs10184268	2:73627044	T	1	73581755	74109339	1.06324	2.802e-11	rs6546861	7.019e-20	48757	Amino Acid	Tryptophan Metabolism	HMDB0240342
N2-acetyl,N6,N6-dimethyllysine	rs10184268	2:73627044	T	1	73581755	74109339	2.14568	5.412e-14	rs6546861	7.019e-20	63254	Amino Acid	Lysine Metabolism	-
N-acetylkynurenine (2)	rs11899740	2:73631212	A	1	73581755	74109339	1.08808	1.336e-11	rs6546861	7.019e-20	48757	Amino Acid	Tryptophan Metabolism	HMDB0240342
N2-acetyl,N6,N6-dimethyllysine	rs11899740	2:73631212	A	1	73581755	74109339	2.15971	7.399e-14	rs6546861	7.019e-20	63254	Amino Acid	Lysine Metabolism	-
N-acetylkynurenine (2)	rs11899902	2:73631564	A	1	73581755	74109339	1.08825	1.313e-11	rs6546861	7.019e-20	48757	Amino Acid	Tryptophan Metabolism	HMDB0240342
N2-acetyl,N6,N6-dimethyllysine	rs11899902	2:73631564	A	1	73581755	74109339	2.15916	7.405e-14	rs6546861	7.019e-20	63254	Amino Acid	Lysine Metabolism	-
N-acetylkynurenine (2)	rs13383871	2:73631779	C	1	73581755	74109339	1.08195	1.682e-11	rs6546861	7.019e-20	48757	Amino Acid	Tryptophan Metabolism	HMDB0240342
N2-acetyl,N6,N6-dimethyllysine	rs13383871	2:73631779	C	1	73581755	74109339	2.17342	5.931e-14	rs6546861	7.019e-20	63254	Amino Acid	Lysine Metabolism	-
N-acetylkynurenine (2)	rs13428235	2:73633430	A	1	73581755	74109339	1.08814	1.302e-11	rs6546861	7.019e-20	48757	Amino Acid	Tryptophan Metabolism	HMDB0240342
N2-acetyl,N6,N6-dimethyllysine	rs13428235	2:73633430	A	1	73581755	74109339	2.16099	7.177e-14	rs6546861	7.019e-20	63254	Amino Acid	Lysine Metabolism	-
N-acetylkynurenine (2)	rs7580825	2:73635148	A	1	73581755	74109339	1.08814	1.292e-11	rs6546861	7.019e-20	48757	Amino Acid	Tryptophan Metabolism	HMDB0240342
N2-acetyl,N6,N6-dimethyllysine	rs7580825	2:73635148	A	1	73581755	74109339	2.16292	6.963e-14	rs6546861	7.019e-20	63254	Amino Acid	Lysine Metabolism	-
N-acetylkynurenine (2)	rs10179134	2:73637519	G	1	73581755	74109339	1.08186	1.629e-11	rs6546861	7.019e-20	48757	Amino Acid	Tryptophan Metabolism	HMDB0240342
N2-acetyl,N6,N6-dimethyllysine	rs10179134	2:73637519	G	1	73581755	74109339	2.1806	5.275e-14	rs6546861	7.019e-20	63254	Amino Acid	Lysine Metabolism	-
N-acetylkynurenine (2)	rs6755217	2:73641285	T	1	73581755	74109339	1.08243	9.311e-12	rs6546861	7.019e-20	48757	Amino Acid	Tryptophan Metabolism	HMDB0240342
N2-acetyl,N6,N6-dimethyllysine	rs6755217	2:73641285	T	1	73581755	74109339	2.1755	4.201e-14	rs6546861	7.019e-20	63254	Amino Acid	Lysine Metabolism	-
N-acetylkynurenine (2)	rs6755241	2:73641364	T	1	73581755	74109339	1.08232	9.298e-12	rs6546861	7.019e-20	48757	Amino Acid	Tryptophan Metabolism	HMDB0240342
N2-acetyl,N6,N6-dimethyllysine	rs6755241	2:73641364	T	1	73581755	74109339	2.17659	4.122e-14	rs6546861	7.019e-20	63254	Amino Acid	Lysine Metabolism	-
N-acetylkynurenine (2)	rs7564890	2:73641853	C	1	73581755	74109339	1.08253	9.141e-12	rs6546861	7.019e-20	48757	Amino Acid	Tryptophan Metabolism	HMDB0240342
N2-acetyl,N6,N6-dimethyllysine	rs7564890	2:73641853	C	1	73581755	74109339	2.17766	4.066e-14	rs6546861	7.019e-20	63254	Amino Acid	Lysine Metabolism	-
N-acetylkynurenine (2)	rs1918863	2:73644481	G	1	73581755	74109339	1.06209	1.592e-11	rs6546861	7.019e-20	48757	Amino Acid	Tryptophan Metabolism	HMDB0240342
N2-acetyl,N6,N6-dimethyllysine	rs1918863	2:73644481	G	1	73581755	74109339	2.17353	2.614e-14	rs6546861	7.019e-20	63254	Amino Acid	Lysine Metabolism	-
N-acetylkynurenine (2)	rs1534471	2:73647508	A	1	73581755	74109339	1.04434	4.252e-11	rs6546861	7.019e-20	48757	Amino Acid	Tryptophan Metabolism	HMDB0240342
N2-acetyl,N6,N6-dimethyllysine	rs1534471	2:73647508	A	1	73581755	74109339	2.2169	1.269e-14	rs6546861	7.019e-20	63254	Amino Acid	Lysine Metabolism	-
N-acetylkynurenine (2)	rs6705489	2:73648811	T	1	73581755	74109339	1.07235	1.82e-11	rs6546861	7.019e-20	48757	Amino Acid	Tryptophan Metabolism	HMDB0240342
N2-acetyl,N6,N6-dimethyllysine	rs6705489	2:73648811	T	1	73581755	74109339	2.20779	2.429e-14	rs6546861	7.019e-20	63254	Amino Acid	Lysine Metabolism	-
N-acetylkynurenine (2)	rs1881245	2:73649928	A	1	73581755	74109339	1.04169	4.592e-11	rs6546861	7.019e-20	48757	Amino Acid	Tryptophan Metabolism	HMDB0240342
N2-acetyl,N6,N6-dimethyllysine	rs1881245	2:73649928	A	1	73581755	74109339	2.2312	1.018e-14	rs6546861	7.019e-20	63254	Amino Acid	Lysine Metabolism	-
N-acetylkynurenine (2)	rs3813227	2:73651967	T	1	73581755	74109339	1.0434	2.61e-11	rs6546861	7.019e-20	48757	Amino Acid	Tryptophan Metabolism	HMDB0240342
N2-acetyl,N6,N6-dimethyllysine	rs3813227	2:73651967	T	1	73581755	74109339	2.21834	9.116e-15	rs6546861	7.019e-20	63254	Amino Acid	Lysine Metabolism	-
N-acetylkynurenine (2)	rs7598396	2:73652628	G	1	73581755	74109339	1.06743	1.318e-11	rs6546861	7.019e-20	48757	Amino Acid	Tryptophan Metabolism	HMDB0240342
N2-acetyl,N6,N6-dimethyllysine	rs7598396	2:73652628	G	1	73581755	74109339	2.21065	1.698e-14	rs6546861	7.019e-20	63254	Amino Acid	Lysine Metabolism	-
N-acetylkynurenine (2)	rs6753344	2:73653138	G	1	73581755	74109339	1.06749	1.317e-11	rs6546861	7.019e-20	48757	Amino Acid	Tryptophan Metabolism	HMDB0240342
N2-acetyl,N6,N6-dimethyllysine	rs6753344	2:73653138	G	1	73581755	74109339	2.21031	1.711e-14	rs6546861	7.019e-20	63254	Amino Acid	Lysine Metabolism	-
N-acetylkynurenine (2)	rs6740223	2:73653332	C	1	73581755	74109339	1.03747	3.339e-11	rs6546861	7.019e-20	48757	Amino Acid	Tryptophan Metabolism	HMDB0240342
N2-acetyl,N6,N6-dimethyllysine	rs6740223	2:73653332	C	1	73581755	74109339	2.23319	7.28e-15	rs6546861	7.019e-20	63254	Amino Acid	Lysine Metabolism	-
N-acetylkynurenine (2)	rs6707722	2:73654363	A	1	73581755	74109339	1.04327	2.653e-11	rs6546861	7.019e-20	48757	Amino Acid	Tryptophan Metabolism	HMDB0240342
N2-acetyl,N6,N6-dimethyllysine	rs6707722	2:73654363	A	1	73581755	74109339	2.21878	9.232e-15	rs6546861	7.019e-20	63254	Amino Acid	Lysine Metabolism	-
N-acetylkynurenine (2)	rs10190219	2:73658331	T	1	73581755	74109339	1.07172	1.898e-11	rs6546861	7.019e-20	48757	Amino Acid	Tryptophan Metabolism	HMDB0240342
N2-acetyl,N6,N6-dimethyllysine	rs10190219	2:73658331	T	1	73581755	74109339	2.21033	2.425e-14	rs6546861	7.019e-20	63254	Amino Acid	Lysine Metabolism	-
N-acetylkynurenine (2)	rs2421550	2:73658686	G	1	73581755	74109339	1.04109	4.812e-11	rs6546861	7.019e-20	48757	Amino Acid	Tryptophan Metabolism	HMDB0240342
N2-acetyl,N6,N6-dimethyllysine	rs2421550	2:73658686	G	1	73581755	74109339	2.23321	1.033e-14	rs6546861	7.019e-20	63254	Amino Acid	Lysine Metabolism	-
N-acetylkynurenine (2)	rs6736866	2:73661986	G	1	73581755	74109339	1.07072	1.236e-11	rs6546861	7.019e-20	48757	Amino Acid	Tryptophan Metabolism	HMDB0240342
N2-acetyl,N6,N6-dimethyllysine	rs6736866	2:73661986	G	1	73581755	74109339	2.20627	1.999e-14	rs6546861	7.019e-20	63254	Amino Acid	Lysine Metabolism	-
N-acetylkynurenine (2)	rs6546835	2:73664715	A	1	73581755	74109339	1.04161	2.945e-11	rs6546861	7.019e-20	48757	Amino Acid	Tryptophan Metabolism	HMDB0240342
N2-acetyl,N6,N6-dimethyllysine	rs6546835	2:73664715	A	1	73581755	74109339	2.22106	9.627e-15	rs6546861	7.019e-20	63254	Amino Acid	Lysine Metabolism	-
N-acetylkynurenine (2)	rs2901438	2:73665656	A	1	73581755	74109339	1.04174	2.905e-11	rs6546861	7.019e-20	48757	Amino Acid	Tryptophan Metabolism	HMDB0240342
N2-acetyl,N6,N6-dimethyllysine	rs2901438	2:73665656	A	1	73581755	74109339	2.22032	9.76e-15	rs6546861	7.019e-20	63254	Amino Acid	Lysine Metabolism	-
N-acetylkynurenine (2)	rs7584575	2:73666402	T	1	73581755	74109339	1.04152	2.931e-11	rs6546861	7.019e-20	48757	Amino Acid	Tryptophan Metabolism	HMDB0240342
N2-acetyl,N6,N6-dimethyllysine	rs7584575	2:73666402	T	1	73581755	74109339	2.22029	9.826e-15	rs6546861	7.019e-20	63254	Amino Acid	Lysine Metabolism	-
N-acetylkynurenine (2)	rs7585004	2:73666645	C	1	73581755	74109339	1.04134	2.964e-11	rs6546861	7.019e-20	48757	Amino Acid	Tryptophan Metabolism	HMDB0240342
N2-acetyl,N6,N6-dimethyllysine	rs7585004	2:73666645	C	1	73581755	74109339	2.22148	9.693e-15	rs6546861	7.019e-20	63254	Amino Acid	Lysine Metabolism	-
N-acetylkynurenine (2)	rs7585124	2:73666724	A	1	73581755	74109339	1.04185	3.008e-11	rs6546861	7.019e-20	48757	Amino Acid	Tryptophan Metabolism	HMDB0240342
N2-acetyl,N6,N6-dimethyllysine	rs7585124	2:73666724	A	1	73581755	74109339	2.22343	9.868e-15	rs6546861	7.019e-20	63254	Amino Acid	Lysine Metabolism	-
N-acetylkynurenine (2)	rs7598946	2:73666729	C	1	73581755	74109339	1.04183	3.007e-11	rs6546861	7.019e-20	48757	Amino Acid	Tryptophan Metabolism	HMDB0240342
N2-acetyl,N6,N6-dimethyllysine	rs7598946	2:73666729	C	1	73581755	74109339	2.22333	9.878e-15	rs6546861	7.019e-20	63254	Amino Acid	Lysine Metabolism	-
N-acetylkynurenine (2)	rs10175180	2:73673123	T	1	73581755	74109339	1.03969	3.16e-11	rs6546861	7.019e-20	48757	Amino Acid	Tryptophan Metabolism	HMDB0240342
N2-acetyl,N6,N6-dimethyllysine	rs10175180	2:73673123	T	1	73581755	74109339	2.21794	1.057e-14	rs6546861	7.019e-20	63254	Amino Acid	Lysine Metabolism	-
N-acetylkynurenine (2)	rs10496191	2:73673798	T	1	73581755	74109339	1.03953	3.177e-11	rs6546861	7.019e-20	48757	Amino Acid	Tryptophan Metabolism	HMDB0240342
N2-acetyl,N6,N6-dimethyllysine	rs10496191	2:73673798	T	1	73581755	74109339	2.21712	1.071e-14	rs6546861	7.019e-20	63254	Amino Acid	Lysine Metabolism	-
N-acetylkynurenine (2)	rs6546836	2:73677833	G	1	73581755	74109339	1.04234	2.808e-11	rs6546861	7.019e-20	48757	Amino Acid	Tryptophan Metabolism	HMDB0240342
N2-acetyl,N6,N6-dimethyllysine	rs6546836	2:73677833	G	1	73581755	74109339	2.22067	9.406e-15	rs6546861	7.019e-20	63254	Amino Acid	Lysine Metabolism	-
N-acetylkynurenine (2)	rs6546837	2:73677898	C	1	73581755	74109339	1.04271	2.752e-11	rs6546861	7.019e-20	48757	Amino Acid	Tryptophan Metabolism	HMDB0240342
N2-acetyl,N6,N6-dimethyllysine	rs6546837	2:73677898	C	1	73581755	74109339	2.2198	9.386e-15	rs6546861	7.019e-20	63254	Amino Acid	Lysine Metabolism	-
N-acetylkynurenine (2)	rs6546838	2:73679280	G	1	73581755	74109339	1.0434	2.61e-11	rs6546861	7.019e-20	48757	Amino Acid	Tryptophan Metabolism	HMDB0240342
N2-acetyl,N6,N6-dimethyllysine	rs6546838	2:73679280	G	1	73581755	74109339	2.21834	9.116e-15	rs6546861	7.019e-20	63254	Amino Acid	Lysine Metabolism	-
N-acetylkynurenine (2)	rs6724782	2:73679990	A	1	73581755	74109339	1.04374	2.554e-11	rs6546861	7.019e-20	48757	Amino Acid	Tryptophan Metabolism	HMDB0240342
N2-acetyl,N6,N6-dimethyllysine	rs6724782	2:73679990	A	1	73581755	74109339	2.21804	9.072e-15	rs6546861	7.019e-20	63254	Amino Acid	Lysine Metabolism	-
N-acetylkynurenine (2)	rs6546839	2:73680508	C	1	73581755	74109339	1.04417	2.511e-11	rs6546861	7.019e-20	48757	Amino Acid	Tryptophan Metabolism	HMDB0240342
N2-acetyl,N6,N6-dimethyllysine	rs6546839	2:73680508	C	1	73581755	74109339	2.21799	9.061e-15	rs6546861	7.019e-20	63254	Amino Acid	Lysine Metabolism	-
N-acetylkynurenine (2)	rs7594511	2:73681639	G	1	73581755	74109339	1.07442	9.735e-12	rs6546861	7.019e-20	48757	Amino Acid	Tryptophan Metabolism	HMDB0240342
N2-acetyl,N6,N6-dimethyllysine	rs7594511	2:73681639	G	1	73581755	74109339	2.19515	2.119e-14	rs6546861	7.019e-20	63254	Amino Acid	Lysine Metabolism	-
N-acetylkynurenine (2)	rs6756987	2:73687077	T	1	73581755	74109339	1.04679	2.131e-11	rs6546861	7.019e-20	48757	Amino Acid	Tryptophan Metabolism	HMDB0240342
N2-acetyl,N6,N6-dimethyllysine	rs6756987	2:73687077	T	1	73581755	74109339	2.21667	9.025e-15	rs6546861	7.019e-20	63254	Amino Acid	Lysine Metabolism	-
N-acetylkynurenine (2)	rs150050145	2:73688384	G	1	73581755	74109339	1.07614	8.158e-12	rs6546861	7.019e-20	48757	Amino Acid	Tryptophan Metabolism	HMDB0240342
N2-acetyl,N6,N6-dimethyllysine	rs150050145	2:73688384	G	1	73581755	74109339	2.194	2.066e-14	rs6546861	7.019e-20	63254	Amino Acid	Lysine Metabolism	-
N-acetylkynurenine (2)	rs9807961	2:73694043	G	1	73581755	74109339	1.04697	1.833e-11	rs6546861	7.019e-20	48757	Amino Acid	Tryptophan Metabolism	HMDB0240342
N2-acetyl,N6,N6-dimethyllysine	rs9807961	2:73694043	G	1	73581755	74109339	2.21634	8.754e-15	rs6546861	7.019e-20	63254	Amino Acid	Lysine Metabolism	-
N-acetylkynurenine (2)	rs10186501	2:73697844	T	1	73581755	74109339	1.04607	1.823e-11	rs6546861	7.019e-20	48757	Amino Acid	Tryptophan Metabolism	HMDB0240342
N2-acetyl,N6,N6-dimethyllysine	rs10186501	2:73697844	T	1	73581755	74109339	2.21526	8.822e-15	rs6546861	7.019e-20	63254	Amino Acid	Lysine Metabolism	-
N-acetylkynurenine (2)	rs10189574	2:73698518	A	1	73581755	74109339	1.0461	1.822e-11	rs6546861	7.019e-20	48757	Amino Acid	Tryptophan Metabolism	HMDB0240342
N2-acetyl,N6,N6-dimethyllysine	rs10189574	2:73698518	A	1	73581755	74109339	2.21517	8.836e-15	rs6546861	7.019e-20	63254	Amino Acid	Lysine Metabolism	-
N-acetylkynurenine (2)	rs62151652	2:73700131	C	1	73581755	74109339	1.07609	7.092e-12	rs6546861	7.019e-20	48757	Amino Acid	Tryptophan Metabolism	HMDB0240342
N2-acetyl,N6,N6-dimethyllysine	rs62151652	2:73700131	C	1	73581755	74109339	2.1922	2.069e-14	rs6546861	7.019e-20	63254	Amino Acid	Lysine Metabolism	-
N-acetylkynurenine (2)	rs2140195	2:73702344	G	1	73581755	74109339	1.0461	1.812e-11	rs6546861	7.019e-20	48757	Amino Acid	Tryptophan Metabolism	HMDB0240342
N2-acetyl,N6,N6-dimethyllysine	rs2140195	2:73702344	G	1	73581755	74109339	2.21493	8.847e-15	rs6546861	7.019e-20	63254	Amino Acid	Lysine Metabolism	-
N-acetylkynurenine (2)	rs10195357	2:73713029	G	1	73581755	74109339	1.04897	1.812e-11	rs6546861	7.019e-20	48757	Amino Acid	Tryptophan Metabolism	HMDB0240342
N2-acetyl,N6,N6-dimethyllysine	rs10195357	2:73713029	G	1	73581755	74109339	2.23105	7.617e-15	rs6546861	7.019e-20	63254	Amino Acid	Lysine Metabolism	-
N-acetylkynurenine (2)	rs13392872	2:73713072	A	1	73581755	74109339	1.07945	6.899e-12	rs6546861	7.019e-20	48757	Amino Acid	Tryptophan Metabolism	HMDB0240342
N2-acetyl,N6,N6-dimethyllysine	rs13392872	2:73713072	A	1	73581755	74109339	2.20767	1.77e-14	rs6546861	7.019e-20	63254	Amino Acid	Lysine Metabolism	-
N-acetylkynurenine (2)	rs10187192	2:73713500	C	1	73581755	74109339	1.07951	6.292e-12	rs6546861	7.019e-20	48757	Amino Acid	Tryptophan Metabolism	HMDB0240342
N2-acetyl,N6,N6-dimethyllysine	rs10187192	2:73713500	C	1	73581755	74109339	2.20228	1.775e-14	rs6546861	7.019e-20	63254	Amino Acid	Lysine Metabolism	-
N-acetylkynurenine (2)	rs10187416	2:73713741	G	1	73581755	74109339	1.04939	1.606e-11	rs6546861	7.019e-20	48757	Amino Acid	Tryptophan Metabolism	HMDB0240342
N2-acetyl,N6,N6-dimethyllysine	rs10187416	2:73713741	G	1	73581755	74109339	2.22503	7.577e-15	rs6546861	7.019e-20	63254	Amino Acid	Lysine Metabolism	-
N-acetylkynurenine (2)	rs10207264	2:73714097	A	1	73581755	74109339	1.04938	1.606e-11	rs6546861	7.019e-20	48757	Amino Acid	Tryptophan Metabolism	HMDB0240342
N2-acetyl,N6,N6-dimethyllysine	rs10207264	2:73714097	A	1	73581755	74109339	2.22513	7.565e-15	rs6546861	7.019e-20	63254	Amino Acid	Lysine Metabolism	-
N-acetylkynurenine (2)	rs10183818	2:73714556	G	1	73581755	74109339	1.07628	7.042e-12	rs6546861	7.019e-20	48757	Amino Acid	Tryptophan Metabolism	HMDB0240342
N2-acetyl,N6,N6-dimethyllysine	rs10183818	2:73714556	G	1	73581755	74109339	2.19205	2.075e-14	rs6546861	7.019e-20	63254	Amino Acid	Lysine Metabolism	-
N-acetylkynurenine (2)	rs2056486	2:73717567	T	1	73581755	74109339	1.04597	1.797e-11	rs6546861	7.019e-20	48757	Amino Acid	Tryptophan Metabolism	HMDB0240342
N2-acetyl,N6,N6-dimethyllysine	rs2056486	2:73717567	T	1	73581755	74109339	2.2146	8.846e-15	rs6546861	7.019e-20	63254	Amino Acid	Lysine Metabolism	-
N-acetylkynurenine (2)	rs10193972	2:73717656	G	1	73581755	74109339	1.04597	1.797e-11	rs6546861	7.019e-20	48757	Amino Acid	Tryptophan Metabolism	HMDB0240342
N2-acetyl,N6,N6-dimethyllysine	rs10193972	2:73717656	G	1	73581755	74109339	2.2146	8.846e-15	rs6546861	7.019e-20	63254	Amino Acid	Lysine Metabolism	-
N-acetylkynurenine (2)	rs13421462	2:73719875	C	1	73581755	74109339	1.07655	6.936e-12	rs6546861	7.019e-20	48757	Amino Acid	Tryptophan Metabolism	HMDB0240342
N2-acetyl,N6,N6-dimethyllysine	rs13421462	2:73719875	C	1	73581755	74109339	2.18848	2.178e-14	rs6546861	7.019e-20	63254	Amino Acid	Lysine Metabolism	-
N-acetylkynurenine (2)	rs13398956	2:73720258	A	1	73581755	74109339	1.07609	6.986e-12	rs6546861	7.019e-20	48757	Amino Acid	Tryptophan Metabolism	HMDB0240342
N2-acetyl,N6,N6-dimethyllysine	rs13398956	2:73720258	A	1	73581755	74109339	2.19159	2.078e-14	rs6546861	7.019e-20	63254	Amino Acid	Lysine Metabolism	-
N-acetylkynurenine (2)	rs11901272	2:73720444	G	1	73581755	74109339	1.0461	1.791e-11	rs6546861	7.019e-20	48757	Amino Acid	Tryptophan Metabolism	HMDB0240342
N2-acetyl,N6,N6-dimethyllysine	rs11901272	2:73720444	G	1	73581755	74109339	2.21421	8.909e-15	rs6546861	7.019e-20	63254	Amino Acid	Lysine Metabolism	-
N-acetylkynurenine (2)	rs73947808	2:73721250	C	1	73581755	74109339	1.07623	7.086e-12	rs6546861	7.019e-20	48757	Amino Acid	Tryptophan Metabolism	HMDB0240342
N2-acetyl,N6,N6-dimethyllysine	rs73947808	2:73721250	C	1	73581755	74109339	2.19175	2.088e-14	rs6546861	7.019e-20	63254	Amino Acid	Lysine Metabolism	-
N-acetylkynurenine (2)	rs56154726	2:73721767	T	1	73581755	74109339	1.08017	5.973e-12	rs6546861	7.019e-20	48757	Amino Acid	Tryptophan Metabolism	HMDB0240342
N2-acetyl,N6,N6-dimethyllysine	rs56154726	2:73721767	T	1	73581755	74109339	2.20198	1.704e-14	rs6546861	7.019e-20	63254	Amino Acid	Lysine Metabolism	-
N-acetylkynurenine (2)	rs11674602	2:73723185	T	1	73581755	74109339	1.07626	6.957e-12	rs6546861	7.019e-20	48757	Amino Acid	Tryptophan Metabolism	HMDB0240342
N2-acetyl,N6,N6-dimethyllysine	rs11674602	2:73723185	T	1	73581755	74109339	2.19156	2.082e-14	rs6546861	7.019e-20	63254	Amino Acid	Lysine Metabolism	-
N-acetylkynurenine (2)	rs13384952	2:73723959	G	1	73581755	74109339	1.07628	7.035e-12	rs6546861	7.019e-20	48757	Amino Acid	Tryptophan Metabolism	HMDB0240342
N2-acetyl,N6,N6-dimethyllysine	rs13384952	2:73723959	G	1	73581755	74109339	2.19158	2.087e-14	rs6546861	7.019e-20	63254	Amino Acid	Lysine Metabolism	-
N-acetylkynurenine (2)	rs7572722	2:73724675	C	1	73581755	74109339	1.07659	8.578e-12	rs6546861	7.019e-20	48757	Amino Acid	Tryptophan Metabolism	HMDB0240342
N2-acetyl,N6,N6-dimethyllysine	rs7572722	2:73724675	C	1	73581755	74109339	2.19386	2.135e-14	rs6546861	7.019e-20	63254	Amino Acid	Lysine Metabolism	-
N-acetylkynurenine (2)	rs58603761	2:73726605	G	1	73581755	74109339	1.04596	1.822e-11	rs6546861	7.019e-20	48757	Amino Acid	Tryptophan Metabolism	HMDB0240342
N2-acetyl,N6,N6-dimethyllysine	rs58603761	2:73726605	G	1	73581755	74109339	2.2152	8.855e-15	rs6546861	7.019e-20	63254	Amino Acid	Lysine Metabolism	-
N-acetylkynurenine (2)	rs1403284	2:73726662	A	1	73581755	74109339	1.07612	7.202e-12	rs6546861	7.019e-20	48757	Amino Acid	Tryptophan Metabolism	HMDB0240342
N2-acetyl,N6,N6-dimethyllysine	rs1403284	2:73726662	A	1	73581755	74109339	2.19315	2.065e-14	rs6546861	7.019e-20	63254	Amino Acid	Lysine Metabolism	-
N-acetylkynurenine (2)	rs7607014	2:73730174	G	1	73581755	74109339	1.04707	1.774e-11	rs6546861	7.019e-20	48757	Amino Acid	Tryptophan Metabolism	HMDB0240342
N2-acetyl,N6,N6-dimethyllysine	rs7607014	2:73730174	G	1	73581755	74109339	2.21508	8.93e-15	rs6546861	7.019e-20	63254	Amino Acid	Lysine Metabolism	-
N-acetylkynurenine (2)	rs7588169	2:73732096	C	1	73581755	74109339	1.04642	1.788e-11	rs6546861	7.019e-20	48757	Amino Acid	Tryptophan Metabolism	HMDB0240342
N2-acetyl,N6,N6-dimethyllysine	rs7588169	2:73732096	C	1	73581755	74109339	2.21676	8.657e-15	rs6546861	7.019e-20	63254	Amino Acid	Lysine Metabolism	-
N-acetylkynurenine (2)	rs13400985	2:73733071	G	1	73581755	74109339	1.07639	6.979e-12	rs6546861	7.019e-20	48757	Amino Acid	Tryptophan Metabolism	HMDB0240342
N2-acetyl,N6,N6-dimethyllysine	rs13400985	2:73733071	G	1	73581755	74109339	2.19401	2.022e-14	rs6546861	7.019e-20	63254	Amino Acid	Lysine Metabolism	-
N-acetylkynurenine (2)	rs9753079	2:73733313	T	1	73581755	74109339	1.04643	1.787e-11	rs6546861	7.019e-20	48757	Amino Acid	Tryptophan Metabolism	HMDB0240342
N2-acetyl,N6,N6-dimethyllysine	rs9753079	2:73733313	T	1	73581755	74109339	2.21654	8.686e-15	rs6546861	7.019e-20	63254	Amino Acid	Lysine Metabolism	-
N-acetylkynurenine (2)	rs11693586	2:73733867	T	1	73581755	74109339	1.07141	9.19e-12	rs6546861	7.019e-20	48757	Amino Acid	Tryptophan Metabolism	HMDB0240342
N2-acetyl,N6,N6-dimethyllysine	rs11693586	2:73733867	T	1	73581755	74109339	2.18534	2.699e-14	rs6546861	7.019e-20	63254	Amino Acid	Lysine Metabolism	-
N-acetylkynurenine (2)	rs11693588	2:73733875	T	1	73581755	74109339	1.07102	8.917e-12	rs6546861	7.019e-20	48757	Amino Acid	Tryptophan Metabolism	HMDB0240342
N2-acetyl,N6,N6-dimethyllysine	rs11693588	2:73733875	T	1	73581755	74109339	2.18405	2.662e-14	rs6546861	7.019e-20	63254	Amino Acid	Lysine Metabolism	-
N-acetylkynurenine (2)	rs148924788	2:73734130	T	1	73581755	74109339	1.07448	8.726e-12	rs6546861	7.019e-20	48757	Amino Acid	Tryptophan Metabolism	HMDB0240342
N2-acetyl,N6,N6-dimethyllysine	rs148924788	2:73734130	T	1	73581755	74109339	2.18386	2.843e-14	rs6546861	7.019e-20	63254	Amino Acid	Lysine Metabolism	-
N-acetylkynurenine (2)	rs145733937	2:73734133	A	1	73581755	74109339	1.07444	8.734e-12	rs6546861	7.019e-20	48757	Amino Acid	Tryptophan Metabolism	HMDB0240342
N2-acetyl,N6,N6-dimethyllysine	rs145733937	2:73734133	A	1	73581755	74109339	2.18371	2.848e-14	rs6546861	7.019e-20	63254	Amino Acid	Lysine Metabolism	-
N-acetylkynurenine (2)	rs6708766	2:73737204	T	1	73581755	74109339	1.07657	6.951e-12	rs6546861	7.019e-20	48757	Amino Acid	Tryptophan Metabolism	HMDB0240342
N2-acetyl,N6,N6-dimethyllysine	rs6708766	2:73737204	T	1	73581755	74109339	2.19366	2.04e-14	rs6546861	7.019e-20	63254	Amino Acid	Lysine Metabolism	-
N-acetylkynurenine (2)	rs9309473	2:73743982	G	1	73581755	74109339	1.07098	8.174e-12	rs6546861	7.019e-20	48757	Amino Acid	Tryptophan Metabolism	HMDB0240342
N2-acetyl,N6,N6-dimethyllysine	rs9309473	2:73743982	G	1	73581755	74109339	2.21262	1.152e-14	rs6546861	7.019e-20	63254	Amino Acid	Lysine Metabolism	-
N-acetylkynurenine (2)	rs6711033	2:73746643	C	1	73581755	74109339	1.04134	2.081e-11	rs6546861	7.019e-20	48757	Amino Acid	Tryptophan Metabolism	HMDB0240342
N2-acetyl,N6,N6-dimethyllysine	rs6711033	2:73746643	C	1	73581755	74109339	2.23558	4.878e-15	rs6546861	7.019e-20	63254	Amino Acid	Lysine Metabolism	-
N-acetylkynurenine (2)	rs11884776	2:73746923	T	1	73581755	74109339	1.07063	9.032e-12	rs6546861	7.019e-20	48757	Amino Acid	Tryptophan Metabolism	HMDB0240342
N2-acetyl,N6,N6-dimethyllysine	rs11884776	2:73746923	T	1	73581755	74109339	2.18209	2.716e-14	rs6546861	7.019e-20	63254	Amino Acid	Lysine Metabolism	-
N-acetylkynurenine (2)	rs10170849	2:73747932	A	1	73581755	74109339	1.04054	2.292e-11	rs6546861	7.019e-20	48757	Amino Acid	Tryptophan Metabolism	HMDB0240342
N2-acetyl,N6,N6-dimethyllysine	rs10170849	2:73747932	A	1	73581755	74109339	2.20445	1.172e-14	rs6546861	7.019e-20	63254	Amino Acid	Lysine Metabolism	-
N-acetylkynurenine (2)	rs13392691	2:73748980	A	1	73581755	74109339	1.07067	9.027e-12	rs6546861	7.019e-20	48757	Amino Acid	Tryptophan Metabolism	HMDB0240342
N2-acetyl,N6,N6-dimethyllysine	rs13392691	2:73748980	A	1	73581755	74109339	2.18214	2.716e-14	rs6546861	7.019e-20	63254	Amino Acid	Lysine Metabolism	-
N-acetylkynurenine (2)	rs6719753	2:73749054	G	1	73581755	74109339	1.03594	2.645e-11	rs6546861	7.019e-20	48757	Amino Acid	Tryptophan Metabolism	HMDB0240342
N2-acetyl,N6,N6-dimethyllysine	rs6719753	2:73749054	G	1	73581755	74109339	2.22532	6.492e-15	rs6546861	7.019e-20	63254	Amino Acid	Lysine Metabolism	-
N-acetylkynurenine (2)	rs7567585	2:73751966	A	1	73581755	74109339	1.0414	2.077e-11	rs6546861	7.019e-20	48757	Amino Acid	Tryptophan Metabolism	HMDB0240342
N2-acetyl,N6,N6-dimethyllysine	rs7567585	2:73751966	A	1	73581755	74109339	2.2353	4.899e-15	rs6546861	7.019e-20	63254	Amino Acid	Lysine Metabolism	-
N-acetylkynurenine (2)	rs10469966	2:73752368	A	1	73581755	74109339	1.04973	2.017e-11	rs6546861	7.019e-20	48757	Amino Acid	Tryptophan Metabolism	HMDB0240342
N2-acetyl,N6,N6-dimethyllysine	rs10469966	2:73752368	A	1	73581755	74109339	2.12073	9.701e-15	rs6546861	7.019e-20	63254	Amino Acid	Lysine Metabolism	-
N-acetylkynurenine (2)	rs13409668	2:73753187	T	1	73581755	74109339	1.04025	2.324e-11	rs6546861	7.019e-20	48757	Amino Acid	Tryptophan Metabolism	HMDB0240342
N2-acetyl,N6,N6-dimethyllysine	rs13409668	2:73753187	T	1	73581755	74109339	2.20189	1.219e-14	rs6546861	7.019e-20	63254	Amino Acid	Lysine Metabolism	-
N-acetylkynurenine (2)	rs7566385	2:73756817	T	1	73581755	74109339	1.0402	2.33e-11	rs6546861	7.019e-20	48757	Amino Acid	Tryptophan Metabolism	HMDB0240342
N2-acetyl,N6,N6-dimethyllysine	rs7566385	2:73756817	T	1	73581755	74109339	2.20443	1.176e-14	rs6546861	7.019e-20	63254	Amino Acid	Lysine Metabolism	-
N-acetylkynurenine (2)	rs2421552	2:73758803	T	1	73581755	74109339	1.07048	9.107e-12	rs6546861	7.019e-20	48757	Amino Acid	Tryptophan Metabolism	HMDB0240342
N2-acetyl,N6,N6-dimethyllysine	rs2421552	2:73758803	T	1	73581755	74109339	2.2268	1.078e-14	rs6546861	7.019e-20	63254	Amino Acid	Lysine Metabolism	-
N-acetylkynurenine (2)	rs10199224	2:73761446	G	1	73581755	74109339	1.07078	8.991e-12	rs6546861	7.019e-20	48757	Amino Acid	Tryptophan Metabolism	HMDB0240342
N2-acetyl,N6,N6-dimethyllysine	rs10199224	2:73761446	G	1	73581755	74109339	2.18201	2.736e-14	rs6546861	7.019e-20	63254	Amino Acid	Lysine Metabolism	-
N-acetylkynurenine (2)	rs3738848	2:73761881	A	1	73581755	74109339	1.03608	2.655e-11	rs6546861	7.019e-20	48757	Amino Acid	Tryptophan Metabolism	HMDB0240342
N2-acetyl,N6,N6-dimethyllysine	rs3738848	2:73761881	A	1	73581755	74109339	2.22541	6.528e-15	rs6546861	7.019e-20	63254	Amino Acid	Lysine Metabolism	-
N-acetylkynurenine (2)	rs10178678	2:73762236	G	1	73581755	74109339	1.06578	1.049e-11	rs6546861	7.019e-20	48757	Amino Acid	Tryptophan Metabolism	HMDB0240342
N2-acetyl,N6,N6-dimethyllysine	rs10178678	2:73762236	G	1	73581755	74109339	2.20274	1.531e-14	rs6546861	7.019e-20	63254	Amino Acid	Lysine Metabolism	-
N-acetylkynurenine (2)	rs6704782	2:73766454	T	1	73581755	74109339	1.0761	7.01e-12	rs6546861	7.019e-20	48757	Amino Acid	Tryptophan Metabolism	HMDB0240342
N2-acetyl,N6,N6-dimethyllysine	rs6704782	2:73766454	T	1	73581755	74109339	2.19136	2.089e-14	rs6546861	7.019e-20	63254	Amino Acid	Lysine Metabolism	-
N-acetylkynurenine (2)	rs78492200	2:73768232	G	1	73581755	74109339	1.04163	2.058e-11	rs6546861	7.019e-20	48757	Amino Acid	Tryptophan Metabolism	HMDB0240342
N2-acetyl,N6,N6-dimethyllysine	rs78492200	2:73768232	G	1	73581755	74109339	2.23427	4.976e-15	rs6546861	7.019e-20	63254	Amino Acid	Lysine Metabolism	-
N-acetylkynurenine (2)	rs10496193	2:73773503	A	1	73581755	74109339	1.03619	2.626e-11	rs6546861	7.019e-20	48757	Amino Acid	Tryptophan Metabolism	HMDB0240342
N2-acetyl,N6,N6-dimethyllysine	rs10496193	2:73773503	A	1	73581755	74109339	2.22424	6.614e-15	rs6546861	7.019e-20	63254	Amino Acid	Lysine Metabolism	-
N-acetylkynurenine (2)	rs11689588	2:73773691	G	1	73581755	74109339	1.0713	8.139e-12	rs6546861	7.019e-20	48757	Amino Acid	Tryptophan Metabolism	HMDB0240342
N2-acetyl,N6,N6-dimethyllysine	rs11689588	2:73773691	G	1	73581755	74109339	2.21162	1.171e-14	rs6546861	7.019e-20	63254	Amino Acid	Lysine Metabolism	-
N-acetylkynurenine (2)	rs6740766	2:73780913	G	1	73581755	74109339	1.10027	2.541e-12	rs6546861	7.019e-20	48757	Amino Acid	Tryptophan Metabolism	HMDB0240342
N2-acetyl,N6,N6-dimethyllysine	rs6740766	2:73780913	G	1	73581755	74109339	2.22899	7.403e-15	rs6546861	7.019e-20	63254	Amino Acid	Lysine Metabolism	-
N-acetylkynurenine (2)	rs13431267	2:73782200	G	1	73581755	74109339	1.09873	2.738e-12	rs6546861	7.019e-20	48757	Amino Acid	Tryptophan Metabolism	HMDB0240342
N2-acetyl,N6,N6-dimethyllysine	rs13431267	2:73782200	G	1	73581755	74109339	2.22944	7.507e-15	rs6546861	7.019e-20	63254	Amino Acid	Lysine Metabolism	-
N-acetylkynurenine (2)	rs11686019	2:73783910	A	1	73581755	74109339	1.07007	6.65e-12	rs6546861	7.019e-20	48757	Amino Acid	Tryptophan Metabolism	HMDB0240342
N2-acetyl,N6,N6-dimethyllysine	rs11686019	2:73783910	A	1	73581755	74109339	2.25225	3.103e-15	rs6546861	7.019e-20	63254	Amino Acid	Lysine Metabolism	-
N-acetylkynurenine (2)	rs10207220	2:73785046	C	1	73581755	74109339	1.09031	3.932e-12	rs6546861	7.019e-20	48757	Amino Acid	Tryptophan Metabolism	HMDB0240342
N2-acetyl,N6,N6-dimethyllysine	rs10207220	2:73785046	C	1	73581755	74109339	2.19717	1.768e-14	rs6546861	7.019e-20	63254	Amino Acid	Lysine Metabolism	-
N-acetylkynurenine (2)	rs6546847	2:73785358	G	1	73581755	74109339	1.05542	1.185e-11	rs6546861	7.019e-20	48757	Amino Acid	Tryptophan Metabolism	HMDB0240342
N2-acetyl,N6,N6-dimethyllysine	rs6546847	2:73785358	G	1	73581755	74109339	2.24081	4.16e-15	rs6546861	7.019e-20	63254	Amino Acid	Lysine Metabolism	-
N-acetylkynurenine (2)	rs10169213	2:73787234	C	1	73581755	74109339	1.08526	4.597e-12	rs6546861	7.019e-20	48757	Amino Acid	Tryptophan Metabolism	HMDB0240342
N2-acetyl,N6,N6-dimethyllysine	rs10169213	2:73787234	C	1	73581755	74109339	2.21757	9.888e-15	rs6546861	7.019e-20	63254	Amino Acid	Lysine Metabolism	-
N-acetylkynurenine (2)	rs7604682	2:73788026	A	1	73581755	74109339	1.05	1.51e-11	rs6546861	7.019e-20	48757	Amino Acid	Tryptophan Metabolism	HMDB0240342
N2-acetyl,N6,N6-dimethyllysine	rs7604682	2:73788026	A	1	73581755	74109339	2.23048	5.547e-15	rs6546861	7.019e-20	63254	Amino Acid	Lysine Metabolism	-
N-acetylkynurenine (2)	rs7580750	2:73788126	G	1	73581755	74109339	1.05545	1.183e-11	rs6546861	7.019e-20	48757	Amino Acid	Tryptophan Metabolism	HMDB0240342
N2-acetyl,N6,N6-dimethyllysine	rs7580750	2:73788126	G	1	73581755	74109339	2.24061	4.173e-15	rs6546861	7.019e-20	63254	Amino Acid	Lysine Metabolism	-
N-acetylkynurenine (2)	rs6735946	2:73790058	G	1	73581755	74109339	1.10022	2.544e-12	rs6546861	7.019e-20	48757	Amino Acid	Tryptophan Metabolism	HMDB0240342
N2-acetyl,N6,N6-dimethyllysine	rs6735946	2:73790058	G	1	73581755	74109339	2.22927	7.37e-15	rs6546861	7.019e-20	63254	Amino Acid	Lysine Metabolism	-
N-acetylkynurenine (2)	rs17009149	2:73790368	C	1	73581755	74109339	1.10038	2.546e-12	rs6546861	7.019e-20	48757	Amino Acid	Tryptophan Metabolism	HMDB0240342
N2-acetyl,N6,N6-dimethyllysine	rs17009149	2:73790368	C	1	73581755	74109339	2.22898	7.411e-15	rs6546861	7.019e-20	63254	Amino Acid	Lysine Metabolism	-
N-acetylkynurenine (2)	rs10198549	2:73794404	G	1	73581755	74109339	1.08527	4.599e-12	rs6546861	7.019e-20	48757	Amino Acid	Tryptophan Metabolism	HMDB0240342
N2-acetyl,N6,N6-dimethyllysine	rs10198549	2:73794404	G	1	73581755	74109339	2.21806	9.827e-15	rs6546861	7.019e-20	63254	Amino Acid	Lysine Metabolism	-
N-acetylkynurenine (2)	rs9653557	2:73795962	C	1	73581755	74109339	1.09032	3.934e-12	rs6546861	7.019e-20	48757	Amino Acid	Tryptophan Metabolism	HMDB0240342
N2-acetyl,N6,N6-dimethyllysine	rs9653557	2:73795962	C	1	73581755	74109339	2.19722	1.768e-14	rs6546861	7.019e-20	63254	Amino Acid	Lysine Metabolism	-
N-acetylkynurenine (2)	rs10181563	2:73796173	T	1	73581755	74109339	1.08491	5.046e-12	rs6546861	7.019e-20	48757	Amino Acid	Tryptophan Metabolism	HMDB0240342
N2-acetyl,N6,N6-dimethyllysine	rs10181563	2:73796173	T	1	73581755	74109339	2.18732	2.327e-14	rs6546861	7.019e-20	63254	Amino Acid	Lysine Metabolism	-
N-acetylkynurenine (2)	rs11126403	2:73796923	G	1	73581755	74109339	1.06012	1.023e-11	rs6546861	7.019e-20	48757	Amino Acid	Tryptophan Metabolism	HMDB0240342
N2-acetyl,N6,N6-dimethyllysine	rs11126403	2:73796923	G	1	73581755	74109339	2.22021	7.526e-15	rs6546861	7.019e-20	63254	Amino Acid	Lysine Metabolism	-
N-acetylkynurenine (2)	rs11126404	2:73796924	A	1	73581755	74109339	1.06012	1.023e-11	rs6546861	7.019e-20	48757	Amino Acid	Tryptophan Metabolism	HMDB0240342
N2-acetyl,N6,N6-dimethyllysine	rs11126404	2:73796924	A	1	73581755	74109339	2.22021	7.526e-15	rs6546861	7.019e-20	63254	Amino Acid	Lysine Metabolism	-
N-acetylkynurenine (2)	rs10185080	2:73797507	A	1	73581755	74109339	1.08498	5.034e-12	rs6546861	7.019e-20	48757	Amino Acid	Tryptophan Metabolism	HMDB0240342
N2-acetyl,N6,N6-dimethyllysine	rs10185080	2:73797507	A	1	73581755	74109339	2.18709	2.335e-14	rs6546861	7.019e-20	63254	Amino Acid	Lysine Metabolism	-
N-acetylkynurenine (2)	rs10197755	2:73797623	A	1	73581755	74109339	1.08498	5.034e-12	rs6546861	7.019e-20	48757	Amino Acid	Tryptophan Metabolism	HMDB0240342
N2-acetyl,N6,N6-dimethyllysine	rs10197755	2:73797623	A	1	73581755	74109339	2.18709	2.335e-14	rs6546861	7.019e-20	63254	Amino Acid	Lysine Metabolism	-
N-acetylkynurenine (2)	rs7583255	2:73797996	G	1	73581755	74109339	1.08533	4.59e-12	rs6546861	7.019e-20	48757	Amino Acid	Tryptophan Metabolism	HMDB0240342
N2-acetyl,N6,N6-dimethyllysine	rs7583255	2:73797996	G	1	73581755	74109339	2.21744	9.918e-15	rs6546861	7.019e-20	63254	Amino Acid	Lysine Metabolism	-
N-acetylkynurenine (2)	rs7598419	2:73798223	G	1	73581755	74109339	1.09051	3.934e-12	rs6546861	7.019e-20	48757	Amino Acid	Tryptophan Metabolism	HMDB0240342
N2-acetyl,N6,N6-dimethyllysine	rs7598419	2:73798223	G	1	73581755	74109339	2.19686	1.78e-14	rs6546861	7.019e-20	63254	Amino Acid	Lysine Metabolism	-
N-acetylkynurenine (2)	rs7586463	2:73798476	C	1	73581755	74109339	1.09041	3.924e-12	rs6546861	7.019e-20	48757	Amino Acid	Tryptophan Metabolism	HMDB0240342
N2-acetyl,N6,N6-dimethyllysine	rs7586463	2:73798476	C	1	73581755	74109339	2.19695	1.776e-14	rs6546861	7.019e-20	63254	Amino Acid	Lysine Metabolism	-
N-acetylkynurenine (2)	rs1114380	2:73804708	G	1	73581755	74109339	1.09036	3.941e-12	rs6546861	7.019e-20	48757	Amino Acid	Tryptophan Metabolism	HMDB0240342
N2-acetyl,N6,N6-dimethyllysine	rs1114380	2:73804708	G	1	73581755	74109339	2.19718	1.772e-14	rs6546861	7.019e-20	63254	Amino Acid	Lysine Metabolism	-
N-acetylkynurenine (2)	rs6756885	2:73805172	G	1	73581755	74109339	1.0853	4.606e-12	rs6546861	7.019e-20	48757	Amino Acid	Tryptophan Metabolism	HMDB0240342
N2-acetyl,N6,N6-dimethyllysine	rs6756885	2:73805172	G	1	73581755	74109339	2.21723	9.963e-15	rs6546861	7.019e-20	63254	Amino Acid	Lysine Metabolism	-
N-acetylkynurenine (2)	rs10197409	2:73806414	T	1	73581755	74109339	1.06031	1.02e-11	rs6546861	7.019e-20	48757	Amino Acid	Tryptophan Metabolism	HMDB0240342
N2-acetyl,N6,N6-dimethyllysine	rs10197409	2:73806414	T	1	73581755	74109339	2.21994	7.577e-15	rs6546861	7.019e-20	63254	Amino Acid	Lysine Metabolism	-
N-acetylkynurenine (2)	rs7424690	2:73806632	C	1	73581755	74109339	1.09041	3.924e-12	rs6546861	7.019e-20	48757	Amino Acid	Tryptophan Metabolism	HMDB0240342
N2-acetyl,N6,N6-dimethyllysine	rs7424690	2:73806632	C	1	73581755	74109339	2.19586	1.802e-14	rs6546861	7.019e-20	63254	Amino Acid	Lysine Metabolism	-
N-acetylkynurenine (2)	rs10169714	2:73808773	G	1	73581755	74109339	1.08542	4.577e-12	rs6546861	7.019e-20	48757	Amino Acid	Tryptophan Metabolism	HMDB0240342
N2-acetyl,N6,N6-dimethyllysine	rs10169714	2:73808773	G	1	73581755	74109339	2.21655	1.004e-14	rs6546861	7.019e-20	63254	Amino Acid	Lysine Metabolism	-
N-acetylkynurenine (2)	rs6745368	2:73809974	T	1	73581755	74109339	1.09051	3.908e-12	rs6546861	7.019e-20	48757	Amino Acid	Tryptophan Metabolism	HMDB0240342
N2-acetyl,N6,N6-dimethyllysine	rs6745368	2:73809974	T	1	73581755	74109339	2.19677	1.779e-14	rs6546861	7.019e-20	63254	Amino Acid	Lysine Metabolism	-
N-acetylkynurenine (2)	rs7558944	2:73810909	G	1	73581755	74109339	1.08543	4.572e-12	rs6546861	7.019e-20	48757	Amino Acid	Tryptophan Metabolism	HMDB0240342
N2-acetyl,N6,N6-dimethyllysine	rs7558944	2:73810909	G	1	73581755	74109339	2.21752	9.902e-15	rs6546861	7.019e-20	63254	Amino Acid	Lysine Metabolism	-
N-acetylkynurenine (2)	rs13432605	2:73810981	G	1	73581755	74109339	1.09072	3.888e-12	rs6546861	7.019e-20	48757	Amino Acid	Tryptophan Metabolism	HMDB0240342
N2-acetyl,N6,N6-dimethyllysine	rs13432605	2:73810981	G	1	73581755	74109339	2.19702	1.778e-14	rs6546861	7.019e-20	63254	Amino Acid	Lysine Metabolism	-
N-acetylkynurenine (2)	rs9750915	2:73811880	C	1	73581755	74109339	1.09089	3.876e-12	rs6546861	7.019e-20	48757	Amino Acid	Tryptophan Metabolism	HMDB0240342
N2-acetyl,N6,N6-dimethyllysine	rs9750915	2:73811880	C	1	73581755	74109339	2.19742	1.773e-14	rs6546861	7.019e-20	63254	Amino Acid	Lysine Metabolism	-
N-acetylkynurenine (2)	rs62149781	2:73812623	C	1	73581755	74109339	1.08507	5.014e-12	rs6546861	7.019e-20	48757	Amino Acid	Tryptophan Metabolism	HMDB0240342
N2-acetyl,N6,N6-dimethyllysine	rs62149781	2:73812623	C	1	73581755	74109339	2.18726	2.328e-14	rs6546861	7.019e-20	63254	Amino Acid	Lysine Metabolism	-
N-acetylkynurenine (2)	rs10170786	2:73812988	T	1	73581755	74109339	1.05911	1.116e-11	rs6546861	7.019e-20	48757	Amino Acid	Tryptophan Metabolism	HMDB0240342
N2-acetyl,N6,N6-dimethyllysine	rs10170786	2:73812988	T	1	73581755	74109339	2.1589	2.043e-14	rs6546861	7.019e-20	63254	Amino Acid	Lysine Metabolism	-
N-acetylkynurenine (2)	rs10173534	2:73813432	T	1	73581755	74109339	1.09046	3.912e-12	rs6546861	7.019e-20	48757	Amino Acid	Tryptophan Metabolism	HMDB0240342
N2-acetyl,N6,N6-dimethyllysine	rs10173534	2:73813432	T	1	73581755	74109339	2.19706	1.771e-14	rs6546861	7.019e-20	63254	Amino Acid	Lysine Metabolism	-
N-acetylkynurenine (2)	rs7582606	2:73813945	G	1	73581755	74109339	1.09032	3.93e-12	rs6546861	7.019e-20	48757	Amino Acid	Tryptophan Metabolism	HMDB0240342
N2-acetyl,N6,N6-dimethyllysine	rs7582606	2:73813945	G	1	73581755	74109339	2.19708	1.77e-14	rs6546861	7.019e-20	63254	Amino Acid	Lysine Metabolism	-
N-acetylkynurenine (2)	rs11903916	2:73815328	A	1	73581755	74109339	1.04993	1.515e-11	rs6546861	7.019e-20	48757	Amino Acid	Tryptophan Metabolism	HMDB0240342
N2-acetyl,N6,N6-dimethyllysine	rs11903916	2:73815328	A	1	73581755	74109339	2.23082	5.519e-15	rs6546861	7.019e-20	63254	Amino Acid	Lysine Metabolism	-
N-acetylkynurenine (2)	rs2421555	2:73816955	A	1	73581755	74109339	1.06025	1.019e-11	rs6546861	7.019e-20	48757	Amino Acid	Tryptophan Metabolism	HMDB0240342
N2-acetyl,N6,N6-dimethyllysine	rs2421555	2:73816955	A	1	73581755	74109339	2.22008	7.54e-15	rs6546861	7.019e-20	63254	Amino Acid	Lysine Metabolism	-
N-acetylkynurenine (2)	rs7603647	2:73817238	A	1	73581755	74109339	1.08489	5.044e-12	rs6546861	7.019e-20	48757	Amino Acid	Tryptophan Metabolism	HMDB0240342
N2-acetyl,N6,N6-dimethyllysine	rs7603647	2:73817238	A	1	73581755	74109339	2.18706	2.334e-14	rs6546861	7.019e-20	63254	Amino Acid	Lysine Metabolism	-
N-acetylkynurenine (2)	rs7607892	2:73818707	T	1	73581755	74109339	1.08483	5.07e-12	rs6546861	7.019e-20	48757	Amino Acid	Tryptophan Metabolism	HMDB0240342
N2-acetyl,N6,N6-dimethyllysine	rs7607892	2:73818707	T	1	73581755	74109339	2.18739	2.328e-14	rs6546861	7.019e-20	63254	Amino Acid	Lysine Metabolism	-
N-acetylkynurenine (2)	rs13391552	2:73818936	A	1	73581755	74109339	1.0849	5.042e-12	rs6546861	7.019e-20	48757	Amino Acid	Tryptophan Metabolism	HMDB0240342
N2-acetyl,N6,N6-dimethyllysine	rs13391552	2:73818936	A	1	73581755	74109339	2.18732	2.325e-14	rs6546861	7.019e-20	63254	Amino Acid	Lysine Metabolism	-
N-acetylkynurenine (2)	rs6710438	2:73820108	C	1	73581755	74109339	1.0843	5.057e-12	rs6546861	7.019e-20	48757	Amino Acid	Tryptophan Metabolism	HMDB0240342
N2-acetyl,N6,N6-dimethyllysine	rs6710438	2:73820108	C	1	73581755	74109339	2.21382	1.195e-14	rs6546861	7.019e-20	63254	Amino Acid	Lysine Metabolism	-
N-acetylkynurenine (2)	rs11893881	2:73824373	A	1	73581755	74109339	1.084	5.107e-12	rs6546861	7.019e-20	48757	Amino Acid	Tryptophan Metabolism	HMDB0240342
N2-acetyl,N6,N6-dimethyllysine	rs11893881	2:73824373	A	1	73581755	74109339	2.21429	1.184e-14	rs6546861	7.019e-20	63254	Amino Acid	Lysine Metabolism	-
N-acetylkynurenine (2)	rs1052162	2:73829372	T	1	73581755	74109339	1.06054	1.014e-11	rs6546861	7.019e-20	48757	Amino Acid	Tryptophan Metabolism	HMDB0240342
N2-acetyl,N6,N6-dimethyllysine	rs1052162	2:73829372	T	1	73581755	74109339	2.22172	7.343e-15	rs6546861	7.019e-20	63254	Amino Acid	Lysine Metabolism	-
N-acetylkynurenine (2)	rs7576245	2:73829678	T	1	73581755	74109339	1.06056	1.009e-11	rs6546861	7.019e-20	48757	Amino Acid	Tryptophan Metabolism	HMDB0240342
N2-acetyl,N6,N6-dimethyllysine	rs7576245	2:73829678	T	1	73581755	74109339	2.22157	7.358e-15	rs6546861	7.019e-20	63254	Amino Acid	Lysine Metabolism	-
N-acetylkynurenine (2)	rs6546849	2:73831037	G	1	73581755	74109339	1.05789	1.097e-11	rs6546861	7.019e-20	48757	Amino Acid	Tryptophan Metabolism	HMDB0240342
N2-acetyl,N6,N6-dimethyllysine	rs6546849	2:73831037	G	1	73581755	74109339	2.24996	3.662e-15	rs6546861	7.019e-20	63254	Amino Acid	Lysine Metabolism	-
N-acetylkynurenine (2)	rs6546850	2:73831147	T	1	73581755	74109339	1.05624	1.154e-11	rs6546861	7.019e-20	48757	Amino Acid	Tryptophan Metabolism	HMDB0240342
N2-acetyl,N6,N6-dimethyllysine	rs6546850	2:73831147	T	1	73581755	74109339	2.24346	3.981e-15	rs6546861	7.019e-20	63254	Amino Acid	Lysine Metabolism	-
N-acetylkynurenine (2)	rs7587577	2:73832786	T	1	73581755	74109339	1.08596	4.862e-12	rs6546861	7.019e-20	48757	Amino Acid	Tryptophan Metabolism	HMDB0240342
N2-acetyl,N6,N6-dimethyllysine	rs7587577	2:73832786	T	1	73581755	74109339	2.19092	2.184e-14	rs6546861	7.019e-20	63254	Amino Acid	Lysine Metabolism	-
N-acetylkynurenine (2)	rs6546851	2:73833283	T	1	73581755	74109339	1.05605	1.248e-11	rs6546861	7.019e-20	48757	Amino Acid	Tryptophan Metabolism	HMDB0240342
N2-acetyl,N6,N6-dimethyllysine	rs6546851	2:73833283	T	1	73581755	74109339	2.2145	9.272e-15	rs6546861	7.019e-20	63254	Amino Acid	Lysine Metabolism	-
N-acetylkynurenine (2)	rs6546852	2:73833431	A	1	73581755	74109339	1.05686	1.133e-11	rs6546861	7.019e-20	48757	Amino Acid	Tryptophan Metabolism	HMDB0240342
N2-acetyl,N6,N6-dimethyllysine	rs6546852	2:73833431	A	1	73581755	74109339	2.24518	3.87e-15	rs6546861	7.019e-20	63254	Amino Acid	Lysine Metabolism	-
N-acetylkynurenine (2)	rs6546853	2:73833739	A	1	73581755	74109339	1.05688	1.132e-11	rs6546861	7.019e-20	48757	Amino Acid	Tryptophan Metabolism	HMDB0240342
N2-acetyl,N6,N6-dimethyllysine	rs6546853	2:73833739	A	1	73581755	74109339	2.24529	3.863e-15	rs6546861	7.019e-20	63254	Amino Acid	Lysine Metabolism	-
N-acetylkynurenine (2)	rs6546854	2:73834034	G	1	73581755	74109339	1.08649	4.418e-12	rs6546861	7.019e-20	48757	Amino Acid	Tryptophan Metabolism	HMDB0240342
N2-acetyl,N6,N6-dimethyllysine	rs6546854	2:73834034	G	1	73581755	74109339	2.22173	9.205e-15	rs6546861	7.019e-20	63254	Amino Acid	Lysine Metabolism	-
N2-acetyl,N6,N6-dimethyllysine	rs6546856	2:73837751	C	1	73581755	74109339	2.20262	4.775e-15	rs6546861	7.019e-20	63254	Amino Acid	Lysine Metabolism	-
N-acetylkynurenine (2)	rs6546857	2:73837955	G	1	73581755	74109339	1.00864	7.153e-11	rs6546861	7.019e-20	48757	Amino Acid	Tryptophan Metabolism	HMDB0240342
N2-acetyl,N6,N6-dimethyllysine	rs6546857	2:73837955	G	1	73581755	74109339	2.17674	1.173e-14	rs6546861	7.019e-20	63254	Amino Acid	Lysine Metabolism	-
N-acetylkynurenine (2)	rs6546858	2:73838613	A	1	73581755	74109339	1.05833	1.091e-11	rs6546861	7.019e-20	48757	Amino Acid	Tryptophan Metabolism	HMDB0240342
N2-acetyl,N6,N6-dimethyllysine	rs6546858	2:73838613	A	1	73581755	74109339	2.24812	3.75e-15	rs6546861	7.019e-20	63254	Amino Acid	Lysine Metabolism	-
N-acetylkynurenine (2)	rs6745480	2:73840055	A	1	73581755	74109339	1.05856	1.08e-11	rs6546861	7.019e-20	48757	Amino Acid	Tryptophan Metabolism	HMDB0240342
N2-acetyl,N6,N6-dimethyllysine	rs6745480	2:73840055	A	1	73581755	74109339	2.2485	3.719e-15	rs6546861	7.019e-20	63254	Amino Acid	Lysine Metabolism	-
N-acetylkynurenine (2)	rs2421577	2:73840998	T	1	73581755	74109339	1.05796	1.181e-11	rs6546861	7.019e-20	48757	Amino Acid	Tryptophan Metabolism	HMDB0240342
N2-acetyl,N6,N6-dimethyllysine	rs2421577	2:73840998	T	1	73581755	74109339	2.2178	8.906e-15	rs6546861	7.019e-20	63254	Amino Acid	Lysine Metabolism	-
N-acetylkynurenine (2)	rs6546859	2:73842055	A	1	73581755	74109339	1.05879	1.069e-11	rs6546861	7.019e-20	48757	Amino Acid	Tryptophan Metabolism	HMDB0240342
N2-acetyl,N6,N6-dimethyllysine	rs6546859	2:73842055	A	1	73581755	74109339	2.24942	3.665e-15	rs6546861	7.019e-20	63254	Amino Acid	Lysine Metabolism	-
N-acetylkynurenine (2)	rs7566364	2:73842889	C	1	73581755	74109339	1.05907	1.051e-11	rs6546861	7.019e-20	48757	Amino Acid	Tryptophan Metabolism	HMDB0240342
N2-acetyl,N6,N6-dimethyllysine	rs7566364	2:73842889	C	1	73581755	74109339	2.25009	3.612e-15	rs6546861	7.019e-20	63254	Amino Acid	Lysine Metabolism	-
N-acetylkynurenine (2)	rs6546860	2:73844249	A	1	73581755	74109339	1.05906	1.051e-11	rs6546861	7.019e-20	48757	Amino Acid	Tryptophan Metabolism	HMDB0240342
N2-acetyl,N6,N6-dimethyllysine	rs6546860	2:73844249	A	1	73581755	74109339	2.25093	3.567e-15	rs6546861	7.019e-20	63254	Amino Acid	Lysine Metabolism	-
N-acetylkynurenine (2)	rs13427832	2:73844818	A	1	73581755	74109339	1.06392	9.048e-12	rs6546861	7.019e-20	48757	Amino Acid	Tryptophan Metabolism	HMDB0240342
N2-acetyl,N6,N6-dimethyllysine	rs13427832	2:73844818	A	1	73581755	74109339	2.23061	6.438e-15	rs6546861	7.019e-20	63254	Amino Acid	Lysine Metabolism	-
N-acetylkynurenine (2)	rs10209517	2:73845392	G	1	73581755	74109339	1.06392	9.029e-12	rs6546861	7.019e-20	48757	Amino Acid	Tryptophan Metabolism	HMDB0240342
N2-acetyl,N6,N6-dimethyllysine	rs10209517	2:73845392	G	1	73581755	74109339	2.23076	6.413e-15	rs6546861	7.019e-20	63254	Amino Acid	Lysine Metabolism	-
N-acetylkynurenine (2)	rs7596773	2:73846000	T	1	73581755	74109339	1.09448	3.423e-12	rs6546861	7.019e-20	48757	Amino Acid	Tryptophan Metabolism	HMDB0240342
N2-acetyl,N6,N6-dimethyllysine	rs7596773	2:73846000	T	1	73581755	74109339	2.20791	1.506e-14	rs6546861	7.019e-20	63254	Amino Acid	Lysine Metabolism	-
N-acetylkynurenine (2)	rs6723247	2:73846749	G	1	73581755	74109339	1.05939	1.038e-11	rs6546861	7.019e-20	48757	Amino Acid	Tryptophan Metabolism	HMDB0240342
N2-acetyl,N6,N6-dimethyllysine	rs6723247	2:73846749	G	1	73581755	74109339	2.25325	3.449e-15	rs6546861	7.019e-20	63254	Amino Acid	Lysine Metabolism	-
N-acetylkynurenine (2)	rs13409366	2:73846767	G	1	73581755	74109339	1.08953	3.985e-12	rs6546861	7.019e-20	48757	Amino Acid	Tryptophan Metabolism	HMDB0240342
N2-acetyl,N6,N6-dimethyllysine	rs13409366	2:73846767	G	1	73581755	74109339	2.22909	8.329e-15	rs6546861	7.019e-20	63254	Amino Acid	Lysine Metabolism	-
N-acetylkynurenine (2)	rs6726694	2:73847230	G	1	73581755	74109339	1.0621	9.546e-12	rs6546861	7.019e-20	48757	Amino Acid	Tryptophan Metabolism	HMDB0240342
N2-acetyl,N6,N6-dimethyllysine	rs6726694	2:73847230	G	1	73581755	74109339	2.26891	2.309e-15	rs6546861	7.019e-20	63254	Amino Acid	Lysine Metabolism	-
N2-acetyl,N6,N6-dimethyllysine	rs79234109	2:73848354	A	1	73581755	74109339	3.0965	1.762e-13	rs6546861	7.019e-20	63254	Amino Acid	Lysine Metabolism	-
N-acetylkynurenine (2)	rs13391258	2:73848933	T	1	73581755	74109339	1.13661	1.327e-12	rs6546861	7.019e-20	48757	Amino Acid	Tryptophan Metabolism	HMDB0240342
N2-acetyl,N6,N6-dimethyllysine	rs13391258	2:73848933	T	1	73581755	74109339	3.49217	7.03e-20	rs6546861	7.019e-20	63254	Amino Acid	Lysine Metabolism	-
N-acetylkynurenine (2)	rs6705977	2:73849170	G	1	73581755	74109339	1.13662	1.325e-12	rs6546861	7.019e-20	48757	Amino Acid	Tryptophan Metabolism	HMDB0240342
N2-acetyl,N6,N6-dimethyllysine	rs6705977	2:73849170	G	1	73581755	74109339	3.49104	7.086e-20	rs6546861	7.019e-20	63254	Amino Acid	Lysine Metabolism	-
N-acetylkynurenine (2)	rs6546861	2:73849861	T	1	73581755	74109339	1.13658	1.323e-12	rs6546861	7.019e-20	48757	Amino Acid	Tryptophan Metabolism	HMDB0240342
N2-acetyl,N6,N6-dimethyllysine	rs6546861	2:73849861	T	1	73581755	74109339	3.4922	7.019e-20	rs6546861	7.019e-20	63254	Amino Acid	Lysine Metabolism	-
N-acetylkynurenine (2)	rs6711001	2:73850820	G	1	73581755	74109339	1.13573	1.34e-12	rs6546861	7.019e-20	48757	Amino Acid	Tryptophan Metabolism	HMDB0240342
N2-acetyl,N6,N6-dimethyllysine	rs6711001	2:73850820	G	1	73581755	74109339	3.48956	7.075e-20	rs6546861	7.019e-20	63254	Amino Acid	Lysine Metabolism	-
N-acetylkynurenine (2)	rs6718843	2:73852505	A	1	73581755	74109339	1.14163	1.125e-12	rs6546861	7.019e-20	48757	Amino Acid	Tryptophan Metabolism	HMDB0240342
N2-acetyl,N6,N6-dimethyllysine	rs6718843	2:73852505	A	1	73581755	74109339	3.46979	1.364e-19	rs6546861	7.019e-20	63254	Amino Acid	Lysine Metabolism	-
N-acetylkynurenine (2)	rs111540621	2:73854394	G	1	73581755	74109339	1.1689	4.662e-13	rs6546861	7.019e-20	48757	Amino Acid	Tryptophan Metabolism	HMDB0240342
N2-acetyl,N6,N6-dimethyllysine	rs111540621	2:73854394	G	1	73581755	74109339	3.46226	1.854e-19	rs6546861	7.019e-20	63254	Amino Acid	Lysine Metabolism	-
N-acetylkynurenine (2)	rs10201159	2:73858965	C	1	73581755	74109339	1.1691	4.556e-13	rs6546861	7.019e-20	48757	Amino Acid	Tryptophan Metabolism	HMDB0240342
N2-acetyl,N6,N6-dimethyllysine	rs10201159	2:73858965	C	1	73581755	74109339	3.46361	1.832e-19	rs6546861	7.019e-20	63254	Amino Acid	Lysine Metabolism	-
N2-acetyl,N6,N6-dimethyllysine	rs7582051	2:73866108	A	1	73581755	74109339	3.09613	1.513e-13	rs6546861	7.019e-20	63254	Amino Acid	Lysine Metabolism	-
N-acetylkynurenine (2)	rs4547554	2:73867862	C	1	73581755	74109339	1.1602	6.553e-13	rs6546861	7.019e-20	48757	Amino Acid	Tryptophan Metabolism	HMDB0240342
N2-acetyl,N6,N6-dimethyllysine	rs4547554	2:73867862	C	1	73581755	74109339	3.48865	1.314e-19	rs6546861	7.019e-20	63254	Amino Acid	Lysine Metabolism	-
N-acetylkynurenine (2)	rs13538	2:73868328	G	1	73581755	74109339	1.16048	6.399e-13	rs6546861	7.019e-20	48757	Amino Acid	Tryptophan Metabolism	HMDB0240342
N2-acetyl,N6,N6-dimethyllysine	rs13538	2:73868328	G	1	73581755	74109339	3.46661	1.518e-19	rs6546861	7.019e-20	63254	Amino Acid	Lysine Metabolism	-
N-acetylkynurenine (2)	rs13384756	2:73871665	T	1	73581755	74109339	1.16032	6.439e-13	rs6546861	7.019e-20	48757	Amino Acid	Tryptophan Metabolism	HMDB0240342
N2-acetyl,N6,N6-dimethyllysine	rs13384756	2:73871665	T	1	73581755	74109339	3.46154	1.571e-19	rs6546861	7.019e-20	63254	Amino Acid	Lysine Metabolism	-
N-acetylkynurenine (2)	rs13410232	2:73871689	T	1	73581755	74109339	1.16052	6.41e-13	rs6546861	7.019e-20	48757	Amino Acid	Tryptophan Metabolism	HMDB0240342
N2-acetyl,N6,N6-dimethyllysine	rs13410232	2:73871689	T	1	73581755	74109339	3.46118	1.575e-19	rs6546861	7.019e-20	63254	Amino Acid	Lysine Metabolism	-
N-acetylkynurenine (2)	rs141464980	2:73873502	T	1	73581755	74109339	1.16677	5.336e-13	rs6546861	7.019e-20	48757	Amino Acid	Tryptophan Metabolism	HMDB0240342
N2-acetyl,N6,N6-dimethyllysine	rs141464980	2:73873502	T	1	73581755	74109339	3.4471	2.897e-19	rs6546861	7.019e-20	63254	Amino Acid	Lysine Metabolism	-
N2-acetyl,N6,N6-dimethyllysine	rs11689164	2:73873906	G	1	73581755	74109339	3.09501	1.523e-13	rs6546861	7.019e-20	63254	Amino Acid	Lysine Metabolism	-
N-acetylkynurenine (2)	rs13431529	2:73876041	C	1	73581755	74109339	1.16049	6.367e-13	rs6546861	7.019e-20	48757	Amino Acid	Tryptophan Metabolism	HMDB0240342
N2-acetyl,N6,N6-dimethyllysine	rs13431529	2:73876041	C	1	73581755	74109339	3.46479	1.531e-19	rs6546861	7.019e-20	63254	Amino Acid	Lysine Metabolism	-
N-acetylkynurenine (2)	rs10168931	2:73877219	A	1	73581755	74109339	1.1603	6.408e-13	rs6546861	7.019e-20	48757	Amino Acid	Tryptophan Metabolism	HMDB0240342
N2-acetyl,N6,N6-dimethyllysine	rs10168931	2:73877219	A	1	73581755	74109339	3.4675	1.504e-19	rs6546861	7.019e-20	63254	Amino Acid	Lysine Metabolism	-
N2-acetyl,N6,N6-dimethyllysine	rs6759452	2:73878352	T	1	73581755	74109339	3.08599	1.811e-13	rs6546861	7.019e-20	63254	Amino Acid	Lysine Metabolism	-
N-acetylkynurenine (2)	rs13408433	2:73883072	A	1	73581755	74109339	1.16062	6.229e-13	rs6546861	7.019e-20	48757	Amino Acid	Tryptophan Metabolism	HMDB0240342
N2-acetyl,N6,N6-dimethyllysine	rs13408433	2:73883072	A	1	73581755	74109339	3.46358	1.526e-19	rs6546861	7.019e-20	63254	Amino Acid	Lysine Metabolism	-
N2-acetyl,N6,N6-dimethyllysine	rs78941213	2:73885137	T	1	73581755	74109339	3.10749	1.398e-13	rs6546861	7.019e-20	63254	Amino Acid	Lysine Metabolism	-
N2-acetyl,N6,N6-dimethyllysine	rs77962988	2:73886090	C	1	73581755	74109339	3.10878	1.391e-13	rs6546861	7.019e-20	63254	Amino Acid	Lysine Metabolism	-
N-acetylkynurenine (2)	rs11126412	2:73887634	T	1	73581755	74109339	1.16344	5.807e-13	rs6546861	7.019e-20	48757	Amino Acid	Tryptophan Metabolism	HMDB0240342
N2-acetyl,N6,N6-dimethyllysine	rs11126412	2:73887634	T	1	73581755	74109339	3.46657	1.531e-19	rs6546861	7.019e-20	63254	Amino Acid	Lysine Metabolism	-
N-acetylkynurenine (2)	rs10182082	2:73891957	G	1	73581755	74109339	1.17564	3.781e-13	rs6546861	7.019e-20	48757	Amino Acid	Tryptophan Metabolism	HMDB0240342
N2-acetyl,N6,N6-dimethyllysine	rs10182082	2:73891957	G	1	73581755	74109339	3.4552	2.037e-19	rs6546861	7.019e-20	63254	Amino Acid	Lysine Metabolism	-
N2-acetyl,N6,N6-dimethyllysine	rs149811264	2:73895763	A	1	73581755	74109339	3.09403	1.78e-13	rs6546861	7.019e-20	63254	Amino Acid	Lysine Metabolism	-
N-acetylkynurenine (2)	rs6546869	2:73895765	A	1	73581755	74109339	1.17918	3.51e-13	rs6546861	7.019e-20	48757	Amino Acid	Tryptophan Metabolism	HMDB0240342
N2-acetyl,N6,N6-dimethyllysine	rs6546869	2:73895765	A	1	73581755	74109339	3.45431	2.152e-19	rs6546861	7.019e-20	63254	Amino Acid	Lysine Metabolism	-
N-acetylkynurenine (2)	rs6744398	2:73897144	G	1	73581755	74109339	1.18091	3.331e-13	rs6546861	7.019e-20	48757	Amino Acid	Tryptophan Metabolism	HMDB0240342
N2-acetyl,N6,N6-dimethyllysine	rs6744398	2:73897144	G	1	73581755	74109339	3.45518	2.173e-19	rs6546861	7.019e-20	63254	Amino Acid	Lysine Metabolism	-
N-acetylkynurenine (2)	rs10206899	2:73900900	C	1	73581755	74109339	1.18367	3.221e-13	rs6546861	7.019e-20	48757	Amino Acid	Tryptophan Metabolism	HMDB0240342
N2-acetyl,N6,N6-dimethyllysine	rs10206899	2:73900900	C	1	73581755	74109339	3.42903	2.765e-19	rs6546861	7.019e-20	63254	Amino Acid	Lysine Metabolism	-
N2-acetyl,N6,N6-dimethyllysine	rs11679042	2:73907311	C	1	73581755	74109339	2.38303	5.486e-12	rs6546861	7.019e-20	63254	Amino Acid	Lysine Metabolism	-
N2-acetyl,N6,N6-dimethyllysine	rs73949333	2:73907646	G	1	73581755	74109339	1.99384	5.508e-12	rs6546861	7.019e-20	63254	Amino Acid	Lysine Metabolism	-
N-acetylkynurenine (2)	rs7594485	2:74070186	T	1	73581755	74109339	0.943605	6.102e-11	rs6546861	7.019e-20	48757	Amino Acid	Tryptophan Metabolism	HMDB0240342
N-acetylkynurenine (2)	rs1036113	2:74071151	T	1	73581755	74109339	0.943659	6.086e-11	rs6546861	7.019e-20	48757	Amino Acid	Tryptophan Metabolism	HMDB0240342
N-acetylkynurenine (2)	rs7566009	2:74085228	G	1	73581755	74109339	0.988708	2.515e-11	rs6546861	7.019e-20	48757	Amino Acid	Tryptophan Metabolism	HMDB0240342
cholic acid glucuronide	rs36030967	4:69315548	T	2	69310130	69491183	1.01545	1.004e-10	rs34248556	3.823e-26	62571	Amino Acid	Primary Bile Acid Metabolism	HMDB0002577
cholic acid glucuronide	rs1919903	4:69319692	G	2	69310130	69491183	1.11503	7.413e-17	rs34248556	3.823e-26	62571	Amino Acid	Primary Bile Acid Metabolism	HMDB0002577
cholic acid glucuronide	rs1406702	4:69321453	C	2	69310130	69491183	1.12011	5.589e-17	rs34248556	3.823e-26	62571	Amino Acid	Primary Bile Acid Metabolism	HMDB0002577
cholic acid glucuronide	rs1406701	4:69321971	T	2	69310130	69491183	1.11562	7.406e-17	rs34248556	3.823e-26	62571	Amino Acid	Primary Bile Acid Metabolism	HMDB0002577
cholic acid glucuronide	rs2603192	4:69333810	C	2	69310130	69491183	-1.17601	3.241e-19	rs34248556	3.823e-26	62571	Amino Acid	Primary Bile Acid Metabolism	HMDB0002577
cholic acid glucuronide	rs1349849	4:69337945	A	2	69310130	69491183	-1.08596	3.257e-13	rs34248556	3.823e-26	62571	Amino Acid	Primary Bile Acid Metabolism	HMDB0002577
cholic acid glucuronide	rs969114	4:69338311	G	2	69310130	69491183	-1.18017	1.042e-19	rs34248556	3.823e-26	62571	Amino Acid	Primary Bile Acid Metabolism	HMDB0002577
cholic acid glucuronide	rs2603187	4:69340500	G	2	69310130	69491183	-1.24011	1.38e-21	rs34248556	3.823e-26	62571	Amino Acid	Primary Bile Acid Metabolism	HMDB0002577
cholic acid glucuronide	rs2603186	4:69340782	G	2	69310130	69491183	-1.23942	1.395e-21	rs34248556	3.823e-26	62571	Amino Acid	Primary Bile Acid Metabolism	HMDB0002577
cholic acid glucuronide	rs2708699	4:69341037	C	2	69310130	69491183	-1.23867	1.405e-21	rs34248556	3.823e-26	62571	Amino Acid	Primary Bile Acid Metabolism	HMDB0002577
cholic acid glucuronide	rs976058	4:69341487	C	2	69310130	69491183	-1.23798	1.407e-21	rs34248556	3.823e-26	62571	Amino Acid	Primary Bile Acid Metabolism	HMDB0002577
cholic acid glucuronide	rs1454247	4:69341579	T	2	69310130	69491183	-1.23752	1.404e-21	rs34248556	3.823e-26	62571	Amino Acid	Primary Bile Acid Metabolism	HMDB0002577
cholic acid glucuronide	rs1377870	4:69345132	G	2	69310130	69491183	-1.08213	2.813e-13	rs34248556	3.823e-26	62571	Amino Acid	Primary Bile Acid Metabolism	HMDB0002577
cholic acid glucuronide	rs1377869	4:69345142	G	2	69310130	69491183	-1.08201	2.82e-13	rs34248556	3.823e-26	62571	Amino Acid	Primary Bile Acid Metabolism	HMDB0002577
cholic acid glucuronide	rs35258587	4:69345659	C	2	69310130	69491183	-1.08194	2.833e-13	rs34248556	3.823e-26	62571	Amino Acid	Primary Bile Acid Metabolism	HMDB0002577
cholic acid glucuronide	rs34330040	4:69348038	G	2	69310130	69491183	-1.08079	2.876e-13	rs34248556	3.823e-26	62571	Amino Acid	Primary Bile Acid Metabolism	HMDB0002577
cholic acid glucuronide	rs35274454	4:69348155	C	2	69310130	69491183	-1.0807	2.789e-13	rs34248556	3.823e-26	62571	Amino Acid	Primary Bile Acid Metabolism	HMDB0002577
cholic acid glucuronide	rs67470022	4:69348700	A	2	69310130	69491183	-1.08009	2.823e-13	rs34248556	3.823e-26	62571	Amino Acid	Primary Bile Acid Metabolism	HMDB0002577
cholic acid glucuronide	rs13114070	4:69349893	C	2	69310130	69491183	-1.08063	2.794e-13	rs34248556	3.823e-26	62571	Amino Acid	Primary Bile Acid Metabolism	HMDB0002577
cholic acid glucuronide	rs13137188	4:69351336	A	2	69310130	69491183	-1.08128	2.808e-13	rs34248556	3.823e-26	62571	Amino Acid	Primary Bile Acid Metabolism	HMDB0002577
cholic acid glucuronide	rs13143784	4:69352134	A	2	69310130	69491183	-1.0812	2.863e-13	rs34248556	3.823e-26	62571	Amino Acid	Primary Bile Acid Metabolism	HMDB0002577
cholic acid glucuronide	rs35065844	4:69352321	C	2	69310130	69491183	-1.08144	2.868e-13	rs34248556	3.823e-26	62571	Amino Acid	Primary Bile Acid Metabolism	HMDB0002577
cholic acid glucuronide	rs2708674	4:69354095	G	2	69310130	69491183	-1.19185	2.258e-15	rs34248556	3.823e-26	62571	Amino Acid	Primary Bile Acid Metabolism	HMDB0002577
cholic acid glucuronide	rs13142952	4:69354240	T	2	69310130	69491183	1.3123	1.389e-17	rs34248556	3.823e-26	62571	Amino Acid	Primary Bile Acid Metabolism	HMDB0002577
cholic acid glucuronide	rs34109652	4:69354350	A	2	69310130	69491183	1.50407	3.827e-26	rs34248556	3.823e-26	62571	Amino Acid	Primary Bile Acid Metabolism	HMDB0002577
cholic acid glucuronide	rs36124964	4:69354362	C	2	69310130	69491183	1.50397	3.894e-26	rs34248556	3.823e-26	62571	Amino Acid	Primary Bile Acid Metabolism	HMDB0002577
cholic acid glucuronide	rs34248556	4:69354678	C	2	69310130	69491183	1.5039	3.823e-26	rs34248556	3.823e-26	62571	Amino Acid	Primary Bile Acid Metabolism	HMDB0002577
cholic acid glucuronide	rs34164133	4:69355334	T	2	69310130	69491183	1.50451	3.933e-26	rs34248556	3.823e-26	62571	Amino Acid	Primary Bile Acid Metabolism	HMDB0002577
cholic acid glucuronide	rs62317882	4:69355709	C	2	69310130	69491183	1.50513	3.992e-26	rs34248556	3.823e-26	62571	Amino Acid	Primary Bile Acid Metabolism	HMDB0002577
cholic acid glucuronide	rs62317884	4:69356386	A	2	69310130	69491183	1.50571	4.07e-26	rs34248556	3.823e-26	62571	Amino Acid	Primary Bile Acid Metabolism	HMDB0002577
cholic acid glucuronide	rs959510	4:69357573	A	2	69310130	69491183	1.50611	4.319e-26	rs34248556	3.823e-26	62571	Amino Acid	Primary Bile Acid Metabolism	HMDB0002577
cholic acid glucuronide	rs4694429	4:69358041	G	2	69310130	69491183	1.50653	4.376e-26	rs34248556	3.823e-26	62571	Amino Acid	Primary Bile Acid Metabolism	HMDB0002577
cholic acid glucuronide	rs1377867	4:69358593	T	2	69310130	69491183	1.50773	4.078e-26	rs34248556	3.823e-26	62571	Amino Acid	Primary Bile Acid Metabolism	HMDB0002577
cholic acid glucuronide	rs34638591	4:69359223	C	2	69310130	69491183	1.50884	4.251e-26	rs34248556	3.823e-26	62571	Amino Acid	Primary Bile Acid Metabolism	HMDB0002577
cholic acid glucuronide	rs36103218	4:69359253	T	2	69310130	69491183	1.50927	4.219e-26	rs34248556	3.823e-26	62571	Amino Acid	Primary Bile Acid Metabolism	HMDB0002577
cholic acid glucuronide	rs34103191	4:69359280	G	2	69310130	69491183	1.50914	4.29e-26	rs34248556	3.823e-26	62571	Amino Acid	Primary Bile Acid Metabolism	HMDB0002577
cholic acid glucuronide	rs62317895	4:69359620	G	2	69310130	69491183	1.50883	4.269e-26	rs34248556	3.823e-26	62571	Amino Acid	Primary Bile Acid Metabolism	HMDB0002577
cholic acid glucuronide	rs34728672	4:69359821	A	2	69310130	69491183	1.50905	4.28e-26	rs34248556	3.823e-26	62571	Amino Acid	Primary Bile Acid Metabolism	HMDB0002577
cholic acid glucuronide	rs2708673	4:69360483	G	2	69310130	69491183	-1.41656	7.657e-19	rs34248556	3.823e-26	62571	Amino Acid	Primary Bile Acid Metabolism	HMDB0002577
cholic acid glucuronide	rs34594059	4:69360760	T	2	69310130	69491183	1.50947	4.385e-26	rs34248556	3.823e-26	62571	Amino Acid	Primary Bile Acid Metabolism	HMDB0002577
cholic acid glucuronide	rs3805207	4:69361118	T	2	69310130	69491183	1.50963	4.439e-26	rs34248556	3.823e-26	62571	Amino Acid	Primary Bile Acid Metabolism	HMDB0002577
cholic acid glucuronide	rs2603156	4:69361326	G	2	69310130	69491183	-1.41689	7.869e-19	rs34248556	3.823e-26	62571	Amino Acid	Primary Bile Acid Metabolism	HMDB0002577
cholic acid glucuronide	rs35307342	4:69361389	T	2	69310130	69491183	1.50359	9.173e-26	rs34248556	3.823e-26	62571	Amino Acid	Primary Bile Acid Metabolism	HMDB0002577
cholic acid glucuronide	rs35473170	4:69361441	A	2	69310130	69491183	1.50462	9.52e-26	rs34248556	3.823e-26	62571	Amino Acid	Primary Bile Acid Metabolism	HMDB0002577
cholic acid glucuronide	rs35777071	4:69361445	C	2	69310130	69491183	1.5047	9.479e-26	rs34248556	3.823e-26	62571	Amino Acid	Primary Bile Acid Metabolism	HMDB0002577
cholic acid glucuronide	rs3792631	4:69362088	C	2	69310130	69491183	1.51111	4.47e-26	rs34248556	3.823e-26	62571	Amino Acid	Primary Bile Acid Metabolism	HMDB0002577
cholic acid glucuronide	rs2278921	4:69362301	G	2	69310130	69491183	1.5113	4.451e-26	rs34248556	3.823e-26	62571	Amino Acid	Primary Bile Acid Metabolism	HMDB0002577
cholic acid glucuronide	rs2278919	4:69362690	G	2	69310130	69491183	1.51147	4.509e-26	rs34248556	3.823e-26	62571	Amino Acid	Primary Bile Acid Metabolism	HMDB0002577
cholic acid glucuronide	rs34436963	4:69363119	G	2	69310130	69491183	1.51165	4.618e-26	rs34248556	3.823e-26	62571	Amino Acid	Primary Bile Acid Metabolism	HMDB0002577
cholic acid glucuronide	rs2603154	4:69363530	G	2	69310130	69491183	-1.4182	9.193e-19	rs34248556	3.823e-26	62571	Amino Acid	Primary Bile Acid Metabolism	HMDB0002577
cholic acid glucuronide	rs62317908	4:69364663	C	2	69310130	69491183	0.893742	9.62e-12	rs34248556	3.823e-26	62571	Amino Acid	Primary Bile Acid Metabolism	HMDB0002577
cholic acid glucuronide	rs62317909	4:69364862	A	2	69310130	69491183	0.895005	9.282e-12	rs34248556	3.823e-26	62571	Amino Acid	Primary Bile Acid Metabolism	HMDB0002577
cholic acid glucuronide	rs2603153	4:69365052	T	2	69310130	69491183	-0.921975	3.667e-12	rs34248556	3.823e-26	62571	Amino Acid	Primary Bile Acid Metabolism	HMDB0002577
cholic acid glucuronide	rs62317910	4:69365591	T	2	69310130	69491183	0.896024	8.991e-12	rs34248556	3.823e-26	62571	Amino Acid	Primary Bile Acid Metabolism	HMDB0002577
cholic acid glucuronide	rs62317911	4:69366011	A	2	69310130	69491183	0.896058	9.161e-12	rs34248556	3.823e-26	62571	Amino Acid	Primary Bile Acid Metabolism	HMDB0002577
cholic acid glucuronide	rs2708671	4:69366046	A	2	69310130	69491183	-1.45112	3.558e-19	rs34248556	3.823e-26	62571	Amino Acid	Primary Bile Acid Metabolism	HMDB0002577
cholic acid glucuronide	rs62317912	4:69366170	T	2	69310130	69491183	0.896189	9.152e-12	rs34248556	3.823e-26	62571	Amino Acid	Primary Bile Acid Metabolism	HMDB0002577
cholic acid glucuronide	rs2708668	4:69366493	G	2	69310130	69491183	-1.45097	3.684e-19	rs34248556	3.823e-26	62571	Amino Acid	Primary Bile Acid Metabolism	HMDB0002577
cholic acid glucuronide	rs62299466	4:69366530	A	2	69310130	69491183	0.886957	1.342e-11	rs34248556	3.823e-26	62571	Amino Acid	Primary Bile Acid Metabolism	HMDB0002577
cholic acid glucuronide	rs2708667	4:69366617	A	2	69310130	69491183	-1.45088	3.797e-19	rs34248556	3.823e-26	62571	Amino Acid	Primary Bile Acid Metabolism	HMDB0002577
cholic acid glucuronide	rs2708665	4:69367083	A	2	69310130	69491183	-1.4514	3.68e-19	rs34248556	3.823e-26	62571	Amino Acid	Primary Bile Acid Metabolism	HMDB0002577
cholic acid glucuronide	rs2708664	4:69367135	A	2	69310130	69491183	-1.45145	3.741e-19	rs34248556	3.823e-26	62571	Amino Acid	Primary Bile Acid Metabolism	HMDB0002577
cholic acid glucuronide	rs35798601	4:69367312	A	2	69310130	69491183	0.896613	9.417e-12	rs34248556	3.823e-26	62571	Amino Acid	Primary Bile Acid Metabolism	HMDB0002577
cholic acid glucuronide	rs35082910	4:69367432	C	2	69310130	69491183	0.896954	9.578e-12	rs34248556	3.823e-26	62571	Amino Acid	Primary Bile Acid Metabolism	HMDB0002577
cholic acid glucuronide	rs34875004	4:69367533	G	2	69310130	69491183	0.896744	9.422e-12	rs34248556	3.823e-26	62571	Amino Acid	Primary Bile Acid Metabolism	HMDB0002577
cholic acid glucuronide	rs62299467	4:69367877	C	2	69310130	69491183	0.897721	9.2e-12	rs34248556	3.823e-26	62571	Amino Acid	Primary Bile Acid Metabolism	HMDB0002577
cholic acid glucuronide	rs35517288	4:69368265	T	2	69310130	69491183	0.896804	9.607e-12	rs34248556	3.823e-26	62571	Amino Acid	Primary Bile Acid Metabolism	HMDB0002577
cholic acid glucuronide	rs62299469	4:69368317	T	2	69310130	69491183	0.896782	9.667e-12	rs34248556	3.823e-26	62571	Amino Acid	Primary Bile Acid Metabolism	HMDB0002577
cholic acid glucuronide	rs4543210	4:69368469	T	2	69310130	69491183	0.896792	9.662e-12	rs34248556	3.823e-26	62571	Amino Acid	Primary Bile Acid Metabolism	HMDB0002577
cholic acid glucuronide	rs62299470	4:69368776	T	2	69310130	69491183	0.896834	9.687e-12	rs34248556	3.823e-26	62571	Amino Acid	Primary Bile Acid Metabolism	HMDB0002577
cholic acid glucuronide	rs62317919	4:69369442	G	2	69310130	69491183	0.896743	9.9e-12	rs34248556	3.823e-26	62571	Amino Acid	Primary Bile Acid Metabolism	HMDB0002577
cholic acid glucuronide	rs4546319	4:69369611	A	2	69310130	69491183	0.89667	1.004e-11	rs34248556	3.823e-26	62571	Amino Acid	Primary Bile Acid Metabolism	HMDB0002577
cholic acid glucuronide	rs4464628	4:69369891	T	2	69310130	69491183	0.896793	1.009e-11	rs34248556	3.823e-26	62571	Amino Acid	Primary Bile Acid Metabolism	HMDB0002577
cholic acid glucuronide	rs57999791	4:69370407	T	2	69310130	69491183	0.896979	1.011e-11	rs34248556	3.823e-26	62571	Amino Acid	Primary Bile Acid Metabolism	HMDB0002577
cholic acid glucuronide	rs3100649	4:69370630	T	2	69310130	69491183	-0.926507	3.722e-12	rs34248556	3.823e-26	62571	Amino Acid	Primary Bile Acid Metabolism	HMDB0002577
cholic acid glucuronide	rs11726019	4:69370642	A	2	69310130	69491183	0.897368	1.063e-11	rs34248556	3.823e-26	62571	Amino Acid	Primary Bile Acid Metabolism	HMDB0002577
cholic acid glucuronide	rs2045097	4:69372321	A	2	69310130	69491183	1.40929	2.323e-18	rs34248556	3.823e-26	62571	Amino Acid	Primary Bile Acid Metabolism	HMDB0002577
cholic acid glucuronide	rs62317937	4:69372670	A	2	69310130	69491183	0.897213	1.208e-11	rs34248556	3.823e-26	62571	Amino Acid	Primary Bile Acid Metabolism	HMDB0002577
cholic acid glucuronide	rs62317938	4:69372697	G	2	69310130	69491183	0.897496	1.19e-11	rs34248556	3.823e-26	62571	Amino Acid	Primary Bile Acid Metabolism	HMDB0002577
cholic acid glucuronide	rs146077283	4:69373369	G	2	69310130	69491183	0.880912	2.814e-11	rs34248556	3.823e-26	62571	Amino Acid	Primary Bile Acid Metabolism	HMDB0002577
cholic acid glucuronide	rs62317939	4:69373588	C	2	69310130	69491183	0.878966	3.077e-11	rs34248556	3.823e-26	62571	Amino Acid	Primary Bile Acid Metabolism	HMDB0002577
N2-acetyl,N6,N6-dimethyllysine	rs4528249	10:100122640	G	3	100111326	100188106	1.22343	2.196e-11	rs7072216	1.532e-25	63254	Amino Acid	Lysine Metabolism	-
N2-acetyl,N6,N6-dimethyllysine	rs10883082	10:100126295	T	3	100111326	100188106	1.73957	5.649e-21	rs7072216	1.532e-25	63254	Amino Acid	Lysine Metabolism	-
N2-acetyl,N6,N6-dimethyllysine	rs7096654	10:100134036	T	3	100111326	100188106	1.92196	3.098e-24	rs7072216	1.532e-25	63254	Amino Acid	Lysine Metabolism	-
N2-acetyl,N6,N6-dimethyllysine	rs11189581	10:100137700	C	3	100111326	100188106	1.90939	4.713e-24	rs7072216	1.532e-25	63254	Amino Acid	Lysine Metabolism	-
N2-acetyl,N6,N6-dimethyllysine	rs10786414	10:100141027	C	3	100111326	100188106	-1.97947	1.919e-25	rs7072216	1.532e-25	63254	Amino Acid	Lysine Metabolism	-
N2-acetyl,N6,N6-dimethyllysine	rs7075655	10:100142068	G	3	100111326	100188106	-1.55782	7.57e-18	rs7072216	1.532e-25	63254	Amino Acid	Lysine Metabolism	-
N2-acetyl,N6,N6-dimethyllysine	rs17109597	10:100142154	A	3	100111326	100188106	-1.51352	1.203e-16	rs7072216	1.532e-25	63254	Amino Acid	Lysine Metabolism	-
N2-acetyl,N6,N6-dimethyllysine	rs7905265	10:100143193	G	3	100111326	100188106	-1.97291	2.216e-25	rs7072216	1.532e-25	63254	Amino Acid	Lysine Metabolism	-
N2-acetyl,N6,N6-dimethyllysine	rs2296441	10:100144782	T	3	100111326	100188106	-1.54149	9.305e-18	rs7072216	1.532e-25	63254	Amino Acid	Lysine Metabolism	-
N2-acetyl,N6,N6-dimethyllysine	rs2296438	10:100146895	C	3	100111326	100188106	-1.96906	1.799e-25	rs7072216	1.532e-25	63254	Amino Acid	Lysine Metabolism	-
N2-acetyl,N6,N6-dimethyllysine	rs4345897	10:100147060	G	3	100111326	100188106	-1.96887	1.805e-25	rs7072216	1.532e-25	63254	Amino Acid	Lysine Metabolism	-
N2-acetyl,N6,N6-dimethyllysine	rs4400721	10:100147097	A	3	100111326	100188106	-1.56197	5.035e-18	rs7072216	1.532e-25	63254	Amino Acid	Lysine Metabolism	-
N2-acetyl,N6,N6-dimethyllysine	rs2147897	10:100147813	T	3	100111326	100188106	-1.96892	1.802e-25	rs7072216	1.532e-25	63254	Amino Acid	Lysine Metabolism	-
N2-acetyl,N6,N6-dimethyllysine	rs2182169	10:100148004	C	3	100111326	100188106	-1.96887	1.805e-25	rs7072216	1.532e-25	63254	Amino Acid	Lysine Metabolism	-
N2-acetyl,N6,N6-dimethyllysine	rs4539242	10:100148058	C	3	100111326	100188106	-1.96922	1.967e-25	rs7072216	1.532e-25	63254	Amino Acid	Lysine Metabolism	-
N2-acetyl,N6,N6-dimethyllysine	rs2147896	10:100148176	G	3	100111326	100188106	-1.96926	1.97e-25	rs7072216	1.532e-25	63254	Amino Acid	Lysine Metabolism	-
N2-acetyl,N6,N6-dimethyllysine	rs2147895	10:100148308	G	3	100111326	100188106	-1.9694	2.002e-25	rs7072216	1.532e-25	63254	Amino Acid	Lysine Metabolism	-
N2-acetyl,N6,N6-dimethyllysine	rs2182168	10:100148353	G	3	100111326	100188106	-1.96906	1.781e-25	rs7072216	1.532e-25	63254	Amino Acid	Lysine Metabolism	-
N2-acetyl,N6,N6-dimethyllysine	rs2274248	10:100148542	T	3	100111326	100188106	-1.52109	8.316e-17	rs7072216	1.532e-25	63254	Amino Acid	Lysine Metabolism	-
N2-acetyl,N6,N6-dimethyllysine	rs7916469	10:100148653	C	3	100111326	100188106	-1.96966	1.739e-25	rs7072216	1.532e-25	63254	Amino Acid	Lysine Metabolism	-
N2-acetyl,N6,N6-dimethyllysine	rs755126	10:100148951	A	3	100111326	100188106	-1.97011	1.704e-25	rs7072216	1.532e-25	63254	Amino Acid	Lysine Metabolism	-
N2-acetyl,N6,N6-dimethyllysine	rs1079179	10:100149346	C	3	100111326	100188106	-1.97023	1.688e-25	rs7072216	1.532e-25	63254	Amino Acid	Lysine Metabolism	-
N2-acetyl,N6,N6-dimethyllysine	rs2274247	10:100150148	C	3	100111326	100188106	-1.97102	1.601e-25	rs7072216	1.532e-25	63254	Amino Acid	Lysine Metabolism	-
N2-acetyl,N6,N6-dimethyllysine	rs10883084	10:100151189	C	3	100111326	100188106	-1.97139	1.55e-25	rs7072216	1.532e-25	63254	Amino Acid	Lysine Metabolism	-
N2-acetyl,N6,N6-dimethyllysine	rs10786415	10:100151266	G	3	100111326	100188106	-1.97116	1.738e-25	rs7072216	1.532e-25	63254	Amino Acid	Lysine Metabolism	-
N2-acetyl,N6,N6-dimethyllysine	rs942814	10:100151305	G	3	100111326	100188106	-1.97124	1.728e-25	rs7072216	1.532e-25	63254	Amino Acid	Lysine Metabolism	-
N2-acetyl,N6,N6-dimethyllysine	rs7097824	10:100151799	T	3	100111326	100188106	-1.97097	1.56e-25	rs7072216	1.532e-25	63254	Amino Acid	Lysine Metabolism	-
N2-acetyl,N6,N6-dimethyllysine	rs7082192	10:100151844	C	3	100111326	100188106	-1.97124	1.556e-25	rs7072216	1.532e-25	63254	Amino Acid	Lysine Metabolism	-
N2-acetyl,N6,N6-dimethyllysine	rs6584192	10:100152373	G	3	100111326	100188106	-1.97118	1.521e-25	rs7072216	1.532e-25	63254	Amino Acid	Lysine Metabolism	-
N2-acetyl,N6,N6-dimethyllysine	rs10786416	10:100153600	T	3	100111326	100188106	-1.8364	6.5e-23	rs7072216	1.532e-25	63254	Amino Acid	Lysine Metabolism	-
N2-acetyl,N6,N6-dimethyllysine	rs942813	10:100153608	C	3	100111326	100188106	-1.97285	1.807e-25	rs7072216	1.532e-25	63254	Amino Acid	Lysine Metabolism	-
N2-acetyl,N6,N6-dimethyllysine	rs10786417	10:100153904	T	3	100111326	100188106	-1.83585	5.553e-23	rs7072216	1.532e-25	63254	Amino Acid	Lysine Metabolism	-
N2-acetyl,N6,N6-dimethyllysine	rs11189586	10:100154096	G	3	100111326	100188106	-1.83454	6.857e-23	rs7072216	1.532e-25	63254	Amino Acid	Lysine Metabolism	-
N2-acetyl,N6,N6-dimethyllysine	rs11597425	10:100154202	T	3	100111326	100188106	-1.83584	6.441e-23	rs7072216	1.532e-25	63254	Amino Acid	Lysine Metabolism	-
N2-acetyl,N6,N6-dimethyllysine	rs11597428	10:100154247	C	3	100111326	100188106	-1.83429	6.897e-23	rs7072216	1.532e-25	63254	Amino Acid	Lysine Metabolism	-
N2-acetyl,N6,N6-dimethyllysine	rs11189587	10:100154545	A	3	100111326	100188106	-1.82034	1.849e-22	rs7072216	1.532e-25	63254	Amino Acid	Lysine Metabolism	-
N2-acetyl,N6,N6-dimethyllysine	rs11189588	10:100154551	A	3	100111326	100188106	-1.81943	1.908e-22	rs7072216	1.532e-25	63254	Amino Acid	Lysine Metabolism	-
N2-acetyl,N6,N6-dimethyllysine	rs11189589	10:100154565	G	3	100111326	100188106	-1.81925	1.908e-22	rs7072216	1.532e-25	63254	Amino Acid	Lysine Metabolism	-
N2-acetyl,N6,N6-dimethyllysine	rs11189590	10:100154605	G	3	100111326	100188106	-1.8349	8.337e-23	rs7072216	1.532e-25	63254	Amino Acid	Lysine Metabolism	-
N2-acetyl,N6,N6-dimethyllysine	rs11189591	10:100155296	G	3	100111326	100188106	-1.92473	8.009e-25	rs7072216	1.532e-25	63254	Amino Acid	Lysine Metabolism	-
N2-acetyl,N6,N6-dimethyllysine	rs10883085	10:100155613	T	3	100111326	100188106	-1.83352	7.597e-23	rs7072216	1.532e-25	63254	Amino Acid	Lysine Metabolism	-
N2-acetyl,N6,N6-dimethyllysine	rs11189592	10:100155642	A	3	100111326	100188106	-1.52301	7.017e-17	rs7072216	1.532e-25	63254	Amino Acid	Lysine Metabolism	-
N2-acetyl,N6,N6-dimethyllysine	rs10883086	10:100155743	G	3	100111326	100188106	-1.83378	6.86e-23	rs7072216	1.532e-25	63254	Amino Acid	Lysine Metabolism	-
N2-acetyl,N6,N6-dimethyllysine	rs7907555	10:100155810	T	3	100111326	100188106	-1.83389	6.788e-23	rs7072216	1.532e-25	63254	Amino Acid	Lysine Metabolism	-
N2-acetyl,N6,N6-dimethyllysine	rs7924209	10:100155927	C	3	100111326	100188106	-1.8337	6.819e-23	rs7072216	1.532e-25	63254	Amino Acid	Lysine Metabolism	-
N2-acetyl,N6,N6-dimethyllysine	rs7924303	10:100155963	C	3	100111326	100188106	-1.83372	6.795e-23	rs7072216	1.532e-25	63254	Amino Acid	Lysine Metabolism	-
N2-acetyl,N6,N6-dimethyllysine	rs11598689	10:100156027	T	3	100111326	100188106	-1.50741	1.606e-16	rs7072216	1.532e-25	63254	Amino Acid	Lysine Metabolism	-
N2-acetyl,N6,N6-dimethyllysine	rs7072216	10:100156853	C	3	100111326	100188106	-1.97097	1.532e-25	rs7072216	1.532e-25	63254	Amino Acid	Lysine Metabolism	-
N2-acetyl,N6,N6-dimethyllysine	rs10883087	10:100156990	A	3	100111326	100188106	-1.83326	7.096e-23	rs7072216	1.532e-25	63254	Amino Acid	Lysine Metabolism	-
N2-acetyl,N6,N6-dimethyllysine	rs10786418	10:100157368	T	3	100111326	100188106	-1.83313	7.248e-23	rs7072216	1.532e-25	63254	Amino Acid	Lysine Metabolism	-
N2-acetyl,N6,N6-dimethyllysine	rs4551689	10:100157593	C	3	100111326	100188106	-1.83229	8.304e-23	rs7072216	1.532e-25	63254	Amino Acid	Lysine Metabolism	-
N2-acetyl,N6,N6-dimethyllysine	rs11819729	10:100157726	C	3	100111326	100188106	-1.83264	7.54e-23	rs7072216	1.532e-25	63254	Amino Acid	Lysine Metabolism	-
N2-acetyl,N6,N6-dimethyllysine	rs7097625	10:100158922	T	3	100111326	100188106	-1.87411	1.808e-23	rs7072216	1.532e-25	63254	Amino Acid	Lysine Metabolism	-
N2-acetyl,N6,N6-dimethyllysine	rs4488133	10:100159136	T	3	100111326	100188106	-1.96933	2.053e-25	rs7072216	1.532e-25	63254	Amino Acid	Lysine Metabolism	-
N2-acetyl,N6,N6-dimethyllysine	rs6584194	10:100160399	C	3	100111326	100188106	-1.9493	4.664e-25	rs7072216	1.532e-25	63254	Amino Acid	Lysine Metabolism	-
N2-acetyl,N6,N6-dimethyllysine	rs7073632	10:100160846	C	3	100111326	100188106	-1.84135	6.343e-23	rs7072216	1.532e-25	63254	Amino Acid	Lysine Metabolism	-
N2-acetyl,N6,N6-dimethyllysine	rs10883089	10:100163120	C	3	100111326	100188106	-1.47978	6.469e-17	rs7072216	1.532e-25	63254	Amino Acid	Lysine Metabolism	-
N2-acetyl,N6,N6-dimethyllysine	rs7897357	10:100163597	T	3	100111326	100188106	-1.87962	1.131e-24	rs7072216	1.532e-25	63254	Amino Acid	Lysine Metabolism	-
N2-acetyl,N6,N6-dimethyllysine	rs7914401	10:100163928	C	3	100111326	100188106	-1.6184	1.031e-18	rs7072216	1.532e-25	63254	Amino Acid	Lysine Metabolism	-
N2-acetyl,N6,N6-dimethyllysine	rs733345	10:100164215	T	3	100111326	100188106	-1.61607	1.112e-18	rs7072216	1.532e-25	63254	Amino Acid	Lysine Metabolism	-
N2-acetyl,N6,N6-dimethyllysine	rs733346	10:100164325	C	3	100111326	100188106	-1.61528	1.146e-18	rs7072216	1.532e-25	63254	Amino Acid	Lysine Metabolism	-
N2-acetyl,N6,N6-dimethyllysine	rs7915108	10:100164441	C	3	100111326	100188106	-1.61659	1.037e-18	rs7072216	1.532e-25	63254	Amino Acid	Lysine Metabolism	-
N2-acetyl,N6,N6-dimethyllysine	rs7901577	10:100164442	G	3	100111326	100188106	-1.61621	1.089e-18	rs7072216	1.532e-25	63254	Amino Acid	Lysine Metabolism	-
N2-acetyl,N6,N6-dimethyllysine	rs4474372	10:100164571	T	3	100111326	100188106	-1.61409	1.189e-18	rs7072216	1.532e-25	63254	Amino Acid	Lysine Metabolism	-
N2-acetyl,N6,N6-dimethyllysine	rs4475861	10:100164989	T	3	100111326	100188106	-1.61095	1.44e-18	rs7072216	1.532e-25	63254	Amino Acid	Lysine Metabolism	-
N2-acetyl,N6,N6-dimethyllysine	rs2147901	10:100165496	A	3	100111326	100188106	-1.62637	5.022e-19	rs7072216	1.532e-25	63254	Amino Acid	Lysine Metabolism	-
N2-acetyl,N6,N6-dimethyllysine	rs10732782	10:100166506	A	3	100111326	100188106	-1.60315	1.701e-18	rs7072216	1.532e-25	63254	Amino Acid	Lysine Metabolism	-
N2-acetyl,N6,N6-dimethyllysine	rs7910973	10:100166732	A	3	100111326	100188106	-1.60026	1.867e-18	rs7072216	1.532e-25	63254	Amino Acid	Lysine Metabolism	-
N2-acetyl,N6,N6-dimethyllysine	rs7911036	10:100167015	T	3	100111326	100188106	-1.59852	1.974e-18	rs7072216	1.532e-25	63254	Amino Acid	Lysine Metabolism	-
N2-acetyl,N6,N6-dimethyllysine	rs10883090	10:100167236	C	3	100111326	100188106	-1.61072	1.968e-18	rs7072216	1.532e-25	63254	Amino Acid	Lysine Metabolism	-
N2-acetyl,N6,N6-dimethyllysine	rs10883091	10:100167239	T	3	100111326	100188106	-1.62798	6.98e-19	rs7072216	1.532e-25	63254	Amino Acid	Lysine Metabolism	-
N2-acetyl,N6,N6-dimethyllysine	rs10883092	10:100167276	C	3	100111326	100188106	-1.62643	7.247e-19	rs7072216	1.532e-25	63254	Amino Acid	Lysine Metabolism	-
N2-acetyl,N6,N6-dimethyllysine	rs11189595	10:100167322	T	3	100111326	100188106	-1.61607	7.074e-19	rs7072216	1.532e-25	63254	Amino Acid	Lysine Metabolism	-
N2-acetyl,N6,N6-dimethyllysine	rs12763326	10:100167396	A	3	100111326	100188106	-1.59069	2.55e-18	rs7072216	1.532e-25	63254	Amino Acid	Lysine Metabolism	-
N2-acetyl,N6,N6-dimethyllysine	rs45523432	10:100167436	C	3	100111326	100188106	-1.62833	5.619e-18	rs7072216	1.532e-25	63254	Amino Acid	Lysine Metabolism	-
N2-acetyl,N6,N6-dimethyllysine	rs7091709	10:100167605	A	3	100111326	100188106	-1.64201	2.394e-19	rs7072216	1.532e-25	63254	Amino Acid	Lysine Metabolism	-
N2-acetyl,N6,N6-dimethyllysine	rs942810	10:100167860	C	3	100111326	100188106	-1.84505	3.892e-24	rs7072216	1.532e-25	63254	Amino Acid	Lysine Metabolism	-
N2-acetyl,N6,N6-dimethyllysine	rs942809	10:100168001	A	3	100111326	100188106	-1.60861	8.957e-19	rs7072216	1.532e-25	63254	Amino Acid	Lysine Metabolism	-
N2-acetyl,N6,N6-dimethyllysine	rs942808	10:100168102	A	3	100111326	100188106	-1.59071	2.548e-18	rs7072216	1.532e-25	63254	Amino Acid	Lysine Metabolism	-
N2-acetyl,N6,N6-dimethyllysine	rs942807	10:100168219	A	3	100111326	100188106	-1.59071	2.548e-18	rs7072216	1.532e-25	63254	Amino Acid	Lysine Metabolism	-
N2-acetyl,N6,N6-dimethyllysine	rs942806	10:100168248	A	3	100111326	100188106	-1.59075	2.544e-18	rs7072216	1.532e-25	63254	Amino Acid	Lysine Metabolism	-
N2-acetyl,N6,N6-dimethyllysine	rs942805	10:100168372	A	3	100111326	100188106	-1.59074	2.548e-18	rs7072216	1.532e-25	63254	Amino Acid	Lysine Metabolism	-
N2-acetyl,N6,N6-dimethyllysine	rs942804	10:100168499	A	3	100111326	100188106	-1.59076	2.545e-18	rs7072216	1.532e-25	63254	Amino Acid	Lysine Metabolism	-
N2-acetyl,N6,N6-dimethyllysine	rs942803	10:100168631	T	3	100111326	100188106	-1.62412	6.87e-19	rs7072216	1.532e-25	63254	Amino Acid	Lysine Metabolism	-
N2-acetyl,N6,N6-dimethyllysine	rs9787550	10:100169051	T	3	100111326	100188106	-1.59085	2.536e-18	rs7072216	1.532e-25	63254	Amino Acid	Lysine Metabolism	-
N2-acetyl,N6,N6-dimethyllysine	rs7923729	10:100169465	T	3	100111326	100188106	-1.62412	6.87e-19	rs7072216	1.532e-25	63254	Amino Acid	Lysine Metabolism	-
N2-acetyl,N6,N6-dimethyllysine	rs9804285	10:100169472	T	3	100111326	100188106	-1.62432	6.837e-19	rs7072216	1.532e-25	63254	Amino Acid	Lysine Metabolism	-
N2-acetyl,N6,N6-dimethyllysine	rs6584197	10:100169685	A	3	100111326	100188106	-1.64335	2.306e-19	rs7072216	1.532e-25	63254	Amino Acid	Lysine Metabolism	-
N2-acetyl,N6,N6-dimethyllysine	rs6584198	10:100169906	C	3	100111326	100188106	-1.62553	6.641e-19	rs7072216	1.532e-25	63254	Amino Acid	Lysine Metabolism	-
N2-acetyl,N6,N6-dimethyllysine	rs6584199	10:100169983	G	3	100111326	100188106	-1.62611	6.548e-19	rs7072216	1.532e-25	63254	Amino Acid	Lysine Metabolism	-
N2-acetyl,N6,N6-dimethyllysine	rs6584200	10:100170037	G	3	100111326	100188106	-1.62633	6.511e-19	rs7072216	1.532e-25	63254	Amino Acid	Lysine Metabolism	-
N2-acetyl,N6,N6-dimethyllysine	rs6584201	10:100170209	C	3	100111326	100188106	-1.627	6.408e-19	rs7072216	1.532e-25	63254	Amino Acid	Lysine Metabolism	-
N2-acetyl,N6,N6-dimethyllysine	rs6584202	10:100170383	A	3	100111326	100188106	-1.64532	2.198e-19	rs7072216	1.532e-25	63254	Amino Acid	Lysine Metabolism	-
N2-acetyl,N6,N6-dimethyllysine	rs7896828	10:100170507	T	3	100111326	100188106	-1.84533	3.931e-24	rs7072216	1.532e-25	63254	Amino Acid	Lysine Metabolism	-
N2-acetyl,N6,N6-dimethyllysine	rs3814140	10:100170762	T	3	100111326	100188106	-1.62932	6.062e-19	rs7072216	1.532e-25	63254	Amino Acid	Lysine Metabolism	-
N2-acetyl,N6,N6-dimethyllysine	rs3814141	10:100171028	A	3	100111326	100188106	-1.6192	7.219e-19	rs7072216	1.532e-25	63254	Amino Acid	Lysine Metabolism	-
N2-acetyl,N6,N6-dimethyllysine	rs3814142	10:100171104	G	3	100111326	100188106	-1.63095	5.828e-19	rs7072216	1.532e-25	63254	Amino Acid	Lysine Metabolism	-
N2-acetyl,N6,N6-dimethyllysine	rs3829853	10:100171174	G	3	100111326	100188106	-1.63114	5.8e-19	rs7072216	1.532e-25	63254	Amino Acid	Lysine Metabolism	-
N2-acetyl,N6,N6-dimethyllysine	rs10748728	10:100171198	T	3	100111326	100188106	-1.63166	5.728e-19	rs7072216	1.532e-25	63254	Amino Acid	Lysine Metabolism	-
N2-acetyl,N6,N6-dimethyllysine	rs10748729	10:100171371	C	3	100111326	100188106	-1.63236	5.629e-19	rs7072216	1.532e-25	63254	Amino Acid	Lysine Metabolism	-
N2-acetyl,N6,N6-dimethyllysine	rs10748730	10:100171440	T	3	100111326	100188106	-1.63222	5.647e-19	rs7072216	1.532e-25	63254	Amino Acid	Lysine Metabolism	-
N2-acetyl,N6,N6-dimethyllysine	rs7909131	10:100171471	G	3	100111326	100188106	-1.84876	3.341e-24	rs7072216	1.532e-25	63254	Amino Acid	Lysine Metabolism	-
N2-acetyl,N6,N6-dimethyllysine	rs10736129	10:100171571	G	3	100111326	100188106	-1.63311	5.527e-19	rs7072216	1.532e-25	63254	Amino Acid	Lysine Metabolism	-
N2-acetyl,N6,N6-dimethyllysine	rs7909822	10:100172035	C	3	100111326	100188106	-1.65192	1.87e-19	rs7072216	1.532e-25	63254	Amino Acid	Lysine Metabolism	-
N2-acetyl,N6,N6-dimethyllysine	rs7910014	10:100172110	T	3	100111326	100188106	-1.63425	5.397e-19	rs7072216	1.532e-25	63254	Amino Acid	Lysine Metabolism	-
N2-acetyl,N6,N6-dimethyllysine	rs7910247	10:100172252	T	3	100111326	100188106	-1.6351	5.263e-19	rs7072216	1.532e-25	63254	Amino Acid	Lysine Metabolism	-
N2-acetyl,N6,N6-dimethyllysine	rs7913541	10:100172479	G	3	100111326	100188106	-1.63404	6.037e-19	rs7072216	1.532e-25	63254	Amino Acid	Lysine Metabolism	-
N2-acetyl,N6,N6-dimethyllysine	rs4258311	10:100173328	A	3	100111326	100188106	-1.64291	4.305e-19	rs7072216	1.532e-25	63254	Amino Acid	Lysine Metabolism	-
N2-acetyl,N6,N6-dimethyllysine	rs6584203	10:100173428	A	3	100111326	100188106	-1.64312	4.278e-19	rs7072216	1.532e-25	63254	Amino Acid	Lysine Metabolism	-
N2-acetyl,N6,N6-dimethyllysine	rs6584204	10:100173580	G	3	100111326	100188106	-1.64337	4.258e-19	rs7072216	1.532e-25	63254	Amino Acid	Lysine Metabolism	-
N2-acetyl,N6,N6-dimethyllysine	rs6584205	10:100173806	T	3	100111326	100188106	-1.64375	4.203e-19	rs7072216	1.532e-25	63254	Amino Acid	Lysine Metabolism	-
N2-acetyl,N6,N6-dimethyllysine	rs3750601	10:100174561	A	3	100111326	100188106	-1.6445	4.123e-19	rs7072216	1.532e-25	63254	Amino Acid	Lysine Metabolism	-
N2-acetyl,N6,N6-dimethyllysine	rs2147900	10:100174721	C	3	100111326	100188106	-1.6447	4.099e-19	rs7072216	1.532e-25	63254	Amino Acid	Lysine Metabolism	-
N2-acetyl,N6,N6-dimethyllysine	rs2274246	10:100175060	T	3	100111326	100188106	-1.64558	3.984e-19	rs7072216	1.532e-25	63254	Amino Acid	Lysine Metabolism	-
N2-acetyl,N6,N6-dimethyllysine	rs2274245	10:100175082	T	3	100111326	100188106	-1.64567	3.974e-19	rs7072216	1.532e-25	63254	Amino Acid	Lysine Metabolism	-
N2-acetyl,N6,N6-dimethyllysine	rs2274244	10:100175218	G	3	100111326	100188106	-1.64586	3.951e-19	rs7072216	1.532e-25	63254	Amino Acid	Lysine Metabolism	-
N2-acetyl,N6,N6-dimethyllysine	rs2274243	10:100175267	C	3	100111326	100188106	-1.64611	3.921e-19	rs7072216	1.532e-25	63254	Amino Acid	Lysine Metabolism	-
N2-acetyl,N6,N6-dimethyllysine	rs8181292	10:100175477	G	3	100111326	100188106	-1.66465	1.328e-19	rs7072216	1.532e-25	63254	Amino Acid	Lysine Metabolism	-
N2-acetyl,N6,N6-dimethyllysine	rs3750604	10:100175581	A	3	100111326	100188106	-1.63749	4.104e-19	rs7072216	1.532e-25	63254	Amino Acid	Lysine Metabolism	-
N2-acetyl,N6,N6-dimethyllysine	rs3750605	10:100175654	T	3	100111326	100188106	-1.63675	4.526e-19	rs7072216	1.532e-25	63254	Amino Acid	Lysine Metabolism	-
N2-acetyl,N6,N6-dimethyllysine	rs3830025	10:100176104	G	3	100111326	100188106	-1.53718	7.542e-17	rs7072216	1.532e-25	63254	Amino Acid	Lysine Metabolism	-
N2-acetyl,N6,N6-dimethyllysine	rs1061437	10:100176154	T	3	100111326	100188106	-1.64992	3.893e-19	rs7072216	1.532e-25	63254	Amino Acid	Lysine Metabolism	-
N2-acetyl,N6,N6-dimethyllysine	rs1739	10:100176339	G	3	100111326	100188106	-1.82323	7.953e-24	rs7072216	1.532e-25	63254	Amino Acid	Lysine Metabolism	-
N2-acetyl,N6,N6-dimethyllysine	rs1737	10:100176366	C	3	100111326	100188106	-1.82266	7.313e-24	rs7072216	1.532e-25	63254	Amino Acid	Lysine Metabolism	-
N2-acetyl,N6,N6-dimethyllysine	rs3830020	10:100176615	C	3	100111326	100188106	-1.82175	8.144e-24	rs7072216	1.532e-25	63254	Amino Acid	Lysine Metabolism	-
N2-acetyl,N6,N6-dimethyllysine	rs701801	10:100176869	T	3	100111326	100188106	-1.67105	1.051e-20	rs7072216	1.532e-25	63254	Amino Acid	Lysine Metabolism	-
N2-acetyl,N6,N6-dimethyllysine	rs1061123	10:100176997	G	3	100111326	100188106	-1.79937	2.491e-23	rs7072216	1.532e-25	63254	Amino Acid	Lysine Metabolism	-
N2-acetyl,N6,N6-dimethyllysine	rs1061115	10:100177049	A	3	100111326	100188106	-1.79924	2.488e-23	rs7072216	1.532e-25	63254	Amino Acid	Lysine Metabolism	-
N2-acetyl,N6,N6-dimethyllysine	rs11189600	10:100179274	T	3	100111326	100188106	-1.56405	3.914e-18	rs7072216	1.532e-25	63254	Amino Acid	Lysine Metabolism	-
N2-acetyl,N6,N6-dimethyllysine	rs10786419	10:100180940	C	3	100111326	100188106	-1.64911	5.22e-20	rs7072216	1.532e-25	63254	Amino Acid	Lysine Metabolism	-
N2-acetyl,N6,N6-dimethyllysine	rs2296435	10:100182285	C	3	100111326	100188106	-1.62652	1.072e-18	rs7072216	1.532e-25	63254	Amino Acid	Lysine Metabolism	-
N2-acetyl,N6,N6-dimethyllysine	rs2296433	10:100184062	A	3	100111326	100188106	-1.63378	5.88e-19	rs7072216	1.532e-25	63254	Amino Acid	Lysine Metabolism	-
N2-acetyl,N6,N6-dimethyllysine	rs2296432	10:100184063	G	3	100111326	100188106	-1.63697	5.41e-19	rs7072216	1.532e-25	63254	Amino Acid	Lysine Metabolism	-
N2-acetyl,N6,N6-dimethyllysine	rs7921146	10:100186601	A	3	100111326	100188106	-1.5874	6.041e-18	rs7072216	1.532e-25	63254	Amino Acid	Lysine Metabolism	-
N2-acetyl,N6,N6-dimethyllysine	rs10883094	10:100188106	A	3	100111326	100188106	-1.47823	1.81e-16	rs7072216	1.532e-25	63254	Amino Acid	Lysine Metabolism	-
butyrylglycine	rs7306541	12:121130046	G	4	121103023	121185145	0.993429	7.457e-12	rs7306541	7.457e-12	31850	Amino Acid	Fatty Acid Metabolism (also BCAA Metabolism)	HMDB0000808
butyrylglycine	rs35525135	12:121140064	C	4	121103023	121185145	0.992384	7.848e-12	rs7306541	7.457e-12	31850	Amino Acid	Fatty Acid Metabolism (also BCAA Metabolism)	HMDB0000808
butyrylglycine	rs35599677	12:121141458	A	4	121103023	121185145	0.975089	1.732e-11	rs7306541	7.457e-12	31850	Amino Acid	Fatty Acid Metabolism (also BCAA Metabolism)	HMDB0000808
butyrylglycine	rs71454661	12:121144716	C	4	121103023	121185145	0.990935	8.407e-12	rs7306541	7.457e-12	31850	Amino Acid	Fatty Acid Metabolism (also BCAA Metabolism)	HMDB0000808
butyrylglycine	rs12828810	12:121152017	G	4	121103023	121185145	0.986009	1.056e-11	rs7306541	7.457e-12	31850	Amino Acid	Fatty Acid Metabolism (also BCAA Metabolism)	HMDB0000808
butyrylglycine	rs7313271	12:121152667	T	4	121103023	121185145	0.985644	1.071e-11	rs7306541	7.457e-12	31850	Amino Acid	Fatty Acid Metabolism (also BCAA Metabolism)	HMDB0000808
butyrylglycine	rs35771722	12:121154000	G	4	121103023	121185145	0.985021	1.097e-11	rs7306541	7.457e-12	31850	Amino Acid	Fatty Acid Metabolism (also BCAA Metabolism)	HMDB0000808
butyrylglycine	rs12829722	12:121155622	T	4	121103023	121185145	0.986555	1.092e-11	rs7306541	7.457e-12	31850	Amino Acid	Fatty Acid Metabolism (also BCAA Metabolism)	HMDB0000808
butyrylglycine	rs34030695	12:121156496	A	4	121103023	121185145	0.983649	1.154e-11	rs7306541	7.457e-12	31850	Amino Acid	Fatty Acid Metabolism (also BCAA Metabolism)	HMDB0000808
butyrylglycine	rs2066938	12:121160615	G	4	121103023	121185145	0.983251	1.137e-11	rs7306541	7.457e-12	31850	Amino Acid	Fatty Acid Metabolism (also BCAA Metabolism)	HMDB0000808
butyrylglycine	rs2239758	12:121162637	G	4	121103023	121185145	0.984966	1.074e-11	rs7306541	7.457e-12	31850	Amino Acid	Fatty Acid Metabolism (also BCAA Metabolism)	HMDB0000808
butyrylglycine	rs3999408	12:121167387	T	4	121103023	121185145	0.990676	8.776e-12	rs7306541	7.457e-12	31850	Amino Acid	Fatty Acid Metabolism (also BCAA Metabolism)	HMDB0000808
butyrylglycine	rs34673751	12:121171891	A	4	121103023	121185145	0.952698	4.168e-11	rs7306541	7.457e-12	31850	Amino Acid	Fatty Acid Metabolism (also BCAA Metabolism)	HMDB0000808
butyrylglycine	rs2014355	12:121175524	C	4	121103023	121185145	0.954726	3.734e-11	rs7306541	7.457e-12	31850	Amino Acid	Fatty Acid Metabolism (also BCAA Metabolism)	HMDB0000808
butyrylglycine	rs1799958	12:121176083	A	4	121103023	121185145	0.960968	2.813e-11	rs7306541	7.457e-12	31850	Amino Acid	Fatty Acid Metabolism (also BCAA Metabolism)	HMDB0000808
butyrylglycine	rs3916	12:121177272	C	4	121103023	121185145	0.959747	3.019e-11	rs7306541	7.457e-12	31850	Amino Acid	Fatty Acid Metabolism (also BCAA Metabolism)	HMDB0000808
butyrylglycine	rs34708625	12:121180019	C	4	121103023	121185145	0.958777	3.24e-11	rs7306541	7.457e-12	31850	Amino Acid	Fatty Acid Metabolism (also BCAA Metabolism)	HMDB0000808
solanidine	rs11914200	22:42378070	A	5	42344297	42688532	1.05056	1.42e-10	rs9620007	1.32e-14	39788	Amino Acid	Food Component/Plant	HMDB0003236
solanidine	rs62241000	22:42378507	T	5	42344297	42688532	1.05022	1.442e-10	rs9620007	1.32e-14	39788	Amino Acid	Food Component/Plant	HMDB0003236
solanidine	rs56234624	22:42388826	G	5	42344297	42688532	1.3018	2.375e-14	rs9620007	1.32e-14	39788	Amino Acid	Food Component/Plant	HMDB0003236
solanidine	rs2097561	22:42389431	C	5	42344297	42688532	1.30163	2.406e-14	rs9620007	1.32e-14	39788	Amino Acid	Food Component/Plant	HMDB0003236
solanidine	rs2097562	22:42389500	C	5	42344297	42688532	1.30156	2.417e-14	rs9620007	1.32e-14	39788	Amino Acid	Food Component/Plant	HMDB0003236
solanidine	rs739296	22:42389948	A	5	42344297	42688532	1.3039	2.229e-14	rs9620007	1.32e-14	39788	Amino Acid	Food Component/Plant	HMDB0003236
solanidine	rs7290907	22:42390209	A	5	42344297	42688532	1.30203	2.432e-14	rs9620007	1.32e-14	39788	Amino Acid	Food Component/Plant	HMDB0003236
solanidine	rs7290655	22:42390225	G	5	42344297	42688532	1.30202	2.435e-14	rs9620007	1.32e-14	39788	Amino Acid	Food Component/Plant	HMDB0003236
solanidine	rs1062753	22:42392811	A	5	42344297	42688532	1.30219	2.502e-14	rs9620007	1.32e-14	39788	Amino Acid	Food Component/Plant	HMDB0003236
solanidine	rs4822079	22:42394612	C	5	42344297	42688532	1.30118	2.568e-14	rs9620007	1.32e-14	39788	Amino Acid	Food Component/Plant	HMDB0003236
solanidine	rs8138080	22:42396371	A	5	42344297	42688532	1.3003	2.639e-14	rs9620007	1.32e-14	39788	Amino Acid	Food Component/Plant	HMDB0003236
solanidine	rs9623489	22:42397026	G	5	42344297	42688532	1.30009	2.656e-14	rs9620007	1.32e-14	39788	Amino Acid	Food Component/Plant	HMDB0003236
solanidine	rs11090066	22:42398195	C	5	42344297	42688532	1.29966	2.692e-14	rs9620007	1.32e-14	39788	Amino Acid	Food Component/Plant	HMDB0003236
solanidine	rs9623490	22:42398266	C	5	42344297	42688532	1.29963	2.695e-14	rs9620007	1.32e-14	39788	Amino Acid	Food Component/Plant	HMDB0003236
solanidine	rs9620006	22:42399547	A	5	42344297	42688532	1.30201	2.446e-14	rs9620007	1.32e-14	39788	Amino Acid	Food Component/Plant	HMDB0003236
solanidine	rs9611700	22:42401514	T	5	42344297	42688532	1.29833	2.799e-14	rs9620007	1.32e-14	39788	Amino Acid	Food Component/Plant	HMDB0003236
solanidine	rs2413663	22:42402399	A	5	42344297	42688532	1.29802	2.821e-14	rs9620007	1.32e-14	39788	Amino Acid	Food Component/Plant	HMDB0003236
solanidine	rs59993856	22:42403980	T	5	42344297	42688532	1.29904	2.658e-14	rs9620007	1.32e-14	39788	Amino Acid	Food Component/Plant	HMDB0003236
solanidine	rs9620007	22:42405657	G	5	42344297	42688532	1.32099	1.32e-14	rs9620007	1.32e-14	39788	Amino Acid	Food Component/Plant	HMDB0003236
solanidine	rs4822081	22:42406788	T	5	42344297	42688532	1.29616	2.984e-14	rs9620007	1.32e-14	39788	Amino Acid	Food Component/Plant	HMDB0003236
solanidine	rs9611710	22:42409977	T	5	42344297	42688532	1.31136	1.879e-14	rs9620007	1.32e-14	39788	Amino Acid	Food Component/Plant	HMDB0003236
solanidine	rs12166549	22:42410419	C	5	42344297	42688532	1.29715	2.831e-14	rs9620007	1.32e-14	39788	Amino Acid	Food Component/Plant	HMDB0003236
solanidine	rs9611711	22:42410695	A	5	42344297	42688532	1.31126	1.887e-14	rs9620007	1.32e-14	39788	Amino Acid	Food Component/Plant	HMDB0003236
solanidine	rs9611712	22:42410993	C	5	42344297	42688532	1.31123	1.889e-14	rs9620007	1.32e-14	39788	Amino Acid	Food Component/Plant	HMDB0003236
solanidine	rs9607868	22:42414181	A	5	42344297	42688532	1.31104	1.908e-14	rs9620007	1.32e-14	39788	Amino Acid	Food Component/Plant	HMDB0003236
solanidine	rs9607869	22:42418110	A	5	42344297	42688532	1.29752	2.588e-14	rs9620007	1.32e-14	39788	Amino Acid	Food Component/Plant	HMDB0003236
solanidine	rs9607871	22:42436322	A	5	42344297	42688532	1.33551	2.187e-13	rs9620007	1.32e-14	39788	Amino Acid	Food Component/Plant	HMDB0003236
solanidine	rs28715885	22:42441091	G	5	42344297	42688532	1.3379	2.802e-13	rs9620007	1.32e-14	39788	Amino Acid	Food Component/Plant	HMDB0003236
solanidine	rs58099562	22:42453772	C	5	42344297	42688532	1.33632	2.975e-13	rs9620007	1.32e-14	39788	Amino Acid	Food Component/Plant	HMDB0003236
solanidine	rs2854827	22:42461918	A	5	42344297	42688532	1.32087	5.821e-13	rs9620007	1.32e-14	39788	Amino Acid	Food Component/Plant	HMDB0003236
solanidine	rs45441993	22:42471738	A	5	42344297	42688532	1.37568	8.665e-14	rs9620007	1.32e-14	39788	Amino Acid	Food Component/Plant	HMDB0003236
solanidine	rs2413667	22:42472237	C	5	42344297	42688532	1.33184	3.388e-13	rs9620007	1.32e-14	39788	Amino Acid	Food Component/Plant	HMDB0003236
solanidine	rs5751211	22:42486056	A	5	42344297	42688532	1.23611	4.966e-12	rs9620007	1.32e-14	39788	Amino Acid	Food Component/Plant	HMDB0003236
solanidine	rs5758576	22:42488163	A	5	42344297	42688532	1.23602	4.963e-12	rs9620007	1.32e-14	39788	Amino Acid	Food Component/Plant	HMDB0003236
solanidine	rs5758579	22:42491479	C	5	42344297	42688532	1.23574	4.97e-12	rs9620007	1.32e-14	39788	Amino Acid	Food Component/Plant	HMDB0003236
solanidine	rs57117731	22:42492985	A	5	42344297	42688532	1.2355	4.993e-12	rs9620007	1.32e-14	39788	Amino Acid	Food Component/Plant	HMDB0003236
solanidine	rs5758580	22:42493875	C	5	42344297	42688532	1.23549	5.006e-12	rs9620007	1.32e-14	39788	Amino Acid	Food Component/Plant	HMDB0003236
solanidine	rs9611734	22:42502070	G	5	42344297	42688532	1.23473	5.011e-12	rs9620007	1.32e-14	39788	Amino Acid	Food Component/Plant	HMDB0003236
solanidine	rs3985938	22:42511727	T	5	42344297	42688532	1.2339	4.959e-12	rs9620007	1.32e-14	39788	Amino Acid	Food Component/Plant	HMDB0003236
solanidine	rs5751221	22:42516366	T	5	42344297	42688532	1.23358	4.889e-12	rs9620007	1.32e-14	39788	Amino Acid	Food Component/Plant	HMDB0003236
solanidine	rs5758586	22:42517471	T	5	42344297	42688532	1.23362	4.919e-12	rs9620007	1.32e-14	39788	Amino Acid	Food Component/Plant	HMDB0003236
solanidine	rs5751222	22:42517922	A	5	42344297	42688532	1.23359	4.942e-12	rs9620007	1.32e-14	39788	Amino Acid	Food Component/Plant	HMDB0003236
solanidine	rs4078247	22:42521985	C	5	42344297	42688532	1.30355	3.605e-13	rs9620007	1.32e-14	39788	Amino Acid	Food Component/Plant	HMDB0003236
solanidine	rs28371738	22:42522392	A	5	42344297	42688532	1.30354	3.632e-13	rs9620007	1.32e-14	39788	Amino Acid	Food Component/Plant	HMDB0003236
solanidine	rs58440431	22:42524696	C	5	42344297	42688532	1.27019	2.377e-12	rs9620007	1.32e-14	39788	Amino Acid	Food Component/Plant	HMDB0003236
solanidine	rs3892097	22:42524947	T	5	42344297	42688532	1.35579	1.635e-13	rs9620007	1.32e-14	39788	Amino Acid	Food Component/Plant	HMDB0003236
solanidine	rs1065852	22:42526694	A	5	42344297	42688532	1.30418	5.03e-13	rs9620007	1.32e-14	39788	Amino Acid	Food Component/Plant	HMDB0003236
solanidine	rs1080989	22:42527793	T	5	42344297	42688532	1.30433	5.121e-13	rs9620007	1.32e-14	39788	Amino Acid	Food Component/Plant	HMDB0003236
solanidine	rs28588594	22:42528224	A	5	42344297	42688532	1.3043	5.197e-13	rs9620007	1.32e-14	39788	Amino Acid	Food Component/Plant	HMDB0003236
solanidine	rs28360521	22:42528976	T	5	42344297	42688532	1.30286	6.05e-13	rs9620007	1.32e-14	39788	Amino Acid	Food Component/Plant	HMDB0003236
solanidine	rs28568508	22:42529219	G	5	42344297	42688532	1.29128	1.068e-12	rs9620007	1.32e-14	39788	Amino Acid	Food Component/Plant	HMDB0003236
solanidine	rs28566059	22:42529321	T	5	42344297	42688532	1.298	7.927e-13	rs9620007	1.32e-14	39788	Amino Acid	Food Component/Plant	HMDB0003236
solanidine	rs2743450	22:42534601	A	5	42344297	42688532	1.21794	1.279e-11	rs9620007	1.32e-14	39788	Amino Acid	Food Component/Plant	HMDB0003236
solanidine	rs2743453	22:42534956	G	5	42344297	42688532	1.21762	1.283e-11	rs9620007	1.32e-14	39788	Amino Acid	Food Component/Plant	HMDB0003236
solanidine	rs2743454	22:42535636	A	5	42344297	42688532	1.21546	1.373e-11	rs9620007	1.32e-14	39788	Amino Acid	Food Component/Plant	HMDB0003236
solanidine	rs2743456	22:42536313	A	5	42344297	42688532	1.2149	1.543e-11	rs9620007	1.32e-14	39788	Amino Acid	Food Component/Plant	HMDB0003236
solanidine	rs2267444	22:42538071	C	5	42344297	42688532	1.22004	9.898e-12	rs9620007	1.32e-14	39788	Amino Acid	Food Component/Plant	HMDB0003236
solanidine	rs2267446	22:42538084	T	5	42344297	42688532	1.21983	1.012e-11	rs9620007	1.32e-14	39788	Amino Acid	Food Component/Plant	HMDB0003236
solanidine	rs2743460	22:42538885	T	5	42344297	42688532	1.13685	9.449e-11	rs9620007	1.32e-14	39788	Amino Acid	Food Component/Plant	HMDB0003236
solanidine	rs2856957	22:42541285	A	5	42344297	42688532	1.22761	8.595e-12	rs9620007	1.32e-14	39788	Amino Acid	Food Component/Plant	HMDB0003236
solanidine	rs4467371	22:42541328	A	5	42344297	42688532	1.22447	1e-11	rs9620007	1.32e-14	39788	Amino Acid	Food Component/Plant	HMDB0003236
solanidine	rs5751226	22:42541394	G	5	42344297	42688532	1.22745	8.653e-12	rs9620007	1.32e-14	39788	Amino Acid	Food Component/Plant	HMDB0003236
solanidine	rs5758606	22:42541656	C	5	42344297	42688532	1.21886	1.272e-11	rs9620007	1.32e-14	39788	Amino Acid	Food Component/Plant	HMDB0003236
solanidine	rs5751227	22:42542153	G	5	42344297	42688532	1.22752	8.659e-12	rs9620007	1.32e-14	39788	Amino Acid	Food Component/Plant	HMDB0003236
solanidine	rs5996120	22:42543960	T	5	42344297	42688532	1.21808	1.318e-11	rs9620007	1.32e-14	39788	Amino Acid	Food Component/Plant	HMDB0003236
solanidine	rs5751228	22:42544758	A	5	42344297	42688532	1.22597	9.232e-12	rs9620007	1.32e-14	39788	Amino Acid	Food Component/Plant	HMDB0003236
solanidine	rs5751229	22:42545221	A	5	42344297	42688532	1.25693	2.462e-12	rs9620007	1.32e-14	39788	Amino Acid	Food Component/Plant	HMDB0003236
solanidine	rs59390354	22:42546852	A	5	42344297	42688532	1.26053	2.578e-11	rs9620007	1.32e-14	39788	Amino Acid	Food Component/Plant	HMDB0003236
solanidine	rs5758608	22:42547229	T	5	42344297	42688532	1.20609	1.987e-11	rs9620007	1.32e-14	39788	Amino Acid	Food Component/Plant	HMDB0003236
solanidine	rs5758609	22:42547317	G	5	42344297	42688532	1.20605	1.985e-11	rs9620007	1.32e-14	39788	Amino Acid	Food Component/Plant	HMDB0003236
solanidine	rs5758610	22:42547409	T	5	42344297	42688532	1.20591	1.997e-11	rs9620007	1.32e-14	39788	Amino Acid	Food Component/Plant	HMDB0003236
solanidine	rs8137366	22:42547755	G	5	42344297	42688532	1.19721	2.922e-11	rs9620007	1.32e-14	39788	Amino Acid	Food Component/Plant	HMDB0003236
solanidine	rs5758612	22:42548178	G	5	42344297	42688532	1.19682	2.956e-11	rs9620007	1.32e-14	39788	Amino Acid	Food Component/Plant	HMDB0003236
solanidine	rs5758613	22:42549164	G	5	42344297	42688532	1.19573	3.065e-11	rs9620007	1.32e-14	39788	Amino Acid	Food Component/Plant	HMDB0003236
solanidine	rs1997659	22:42550287	G	5	42344297	42688532	1.19697	3.755e-11	rs9620007	1.32e-14	39788	Amino Acid	Food Component/Plant	HMDB0003236
solanidine	rs2236779	22:42551344	A	5	42344297	42688532	1.20133	3.109e-11	rs9620007	1.32e-14	39788	Amino Acid	Food Component/Plant	HMDB0003236
solanidine	rs5751230	22:42553353	A	5	42344297	42688532	1.20172	2.972e-11	rs9620007	1.32e-14	39788	Amino Acid	Food Component/Plant	HMDB0003236
solanidine	rs2899354	22:42554409	T	5	42344297	42688532	1.20587	2.431e-11	rs9620007	1.32e-14	39788	Amino Acid	Food Component/Plant	HMDB0003236
solanidine	rs5758618	22:42554839	T	5	42344297	42688532	1.20087	2.957e-11	rs9620007	1.32e-14	39788	Amino Acid	Food Component/Plant	HMDB0003236
solanidine	rs5751231	22:42555861	A	5	42344297	42688532	1.19928	3.142e-11	rs9620007	1.32e-14	39788	Amino Acid	Food Component/Plant	HMDB0003236
solanidine	rs9611746	22:42561365	G	5	42344297	42688532	1.18919	2.284e-11	rs9620007	1.32e-14	39788	Amino Acid	Food Component/Plant	HMDB0003236
solanidine	rs4453786	22:42563308	T	5	42344297	42688532	1.20788	1.808e-11	rs9620007	1.32e-14	39788	Amino Acid	Food Component/Plant	HMDB0003236
solanidine	rs62240864	22:42563889	T	5	42344297	42688532	1.33146	2.841e-13	rs9620007	1.32e-14	39788	Amino Acid	Food Component/Plant	HMDB0003236
solanidine	rs5758622	22:42563933	T	5	42344297	42688532	1.21106	1.561e-11	rs9620007	1.32e-14	39788	Amino Acid	Food Component/Plant	HMDB0003236
solanidine	rs5751232	22:42564304	T	5	42344297	42688532	1.21115	1.557e-11	rs9620007	1.32e-14	39788	Amino Acid	Food Component/Plant	HMDB0003236
solanidine	rs9607882	22:42567451	G	5	42344297	42688532	1.21283	1.493e-11	rs9620007	1.32e-14	39788	Amino Acid	Food Component/Plant	HMDB0003236
solanidine	rs714002	22:42569024	C	5	42344297	42688532	1.20456	2.213e-11	rs9620007	1.32e-14	39788	Amino Acid	Food Component/Plant	HMDB0003236
solanidine	rs713811	22:42569870	T	5	42344297	42688532	1.20546	2.145e-11	rs9620007	1.32e-14	39788	Amino Acid	Food Component/Plant	HMDB0003236
solanidine	rs2011944	22:42569999	T	5	42344297	42688532	1.20526	2.164e-11	rs9620007	1.32e-14	39788	Amino Acid	Food Component/Plant	HMDB0003236
solanidine	rs5758626	22:42572363	A	5	42344297	42688532	1.2159	1.378e-11	rs9620007	1.32e-14	39788	Amino Acid	Food Component/Plant	HMDB0003236
solanidine	rs5758627	22:42572547	T	5	42344297	42688532	1.21617	1.367e-11	rs9620007	1.32e-14	39788	Amino Acid	Food Component/Plant	HMDB0003236
solanidine	rs1989375	22:42573139	G	5	42344297	42688532	1.21385	1.564e-11	rs9620007	1.32e-14	39788	Amino Acid	Food Component/Plant	HMDB0003236
solanidine	rs5758629	22:42574555	T	5	42344297	42688532	1.21696	1.341e-11	rs9620007	1.32e-14	39788	Amino Acid	Food Component/Plant	HMDB0003236
solanidine	rs9607885	22:42578596	C	5	42344297	42688532	1.21191	1.696e-11	rs9620007	1.32e-14	39788	Amino Acid	Food Component/Plant	HMDB0003236
solanidine	rs5758635	22:42579923	C	5	42344297	42688532	1.2128	1.628e-11	rs9620007	1.32e-14	39788	Amino Acid	Food Component/Plant	HMDB0003236
solanidine	rs5758637	22:42580933	C	5	42344297	42688532	1.21011	1.871e-11	rs9620007	1.32e-14	39788	Amino Acid	Food Component/Plant	HMDB0003236
solanidine	rs5758638	22:42582394	C	5	42344297	42688532	1.2107	1.836e-11	rs9620007	1.32e-14	39788	Amino Acid	Food Component/Plant	HMDB0003236
solanidine	rs5751240	22:42595258	C	5	42344297	42688532	1.21086	1.646e-11	rs9620007	1.32e-14	39788	Amino Acid	Food Component/Plant	HMDB0003236
solanidine	rs5758651	22:42609148	C	5	42344297	42688532	1.26476	2.694e-12	rs9620007	1.32e-14	39788	Amino Acid	Food Component/Plant	HMDB0003236
solanidine	rs5758652	22:42612408	C	5	42344297	42688532	1.26498	2.677e-12	rs9620007	1.32e-14	39788	Amino Acid	Food Component/Plant	HMDB0003236
solanidine	rs932376	22:42614362	C	5	42344297	42688532	1.2807	1.15e-13	rs9620007	1.32e-14	39788	Amino Acid	Food Component/Plant	HMDB0003236
solanidine	rs5751243	22:42617177	C	5	42344297	42688532	1.26281	3.115e-12	rs9620007	1.32e-14	39788	Amino Acid	Food Component/Plant	HMDB0003236
solanidine	rs5751244	22:42617411	C	5	42344297	42688532	1.26297	3.109e-12	rs9620007	1.32e-14	39788	Amino Acid	Food Component/Plant	HMDB0003236
solanidine	rs5758657	22:42618669	G	5	42344297	42688532	1.26577	2.668e-12	rs9620007	1.32e-14	39788	Amino Acid	Food Component/Plant	HMDB0003236
solanidine	rs1033459	22:42619067	G	5	42344297	42688532	1.26576	2.673e-12	rs9620007	1.32e-14	39788	Amino Acid	Food Component/Plant	HMDB0003236
solanidine	rs1033460	22:42619308	G	5	42344297	42688532	1.26581	2.677e-12	rs9620007	1.32e-14	39788	Amino Acid	Food Component/Plant	HMDB0003236
solanidine	rs5751245	22:42620940	C	5	42344297	42688532	1.2947	1.164e-13	rs9620007	1.32e-14	39788	Amino Acid	Food Component/Plant	HMDB0003236
solanidine	rs55867855	22:42623258	A	5	42344297	42688532	1.26861	2.521e-12	rs9620007	1.32e-14	39788	Amino Acid	Food Component/Plant	HMDB0003236
solanidine	rs5758662	22:42628088	C	5	42344297	42688532	1.28561	1.415e-12	rs9620007	1.32e-14	39788	Amino Acid	Food Component/Plant	HMDB0003236
solanidine	rs56906457	22:42628335	G	5	42344297	42688532	1.35247	1.537e-13	rs9620007	1.32e-14	39788	Amino Acid	Food Component/Plant	HMDB0003236
solanidine	rs5758666	22:42632833	A	5	42344297	42688532	1.28128	1.268e-13	rs9620007	1.32e-14	39788	Amino Acid	Food Component/Plant	HMDB0003236
solanidine	rs5751247	22:42633054	C	5	42344297	42688532	1.28719	9.992e-14	rs9620007	1.32e-14	39788	Amino Acid	Food Component/Plant	HMDB0003236
solanidine	rs5758667	22:42633204	A	5	42344297	42688532	1.27061	2.369e-12	rs9620007	1.32e-14	39788	Amino Acid	Food Component/Plant	HMDB0003236
solanidine	rs58654759	22:42642576	C	5	42344297	42688532	1.26726	2.645e-12	rs9620007	1.32e-14	39788	Amino Acid	Food Component/Plant	HMDB0003236
solanidine	rs55906806	22:42644471	T	5	42344297	42688532	1.34508	1.894e-13	rs9620007	1.32e-14	39788	Amino Acid	Food Component/Plant	HMDB0003236
solanidine	rs5758681	22:42645091	G	5	42344297	42688532	1.26365	3.145e-12	rs9620007	1.32e-14	39788	Amino Acid	Food Component/Plant	HMDB0003236
solanidine	rs5758682	22:42645202	T	5	42344297	42688532	1.28204	1.631e-12	rs9620007	1.32e-14	39788	Amino Acid	Food Component/Plant	HMDB0003236
solanidine	rs34107327	22:42648353	G	5	42344297	42688532	1.28187	1.641e-12	rs9620007	1.32e-14	39788	Amino Acid	Food Component/Plant	HMDB0003236
solanidine	rs5758684	22:42649509	T	5	42344297	42688532	1.28121	1.663e-12	rs9620007	1.32e-14	39788	Amino Acid	Food Component/Plant	HMDB0003236
solanidine	rs56400210	22:42651536	C	5	42344297	42688532	1.38441	1.457e-11	rs9620007	1.32e-14	39788	Amino Acid	Food Component/Plant	HMDB0003236
solanidine	rs17478227	22:42654327	G	5	42344297	42688532	1.35634	1.337e-13	rs9620007	1.32e-14	39788	Amino Acid	Food Component/Plant	HMDB0003236
solanidine	rs5758686	22:42655377	T	5	42344297	42688532	1.27946	1.9e-12	rs9620007	1.32e-14	39788	Amino Acid	Food Component/Plant	HMDB0003236
solanidine	rs5758687	22:42656588	T	5	42344297	42688532	1.27451	2.508e-12	rs9620007	1.32e-14	39788	Amino Acid	Food Component/Plant	HMDB0003236
solanidine	rs739146	22:42660414	G	5	42344297	42688532	1.27439	2.651e-12	rs9620007	1.32e-14	39788	Amino Acid	Food Component/Plant	HMDB0003236
solanidine	rs5758688	22:42662501	C	5	42344297	42688532	1.26326	4.14e-12	rs9620007	1.32e-14	39788	Amino Acid	Food Component/Plant	HMDB0003236
solanidine	rs5751258	22:42663871	G	5	42344297	42688532	1.26544	3.777e-12	rs9620007	1.32e-14	39788	Amino Acid	Food Component/Plant	HMDB0003236
solanidine	rs56111723	22:42664883	A	5	42344297	42688532	1.26061	4.962e-12	rs9620007	1.32e-14	39788	Amino Acid	Food Component/Plant	HMDB0003236
solanidine	rs5758689	22:42664972	G	5	42344297	42688532	1.26351	4.334e-12	rs9620007	1.32e-14	39788	Amino Acid	Food Component/Plant	HMDB0003236
solanidine	rs55644935	22:42666069	G	5	42344297	42688532	1.23818	9.77e-12	rs9620007	1.32e-14	39788	Amino Acid	Food Component/Plant	HMDB0003236
solanidine	rs1107553	22:42667473	G	5	42344297	42688532	1.24858	7.344e-12	rs9620007	1.32e-14	39788	Amino Acid	Food Component/Plant	HMDB0003236
solanidine	rs1107554	22:42667594	C	5	42344297	42688532	1.26319	4.189e-12	rs9620007	1.32e-14	39788	Amino Acid	Food Component/Plant	HMDB0003236
solanidine	rs5758690	22:42668295	G	5	42344297	42688532	1.25452	5.83e-12	rs9620007	1.32e-14	39788	Amino Acid	Food Component/Plant	HMDB0003236
solanidine	rs5758691	22:42668504	C	5	42344297	42688532	1.26519	3.768e-12	rs9620007	1.32e-14	39788	Amino Acid	Food Component/Plant	HMDB0003236
solanidine	rs5758692	22:42669029	A	5	42344297	42688532	1.26516	3.827e-12	rs9620007	1.32e-14	39788	Amino Acid	Food Component/Plant	HMDB0003236
solanidine	rs1001587	22:42670111	T	5	42344297	42688532	1.26497	3.905e-12	rs9620007	1.32e-14	39788	Amino Acid	Food Component/Plant	HMDB0003236
solanidine	rs1001586	22:42670293	T	5	42344297	42688532	1.26542	3.924e-12	rs9620007	1.32e-14	39788	Amino Acid	Food Component/Plant	HMDB0003236
solanidine	rs739147	22:42671066	G	5	42344297	42688532	1.26333	4.372e-12	rs9620007	1.32e-14	39788	Amino Acid	Food Component/Plant	HMDB0003236
solanidine	rs5758698	22:42684818	T	5	42344297	42688532	1.281	2.859e-12	rs9620007	1.32e-14	39788	Amino Acid	Food Component/Plant	HMDB0003236
solanidine	rs5758699	22:42688034	G	5	42344297	42688532	1.28608	3.001e-12	rs9620007	1.32e-14	39788	Amino Acid	Food Component/Plant	HMDB0003236
solanidine	rs17002947	22:42688532	G	5	42344297	42688532	1.36175	1.803e-13	rs9620007	1.32e-14	39788	Amino Acid	Food Component/Plant	HMDB0003236
