# Supplementary material for: Genome-wide association studies of missing metabolite measures from two population-based studies
Source: Genome Biol. 2026 Jul 10;27:220. doi: 10.1186/s13059-026-04132-9 (PMC13352909; doi:10.1186/s13059-026-04132-9)
Supplement: Supplementary file 3 — Additional file 3: Table S2. Genomic risk loci of metabolome-wide significant SNPs in the Rhineland Study [file 13059_2026_4132_MOESM3_ESM.xlsx]

## Sheet: Table S2
Genomic risk loci of metabolome wide significant SNPs in the Rhineland Study (Binary vs Quantitative): Beta_Binary = beta of metabalome wide significant snps in binary GWAS;SE_Binary = Standard error of metabalome wide significant snps in binary GWAS ;P_Binary = P-value of metabalome wide significant snps in binary GWAS; Beta_Q = beta of metabalome wide significant snps in Quantitative GWAS; SE_Q…
Genomic risk loci of metabolome wide significant SNPs in the Rhineland study : Results from FUMA analysis for genomic risk loci idenfied in missing metabolites in the Rhineland Study																				Sensitivity Analysis - Adjusted for Diabetes					Quantitative GWAS in the Rhineland Study
Metabolite	Assoc_SNP_Binary	Chr_Pos	Risk allele	Risk locus	Locus_Start	Locus_End	Beta_Binary	P_Binary	Lead_SNP	Lead_SNP_P_Binary	Compound_ID	Super_Pathway	Sub_Pathway	HMDB_ID	Beta_Q	SE_Q	P_Q	Significant_Q	nearestGene	Beta	p	gwas_significant			Metabolite	Assoc_SNP_Q	Chr.	Pos	Risk_allele	Risk_locus	Locus_Start	Locus_End	Beta_Q.	P_Q	Lead_SNP	Lead_SNP_P_Q	Compound_ID	Super_Pathway	Sub_Pathway	Beta_Binary.	SE_Binary	P_Binary	nearestGene	Significant_Binary
3-decenoylcarnitine	rs814863	1:76099720	A	1	76096279	76476360	-0.617022	2.08575e-12	rs7534754	5.21214e-36	63361	Lipid	Fatty Acid Metabolism (Acyl Carnitine, Monounsaturated)	-	-0.051	0.04	0.2024	FALSE	RP4-595K12.2	-0.632657	8.23042794587013e-13	TRUE			47723	rs2388956	1	80484006	A	1	80484006	80532312	1.211	1.215e-10	rs2388956	1.215e-10	X-12753	Unnamed		0.351	0.258	0.1734	RP11-339A11.1	FALSE
3-decenoylcarnitine	rs185190706	1:76100546	C	1	76096279	76476360	-0.370656	1.22769e-10	rs7534754	5.21214e-36	63361	Lipid	Fatty Acid Metabolism (Acyl Carnitine, Monounsaturated)	-	-0.008	0.025	0.7534	FALSE	RP4-595K12.2	-0.369415	1.80325324445112e-10	TRUE			47723	rs10782711	1	80486887	A	1	80484006	80532312	1.205	1.373e-10	rs2388956	1.215e-10	X-12753	Unnamed		0.35	0.258	0.1742	RP11-339A11.1	FALSE
3-decenoylcarnitine	rs77733234	1:76101655	T	1	76096279	76476360	-0.374182	8.41114e-11	rs7534754	5.21214e-36	63361	Lipid	Fatty Acid Metabolism (Acyl Carnitine, Monounsaturated)	-	-0.009	0.025	0.7125	FALSE	RP4-595K12.2	-0.373101	1.22105596064626e-10	TRUE			indoleacetylglutamine	rs10888445	1	151841770	T	2	151836675	151995555	-0.137	1.064e-10	rs28415528	8.711e-13	42087	Amino Acid	Tryptophan Metabolism	-0.366	0.075	8.54e-07	THEM4	TRUE
3-decenoylcarnitine	rs12144212	1:76101921	C	1	76096279	76476360	0.718828	5.93475e-24	rs7534754	5.21214e-36	63361	Lipid	Fatty Acid Metabolism (Acyl Carnitine, Monounsaturated)	-	0.018	0.027	0.4921	FALSE	RP4-595K12.2	0.736771	5.59214753508645e-25	TRUE			indoleacetylglutamine	rs2338201	1	151845650	C	2	151836675	151995555	-0.135	1.548e-10	rs28415528	8.711e-13	42087	Amino Acid	Tryptophan Metabolism	-0.364	0.074	8.647e-07	THEM4	TRUE
3-decenoylcarnitine	rs211723	1:76103030	T	1	76096279	76476360	-0.771581	1.13805e-35	rs7534754	5.21214e-36	63361	Lipid	Fatty Acid Metabolism (Acyl Carnitine, Monounsaturated)	-	-0.06	0.024	0.01251	TRUE	RP4-595K12.2	-0.781712	3.02405532629571e-36	TRUE			indoleacetylglutamine	rs13320	1	151846517	T	2	151836675	151995555	-0.135	1.414e-10	rs28415528	8.711e-13	42087	Amino Acid	Tryptophan Metabolism	-0.362	0.074	9.799e-07	THEM4	TRUE
3-decenoylcarnitine	rs12145550	1:76103757	C	1	76096279	76476360	0.72007	4.80819e-24	rs7534754	5.21214e-36	63361	Lipid	Fatty Acid Metabolism (Acyl Carnitine, Monounsaturated)	-	0.018	0.027	0.499	FALSE	RP4-595K12.2	0.738121	4.43375989772484e-25	TRUE			indoleacetylglutamine	rs28415528	1	151879761	A	2	151836675	151995555	0.156	8.711e-13	rs28415528	8.711e-13	42087	Amino Acid	Tryptophan Metabolism	0.409	0.08	2.504e-07	THEM4	TRUE
3-decenoylcarnitine	rs11589276	1:76105545	A	1	76096279	76476360	-0.374771	7.95109e-11	rs7534754	5.21214e-36	63361	Lipid	Fatty Acid Metabolism (Acyl Carnitine, Monounsaturated)	-	-0.009	0.025	0.7039	FALSE	RP4-595K12.2	-0.37378	1.14273206298809e-10	TRUE			indoleacetylglutamine	rs9943251	1	151917115	A	2	151836675	151995555	0.152	3.034e-12	rs28415528	8.711e-13	42087	Amino Acid	Tryptophan Metabolism	0.415	0.08	1.589e-07	THEM4	TRUE
3-decenoylcarnitine	rs211718	1:76106675	C	1	76096279	76476360	-0.768023	1.65981e-35	rs7534754	5.21214e-36	63361	Lipid	Fatty Acid Metabolism (Acyl Carnitine, Monounsaturated)	-	-0.055	0.024	0.02181	TRUE	RP4-595K12.2	-0.777336	4.99393382159862e-36	TRUE			indoleacetylglutamine	rs16833668	1	151918164	A	2	151836675	151995555	0.153	2.722e-12	rs28415528	8.711e-13	42087	Amino Acid	Tryptophan Metabolism	0.415	0.08	1.767e-07	THEM4	TRUE
3-decenoylcarnitine	rs380075	1:76106961	A	1	76096279	76476360	-0.768419	1.69185e-35	rs7534754	5.21214e-36	63361	Lipid	Fatty Acid Metabolism (Acyl Carnitine, Monounsaturated)	-	-0.056	0.024	0.02008	TRUE	RP4-595K12.2	-0.77775	5.10572425540813e-36	TRUE			indoleacetylglutamine	rs7538652	1	151920040	T	2	151836675	151995555	0.152	3.123e-12	rs28415528	8.711e-13	42087	Amino Acid	Tryptophan Metabolism	0.415	0.08	1.762e-07	THEM4	TRUE
3-decenoylcarnitine	rs385897	1:76106962	C	1	76096279	76476360	-0.768419	1.69185e-35	rs7534754	5.21214e-36	63361	Lipid	Fatty Acid Metabolism (Acyl Carnitine, Monounsaturated)	-	-0.056	0.024	0.02008	TRUE	RP4-595K12.2	-0.77775	5.10572425540813e-36	TRUE			indoleacetylglutamine	rs16833669	1	151920539	T	2	151836675	151995555	0.152	3.089e-12	rs28415528	8.711e-13	42087	Amino Acid	Tryptophan Metabolism	0.415	0.081	1.789e-07	THEM4	TRUE
3-decenoylcarnitine	rs211717	1:76106969	A	1	76096279	76476360	-0.768419	1.69185e-35	rs7534754	5.21214e-36	63361	Lipid	Fatty Acid Metabolism (Acyl Carnitine, Monounsaturated)	-	-0.056	0.024	0.02008	TRUE	RP4-595K12.2	-0.77775	5.10572425540813e-36	TRUE			indoleacetylglutamine	rs61817724	1	151921111	C	2	151836675	151995555	0.152	3.122e-12	rs28415528	8.711e-13	42087	Amino Acid	Tryptophan Metabolism	0.415	0.081	1.789e-07	THEM4	TRUE
3-decenoylcarnitine	rs211710	1:76109038	A	1	76096279	76476360	-0.773287	1.01623e-35	rs7534754	5.21214e-36	63361	Lipid	Fatty Acid Metabolism (Acyl Carnitine, Monounsaturated)	-	-0.06	0.024	0.01322	TRUE	RP4-595K12.2	-0.783445	2.70038988686648e-36	TRUE			indoleacetylglutamine	rs16833670	1	151922513	G	2	151836675	151995555	0.152	3.204e-12	rs28415528	8.711e-13	42087	Amino Acid	Tryptophan Metabolism	0.415	0.081	1.782e-07	THEM4	TRUE
3-decenoylcarnitine	rs663565	1:76111709	T	1	76096279	76476360	-0.592538	8.13974e-12	rs7534754	5.21214e-36	63361	Lipid	Fatty Acid Metabolism (Acyl Carnitine, Monounsaturated)	-	-0.053	0.04	0.1794	FALSE	RP4-595K12.2	-0.607664	3.36013776613348e-12	TRUE			indoleacetylglutamine	rs2337685	1	151923919	T	2	151836675	151995555	0.152	3.345e-12	rs28415528	8.711e-13	42087	Amino Acid	Tryptophan Metabolism	0.415	0.081	1.764e-07	THEM4	TRUE
3-decenoylcarnitine	rs11576534	1:76112751	T	1	76096279	76476360	-0.375014	7.60709e-11	rs7534754	5.21214e-36	63361	Lipid	Fatty Acid Metabolism (Acyl Carnitine, Monounsaturated)	-	-0.01	0.025	0.6941	FALSE	RP4-595K12.2	-0.374228	1.07047676812522e-10	TRUE			indoleacetylglutamine	rs6675930	1	151924753	T	2	151836675	151995555	0.152	3.405e-12	rs28415528	8.711e-13	42087	Amino Acid	Tryptophan Metabolism	0.415	0.081	1.769e-07	THEM4	TRUE
3-decenoylcarnitine	rs437298	1:76113770	C	1	76096279	76476360	-0.770792	1.4294e-35	rs7534754	5.21214e-36	63361	Lipid	Fatty Acid Metabolism (Acyl Carnitine, Monounsaturated)	-	-0.06	0.024	0.01275	TRUE	RP4-595K12.2	-0.780772	3.9106284445307e-36	TRUE			indoleacetylglutamine	rs6693901	1	151925192	C	2	151836675	151995555	0.152	3.437e-12	rs28415528	8.711e-13	42087	Amino Acid	Tryptophan Metabolism	0.415	0.081	1.772e-07	THEM4	TRUE
3-decenoylcarnitine	rs448710	1:76116554	C	1	76096279	76476360	-0.76765	1.77291e-35	rs7534754	5.21214e-36	63361	Lipid	Fatty Acid Metabolism (Acyl Carnitine, Monounsaturated)	-	-0.056	0.024	0.01944	TRUE	RP4-595K12.2	-0.776923	5.37459506708111e-36	TRUE			indoleacetylglutamine	rs2337686	1	151925941	C	2	151836675	151995555	0.152	3.507e-12	rs28415528	8.711e-13	42087	Amino Acid	Tryptophan Metabolism	0.415	0.081	1.78e-07	THEM4	TRUE
3-decenoylcarnitine	rs6675076	1:76118503	C	1	76096279	76476360	-0.374685	7.85572e-11	rs7534754	5.21214e-36	63361	Lipid	Fatty Acid Metabolism (Acyl Carnitine, Monounsaturated)	-	-0.01	0.025	0.6942	FALSE	RP4-595K12.2	-0.373912	1.10316073153562e-10	TRUE			indoleacetylglutamine	rs6682605	1	151926457	T	2	151836675	151995555	0.152	3.553e-12	rs28415528	8.711e-13	42087	Amino Acid	Tryptophan Metabolism	0.415	0.081	1.785e-07	THEM4	TRUE
3-decenoylcarnitine	rs416420	1:76119028	G	1	76096279	76476360	-0.76765	1.77291e-35	rs7534754	5.21214e-36	63361	Lipid	Fatty Acid Metabolism (Acyl Carnitine, Monounsaturated)	-	-0.056	0.024	0.01944	TRUE	RP4-595K12.2	-0.776923	5.37459506708111e-36	TRUE			indoleacetylglutamine	rs6695324	1	151926762	T	2	151836675	151995555	0.152	3.582e-12	rs28415528	8.711e-13	42087	Amino Acid	Tryptophan Metabolism	0.415	0.081	1.787e-07	THEM4	TRUE
3-decenoylcarnitine	rs435039	1:76119070	G	1	76096279	76476360	-0.770796	1.42868e-35	rs7534754	5.21214e-36	63361	Lipid	Fatty Acid Metabolism (Acyl Carnitine, Monounsaturated)	-	-0.06	0.024	0.01275	TRUE	RP4-595K12.2	-0.780775	3.90866136610311e-36	TRUE			indoleacetylglutamine	rs57785325	1	151928471	G	2	151836675	151995555	0.152	3.743e-12	rs28415528	8.711e-13	42087	Amino Acid	Tryptophan Metabolism	0.415	0.081	1.804e-07	THEM4	TRUE
3-decenoylcarnitine	rs441109	1:76120430	G	1	76096279	76476360	-0.770802	1.42653e-35	rs7534754	5.21214e-36	63361	Lipid	Fatty Acid Metabolism (Acyl Carnitine, Monounsaturated)	-	-0.06	0.024	0.01275	TRUE	RP4-595K12.2	-0.780782	3.90276606603039e-36	TRUE			indoleacetylglutamine	rs6684114	1	151928715	G	2	151836675	151995555	0.152	3.748e-12	rs28415528	8.711e-13	42087	Amino Acid	Tryptophan Metabolism	0.415	0.081	1.804e-07	THEM4	TRUE
3-decenoylcarnitine	rs11163904	1:76121208	T	1	76096279	76476360	-0.373929	8.44346e-11	rs7534754	5.21214e-36	63361	Lipid	Fatty Acid Metabolism (Acyl Carnitine, Monounsaturated)	-	-0.01	0.025	0.6995	FALSE	RP4-595K12.2	-0.373058	1.19559093473387e-10	TRUE			indoleacetylglutamine	rs6587634	1	151929022	T	2	151836675	151995555	0.152	3.725e-12	rs28415528	8.711e-13	42087	Amino Acid	Tryptophan Metabolism	0.416	0.081	1.718e-07	THEM4	TRUE
3-decenoylcarnitine	rs11579086	1:76122704	T	1	76096279	76476360	-0.373959	8.62588e-11	rs7534754	5.21214e-36	63361	Lipid	Fatty Acid Metabolism (Acyl Carnitine, Monounsaturated)	-	-0.01	0.025	0.691	FALSE	RP4-595K12.2	-0.373065	1.22662781852932e-10	TRUE			indoleacetylglutamine	rs6693388	1	151930645	C	2	151836675	151995555	0.151	4.314e-12	rs28415528	8.711e-13	42087	Amino Acid	Tryptophan Metabolism	0.414	0.081	1.923e-07	THEM4	TRUE
3-decenoylcarnitine	rs6672180	1:76123973	G	1	76096279	76476360	0.76765	1.77291e-35	rs7534754	5.21214e-36	63361	Lipid	Fatty Acid Metabolism (Acyl Carnitine, Monounsaturated)	-	0.058	0.024	0.01673	TRUE	RP4-595K12.2	0.776923	5.37459506708111e-36	TRUE			indoleacetylglutamine	rs6693396	1	151930673	G	2	151836675	151995555	0.151	4.397e-12	rs28415528	8.711e-13	42087	Amino Acid	Tryptophan Metabolism	0.415	0.08	1.741e-07	THEM4	TRUE
3-decenoylcarnitine	rs77208152	1:76124255	C	1	76096279	76476360	-0.374393	8.1013e-11	rs7534754	5.21214e-36	63361	Lipid	Fatty Acid Metabolism (Acyl Carnitine, Monounsaturated)	-	-0.01	0.025	0.695	FALSE	RP4-595K12.2	-0.373609	1.1385312655236e-10	TRUE			indoleacetylglutamine	rs4845719	1	151933360	G	2	151836675	151995555	0.143	3.43e-11	rs28415528	8.711e-13	42087	Amino Acid	Tryptophan Metabolism	0.361	0.079	3.284e-06	THEM4	TRUE
3-decenoylcarnitine	rs11801414	1:76124517	A	1	76096279	76476360	-0.374393	8.1013e-11	rs7534754	5.21214e-36	63361	Lipid	Fatty Acid Metabolism (Acyl Carnitine, Monounsaturated)	-	-0.01	0.025	0.695	FALSE	RP4-595K12.2	-0.373609	1.1385312655236e-10	TRUE			indoleacetylglutamine	rs11204919	1	151933799	G	2	151836675	151995555	0.142	3.667e-11	rs28415528	8.711e-13	42087	Amino Acid	Tryptophan Metabolism	0.361	0.079	3.308e-06	THEM4	TRUE
3-decenoylcarnitine	rs11802717	1:76124648	T	1	76096279	76476360	-0.374393	8.1013e-11	rs7534754	5.21214e-36	63361	Lipid	Fatty Acid Metabolism (Acyl Carnitine, Monounsaturated)	-	-0.01	0.025	0.695	FALSE	RP4-595K12.2	-0.373609	1.1385312655236e-10	TRUE			indoleacetylglutamine	rs11204920	1	151933962	C	2	151836675	151995555	0.143	3.658e-11	rs28415528	8.711e-13	42087	Amino Acid	Tryptophan Metabolism	0.362	0.079	3.238e-06	THEM4	TRUE
3-decenoylcarnitine	rs4549990	1:76125075	G	1	76096279	76476360	-0.374393	8.1013e-11	rs7534754	5.21214e-36	63361	Lipid	Fatty Acid Metabolism (Acyl Carnitine, Monounsaturated)	-	-0.01	0.025	0.695	FALSE	RP4-595K12.2	-0.373609	1.1385312655236e-10	TRUE			indoleacetylglutamine	rs2932580	1	151934077	G	2	151836675	151995555	0.145	1.784e-11	rs28415528	8.711e-13	42087	Amino Acid	Tryptophan Metabolism	0.362	0.078	3.111e-06	THEM4	TRUE
3-decenoylcarnitine	rs1412717	1:76125471	T	1	76096279	76476360	-0.374393	8.1013e-11	rs7534754	5.21214e-36	63361	Lipid	Fatty Acid Metabolism (Acyl Carnitine, Monounsaturated)	-	-0.01	0.025	0.695	FALSE	RP4-595K12.2	-0.373609	1.1385312655236e-10	TRUE			indoleacetylglutamine	rs902313	1	151935380	A	2	151836675	151995555	0.142	3.899e-11	rs28415528	8.711e-13	42087	Amino Acid	Tryptophan Metabolism	0.361	0.079	3.286e-06	THEM4	TRUE
3-decenoylcarnitine	rs12129523	1:76129223	A	1	76096279	76476360	-0.373676	8.83978e-11	rs7534754	5.21214e-36	63361	Lipid	Fatty Acid Metabolism (Acyl Carnitine, Monounsaturated)	-	-0.01	0.025	0.7028	FALSE	RP4-595K12.2	-0.372983	1.22744381295802e-10	TRUE			indoleacetylglutamine	rs6662611	1	151936485	G	2	151836675	151995555	0.142	3.901e-11	rs28415528	8.711e-13	42087	Amino Acid	Tryptophan Metabolism	0.356	0.078	4.601e-06	THEM4	TRUE
3-decenoylcarnitine	rs11163915	1:76130199	T	1	76096279	76476360	-0.374392	8.10171e-11	rs7534754	5.21214e-36	63361	Lipid	Fatty Acid Metabolism (Acyl Carnitine, Monounsaturated)	-	-0.01	0.025	0.695	FALSE	RP4-595K12.2	-0.373608	1.13864774534511e-10	TRUE			indoleacetylglutamine	rs6662728	1	151936578	G	2	151836675	151995555	0.142	3.903e-11	rs28415528	8.711e-13	42087	Amino Acid	Tryptophan Metabolism	0.361	0.079	3.287e-06	THEM4	TRUE
3-decenoylcarnitine	rs57249318	1:76130493	A	1	76096279	76476360	-0.374393	8.1013e-11	rs7534754	5.21214e-36	63361	Lipid	Fatty Acid Metabolism (Acyl Carnitine, Monounsaturated)	-	-0.01	0.025	0.695	FALSE	RP4-595K12.2	-0.373609	1.1385312655236e-10	TRUE			indoleacetylglutamine	rs6587635	1	151938055	C	2	151836675	151995555	0.143	3.583e-11	rs28415528	8.711e-13	42087	Amino Acid	Tryptophan Metabolism	0.356	0.079	4.65e-06	THEM4	TRUE
3-decenoylcarnitine	rs12125933	1:76130920	T	1	76096279	76476360	-0.374395	8.09964e-11	rs7534754	5.21214e-36	63361	Lipid	Fatty Acid Metabolism (Acyl Carnitine, Monounsaturated)	-	-0.01	0.025	0.6952	FALSE	RP4-595K12.2	-0.373611	1.13829834166214e-10	TRUE			indoleacetylglutamine	rs6587636	1	151938080	G	2	151836675	151995555	0.143	3.583e-11	rs28415528	8.711e-13	42087	Amino Acid	Tryptophan Metabolism	0.356	0.079	4.65e-06	THEM4	TRUE
3-decenoylcarnitine	rs4949872	1:76131392	G	1	76096279	76476360	0.771001	1.36886e-35	rs7534754	5.21214e-36	63361	Lipid	Fatty Acid Metabolism (Acyl Carnitine, Monounsaturated)	-	0.061	0.024	0.01091	TRUE	RP4-595K12.2	0.78099	3.74125942735618e-36	TRUE			indoleacetylglutamine	rs6587637	1	151938131	G	2	151836675	151995555	0.142	3.907e-11	rs28415528	8.711e-13	42087	Amino Acid	Tryptophan Metabolism	0.361	0.079	3.287e-06	THEM4	TRUE
3-decenoylcarnitine	rs12126155	1:76131555	G	1	76096279	76476360	-0.374396	8.09881e-11	rs7534754	5.21214e-36	63361	Lipid	Fatty Acid Metabolism (Acyl Carnitine, Monounsaturated)	-	-0.01	0.025	0.6952	FALSE	RP4-595K12.2	-0.373612	1.13824011815036e-10	TRUE			indoleacetylglutamine	rs6587638	1	151938138	A	2	151836675	151995555	0.142	3.907e-11	rs28415528	8.711e-13	42087	Amino Acid	Tryptophan Metabolism	0.361	0.079	3.287e-06	THEM4	TRUE
3-decenoylcarnitine	rs11163924	1:76132070	A	1	76096279	76476360	0.771076	1.34835e-35	rs7534754	5.21214e-36	63361	Lipid	Fatty Acid Metabolism (Acyl Carnitine, Monounsaturated)	-	0.061	0.024	0.01091	TRUE	RP4-595K12.2	0.781067	3.68335927944282e-36	TRUE			indoleacetylglutamine	rs7554832	1	151938585	A	2	151836675	151995555	0.142	3.908e-11	rs28415528	8.711e-13	42087	Amino Acid	Tryptophan Metabolism	0.361	0.079	3.287e-06	THEM4	TRUE
3-decenoylcarnitine	rs60378926	1:76133254	G	1	76096279	76476360	0.771076	1.34835e-35	rs7534754	5.21214e-36	63361	Lipid	Fatty Acid Metabolism (Acyl Carnitine, Monounsaturated)	-	0.061	0.024	0.01091	TRUE	RP4-595K12.2	0.781067	3.68335927944282e-36	TRUE			indoleacetylglutamine	rs7541099	1	151938763	T	2	151836675	151995555	0.142	3.909e-11	rs28415528	8.711e-13	42087	Amino Acid	Tryptophan Metabolism	0.361	0.079	3.287e-06	THEM4	TRUE
3-decenoylcarnitine	rs7549167	1:76134258	C	1	76096279	76476360	0.76765	1.77291e-35	rs7534754	5.21214e-36	63361	Lipid	Fatty Acid Metabolism (Acyl Carnitine, Monounsaturated)	-	0.058	0.024	0.01673	TRUE	RP4-595K12.2	0.776923	5.37459506708111e-36	TRUE			indoleacetylglutamine	rs6703465	1	151939567	G	2	151836675	151995555	0.142	4.024e-11	rs28415528	8.711e-13	42087	Amino Acid	Tryptophan Metabolism	0.365	0.079	2.723e-06	THEM4	TRUE
3-decenoylcarnitine	rs17585530	1:76134990	A	1	76096279	76476360	-0.374396	8.0984e-11	rs7534754	5.21214e-36	63361	Lipid	Fatty Acid Metabolism (Acyl Carnitine, Monounsaturated)	-	-0.01	0.025	0.6951	FALSE	RP4-595K12.2	-0.373612	1.13818189761973e-10	TRUE			indoleacetylglutamine	rs6703772	1	151939856	G	2	151836675	151995555	0.143	3.133e-11	rs28415528	8.711e-13	42087	Amino Acid	Tryptophan Metabolism	0.366	0.079	2.66e-06	THEM4	TRUE
3-decenoylcarnitine	rs7552404	1:76135946	G	1	76096279	76476360	0.766502	2.11114e-35	rs7534754	5.21214e-36	63361	Lipid	Fatty Acid Metabolism (Acyl Carnitine, Monounsaturated)	-	0.058	0.024	0.01683	TRUE	RP4-595K12.2	0.775863	6.29130997043201e-36	TRUE			indoleacetylglutamine	rs6691212	1	151939857	G	2	151836675	151995555	0.143	3.133e-11	rs28415528	8.711e-13	42087	Amino Acid	Tryptophan Metabolism	0.366	0.079	2.66e-06	THEM4	TRUE
3-decenoylcarnitine	rs12132750	1:76136222	G	1	76096279	76476360	-0.374394	8.10005e-11	rs7534754	5.21214e-36	63361	Lipid	Fatty Acid Metabolism (Acyl Carnitine, Monounsaturated)	-	-0.01	0.025	0.695	FALSE	RP4-595K12.2	-0.37361	1.13841479762969e-10	TRUE			indoleacetylglutamine	rs6657658	1	151939864	C	2	151836675	151995555	0.143	3.133e-11	rs28415528	8.711e-13	42087	Amino Acid	Tryptophan Metabolism	0.366	0.079	2.658e-06	THEM4	TRUE
3-decenoylcarnitine	rs12131344	1:76136437	T	1	76096279	76476360	-0.374141	8.47027e-11	rs7534754	5.21214e-36	63361	Lipid	Fatty Acid Metabolism (Acyl Carnitine, Monounsaturated)	-	-0.009	0.025	0.7069	FALSE	RP4-595K12.2	-0.373245	1.2058482197336e-10	TRUE			indoleacetylglutamine	rs971887	1	151943497	A	2	151836675	151995555	0.142	4.394e-11	rs28415528	8.711e-13	42087	Amino Acid	Tryptophan Metabolism	0.366	0.079	2.549e-06	THEM4	TRUE
3-decenoylcarnitine	rs12134854	1:76137606	C	1	76096279	76476360	0.76918	1.25159e-35	rs7534754	5.21214e-36	63361	Lipid	Fatty Acid Metabolism (Acyl Carnitine, Monounsaturated)	-	0.055	0.024	0.02105	TRUE	RP4-595K12.2	0.778448	3.80006980178102e-36	TRUE			indoleacetylglutamine	rs16833728	1	151945779	C	2	151836675	151995555	0.142	4.043e-11	rs28415528	8.711e-13	42087	Amino Acid	Tryptophan Metabolism	0.366	0.079	2.477e-06	THEM4	TRUE
3-decenoylcarnitine	rs199831579	1:76137740	C	1	76096279	76476360	-0.376741	6.89547e-11	rs7534754	5.21214e-36	63361	Lipid	Fatty Acid Metabolism (Acyl Carnitine, Monounsaturated)	-	-0.009	0.025	0.713	FALSE	RP4-595K12.2	-0.376014	9.6668825379654e-11	TRUE			indoleacetylglutamine	rs6587640	1	151955230	T	2	151836675	151995555	0.138	1.116e-10	rs28415528	8.711e-13	42087	Amino Acid	Tryptophan Metabolism	0.362	0.078	2.913e-06	THEM4	TRUE
3-decenoylcarnitine	rs12132503	1:76137762	G	1	76096279	76476360	-0.374394	8.10005e-11	rs7534754	5.21214e-36	63361	Lipid	Fatty Acid Metabolism (Acyl Carnitine, Monounsaturated)	-	-0.01	0.025	0.695	FALSE	RP4-595K12.2	-0.37361	1.13841479762969e-10	TRUE			47723	rs10191246	2	34820036	T	3	34817258	34885375	1.035	1.295e-10	rs10193811	5.206e-11	X-12753	Unnamed		0.126	0.247	0.61	AC073218.1	FALSE
3-decenoylcarnitine	rs78106188	1:76137836	G	1	76096279	76476360	-0.374394	8.10005e-11	rs7534754	5.21214e-36	63361	Lipid	Fatty Acid Metabolism (Acyl Carnitine, Monounsaturated)	-	-0.01	0.025	0.695	FALSE	RP4-595K12.2	-0.37361	1.13841479762969e-10	TRUE			47723	rs10193811	2	34820130	T	3	34817258	34885375	1.037	5.206e-11	rs10193811	5.206e-11	X-12753	Unnamed		0.179	0.238	0.4524	AC073218.1	FALSE
3-decenoylcarnitine	rs12131493	1:76139172	A	1	76096279	76476360	-0.372851	1.13557e-10	rs7534754	5.21214e-36	63361	Lipid	Fatty Acid Metabolism (Acyl Carnitine, Monounsaturated)	-	-0.008	0.025	0.7427	FALSE	RP4-595K12.2	-0.371789	1.63986804735287e-10	TRUE			47723	rs7573562	2	34824093	A	3	34817258	34885375	1.038	1.092e-10	rs10193811	5.206e-11	X-12753	Unnamed		0.079	0.25	0.7518	AC073218.1	FALSE
3-decenoylcarnitine	rs7548962	1:76139266	A	1	76096279	76476360	0.76789	1.69526e-35	rs7534754	5.21214e-36	63361	Lipid	Fatty Acid Metabolism (Acyl Carnitine, Monounsaturated)	-	0.058	0.024	0.01668	TRUE	RP4-595K12.2	0.777133	5.17035293164165e-36	TRUE			47723	rs2371409	2	34878505	A	3	34817258	34885375	1.006	1.45e-10	rs10193811	5.206e-11	X-12753	Unnamed		0.058	0.24	0.8106	AC073218.1	FALSE
3-decenoylcarnitine	rs6593585	1:76140273	A	1	76096279	76476360	0.76765	1.77201e-35	rs7534754	5.21214e-36	63361	Lipid	Fatty Acid Metabolism (Acyl Carnitine, Monounsaturated)	-	0.058	0.024	0.01673	TRUE	RP4-595K12.2	0.776923	5.37459506708111e-36	TRUE			N-acetylkynurenine (2)	rs17349049	2	73529077	A	4	73511262	74118611	0.256	6.227e-20	rs11126412	1.54e-70	48757	Amino Acid	Tryptophan Metabolism	0.587	0.072	6.922e-17	ALMS1	TRUE
3-decenoylcarnitine	rs114421765	1:76141802	T	1	76096279	76476360	-0.372535	1.02452e-10	rs7534754	5.21214e-36	63361	Lipid	Fatty Acid Metabolism (Acyl Carnitine, Monounsaturated)	-	-0.009	0.025	0.7168	FALSE	RP4-595K12.2	-0.371809	1.42528040026379e-10	TRUE			N-acetylkynurenine (2)	rs6752270	2	73546044	C	4	73511262	74118611	0.237	1.468e-18	rs11126412	1.54e-70	48757	Amino Acid	Tryptophan Metabolism	0.63	0.07	2.992e-20	ALMS1	TRUE
3-decenoylcarnitine	rs113734488	1:76141811	G	1	76096279	76476360	-0.372532	1.02473e-10	rs7534754	5.21214e-36	63361	Lipid	Fatty Acid Metabolism (Acyl Carnitine, Monounsaturated)	-	-0.009	0.025	0.7167	FALSE	RP4-595K12.2	-0.371807	1.42557211496957e-10	TRUE			N-acetylkynurenine (2)	rs10172677	2	73547613	A	4	73511262	74118611	0.244	2.935e-19	rs11126412	1.54e-70	48757	Amino Acid	Tryptophan Metabolism	0.641	0.07	1.32e-20	ALMS1	TRUE
3-decenoylcarnitine	rs2147039	1:76143166	T	1	76096279	76476360	-0.374858	7.74524e-11	rs7534754	5.21214e-36	63361	Lipid	Fatty Acid Metabolism (Acyl Carnitine, Monounsaturated)	-	-0.01	0.025	0.6975	FALSE	RP4-595K12.2	-0.374101	1.0858623323425e-10	TRUE			N-acetylkynurenine (2)	rs6706562	2	73548787	G	4	73511262	74118611	0.241	7.081e-19	rs11126412	1.54e-70	48757	Amino Acid	Tryptophan Metabolism	0.637	0.07	2.279e-20	ALMS1	TRUE
3-decenoylcarnitine	rs7513363	1:76143443	G	1	76096279	76476360	0.585972	3.37605e-23	rs7534754	5.21214e-36	63361	Lipid	Fatty Acid Metabolism (Acyl Carnitine, Monounsaturated)	-	0.052	0.024	0.02693	TRUE	RP4-595K12.2	0.594568	1.25791912079729e-23	TRUE			N-acetylkynurenine (2)	rs10206188	2	73550810	C	4	73511262	74118611	0.231	2.767e-18	rs11126412	1.54e-70	48757	Amino Acid	Tryptophan Metabolism	0.61	0.068	7.318e-20	ALMS1	TRUE
3-decenoylcarnitine	rs7516122	1:76143458	C	1	76096279	76476360	0.771076	1.34768e-35	rs7534754	5.21214e-36	63361	Lipid	Fatty Acid Metabolism (Acyl Carnitine, Monounsaturated)	-	0.061	0.024	0.01091	TRUE	RP4-595K12.2	0.781068	3.68335927944282e-36	TRUE			N-acetylkynurenine (2)	rs75211246	2	73552057	C	4	73511262	74118611	0.34	3.63e-14	rs11126412	1.54e-70	48757	Amino Acid	Tryptophan Metabolism	0.938	0.132	9.908e-14	ALMS1	TRUE
3-decenoylcarnitine	rs12130334	1:76143753	A	1	76096279	76476360	-0.374287	8.21476e-11	rs7534754	5.21214e-36	63361	Lipid	Fatty Acid Metabolism (Acyl Carnitine, Monounsaturated)	-	-0.01	0.025	0.6948	FALSE	RP4-595K12.2	-0.373501	1.15454158611899e-10	TRUE			N-acetylkynurenine (2)	rs7573275	2	73552542	A	4	73511262	74118611	0.337	1.194e-39	rs11126412	1.54e-70	48757	Amino Acid	Tryptophan Metabolism	0.833	0.067	1.288e-37	ALMS1	TRUE
3-decenoylcarnitine	rs7515955	1:76143884	T	1	76096279	76476360	0.585972	3.37605e-23	rs7534754	5.21214e-36	63361	Lipid	Fatty Acid Metabolism (Acyl Carnitine, Monounsaturated)	-	0.052	0.024	0.02693	TRUE	RP4-595K12.2	0.594568	1.25791912079729e-23	TRUE			N-acetylkynurenine (2)	rs11885217	2	73553208	G	4	73511262	74118611	0.338	3.789e-40	rs11126412	1.54e-70	48757	Amino Acid	Tryptophan Metabolism	0.825	0.066	8.132e-38	ALMS1	TRUE
3-decenoylcarnitine	rs12134096	1:76144090	T	1	76096279	76476360	-0.375028	7.58806e-11	rs7534754	5.21214e-36	63361	Lipid	Fatty Acid Metabolism (Acyl Carnitine, Monounsaturated)	-	-0.01	0.025	0.7026	FALSE	RP4-595K12.2	-0.374175	1.07541586046635e-10	TRUE			N-acetylkynurenine (2)	rs6546820	2	73553397	A	4	73511262	74118611	0.328	3.352e-38	rs11126412	1.54e-70	48757	Amino Acid	Tryptophan Metabolism	0.806	0.066	4.329e-36	ALMS1	TRUE
3-decenoylcarnitine	rs7518999	1:76144173	C	1	76096279	76476360	0.767662	1.76934e-35	rs7534754	5.21214e-36	63361	Lipid	Fatty Acid Metabolism (Acyl Carnitine, Monounsaturated)	-	0.058	0.024	0.01676	TRUE	RP4-595K12.2	0.776935	5.36648854828054e-36	TRUE			N-acetylkynurenine (2)	rs113868473	2	73557413	G	4	73511262	74118611	0.372	3.582e-15	rs11126412	1.54e-70	48757	Amino Acid	Tryptophan Metabolism	1.127	0.148	4.346e-16	ALMS1	TRUE
3-decenoylcarnitine	rs61797307	1:76144459	T	1	76096279	76476360	0.76765	1.77201e-35	rs7534754	5.21214e-36	63361	Lipid	Fatty Acid Metabolism (Acyl Carnitine, Monounsaturated)	-	0.058	0.024	0.01673	TRUE	RP4-595K12.2	0.776923	5.37459506708111e-36	TRUE			N-acetylkynurenine (2)	rs10191517	2	73558403	A	4	73511262	74118611	0.34	3.428e-40	rs11126412	1.54e-70	48757	Amino Acid	Tryptophan Metabolism	0.855	0.067	3.865e-39	ALMS1	TRUE
3-decenoylcarnitine	rs7519306	1:76144505	A	1	76096279	76476360	-0.374394	8.10005e-11	rs7534754	5.21214e-36	63361	Lipid	Fatty Acid Metabolism (Acyl Carnitine, Monounsaturated)	-	-0.01	0.025	0.695	FALSE	RP4-595K12.2	-0.37361	1.13841479762969e-10	TRUE			N-acetylkynurenine (2)	rs6546821	2	73558881	A	4	73511262	74118611	0.335	4.538e-39	rs11126412	1.54e-70	48757	Amino Acid	Tryptophan Metabolism	0.834	0.067	1.032e-37	ALMS1	TRUE
3-decenoylcarnitine	rs149708706	1:76144574	G	1	76096279	76476360	0.76774	1.74283e-35	rs7534754	5.21214e-36	63361	Lipid	Fatty Acid Metabolism (Acyl Carnitine, Monounsaturated)	-	0.059	0.024	0.01492	TRUE	RP4-595K12.2	0.777031	5.26750785912187e-36	TRUE			N-acetylkynurenine (2)	rs7560272	2	73561485	T	4	73511262	74118611	0.34	2.131e-40	rs11126412	1.54e-70	48757	Amino Acid	Tryptophan Metabolism	0.833	0.066	2.598e-38	ALMS1	TRUE
3-decenoylcarnitine	rs7550850	1:76144948	A	1	76096279	76476360	-0.377574	5.74078e-11	rs7534754	5.21214e-36	63361	Lipid	Fatty Acid Metabolism (Acyl Carnitine, Monounsaturated)	-	-0.01	0.025	0.6801	FALSE	RP4-595K12.2	-0.376787	8.08970581031953e-11	TRUE			N-acetylkynurenine (2)	rs2091022	2	73564570	A	4	73511262	74118611	0.339	8.457e-40	rs11126412	1.54e-70	48757	Amino Acid	Tryptophan Metabolism	0.843	0.067	3.217e-38	ALMS1	TRUE
3-decenoylcarnitine	rs368994998	1:76145274	T	1	76096279	76476360	-0.373801	8.69674e-11	rs7534754	5.21214e-36	63361	Lipid	Fatty Acid Metabolism (Acyl Carnitine, Monounsaturated)	-	-0.011	0.025	0.6495	FALSE	RP4-595K12.2	-0.373083	1.21054532692847e-10	TRUE			N-acetylkynurenine (2)	rs11126395	2	73564964	G	4	73511262	74118611	0.334	2.83e-39	rs11126412	1.54e-70	48757	Amino Acid	Tryptophan Metabolism	0.83	0.067	1.587e-37	ALMS1	TRUE
3-decenoylcarnitine	rs372446710	1:76146180	T	1	76096279	76476360	0.585973	3.37571e-23	rs7534754	5.21214e-36	63361	Lipid	Fatty Acid Metabolism (Acyl Carnitine, Monounsaturated)	-	0.052	0.024	0.02693	TRUE	RP4-595K12.2	0.594568	1.25791912079729e-23	TRUE			N-acetylkynurenine (2)	rs11126396	2	73565143	T	4	73511262	74118611	0.336	1.352e-39	rs11126412	1.54e-70	48757	Amino Acid	Tryptophan Metabolism	0.846	0.067	1.477e-38	ALMS1	TRUE
3-decenoylcarnitine	rs61797311	1:76146456	A	1	76096279	76476360	0.585972	3.37605e-23	rs7534754	5.21214e-36	63361	Lipid	Fatty Acid Metabolism (Acyl Carnitine, Monounsaturated)	-	0.052	0.024	0.02693	TRUE	RP4-595K12.2	0.594568	1.25791912079729e-23	TRUE			N-acetylkynurenine (2)	rs11898362	2	73565293	A	4	73511262	74118611	0.333	5.428e-39	rs11126412	1.54e-70	48757	Amino Acid	Tryptophan Metabolism	0.83	0.067	1.938e-37	ALMS1	TRUE
3-decenoylcarnitine	rs370540687	1:76146686	G	1	76096279	76476360	-0.374906	7.85572e-11	rs7534754	5.21214e-36	63361	Lipid	Fatty Acid Metabolism (Acyl Carnitine, Monounsaturated)	-	-0.01	0.025	0.6879	FALSE	RP4-595K12.2	-0.373902	1.13191159432498e-10	TRUE			N-acetylkynurenine (2)	rs7604588	2	73571417	A	4	73511262	74118611	0.346	1.728e-41	rs11126412	1.54e-70	48757	Amino Acid	Tryptophan Metabolism	0.866	0.067	1.792e-40	ALMS1	TRUE
3-decenoylcarnitine	rs372802678	1:76146716	C	1	76096279	76476360	-0.372979	9.58418e-11	rs7534754	5.21214e-36	63361	Lipid	Fatty Acid Metabolism (Acyl Carnitine, Monounsaturated)	-	-0.01	0.025	0.695	FALSE	RP4-595K12.2	-0.372219	1.34061537310155e-10	TRUE			N-acetylkynurenine (2)	rs10196402	2	73572081	C	4	73511262	74118611	0.347	7.506e-42	rs11126412	1.54e-70	48757	Amino Acid	Tryptophan Metabolism	0.867	0.067	1.389e-40	ALMS1	TRUE
3-decenoylcarnitine	rs376844202	1:76146717	T	1	76096279	76476360	-0.375626	7.34678e-11	rs7534754	5.21214e-36	63361	Lipid	Fatty Acid Metabolism (Acyl Carnitine, Monounsaturated)	-	-0.008	0.025	0.7399	FALSE	RP4-595K12.2	-0.374606	1.06207804320715e-10	TRUE			N-acetylkynurenine (2)	rs11899517	2	73573261	G	4	73511262	74118611	0.329	7.883e-39	rs11126412	1.54e-70	48757	Amino Acid	Tryptophan Metabolism	0.786	0.064	7.675e-36	ALMS1	TRUE
3-decenoylcarnitine	rs373237743	1:76147326	A	1	76096279	76476360	0.767651	1.77201e-35	rs7534754	5.21214e-36	63361	Lipid	Fatty Acid Metabolism (Acyl Carnitine, Monounsaturated)	-	0.058	0.024	0.01673	TRUE	RP4-595K12.2	0.776923	5.37459506708111e-36	TRUE			N-acetylkynurenine (2)	rs6718864	2	73574591	G	4	73511262	74118611	0.329	4.961e-39	rs11126412	1.54e-70	48757	Amino Acid	Tryptophan Metabolism	0.782	0.064	1.113e-35	ALMS1	TRUE
3-decenoylcarnitine	rs370944436	1:76147410	T	1	76096279	76476360	-0.374394	8.10005e-11	rs7534754	5.21214e-36	63361	Lipid	Fatty Acid Metabolism (Acyl Carnitine, Monounsaturated)	-	-0.01	0.025	0.695	FALSE	RP4-595K12.2	-0.37361	1.13841479762969e-10	TRUE			N-acetylkynurenine (2)	rs6705203	2	73574600	C	4	73511262	74118611	0.333	1.147e-39	rs11126412	1.54e-70	48757	Amino Acid	Tryptophan Metabolism	0.791	0.065	3.055e-36	ALMS1	TRUE
3-decenoylcarnitine	rs149237735	1:76147622	G	1	76096279	76476360	-0.374394	8.10005e-11	rs7534754	5.21214e-36	63361	Lipid	Fatty Acid Metabolism (Acyl Carnitine, Monounsaturated)	-	-0.01	0.025	0.695	FALSE	RP4-595K12.2	-0.37361	1.13841479762969e-10	TRUE			N-acetylkynurenine (2)	rs6546822	2	73575098	A	4	73511262	74118611	0.33	3.628e-39	rs11126412	1.54e-70	48757	Amino Acid	Tryptophan Metabolism	0.785	0.064	7.316e-36	ALMS1	TRUE
3-decenoylcarnitine	rs12087626	1:76148473	A	1	76096279	76476360	0.767689	1.76135e-35	rs7534754	5.21214e-36	63361	Lipid	Fatty Acid Metabolism (Acyl Carnitine, Monounsaturated)	-	0.058	0.024	0.01673	TRUE	RP4-595K12.2	0.776962	5.33955502902657e-36	TRUE			N-acetylkynurenine (2)	rs6709853	2	73576065	A	4	73511262	74118611	0.332	1.244e-39	rs11126412	1.54e-70	48757	Amino Acid	Tryptophan Metabolism	0.8	0.065	6.662e-37	ALMS1	TRUE
3-decenoylcarnitine	1:76148892:A:T	1:76148892	A	1	76096279	76476360	0.586749	3.08162e-23	rs7534754	5.21214e-36	63361	Lipid	Fatty Acid Metabolism (Acyl Carnitine, Monounsaturated)	-	0.052	0.024	0.02719	TRUE	RP4-595K12.2	0.595407	1.13137506485732e-23	TRUE			N-acetylkynurenine (2)	rs6713196	2	73576405	C	4	73511262	74118611	0.337	2.273e-40	rs11126412	1.54e-70	48757	Amino Acid	Tryptophan Metabolism	0.805	0.065	2.943e-37	ALMS1	TRUE
3-decenoylcarnitine	rs2761587	1:76149181	C	1	76096279	76476360	-0.389158	2.86827e-12	rs7534754	5.21214e-36	63361	Lipid	Fatty Acid Metabolism (Acyl Carnitine, Monounsaturated)	-	-0.033	0.023	0.1481	FALSE	RP4-595K12.2	-0.39274	2.37856894715228e-12	TRUE			N-acetylkynurenine (2)	rs78562500	2	73578223	G	4	73511262	74118611	0.349	4.676e-15	rs11126412	1.54e-70	48757	Amino Acid	Tryptophan Metabolism	1.059	0.137	2.138e-16	ALMS1	TRUE
3-decenoylcarnitine	rs7527874	1:76149299	G	1	76096279	76476360	0.585973	3.37571e-23	rs7534754	5.21214e-36	63361	Lipid	Fatty Acid Metabolism (Acyl Carnitine, Monounsaturated)	-	0.052	0.024	0.02693	TRUE	RP4-595K12.2	0.594568	1.25791912079729e-23	TRUE			N-acetylkynurenine (2)	rs6706179	2	73578577	T	4	73511262	74118611	0.337	2.826e-40	rs11126412	1.54e-70	48757	Amino Acid	Tryptophan Metabolism	0.805	0.065	3.243e-37	ALMS1	TRUE
3-decenoylcarnitine	rs6673786	1:76149637	T	1	76096279	76476360	-0.374394	8.10005e-11	rs7534754	5.21214e-36	63361	Lipid	Fatty Acid Metabolism (Acyl Carnitine, Monounsaturated)	-	-0.01	0.025	0.695	FALSE	RP4-595K12.2	-0.37361	1.13841479762969e-10	TRUE			N-acetylkynurenine (2)	rs11686504	2	73579812	C	4	73511262	74118611	0.337	2.826e-40	rs11126412	1.54e-70	48757	Amino Acid	Tryptophan Metabolism	0.805	0.065	3.263e-37	ALMS1	TRUE
3-decenoylcarnitine	rs12085123	1:76149749	A	1	76096279	76476360	0.76786	1.70724e-35	rs7534754	5.21214e-36	63361	Lipid	Fatty Acid Metabolism (Acyl Carnitine, Monounsaturated)	-	0.057	0.024	0.01721	TRUE	RP4-595K12.2	0.777163	5.14699289540137e-36	TRUE			N-acetylkynurenine (2)	rs6546823	2	73580691	T	4	73511262	74118611	0.337	2.735e-40	rs11126412	1.54e-70	48757	Amino Acid	Tryptophan Metabolism	0.805	0.065	3.279e-37	ALMS1	TRUE
3-decenoylcarnitine	rs12134767	1:76149848	T	1	76096279	76476360	-0.374394	8.10005e-11	rs7534754	5.21214e-36	63361	Lipid	Fatty Acid Metabolism (Acyl Carnitine, Monounsaturated)	-	-0.01	0.025	0.695	FALSE	RP4-595K12.2	-0.37361	1.13841479762969e-10	TRUE			N-acetylkynurenine (2)	rs6714999	2	73580838	C	4	73511262	74118611	0.335	5.301e-40	rs11126412	1.54e-70	48757	Amino Acid	Tryptophan Metabolism	0.804	0.065	3.745e-37	ALMS1	TRUE
3-decenoylcarnitine	rs11163961	1:76151253	T	1	76096279	76476360	0.767651	1.77201e-35	rs7534754	5.21214e-36	63361	Lipid	Fatty Acid Metabolism (Acyl Carnitine, Monounsaturated)	-	0.058	0.024	0.01673	TRUE	RP4-595K12.2	0.776923	5.37459506708111e-36	TRUE			N-acetylkynurenine (2)	rs6743184	2	73580865	T	4	73511262	74118611	0.335	5.304e-40	rs11126412	1.54e-70	48757	Amino Acid	Tryptophan Metabolism	0.804	0.065	3.75e-37	ALMS1	TRUE
3-decenoylcarnitine	rs1855136	1:76153076	T	1	76096279	76476360	0.771076	1.34835e-35	rs7534754	5.21214e-36	63361	Lipid	Fatty Acid Metabolism (Acyl Carnitine, Monounsaturated)	-	0.061	0.024	0.01091	TRUE	RP4-595K12.2	0.781067	3.68335927944282e-36	TRUE			N-acetylkynurenine (2)	rs4330127	2	73581320	T	4	73511262	74118611	0.336	5.113e-40	rs11126412	1.54e-70	48757	Amino Acid	Tryptophan Metabolism	0.804	0.065	3.758e-37	ALMS1	TRUE
3-decenoylcarnitine	rs2066183	1:76153745	G	1	76096279	76476360	0.585972	3.37639e-23	rs7534754	5.21214e-36	63361	Lipid	Fatty Acid Metabolism (Acyl Carnitine, Monounsaturated)	-	0.052	0.024	0.02693	TRUE	RP4-595K12.2	0.594567	1.25791912079729e-23	TRUE			N-acetylkynurenine (2)	rs10198301	2	73581600	A	4	73511262	74118611	0.334	1.076e-39	rs11126412	1.54e-70	48757	Amino Acid	Tryptophan Metabolism	0.79	0.064	3.383e-36	ALMS1	TRUE
3-decenoylcarnitine	rs11163967	1:76154185	C	1	76096279	76476360	-0.378399	5.19485e-11	rs7534754	5.21214e-36	63361	Lipid	Fatty Acid Metabolism (Acyl Carnitine, Monounsaturated)	-	-0.009	0.025	0.7238	FALSE	RP4-595K12.2	-0.377527	7.41583877514569e-11	TRUE			N-acetylkynurenine (2)	rs62149630	2	73581755	G	4	73511262	74118611	0.376	2.329e-36	rs11126412	1.54e-70	48757	Amino Acid	Tryptophan Metabolism	1.009	0.085	2.314e-35	ALMS1	TRUE
3-decenoylcarnitine	rs814897	1:76154273	A	1	76096279	76476360	0.476386	5.34204e-18	rs7534754	5.21214e-36	63361	Lipid	Fatty Acid Metabolism (Acyl Carnitine, Monounsaturated)	-	0.025	0.024	0.2848	FALSE	RP4-595K12.2	0.480136	4.43270656365295e-18	TRUE			N-acetylkynurenine (2)	rs7573719	2	73582986	A	4	73511262	74118611	0.335	5.757e-40	rs11126412	1.54e-70	48757	Amino Acid	Tryptophan Metabolism	0.791	0.065	2.994e-36	ALMS1	TRUE
3-decenoylcarnitine	rs7518038	1:76154430	A	1	76096279	76476360	0.769935	1.15014e-35	rs7534754	5.21214e-36	63361	Lipid	Fatty Acid Metabolism (Acyl Carnitine, Monounsaturated)	-	0.058	0.024	0.01673	TRUE	RP4-595K12.2	0.779318	3.41045646285716e-36	TRUE			N-acetylkynurenine (2)	rs28768119	2	73583822	T	4	73511262	74118611	0.335	4.64e-40	rs11126412	1.54e-70	48757	Amino Acid	Tryptophan Metabolism	0.791	0.065	2.914e-36	ALMS1	TRUE
3-decenoylcarnitine	rs7546641	1:76158035	C	1	76096279	76476360	0.585972	3.37639e-23	rs7534754	5.21214e-36	63361	Lipid	Fatty Acid Metabolism (Acyl Carnitine, Monounsaturated)	-	0.052	0.024	0.02693	TRUE	RP4-595K12.2	0.594567	1.25791912079729e-23	TRUE			N-acetylkynurenine (2)	rs12478346	2	73584360	T	4	73511262	74118611	0.335	6.214e-40	rs11126412	1.54e-70	48757	Amino Acid	Tryptophan Metabolism	0.788	0.065	4.989e-36	ALMS1	TRUE
3-decenoylcarnitine	rs7544117	1:76158246	G	1	76096279	76476360	0.585972	3.37639e-23	rs7534754	5.21214e-36	63361	Lipid	Fatty Acid Metabolism (Acyl Carnitine, Monounsaturated)	-	0.052	0.024	0.02693	TRUE	RP4-595K12.2	0.594567	1.25791912079729e-23	TRUE			N-acetylkynurenine (2)	rs62149659	2	73585196	T	4	73511262	74118611	0.376	2.344e-36	rs11126412	1.54e-70	48757	Amino Acid	Tryptophan Metabolism	1.009	0.085	2.35e-35	ALMS1	TRUE
3-decenoylcarnitine	rs1498316	1:76159198	A	1	76096279	76476360	0.77124	1.31485e-35	rs7534754	5.21214e-36	63361	Lipid	Fatty Acid Metabolism (Acyl Carnitine, Monounsaturated)	-	0.061	0.024	0.01091	TRUE	RP4-595K12.2	0.781247	3.5828297684985e-36	TRUE			N-acetylkynurenine (2)	rs7599076	2	73585519	T	4	73511262	74118611	0.335	6.211e-40	rs11126412	1.54e-70	48757	Amino Acid	Tryptophan Metabolism	0.792	0.065	2.247e-36	ALMS1	TRUE
3-decenoylcarnitine	rs1498315	1:76159225	A	1	76096279	76476360	0.767811	1.72886e-35	rs7534754	5.21214e-36	63361	Lipid	Fatty Acid Metabolism (Acyl Carnitine, Monounsaturated)	-	0.058	0.024	0.01673	TRUE	RP4-595K12.2	0.777098	5.23053365178766e-36	TRUE			N-acetylkynurenine (2)	rs6546824	2	73587331	A	4	73511262	74118611	0.333	1.323e-39	rs11126412	1.54e-70	48757	Amino Acid	Tryptophan Metabolism	0.79	0.065	3.096e-36	ALMS1	TRUE
3-decenoylcarnitine	rs1846233	1:76159354	T	1	76096279	76476360	-0.374532	7.97389e-11	rs7534754	5.21214e-36	63361	Lipid	Fatty Acid Metabolism (Acyl Carnitine, Monounsaturated)	-	-0.01	0.025	0.695	FALSE	RP4-595K12.2	-0.373747	1.12125103774575e-10	TRUE			N-acetylkynurenine (2)	rs6716776	2	73587713	C	4	73511262	74118611	0.334	1.04e-39	rs11126412	1.54e-70	48757	Amino Acid	Tryptophan Metabolism	0.789	0.065	3.856e-36	ALMS1	TRUE
3-decenoylcarnitine	rs7533888	1:76160449	C	1	76096279	76476360	0.767816	1.72712e-35	rs7534754	5.21214e-36	63361	Lipid	Fatty Acid Metabolism (Acyl Carnitine, Monounsaturated)	-	0.058	0.024	0.01673	TRUE	RP4-595K12.2	0.777103	5.2252728528183e-36	TRUE			N-acetylkynurenine (2)	rs6720094	2	73588076	C	4	73511262	74118611	0.331	2.149e-39	rs11126412	1.54e-70	48757	Amino Acid	Tryptophan Metabolism	0.784	0.064	7.145e-36	ALMS1	TRUE
3-decenoylcarnitine	rs1858536	1:76161595	T	1	76096279	76476360	0.585972	3.37639e-23	rs7534754	5.21214e-36	63361	Lipid	Fatty Acid Metabolism (Acyl Carnitine, Monounsaturated)	-	0.052	0.024	0.02693	TRUE	RP4-595K12.2	0.594567	1.25791912079729e-23	TRUE			N-acetylkynurenine (2)	rs11126397	2	73588733	T	4	73511262	74118611	0.335	6.066e-40	rs11126412	1.54e-70	48757	Amino Acid	Tryptophan Metabolism	0.792	0.065	2.21e-36	ALMS1	TRUE
3-decenoylcarnitine	rs4638068	1:76161663	A	1	76096279	76476360	-0.374394	8.10005e-11	rs7534754	5.21214e-36	63361	Lipid	Fatty Acid Metabolism (Acyl Carnitine, Monounsaturated)	-	-0.01	0.025	0.695	FALSE	RP4-595K12.2	-0.37361	1.13841479762969e-10	TRUE			N-acetylkynurenine (2)	rs77030953	2	73588891	A	4	73511262	74118611	0.348	7.021e-15	rs11126412	1.54e-70	48757	Amino Acid	Tryptophan Metabolism	1.06	0.137	2.216e-16	ALMS1	TRUE
3-decenoylcarnitine	rs4949874	1:76161889	C	1	76096279	76476360	0.767823	1.72538e-35	rs7534754	5.21214e-36	63361	Lipid	Fatty Acid Metabolism (Acyl Carnitine, Monounsaturated)	-	0.058	0.024	0.01673	TRUE	RP4-595K12.2	0.777111	5.2200173455018e-36	TRUE			N-acetylkynurenine (2)	rs2421488	2	73590625	T	4	73511262	74118611	0.335	4.736e-40	rs11126412	1.54e-70	48757	Amino Acid	Tryptophan Metabolism	0.787	0.065	6.052e-36	ALMS1	TRUE
3-decenoylcarnitine	rs7535991	1:76162624	T	1	76096279	76476360	0.585972	3.37639e-23	rs7534754	5.21214e-36	63361	Lipid	Fatty Acid Metabolism (Acyl Carnitine, Monounsaturated)	-	0.052	0.024	0.02693	TRUE	RP4-595K12.2	0.594567	1.25791912079729e-23	TRUE			N-acetylkynurenine (2)	rs4641966	2	73590806	A	4	73511262	74118611	0.335	6.459e-40	rs11126412	1.54e-70	48757	Amino Acid	Tryptophan Metabolism	0.79	0.065	3.255e-36	ALMS1	TRUE
3-decenoylcarnitine	rs6688749	1:76164389	T	1	76096279	76476360	0.767835	1.72191e-35	rs7534754	5.21214e-36	63361	Lipid	Fatty Acid Metabolism (Acyl Carnitine, Monounsaturated)	-	0.058	0.024	0.01673	TRUE	RP4-595K12.2	0.777124	5.20690169327218e-36	TRUE			N-acetylkynurenine (2)	rs1851546	2	73591127	A	4	73511262	74118611	0.334	1.11e-39	rs11126412	1.54e-70	48757	Amino Acid	Tryptophan Metabolism	0.789	0.065	4.026e-36	ALMS1	TRUE
3-decenoylcarnitine	rs148408851	1:76164697	T	1	76096279	76476360	-0.374394	8.10005e-11	rs7534754	5.21214e-36	63361	Lipid	Fatty Acid Metabolism (Acyl Carnitine, Monounsaturated)	-	-0.01	0.025	0.695	FALSE	RP4-595K12.2	-0.37361	1.13841479762969e-10	TRUE			N-acetylkynurenine (2)	rs1522926	2	73591241	C	4	73511262	74118611	0.331	2.255e-39	rs11126412	1.54e-70	48757	Amino Acid	Tryptophan Metabolism	0.784	0.064	7.346e-36	ALMS1	TRUE
3-decenoylcarnitine	rs368725059	1:76164873	A	1	76096279	76476360	-0.37437	8.13284e-11	rs7534754	5.21214e-36	63361	Lipid	Fatty Acid Metabolism (Acyl Carnitine, Monounsaturated)	-	-0.01	0.025	0.6954	FALSE	RP4-595K12.2	-0.37358	1.1436676785391e-10	TRUE			N-acetylkynurenine (2)	rs6546825	2	73592253	C	4	73511262	74118611	0.336	4.561e-40	rs11126412	1.54e-70	48757	Amino Acid	Tryptophan Metabolism	0.789	0.065	4.162e-36	ALMS1	TRUE
3-decenoylcarnitine	rs138493988	1:76165988	C	1	76096279	76476360	0.767842	1.72018e-35	rs7534754	5.21214e-36	63361	Lipid	Fatty Acid Metabolism (Acyl Carnitine, Monounsaturated)	-	0.058	0.024	0.01673	TRUE	RP4-595K12.2	0.777131	5.20166466485639e-36	TRUE			N-acetylkynurenine (2)	rs2421489	2	73593448	G	4	73511262	74118611	0.335	6.554e-40	rs11126412	1.54e-70	48757	Amino Acid	Tryptophan Metabolism	0.79	0.065	3.301e-36	ALMS1	TRUE
3-decenoylcarnitine	rs138488578	1:76166053	C	1	76096279	76476360	-0.376459	6.48747e-11	rs7534754	5.21214e-36	63361	Lipid	Fatty Acid Metabolism (Acyl Carnitine, Monounsaturated)	-	-0.009	0.025	0.7081	FALSE	RP4-595K12.2	-0.375691	9.13387889687035e-11	TRUE			N-acetylkynurenine (2)	rs7574291	2	73594941	C	4	73511262	74118611	0.334	1.509e-39	rs11126412	1.54e-70	48757	Amino Acid	Tryptophan Metabolism	0.776	0.064	4.166e-35	ALMS1	TRUE
3-decenoylcarnitine	rs55792067	1:76166339	G	1	76096279	76476360	-0.374394	8.10005e-11	rs7534754	5.21214e-36	63361	Lipid	Fatty Acid Metabolism (Acyl Carnitine, Monounsaturated)	-	-0.01	0.025	0.695	FALSE	RP4-595K12.2	-0.37361	1.13841479762969e-10	TRUE			N-acetylkynurenine (2)	rs6728128	2	73595982	C	4	73511262	74118611	0.334	1.507e-39	rs11126412	1.54e-70	48757	Amino Acid	Tryptophan Metabolism	0.776	0.064	4.175e-35	ALMS1	TRUE
3-decenoylcarnitine	rs61797335	1:76166557	C	1	76096279	76476360	0.771276	1.30694e-35	rs7534754	5.21214e-36	63361	Lipid	Fatty Acid Metabolism (Acyl Carnitine, Monounsaturated)	-	0.061	0.024	0.01091	TRUE	RP4-595K12.2	0.781285	3.55947200140872e-36	TRUE			N-acetylkynurenine (2)	rs7567017	2	73596270	T	4	73511262	74118611	0.334	1.507e-39	rs11126412	1.54e-70	48757	Amino Acid	Tryptophan Metabolism	0.776	0.064	4.177e-35	ALMS1	TRUE
3-decenoylcarnitine	rs7550949	1:76166846	G	1	76096279	76476360	0.767845	1.71931e-35	rs7534754	5.21214e-36	63361	Lipid	Fatty Acid Metabolism (Acyl Carnitine, Monounsaturated)	-	0.058	0.024	0.01673	TRUE	RP4-595K12.2	0.777135	5.19643290418153e-36	TRUE			N-acetylkynurenine (2)	rs7567343	2	73596605	A	4	73511262	74118611	0.334	1.508e-39	rs11126412	1.54e-70	48757	Amino Acid	Tryptophan Metabolism	0.776	0.064	4.179e-35	ALMS1	TRUE
3-decenoylcarnitine	rs113652030	1:76166885	A	1	76096279	76476360	-0.374394	8.10005e-11	rs7534754	5.21214e-36	63361	Lipid	Fatty Acid Metabolism (Acyl Carnitine, Monounsaturated)	-	-0.01	0.025	0.695	FALSE	RP4-595K12.2	-0.37361	1.13841479762969e-10	TRUE			N-acetylkynurenine (2)	rs2901437	2	73597024	G	4	73511262	74118611	0.33	5.519e-39	rs11126412	1.54e-70	48757	Amino Acid	Tryptophan Metabolism	0.77	0.064	1.012e-34	ALMS1	TRUE
3-decenoylcarnitine	rs150404394	1:76166982	G	1	76096279	76476360	0.585972	3.37639e-23	rs7534754	5.21214e-36	63361	Lipid	Fatty Acid Metabolism (Acyl Carnitine, Monounsaturated)	-	0.052	0.024	0.02693	TRUE	RP4-595K12.2	0.594567	1.25791912079729e-23	TRUE			N-acetylkynurenine (2)	rs1852644	2	73597718	G	4	73511262	74118611	0.33	5.516e-39	rs11126412	1.54e-70	48757	Amino Acid	Tryptophan Metabolism	0.77	0.064	1.013e-34	ALMS1	TRUE
3-decenoylcarnitine	rs7551136	1:76167040	T	1	76096279	76476360	0.557314	9.31424e-25	rs7534754	5.21214e-36	63361	Lipid	Fatty Acid Metabolism (Acyl Carnitine, Monounsaturated)	-	0.029	0.023	0.2039	FALSE	RP4-595K12.2	0.565755	3.260762358385e-25	TRUE			N-acetylkynurenine (2)	rs1403412	2	73598092	C	4	73511262	74118611	0.33	4.52e-39	rs11126412	1.54e-70	48757	Amino Acid	Tryptophan Metabolism	0.773	0.064	5.706e-35	ALMS1	TRUE
3-decenoylcarnitine	rs76963882	1:76167924	C	1	76096279	76476360	0.77016	1.2945e-35	rs7534754	5.21214e-36	63361	Lipid	Fatty Acid Metabolism (Acyl Carnitine, Monounsaturated)	-	0.059	0.024	0.01395	TRUE	RP4-595K12.2	0.779362	3.99816713534042e-36	TRUE			N-acetylkynurenine (2)	rs6546826	2	73599808	T	4	73511262	74118611	0.333	1.443e-39	rs11126412	1.54e-70	48757	Amino Acid	Tryptophan Metabolism	0.777	0.064	3.732e-35	ALMS1	TRUE
3-decenoylcarnitine	rs150982037	1:76167963	T	1	76096279	76476360	-0.373622	8.9083e-11	rs7534754	5.21214e-36	63361	Lipid	Fatty Acid Metabolism (Acyl Carnitine, Monounsaturated)	-	-0.01	0.025	0.7008	FALSE	RP4-595K12.2	-0.372946	1.23481225854024e-10	TRUE			N-acetylkynurenine (2)	rs7586361	2	73601606	A	4	73511262	74118611	0.332	3.798e-39	rs11126412	1.54e-70	48757	Amino Acid	Tryptophan Metabolism	0.777	0.064	3.38e-35	ALMS1	TRUE
3-decenoylcarnitine	rs61797337	1:76168340	G	1	76096279	76476360	0.767852	1.71672e-35	rs7534754	5.21214e-36	63361	Lipid	Fatty Acid Metabolism (Acyl Carnitine, Monounsaturated)	-	0.058	0.024	0.01673	TRUE	RP4-595K12.2	0.777143	5.19120640594859e-36	TRUE			N-acetylkynurenine (2)	rs6740173	2	73602266	G	4	73511262	74118611	0.333	1.657e-39	rs11126412	1.54e-70	48757	Amino Acid	Tryptophan Metabolism	0.777	0.064	3.72e-35	ALMS1	TRUE
3-decenoylcarnitine	rs815306	1:76168624	G	1	76096279	76476360	0.476256	5.48961e-18	rs7534754	5.21214e-36	63361	Lipid	Fatty Acid Metabolism (Acyl Carnitine, Monounsaturated)	-	0.025	0.024	0.284	FALSE	RP4-595K12.2	0.479986	4.57295514136676e-18	TRUE			N-acetylkynurenine (2)	rs62151562	2	73603540	G	4	73511262	74118611	0.375	3.076e-36	rs11126412	1.54e-70	48757	Amino Acid	Tryptophan Metabolism	1.014	0.085	1.129e-35	ALMS1	TRUE
3-decenoylcarnitine	rs67757078	1:76169456	A	1	76096279	76476360	0.585972	3.37639e-23	rs7534754	5.21214e-36	63361	Lipid	Fatty Acid Metabolism (Acyl Carnitine, Monounsaturated)	-	0.052	0.024	0.02693	TRUE	RP4-595K12.2	0.594567	1.25791912079729e-23	TRUE			N-acetylkynurenine (2)	rs10175529	2	73606093	G	4	73511262	74118611	0.339	8.64e-41	rs11126412	1.54e-70	48757	Amino Acid	Tryptophan Metabolism	0.794	0.065	8.912e-36	ALMS1	TRUE
3-decenoylcarnitine	rs12145870	1:76171612	T	1	76096279	76476360	-0.374396	8.0984e-11	rs7534754	5.21214e-36	63361	Lipid	Fatty Acid Metabolism (Acyl Carnitine, Monounsaturated)	-	-0.01	0.025	0.6951	FALSE	RP4-595K12.2	-0.373612	1.13818189761973e-10	TRUE			N-acetylkynurenine (2)	rs6546827	2	73606493	T	4	73511262	74118611	0.336	2.193e-40	rs11126412	1.54e-70	48757	Amino Acid	Tryptophan Metabolism	0.79	0.065	1.359e-35	ALMS1	TRUE
3-decenoylcarnitine	rs1498317	1:76171984	C	1	76096279	76476360	0.585964	3.40653e-23	rs7534754	5.21214e-36	63361	Lipid	Fatty Acid Metabolism (Acyl Carnitine, Monounsaturated)	-	0.052	0.024	0.027	TRUE	RP4-595K12.2	0.594563	1.26748188727037e-23	TRUE			N-acetylkynurenine (2)	rs6706409	2	73606508	C	4	73511262	74118611	0.336	2.196e-40	rs11126412	1.54e-70	48757	Amino Acid	Tryptophan Metabolism	0.79	0.065	1.357e-35	ALMS1	TRUE
3-decenoylcarnitine	rs4949875	1:76173080	A	1	76096279	76476360	0.771328	1.3175e-35	rs7534754	5.21214e-36	63361	Lipid	Fatty Acid Metabolism (Acyl Carnitine, Monounsaturated)	-	0.061	0.024	0.01096	TRUE	RP4-595K12.2	0.781341	3.57922631357724e-36	TRUE			N-acetylkynurenine (2)	rs6710659	2	73607510	G	4	73511262	74118611	0.335	8.716e-40	rs11126412	1.54e-70	48757	Amino Acid	Tryptophan Metabolism	0.805	0.065	1.332e-36	ALMS1	TRUE
3-decenoylcarnitine	rs4949876	1:76173377	T	1	76096279	76476360	0.767897	1.73496e-35	rs7534754	5.21214e-36	63361	Lipid	Fatty Acid Metabolism (Acyl Carnitine, Monounsaturated)	-	0.058	0.024	0.01681	TRUE	RP4-595K12.2	0.77719	5.2331660373071e-36	TRUE			N-acetylkynurenine (2)	rs11693531	2	73608614	G	4	73511262	74118611	0.342	1.918e-41	rs11126412	1.54e-70	48757	Amino Acid	Tryptophan Metabolism	0.813	0.065	2.683e-37	ALMS1	TRUE
3-decenoylcarnitine	rs7513559	1:76173744	G	1	76096279	76476360	0.771334	1.32016e-35	rs7534754	5.21214e-36	63361	Lipid	Fatty Acid Metabolism (Acyl Carnitine, Monounsaturated)	-	0.061	0.024	0.01097	TRUE	RP4-595K12.2	0.781347	3.58643685154871e-36	TRUE			N-acetylkynurenine (2)	rs6747145	2	73609177	A	4	73511262	74118611	0.341	2.322e-41	rs11126412	1.54e-70	48757	Amino Acid	Tryptophan Metabolism	0.812	0.065	3.421e-37	ALMS1	TRUE
3-decenoylcarnitine	rs942270	1:76177332	A	1	76096279	76476360	0.76603	5.11611e-35	rs7534754	5.21214e-36	63361	Lipid	Fatty Acid Metabolism (Acyl Carnitine, Monounsaturated)	-	0.061	0.024	0.01157	TRUE	RP4-595K12.2	0.775602	1.51760518459534e-35	TRUE			N-acetylkynurenine (2)	rs6748040	2	73609928	A	4	73511262	74118611	0.341	2.85e-41	rs11126412	1.54e-70	48757	Amino Acid	Tryptophan Metabolism	0.812	0.065	3.148e-37	ALMS1	TRUE
3-decenoylcarnitine	rs1498312	1:76177849	T	1	76096279	76476360	0.767919	1.76756e-35	rs7534754	5.21214e-36	63361	Lipid	Fatty Acid Metabolism (Acyl Carnitine, Monounsaturated)	-	0.057	0.024	0.01692	TRUE	RP4-595K12.2	0.777219	5.31008427083887e-36	TRUE			N-acetylkynurenine (2)	rs17008991	2	73610116	A	4	73511262	74118611	0.394	4.323e-25	rs11126412	1.54e-70	48757	Amino Acid	Tryptophan Metabolism	1.145	0.118	7.23e-25	ALMS1	TRUE
3-decenoylcarnitine	rs11164042	1:76178440	A	1	76096279	76476360	-0.373218	9.33219e-11	rs7534754	5.21214e-36	63361	Lipid	Fatty Acid Metabolism (Acyl Carnitine, Monounsaturated)	-	-0.01	0.025	0.6863	FALSE	RP4-595K12.2	-0.37237	1.31871203808485e-10	TRUE			N-acetylkynurenine (2)	rs10165862	2	73610743	T	4	73511262	74118611	0.338	9.113e-41	rs11126412	1.54e-70	48757	Amino Acid	Tryptophan Metabolism	0.805	0.065	7.352e-37	ALMS1	TRUE
3-decenoylcarnitine	rs11579752	1:76178694	T	1	76096279	76476360	-0.377998	5.86087e-11	rs7534754	5.21214e-36	63361	Lipid	Fatty Acid Metabolism (Acyl Carnitine, Monounsaturated)	-	-0.008	0.025	0.7467	FALSE	RP4-595K12.2	-0.377229	8.22821262044457e-11	TRUE			N-acetylkynurenine (2)	rs7576824	2	73611281	G	4	73511262	74118611	0.342	2.004e-41	rs11126412	1.54e-70	48757	Amino Acid	Tryptophan Metabolism	0.815	0.065	2.159e-37	ALMS1	TRUE
3-decenoylcarnitine	rs2133134	1:76179587	A	1	76096279	76476360	0.772068	1.19738e-35	rs7534754	5.21214e-36	63361	Lipid	Fatty Acid Metabolism (Acyl Carnitine, Monounsaturated)	-	0.062	0.024	0.01083	TRUE	RP4-595K12.2	0.782141	3.20902649246265e-36	TRUE			N-acetylkynurenine (2)	rs12465867	2	73612102	T	4	73511262	74118611	0.341	2.712e-41	rs11126412	1.54e-70	48757	Amino Acid	Tryptophan Metabolism	0.814	0.065	2.276e-37	ALMS1	TRUE
3-decenoylcarnitine	rs7556201	1:76180586	C	1	76096279	76476360	0.586497	3.23012e-23	rs7534754	5.21214e-36	63361	Lipid	Fatty Acid Metabolism (Acyl Carnitine, Monounsaturated)	-	0.052	0.024	0.0267	TRUE	RP4-595K12.2	0.595305	1.1632316534799e-23	TRUE			N-acetylkynurenine (2)	rs35885918	2	73612234	C	4	73511262	74118611	0.341	2.67e-41	rs11126412	1.54e-70	48757	Amino Acid	Tryptophan Metabolism	0.814	0.065	2.245e-37	ALMS1	TRUE
3-decenoylcarnitine	rs11161430	1:76180878	T	1	76096279	76476360	0.586596	3.17017e-23	rs7534754	5.21214e-36	63361	Lipid	Fatty Acid Metabolism (Acyl Carnitine, Monounsaturated)	-	0.052	0.024	0.02658	TRUE	RP4-595K12.2	0.595412	1.13997566560046e-23	TRUE			N-acetylkynurenine (2)	rs11126399	2	73613341	A	4	73511262	74118611	0.342	2.588e-41	rs11126412	1.54e-70	48757	Amino Acid	Tryptophan Metabolism	0.816	0.066	1.83e-37	ALMS1	TRUE
3-decenoylcarnitine	rs11161437	1:76182512	C	1	76096279	76476360	0.773347	9.36207e-36	rs7534754	5.21214e-36	63361	Lipid	Fatty Acid Metabolism (Acyl Carnitine, Monounsaturated)	-	0.062	0.024	0.01029	TRUE	RP4-595K12.2	0.783525	2.45791391037577e-36	TRUE			N-acetylkynurenine (2)	rs6706235	2	73613558	G	4	73511262	74118611	0.342	2.003e-41	rs11126412	1.54e-70	48757	Amino Acid	Tryptophan Metabolism	0.816	0.065	1.437e-37	ALMS1	TRUE
3-decenoylcarnitine	rs7534754	1:76185308	A	1	76096279	76476360	0.773505	5.21214e-36	rs7534754	5.21214e-36	63361	Lipid	Fatty Acid Metabolism (Acyl Carnitine, Monounsaturated)	-	0.057	0.024	0.01719	TRUE	RP4-595K12.2	0.782862	1.52633596693668e-36	TRUE			N-acetylkynurenine (2)	rs6546829	2	73613789	G	4	73511262	74118611	0.342	1.894e-41	rs11126412	1.54e-70	48757	Amino Acid	Tryptophan Metabolism	0.813	0.065	2.918e-37	ALMS1	TRUE
3-decenoylcarnitine	rs12138018	1:76186794	C	1	76096279	76476360	-0.387482	2.28219e-11	rs7534754	5.21214e-36	63361	Lipid	Fatty Acid Metabolism (Acyl Carnitine, Monounsaturated)	-	-0.013	0.025	0.6126	FALSE	RP4-595K12.2	-0.387431	2.91599589981373e-11	TRUE			N-acetylkynurenine (2)	rs62151564	2	73615449	G	4	73511262	74118611	0.396	6.411e-39	rs11126412	1.54e-70	48757	Amino Acid	Tryptophan Metabolism	1.077	0.088	2.044e-37	ALMS1	TRUE
3-decenoylcarnitine	rs12091720	1:76186949	A	1	76096279	76476360	0.771545	8.28876e-36	rs7534754	5.21214e-36	63361	Lipid	Fatty Acid Metabolism (Acyl Carnitine, Monounsaturated)	-	0.058	0.024	0.01656	TRUE	RP4-595K12.2	0.781121	2.32792307692178e-36	TRUE			N-acetylkynurenine (2)	rs11689392	2	73622026	C	4	73511262	74118611	0.441	2.436e-61	rs11126412	1.54e-70	48757	Amino Acid	Tryptophan Metabolism	1.169	0.076	1.673e-58	ALMS1	TRUE
3-decenoylcarnitine	rs74090712	1:76189098	G	1	76096279	76476360	-0.389438	1.77714e-11	rs7534754	5.21214e-36	63361	Lipid	Fatty Acid Metabolism (Acyl Carnitine, Monounsaturated)	-	-0.012	0.025	0.641	FALSE	RP4-595K12.2	-0.389451	2.257844937171e-11	TRUE			N-acetylkynurenine (2)	rs56672945	2	73622663	T	4	73511262	74118611	0.443	1.269e-60	rs11126412	1.54e-70	48757	Amino Acid	Tryptophan Metabolism	1.183	0.077	2.038e-58	ALMS1	TRUE
3-decenoylcarnitine	rs1251079	1:76189445	C	1	76096279	76476360	-0.390936	1.9655e-12	rs7534754	5.21214e-36	63361	Lipid	Fatty Acid Metabolism (Acyl Carnitine, Monounsaturated)	-	-0.032	0.023	0.1542	FALSE	RP4-595K12.2	-0.394627	1.60070519918318e-12	TRUE			N-acetylkynurenine (2)	rs60844734	2	73623205	A	4	73511262	74118611	0.443	1.243e-60	rs11126412	1.54e-70	48757	Amino Acid	Tryptophan Metabolism	1.183	0.077	1.923e-58	ALMS1	TRUE
3-decenoylcarnitine	rs1251078	1:76189488	G	1	76096279	76476360	-0.383926	5.79773e-12	rs7534754	5.21214e-36	63361	Lipid	Fatty Acid Metabolism (Acyl Carnitine, Monounsaturated)	-	-0.033	0.023	0.1402	FALSE	RP4-595K12.2	-0.387316	4.95199090332224e-12	TRUE			N-acetylkynurenine (2)	rs56145559	2	73623439	T	4	73511262	74118611	0.444	1.175e-60	rs11126412	1.54e-70	48757	Amino Acid	Tryptophan Metabolism	1.184	0.077	2.176e-58	ALMS1	TRUE
3-decenoylcarnitine	rs1251077	1:76189745	G	1	76096279	76476360	-0.390739	2.0646e-12	rs7534754	5.21214e-36	63361	Lipid	Fatty Acid Metabolism (Acyl Carnitine, Monounsaturated)	-	-0.032	0.023	0.1554	FALSE	RP4-595K12.2	-0.394456	1.67711996331394e-12	TRUE			N-acetylkynurenine (2)	rs6741067	2	73623882	C	4	73511262	74118611	0.441	2.179e-61	rs11126412	1.54e-70	48757	Amino Acid	Tryptophan Metabolism	1.17	0.076	1.374e-58	ALMS1	TRUE
3-decenoylcarnitine	rs61797339	1:76189946	T	1	76096279	76476360	0.772707	7.00302e-36	rs7534754	5.21214e-36	63361	Lipid	Fatty Acid Metabolism (Acyl Carnitine, Monounsaturated)	-	0.056	0.024	0.01983	TRUE	RP4-595K12.2	0.782332	1.92185563729441e-36	TRUE			N-acetylkynurenine (2)	rs56014217	2	73623929	T	4	73511262	74118611	0.449	1.329e-62	rs11126412	1.54e-70	48757	Amino Acid	Tryptophan Metabolism	1.203	0.077	3.632e-60	ALMS1	TRUE
3-decenoylcarnitine	rs17848068	1:76190216	A	1	76096279	76476360	-0.389755	1.67263e-11	rs7534754	5.21214e-36	63361	Lipid	Fatty Acid Metabolism (Acyl Carnitine, Monounsaturated)	-	-0.01	0.025	0.6786	FALSE	RP4-595K12.2	-0.389927	2.08941738322977e-11	TRUE			N-acetylkynurenine (2)	rs11679809	2	73624844	T	4	73511262	74118611	0.437	2.187e-59	rs11126412	1.54e-70	48757	Amino Acid	Tryptophan Metabolism	1.172	0.077	9.773e-58	ALMS1	TRUE
3-decenoylcarnitine	rs1251075	1:76190569	G	1	76096279	76476360	0.596392	6.80483e-24	rs7534754	5.21214e-36	63361	Lipid	Fatty Acid Metabolism (Acyl Carnitine, Monounsaturated)	-	0.05	0.024	0.0349	TRUE	RP4-595K12.2	0.605322	2.34324365515734e-24	TRUE			N-acetylkynurenine (2)	rs10184268	2	73627044	T	4	73511262	74118611	0.435	1.81e-59	rs11126412	1.54e-70	48757	Amino Acid	Tryptophan Metabolism	1.156	0.076	3.39e-57	ALMS1	TRUE
3-decenoylcarnitine	rs372210588	1:76190928	G	1	76096279	76476360	0.775634	5.92865e-36	rs7534754	5.21214e-36	63361	Lipid	Fatty Acid Metabolism (Acyl Carnitine, Monounsaturated)	-	0.059	0.024	0.01443	TRUE	RP4-595K12.2	0.786008	1.44925702389452e-36	TRUE			N-acetylkynurenine (2)	rs111845822	2	73627310	A	4	73511262	74118611	0.395	2.958e-25	rs11126412	1.54e-70	48757	Amino Acid	Tryptophan Metabolism	1.143	0.118	6.979e-25	ALMS1	TRUE
3-decenoylcarnitine	rs1250874	1:76190978	G	1	76096279	76476360	0.592107	1.01705e-23	rs7534754	5.21214e-36	63361	Lipid	Fatty Acid Metabolism (Acyl Carnitine, Monounsaturated)	-	0.05	0.024	0.03235	TRUE	RP4-595K12.2	0.600859	3.5950770320891e-24	TRUE			N-acetylkynurenine (2)	rs113054081	2	73629433	A	4	73511262	74118611	0.348	4.896e-15	rs11126412	1.54e-70	48757	Amino Acid	Tryptophan Metabolism	1.089	0.137	2.59e-17	ALMS1	TRUE
3-decenoylcarnitine	rs11161468	1:76192582	T	1	76096279	76476360	0.771782	8.35996e-36	rs7534754	5.21214e-36	63361	Lipid	Fatty Acid Metabolism (Acyl Carnitine, Monounsaturated)	-	0.055	0.024	0.0219	TRUE	RP4-595K12.2	0.78144	2.26895111974017e-36	TRUE			N-acetylkynurenine (2)	rs11899740	2	73631212	A	4	73511262	74118611	0.443	7.482e-61	rs11126412	1.54e-70	48757	Amino Acid	Tryptophan Metabolism	1.19	0.077	5.163e-59	ALMS1	TRUE
3-decenoylcarnitine	rs1890451	1:76192765	T	1	76096279	76476360	0.771723	8.44452e-36	rs7534754	5.21214e-36	63361	Lipid	Fatty Acid Metabolism (Acyl Carnitine, Monounsaturated)	-	0.055	0.024	0.0218	TRUE	RP4-595K12.2	0.781379	2.29305056347143e-36	TRUE			N-acetylkynurenine (2)	rs11899902	2	73631564	A	4	73511262	74118611	0.443	1.031e-60	rs11126412	1.54e-70	48757	Amino Acid	Tryptophan Metabolism	1.186	0.077	8.878e-59	ALMS1	TRUE
3-decenoylcarnitine	rs1250876	1:76193232	G	1	76096279	76476360	0.490644	6.30507e-19	rs7534754	5.21214e-36	63361	Lipid	Fatty Acid Metabolism (Acyl Carnitine, Monounsaturated)	-	0.024	0.024	0.3044	FALSE	RP4-595K12.2	0.495229	4.40747231253243e-19	TRUE			N-acetylkynurenine (2)	rs13383871	2	73631779	C	4	73511262	74118611	0.443	1.054e-60	rs11126412	1.54e-70	48757	Amino Acid	Tryptophan Metabolism	1.189	0.077	5.434e-59	ALMS1	TRUE
3-decenoylcarnitine	rs7524467	1:76194054	G	1	76096279	76476360	0.771298	9.06539e-36	rs7534754	5.21214e-36	63361	Lipid	Fatty Acid Metabolism (Acyl Carnitine, Monounsaturated)	-	0.055	0.024	0.02116	TRUE	RP4-595K12.2	0.780928	2.47777965145597e-36	TRUE			N-acetylkynurenine (2)	rs13428235	2	73633430	A	4	73511262	74118611	0.443	1.04e-60	rs11126412	1.54e-70	48757	Amino Acid	Tryptophan Metabolism	1.186	0.077	7.318e-59	ALMS1	TRUE
3-decenoylcarnitine	rs1303169	1:76195041	C	1	76096279	76476360	0.584744	3.27298e-23	rs7534754	5.21214e-36	63361	Lipid	Fatty Acid Metabolism (Acyl Carnitine, Monounsaturated)	-	0.051	0.024	0.02965	TRUE	RP4-595K12.2	0.593238	1.20507727030123e-23	TRUE			N-acetylkynurenine (2)	rs7580825	2	73635148	A	4	73511262	74118611	0.443	1.081e-60	rs11126412	1.54e-70	48757	Amino Acid	Tryptophan Metabolism	1.19	0.077	3.853e-59	ALMS1	TRUE
3-decenoylcarnitine	rs111927462	1:76195422	G	1	76096279	76476360	-0.389047	1.67862e-11	rs7534754	5.21214e-36	63361	Lipid	Fatty Acid Metabolism (Acyl Carnitine, Monounsaturated)	-	-0.009	0.025	0.725	FALSE	RP4-595K12.2	-0.389369	2.05943732378201e-11	TRUE			N-acetylkynurenine (2)	rs10179134	2	73637519	G	4	73511262	74118611	0.443	1.144e-60	rs11126412	1.54e-70	48757	Amino Acid	Tryptophan Metabolism	1.191	0.077	2.992e-59	ALMS1	TRUE
3-decenoylcarnitine	rs1313071	1:76195542	G	1	76096279	76476360	0.590694	1.23589e-23	rs7534754	5.21214e-36	63361	Lipid	Fatty Acid Metabolism (Acyl Carnitine, Monounsaturated)	-	0.051	0.024	0.03065	TRUE	RP4-595K12.2	0.599373	4.4239370509807e-24	TRUE			N-acetylkynurenine (2)	rs10496190	2	73638823	C	4	73511262	74118611	-0.272	3.879e-30	rs11126412	1.54e-70	48757	Amino Acid	Tryptophan Metabolism	-0.644	0.059	5.211e-29	ALMS1	TRUE
3-decenoylcarnitine	rs1250880	1:76196602	C	1	76096279	76476360	0.492909	4.04329e-19	rs7534754	5.21214e-36	63361	Lipid	Fatty Acid Metabolism (Acyl Carnitine, Monounsaturated)	-	0.025	0.024	0.3004	FALSE	RP4-595K12.2	0.497534	2.8040258877679e-19	TRUE			N-acetylkynurenine (2)	rs2421545	2	73639476	C	4	73511262	74118611	-0.292	2.585e-34	rs11126412	1.54e-70	48757	Amino Acid	Tryptophan Metabolism	-0.716	0.06	5.228e-34	ALMS1	TRUE
3-decenoylcarnitine	rs61797340	1:76196912	T	1	76096279	76476360	0.773466	8.33057e-36	rs7534754	5.21214e-36	63361	Lipid	Fatty Acid Metabolism (Acyl Carnitine, Monounsaturated)	-	0.06	0.024	0.0133	TRUE	RP4-595K12.2	0.783715	2.08400542003639e-36	TRUE			N-acetylkynurenine (2)	rs2421546	2	73641077	C	4	73511262	74118611	-0.294	8.42e-35	rs11126412	1.54e-70	48757	Amino Acid	Tryptophan Metabolism	-0.705	0.06	3.185e-33	ALMS1	TRUE
3-decenoylcarnitine	rs75405265	1:76197177	T	1	76096279	76476360	-1.24506	3.25795e-13	rs7534754	5.21214e-36	63361	Lipid	Fatty Acid Metabolism (Acyl Carnitine, Monounsaturated)	-	-0.104	0.091	0.2522	FALSE	RP4-595K12.2	-1.25939	2.39608082637154e-13	TRUE			N-acetylkynurenine (2)	rs2421548	2	73641240	G	4	73511262	74118611	-0.295	5.98e-35	rs11126412	1.54e-70	48757	Amino Acid	Tryptophan Metabolism	-0.71	0.06	1.636e-33	ALMS1	TRUE
3-decenoylcarnitine	rs74090722	1:76197262	G	1	76096279	76476360	-0.397166	6.36183e-12	rs7534754	5.21214e-36	63361	Lipid	Fatty Acid Metabolism (Acyl Carnitine, Monounsaturated)	-	-0.013	0.025	0.598	FALSE	RP4-595K12.2	-0.397642	7.71549346148037e-12	TRUE			N-acetylkynurenine (2)	rs6755217	2	73641285	T	4	73511262	74118611	0.448	9.66e-63	rs11126412	1.54e-70	48757	Amino Acid	Tryptophan Metabolism	1.208	0.077	5.099e-61	ALMS1	TRUE
3-decenoylcarnitine	rs2275378	1:76198436	C	1	76096279	76476360	0.58631	2.9523e-23	rs7534754	5.21214e-36	63361	Lipid	Fatty Acid Metabolism (Acyl Carnitine, Monounsaturated)	-	0.05	0.024	0.0321	TRUE	RP4-595K12.2	0.594751	1.1048445265051e-23	TRUE			N-acetylkynurenine (2)	rs12995433	2	73641326	T	4	73511262	74118611	-0.295	5.492e-35	rs11126412	1.54e-70	48757	Amino Acid	Tryptophan Metabolism	-0.71	0.06	1.471e-33	ALMS1	TRUE
3-decenoylcarnitine	rs3818855	1:76198785	A	1	76096279	76476360	0.588573	1.84985e-23	rs7534754	5.21214e-36	63361	Lipid	Fatty Acid Metabolism (Acyl Carnitine, Monounsaturated)	-	0.051	0.024	0.03189	TRUE	RP4-595K12.2	0.597134	6.75008440656697e-24	TRUE			N-acetylkynurenine (2)	rs6755241	2	73641364	T	4	73511262	74118611	0.448	1.372e-62	rs11126412	1.54e-70	48757	Amino Acid	Tryptophan Metabolism	1.207	0.077	5.503e-61	ALMS1	TRUE
3-decenoylcarnitine	rs2153126	1:76199345	G	1	76096279	76476360	0.588528	1.86467e-23	rs7534754	5.21214e-36	63361	Lipid	Fatty Acid Metabolism (Acyl Carnitine, Monounsaturated)	-	0.051	0.024	0.03186	TRUE	RP4-595K12.2	0.597087	6.80482736610732e-24	TRUE			N-acetylkynurenine (2)	rs13022149	2	73641515	A	4	73511262	74118611	-0.293	3.256e-34	rs11126412	1.54e-70	48757	Amino Acid	Tryptophan Metabolism	-0.712	0.06	1.251e-33	ALMS1	TRUE
3-decenoylcarnitine	rs7554984	1:76199809	C	1	76096279	76476360	0.582005	4.9393e-23	rs7534754	5.21214e-36	63361	Lipid	Fatty Acid Metabolism (Acyl Carnitine, Monounsaturated)	-	0.051	0.024	0.03184	TRUE	RP4-595K12.2	0.59046	1.84248690988468e-23	TRUE			N-acetylkynurenine (2)	rs4852927	2	73641557	T	4	73511262	74118611	-0.295	5.974e-35	rs11126412	1.54e-70	48757	Amino Acid	Tryptophan Metabolism	-0.71	0.06	1.599e-33	ALMS1	TRUE
3-decenoylcarnitine	rs7541058	1:76199817	T	1	76096279	76476360	0.582005	4.9393e-23	rs7534754	5.21214e-36	63361	Lipid	Fatty Acid Metabolism (Acyl Carnitine, Monounsaturated)	-	0.051	0.024	0.03184	TRUE	RP4-595K12.2	0.59046	1.84248690988468e-23	TRUE			N-acetylkynurenine (2)	rs7564890	2	73641853	C	4	73511262	74118611	0.447	3.657e-62	rs11126412	1.54e-70	48757	Amino Acid	Tryptophan Metabolism	1.2	0.077	2.054e-60	ALMS1	TRUE
3-decenoylcarnitine	rs60550898	1:76199994	A	1	76096279	76476360	-0.39762	6.02816e-12	rs7534754	5.21214e-36	63361	Lipid	Fatty Acid Metabolism (Acyl Carnitine, Monounsaturated)	-	-0.013	0.025	0.5947	FALSE	RP4-595K12.2	-0.398072	7.33430378403158e-12	TRUE			N-acetylkynurenine (2)	rs6730785	2	73642403	C	4	73511262	74118611	-0.292	2.945e-34	rs11126412	1.54e-70	48757	Amino Acid	Tryptophan Metabolism	-0.718	0.06	3.127e-34	ALMS1	TRUE
3-decenoylcarnitine	rs57186386	1:76201327	C	1	76096279	76476360	0.581889	5.04289e-23	rs7534754	5.21214e-36	63361	Lipid	Fatty Acid Metabolism (Acyl Carnitine, Monounsaturated)	-	0.051	0.024	0.03175	TRUE	RP4-595K12.2	0.590337	1.88349844341875e-23	TRUE			N-acetylkynurenine (2)	rs17349321	2	73643753	T	4	73511262	74118611	0.404	1.664e-41	rs11126412	1.54e-70	48757	Amino Acid	Tryptophan Metabolism	1.108	0.088	6.847e-40	ALMS1	TRUE
3-decenoylcarnitine	rs4949877	1:76201668	G	1	76096279	76476360	0.76208	4.33329e-35	rs7534754	5.21214e-36	63361	Lipid	Fatty Acid Metabolism (Acyl Carnitine, Monounsaturated)	-	0.056	0.024	0.01982	TRUE	RP4-595K12.2	0.771488	1.23905643703795e-35	TRUE			N-acetylkynurenine (2)	rs1918863	2	73644481	G	4	73511262	74118611	0.441	1.163e-61	rs11126412	1.54e-70	48757	Amino Acid	Tryptophan Metabolism	1.181	0.076	1.055e-59	ALMS1	TRUE
3-decenoylcarnitine	rs2173378	1:76201992	T	1	76096279	76476360	0.583367	3.71002e-23	rs7534754	5.21214e-36	63361	Lipid	Fatty Acid Metabolism (Acyl Carnitine, Monounsaturated)	-	0.051	0.024	0.02971	TRUE	RP4-595K12.2	0.59188	1.36996522370733e-23	TRUE			N-acetylkynurenine (2)	rs1881244	2	73645089	A	4	73511262	74118611	0.309	1.9e-13	rs11126412	1.54e-70	48757	Amino Acid	Tryptophan Metabolism	0.961	0.126	8.754e-16	ALMS1	TRUE
3-decenoylcarnitine	rs1146574	1:76202671	G	1	76096279	76476360	0.583309	3.74787e-23	rs7534754	5.21214e-36	63361	Lipid	Fatty Acid Metabolism (Acyl Carnitine, Monounsaturated)	-	0.051	0.024	0.02968	TRUE	RP4-595K12.2	0.591818	1.38456796310165e-23	TRUE			N-acetylkynurenine (2)	rs1534471	2	73647508	A	4	73511262	74118611	0.438	1.38e-60	rs11126412	1.54e-70	48757	Amino Acid	Tryptophan Metabolism	1.175	0.076	3.498e-59	ALMS1	TRUE
3-decenoylcarnitine	rs4559448	1:76203456	G	1	76096279	76476360	0.761908	4.48414e-35	rs7534754	5.21214e-36	63361	Lipid	Fatty Acid Metabolism (Acyl Carnitine, Monounsaturated)	-	0.056	0.024	0.01975	TRUE	RP4-595K12.2	0.771308	1.28476934407241e-35	TRUE			N-acetylkynurenine (2)	rs6705489	2	73648811	T	4	73511262	74118611	0.446	1.367e-61	rs11126412	1.54e-70	48757	Amino Acid	Tryptophan Metabolism	1.207	0.077	6.544e-61	ALMS1	TRUE
3-decenoylcarnitine	rs2185435	1:76203764	G	1	76096279	76476360	0.588179	1.98675e-23	rs7534754	5.21214e-36	63361	Lipid	Fatty Acid Metabolism (Acyl Carnitine, Monounsaturated)	-	0.051	0.024	0.03171	TRUE	RP4-595K12.2	0.596717	7.27740930168903e-24	TRUE			N-acetylkynurenine (2)	rs1881245	2	73649928	A	4	73511262	74118611	0.438	1.355e-60	rs11126412	1.54e-70	48757	Amino Acid	Tryptophan Metabolism	1.179	0.076	1.258e-59	ALMS1	TRUE
3-decenoylcarnitine	rs2185436	1:76203783	G	1	76096279	76476360	0.581714	5.20355e-23	rs7534754	5.21214e-36	63361	Lipid	Fatty Acid Metabolism (Acyl Carnitine, Monounsaturated)	-	0.051	0.024	0.03164	TRUE	RP4-595K12.2	0.59015	1.94742223296073e-23	TRUE			N-acetylkynurenine (2)	rs1881246	2	73650122	A	4	73511262	74118611	-0.293	1.208e-34	rs11126412	1.54e-70	48757	Amino Acid	Tryptophan Metabolism	-0.722	0.06	1.019e-34	ALMS1	TRUE
3-decenoylcarnitine	rs7539246	1:76203850	G	1	76096279	76476360	0.761874	4.51584e-35	rs7534754	5.21214e-36	63361	Lipid	Fatty Acid Metabolism (Acyl Carnitine, Monounsaturated)	-	0.056	0.024	0.01973	TRUE	RP4-595K12.2	0.771272	1.29385191966895e-35	TRUE			N-acetylkynurenine (2)	rs3813227	2	73651967	T	4	73511262	74118611	0.444	1.255e-62	rs11126412	1.54e-70	48757	Amino Acid	Tryptophan Metabolism	1.192	0.076	5.41e-61	ALMS1	TRUE
3-decenoylcarnitine	rs6593514	1:76203891	G	1	76096279	76476360	0.58168	5.23122e-23	rs7534754	5.21214e-36	63361	Lipid	Fatty Acid Metabolism (Acyl Carnitine, Monounsaturated)	-	0.051	0.024	0.03161	TRUE	RP4-595K12.2	0.590116	1.95807097677415e-23	TRUE			N-acetylkynurenine (2)	rs7598396	2	73652628	G	4	73511262	74118611	0.451	1.385e-63	rs11126412	1.54e-70	48757	Amino Acid	Tryptophan Metabolism	1.223	0.077	1.161e-62	ALMS1	TRUE
3-decenoylcarnitine	rs7550974	1:76204185	G	1	76096279	76476360	0.581983	5.16298e-23	rs7534754	5.21214e-36	63361	Lipid	Fatty Acid Metabolism (Acyl Carnitine, Monounsaturated)	-	0.052	0.024	0.0286	TRUE	RP4-595K12.2	0.590431	1.9306800570084e-23	TRUE			N-acetylkynurenine (2)	rs6753344	2	73653138	G	4	73511262	74118611	0.451	1.979e-63	rs11126412	1.54e-70	48757	Amino Acid	Tryptophan Metabolism	1.223	0.077	1.2e-62	ALMS1	TRUE
3-decenoylcarnitine	rs7516477	1:76204502	C	1	76096279	76476360	0.48613	1.18295e-18	rs7534754	5.21214e-36	63361	Lipid	Fatty Acid Metabolism (Acyl Carnitine, Monounsaturated)	-	0.024	0.024	0.3137	FALSE	RP4-595K12.2	0.49065	8.35832611275496e-19	TRUE			N-acetylkynurenine (2)	rs6740223	2	73653332	C	4	73511262	74118611	0.444	1.351e-62	rs11126412	1.54e-70	48757	Amino Acid	Tryptophan Metabolism	1.192	0.076	4.958e-61	ALMS1	TRUE
3-decenoylcarnitine	rs6704444	1:76205108	C	1	76096279	76476360	-0.393324	1.00603e-11	rs7534754	5.21214e-36	63361	Lipid	Fatty Acid Metabolism (Acyl Carnitine, Monounsaturated)	-	-0.014	0.025	0.59	FALSE	RP4-595K12.2	-0.393633	1.23869220045723e-11	TRUE			N-acetylkynurenine (2)	rs6707722	2	73654363	A	4	73511262	74118611	0.444	1.355e-62	rs11126412	1.54e-70	48757	Amino Acid	Tryptophan Metabolism	1.192	0.076	4.955e-61	ALMS1	TRUE
3-decenoylcarnitine	rs12127402	1:76205643	A	1	76096279	76476360	0.761787	4.60535e-35	rs7534754	5.21214e-36	63361	Lipid	Fatty Acid Metabolism (Acyl Carnitine, Monounsaturated)	-	0.056	0.024	0.01966	TRUE	RP4-595K12.2	0.771181	1.32082196557592e-35	TRUE			N-acetylkynurenine (2)	rs12996463	2	73655496	C	4	73511262	74118611	-0.295	8.433e-35	rs11126412	1.54e-70	48757	Amino Acid	Tryptophan Metabolism	-0.727	0.06	5.429e-35	ALMS1	TRUE
3-decenoylcarnitine	rs11161493	1:76206254	A	1	76096279	76476360	0.581621	5.29822e-23	rs7534754	5.21214e-36	63361	Lipid	Fatty Acid Metabolism (Acyl Carnitine, Monounsaturated)	-	0.051	0.024	0.03148	TRUE	RP4-595K12.2	0.590053	1.9844472661198e-23	TRUE			N-acetylkynurenine (2)	rs62151604	2	73657446	T	4	73511262	74118611	0.399	4.52e-40	rs11126412	1.54e-70	48757	Amino Acid	Tryptophan Metabolism	1.101	0.088	1.832e-39	ALMS1	TRUE
3-decenoylcarnitine	rs74090730	1:76207745	G	1	76096279	76476360	-0.393737	9.5198e-12	rs7534754	5.21214e-36	63361	Lipid	Fatty Acid Metabolism (Acyl Carnitine, Monounsaturated)	-	-0.014	0.025	0.5852	FALSE	RP4-595K12.2	-0.394022	1.17614888721813e-11	TRUE			N-acetylkynurenine (2)	rs10190219	2	73658331	T	4	73511262	74118611	0.445	1.542e-61	rs11126412	1.54e-70	48757	Amino Acid	Tryptophan Metabolism	1.208	0.077	4.308e-61	ALMS1	TRUE
3-decenoylcarnitine	rs372334337	1:76208606	T	1	76096279	76476360	0.7682	2.0837e-35	rs7534754	5.21214e-36	63361	Lipid	Fatty Acid Metabolism (Acyl Carnitine, Monounsaturated)	-	0.06	0.024	0.01261	TRUE	RP4-595K12.2	0.777803	5.91673472920131e-36	TRUE			N-acetylkynurenine (2)	rs2421550	2	73658686	G	4	73511262	74118611	0.438	1.473e-60	rs11126412	1.54e-70	48757	Amino Acid	Tryptophan Metabolism	1.177	0.076	1.821e-59	ALMS1	TRUE
3-decenoylcarnitine	rs11578480	1:76208989	G	1	76096279	76476360	-0.393737	9.5198e-12	rs7534754	5.21214e-36	63361	Lipid	Fatty Acid Metabolism (Acyl Carnitine, Monounsaturated)	-	-0.014	0.025	0.5852	FALSE	RP4-595K12.2	-0.394022	1.17614888721813e-11	TRUE			N-acetylkynurenine (2)	rs2178154	2	73661738	T	4	73511262	74118611	-0.294	8.252e-35	rs11126412	1.54e-70	48757	Amino Acid	Tryptophan Metabolism	-0.727	0.06	5.621e-35	ALMS1	TRUE
3-decenoylcarnitine	rs12123977	1:76209754	A	1	76096279	76476360	0.763971	3.43092e-35	rs7534754	5.21214e-36	63361	Lipid	Fatty Acid Metabolism (Acyl Carnitine, Monounsaturated)	-	0.056	0.024	0.01892	TRUE	RP4-595K12.2	0.773362	9.88988373642219e-36	TRUE			N-acetylkynurenine (2)	rs6736866	2	73661986	G	4	73511262	74118611	0.452	1.172e-63	rs11126412	1.54e-70	48757	Amino Acid	Tryptophan Metabolism	1.225	0.077	1.011e-62	ALMS1	TRUE
3-decenoylcarnitine	rs1146579	1:76209792	C	1	76096279	76476360	0.583273	3.80777e-23	rs7534754	5.21214e-36	63361	Lipid	Fatty Acid Metabolism (Acyl Carnitine, Monounsaturated)	-	0.051	0.024	0.0293	TRUE	RP4-595K12.2	0.591778	1.40711967670367e-23	TRUE			N-acetylkynurenine (2)	rs6546835	2	73664715	A	4	73511262	74118611	0.444	1.695e-62	rs11126412	1.54e-70	48757	Amino Acid	Tryptophan Metabolism	1.192	0.076	5.57e-61	ALMS1	TRUE
3-decenoylcarnitine	rs1146580	1:76209935	C	1	76096279	76476360	0.583281	3.80373e-23	rs7534754	5.21214e-36	63361	Lipid	Fatty Acid Metabolism (Acyl Carnitine, Monounsaturated)	-	0.051	0.024	0.02929	TRUE	RP4-595K12.2	0.591786	1.40569949280818e-23	TRUE			N-acetylkynurenine (2)	rs2901438	2	73665656	A	4	73511262	74118611	0.444	1.745e-62	rs11126412	1.54e-70	48757	Amino Acid	Tryptophan Metabolism	1.192	0.076	5.752e-61	ALMS1	TRUE
3-decenoylcarnitine	rs11161510	1:76210289	T	1	76096279	76476360	0.765773	3.25926e-35	rs7534754	5.21214e-36	63361	Lipid	Fatty Acid Metabolism (Acyl Carnitine, Monounsaturated)	-	0.06	0.024	0.01256	TRUE	RP4-595K12.2	0.775972	8.25961751082594e-36	TRUE			N-acetylkynurenine (2)	rs7584575	2	73666402	T	4	73511262	74118611	0.444	1.812e-62	rs11126412	1.54e-70	48757	Amino Acid	Tryptophan Metabolism	1.195	0.076	3.344e-61	ALMS1	TRUE
3-decenoylcarnitine	rs11161511	1:76210477	T	1	76096279	76476360	0.762001	4.48414e-35	rs7534754	5.21214e-36	63361	Lipid	Fatty Acid Metabolism (Acyl Carnitine, Monounsaturated)	-	0.056	0.024	0.01948	TRUE	RP4-595K12.2	0.7714	1.283477048882e-35	TRUE			N-acetylkynurenine (2)	rs7585004	2	73666645	C	4	73511262	74118611	0.442	4.239e-61	rs11126412	1.54e-70	48757	Amino Acid	Tryptophan Metabolism	1.19	0.076	2.892e-60	ALMS1	TRUE
3-decenoylcarnitine	rs17647178	1:76210524	C	1	76096279	76476360	-0.393737	9.5198e-12	rs7534754	5.21214e-36	63361	Lipid	Fatty Acid Metabolism (Acyl Carnitine, Monounsaturated)	-	-0.014	0.025	0.5852	FALSE	RP4-595K12.2	-0.394022	1.17614888721813e-11	TRUE			N-acetylkynurenine (2)	rs7585124	2	73666724	A	4	73511262	74118611	0.444	1.787e-62	rs11126412	1.54e-70	48757	Amino Acid	Tryptophan Metabolism	1.192	0.076	5.925e-61	ALMS1	TRUE
3-decenoylcarnitine	rs4646960	1:76211103	A	1	76096279	76476360	-0.393741	9.51737e-12	rs7534754	5.21214e-36	63361	Lipid	Fatty Acid Metabolism (Acyl Carnitine, Monounsaturated)	-	-0.014	0.025	0.5851	FALSE	RP4-595K12.2	-0.394027	1.17572871564963e-11	TRUE			N-acetylkynurenine (2)	rs7598946	2	73666729	C	4	73511262	74118611	0.444	1.787e-62	rs11126412	1.54e-70	48757	Amino Acid	Tryptophan Metabolism	1.192	0.076	5.925e-61	ALMS1	TRUE
3-decenoylcarnitine	rs114321273	1:76212452	A	1	76096279	76476360	-0.393752	9.51252e-12	rs7534754	5.21214e-36	63361	Lipid	Fatty Acid Metabolism (Acyl Carnitine, Monounsaturated)	-	-0.014	0.025	0.5849	FALSE	RP4-595K12.2	-0.39404	1.17488882314695e-11	TRUE			N-acetylkynurenine (2)	rs11679202	2	73666997	G	4	73511262	74118611	0.293	6.483e-12	rs11126412	1.54e-70	48757	Amino Acid	Tryptophan Metabolism	0.866	0.122	1.618e-13	ALMS1	TRUE
3-decenoylcarnitine	rs11161515	1:76212559	T	1	76096279	76476360	0.76514	3.55393e-35	rs7534754	5.21214e-36	63361	Lipid	Fatty Acid Metabolism (Acyl Carnitine, Monounsaturated)	-	0.06	0.024	0.01297	TRUE	RP4-595K12.2	0.775244	9.18476741995027e-36	TRUE			N-acetylkynurenine (2)	rs1528169	2	73669186	C	4	73511262	74118611	-0.294	1.075e-34	rs11126412	1.54e-70	48757	Amino Acid	Tryptophan Metabolism	-0.722	0.06	1.164e-34	ALMS1	TRUE
3-decenoylcarnitine	rs1146581	1:76213024	G	1	76096279	76476360	0.585466	2.99903e-23	rs7534754	5.21214e-36	63361	Lipid	Fatty Acid Metabolism (Acyl Carnitine, Monounsaturated)	-	0.056	0.024	0.018	TRUE	RP4-595K12.2	0.594518	1.03675003541288e-23	TRUE			N-acetylkynurenine (2)	rs6746971	2	73669462	T	4	73511262	74118611	-0.295	7.847e-35	rs11126412	1.54e-70	48757	Amino Acid	Tryptophan Metabolism	-0.727	0.06	5.926e-35	ALMS1	TRUE
3-decenoylcarnitine	rs4949674	1:76213715	A	1	76096279	76476360	0.762111	4.42585e-35	rs7534754	5.21214e-36	63361	Lipid	Fatty Acid Metabolism (Acyl Carnitine, Monounsaturated)	-	0.056	0.024	0.01935	TRUE	RP4-595K12.2	0.771511	1.26552081970659e-35	TRUE			N-acetylkynurenine (2)	rs10175180	2	73673123	T	4	73511262	74118611	0.444	1.969e-62	rs11126412	1.54e-70	48757	Amino Acid	Tryptophan Metabolism	1.191	0.076	5.866e-61	ALMS1	TRUE
3-decenoylcarnitine	rs79552201	1:76215497	T	1	76096279	76476360	-0.393781	9.49457e-12	rs7534754	5.21214e-36	63361	Lipid	Fatty Acid Metabolism (Acyl Carnitine, Monounsaturated)	-	-0.014	0.025	0.5847	FALSE	RP4-595K12.2	-0.394073	1.17231290604079e-11	TRUE			N-acetylkynurenine (2)	rs10496191	2	73673798	T	4	73511262	74118611	0.444	1.99e-62	rs11126412	1.54e-70	48757	Amino Acid	Tryptophan Metabolism	1.191	0.076	5.857e-61	ALMS1	TRUE
3-decenoylcarnitine	rs11161521	1:76216330	C	1	76096279	76476360	0.765251	3.50774e-35	rs7534754	5.21214e-36	63361	Lipid	Fatty Acid Metabolism (Acyl Carnitine, Monounsaturated)	-	0.06	0.024	0.01289	TRUE	RP4-595K12.2	0.775358	9.05171748681174e-36	TRUE			N-acetylkynurenine (2)	rs12104768	2	73674966	C	4	73511262	74118611	0.341	1.537e-14	rs11126412	1.54e-70	48757	Amino Acid	Tryptophan Metabolism	1.096	0.136	9.796e-18	ALMS1	TRUE
3-decenoylcarnitine	rs61799967	1:76216649	A	1	76096279	76476360	0.765256	3.50597e-35	rs7534754	5.21214e-36	63361	Lipid	Fatty Acid Metabolism (Acyl Carnitine, Monounsaturated)	-	0.06	0.024	0.01288	TRUE	RP4-595K12.2	0.775364	9.04716409830998e-36	TRUE			N-acetylkynurenine (2)	rs7598901	2	73675844	T	4	73511262	74118611	-0.296	4.594e-35	rs11126412	1.54e-70	48757	Amino Acid	Tryptophan Metabolism	-0.721	0.06	1.58e-34	ALMS1	TRUE
3-decenoylcarnitine	rs139388983	1:76216956	G	1	76096279	76476360	-0.39385	9.43179e-12	rs7534754	5.21214e-36	63361	Lipid	Fatty Acid Metabolism (Acyl Carnitine, Monounsaturated)	-	-0.014	0.025	0.5844	FALSE	RP4-595K12.2	-0.394149	1.16372766749185e-11	TRUE			N-acetylkynurenine (2)	rs112034360	2	73677548	G	4	73511262	74118611	0.341	1.403e-14	rs11126412	1.54e-70	48757	Amino Acid	Tryptophan Metabolism	1.089	0.136	1.762e-17	ALMS1	TRUE
3-decenoylcarnitine	rs12126607	1:76217097	A	1	76096279	76476360	0.762242	4.35296e-35	rs7534754	5.21214e-36	63361	Lipid	Fatty Acid Metabolism (Acyl Carnitine, Monounsaturated)	-	0.056	0.024	0.01922	TRUE	RP4-595K12.2	0.771645	1.24405424298822e-35	TRUE			N-acetylkynurenine (2)	rs6546836	2	73677833	G	4	73511262	74118611	0.443	3.258e-62	rs11126412	1.54e-70	48757	Amino Acid	Tryptophan Metabolism	1.194	0.076	2.929e-61	ALMS1	TRUE
3-decenoylcarnitine	rs4646961	1:76217169	A	1	76096279	76476360	0.762245	4.35077e-35	rs7534754	5.21214e-36	63361	Lipid	Fatty Acid Metabolism (Acyl Carnitine, Monounsaturated)	-	0.056	0.024	0.01922	TRUE	RP4-595K12.2	0.771648	1.24342841637832e-35	TRUE			N-acetylkynurenine (2)	rs6546837	2	73677898	C	4	73511262	74118611	0.443	4.078e-62	rs11126412	1.54e-70	48757	Amino Acid	Tryptophan Metabolism	1.197	0.076	2.053e-61	ALMS1	TRUE
3-decenoylcarnitine	rs77773255	1:76217193	A	1	76096279	76476360	0.762284	4.33111e-35	rs7534754	5.21214e-36	63361	Lipid	Fatty Acid Metabolism (Acyl Carnitine, Monounsaturated)	-	0.056	0.024	0.01918	TRUE	RP4-595K12.2	0.771688	1.23656506894513e-35	TRUE			N-acetylkynurenine (2)	rs6546838	2	73679280	G	4	73511262	74118611	0.443	3.232e-62	rs11126412	1.54e-70	48757	Amino Acid	Tryptophan Metabolism	1.194	0.076	2.599e-61	ALMS1	TRUE
3-decenoylcarnitine	rs72686191	1:76218319	T	1	76096279	76476360	0.768176	2.48499e-35	rs7534754	5.21214e-36	63361	Lipid	Fatty Acid Metabolism (Acyl Carnitine, Monounsaturated)	-	0.063	0.024	0.009385	TRUE	RP4-595K12.2	0.77829	6.39664342668886e-36	TRUE			N-acetylkynurenine (2)	rs10496192	2	73679866	C	4	73511262	74118611	0.406	6.195e-42	rs11126412	1.54e-70	48757	Amino Acid	Tryptophan Metabolism	1.119	0.088	5.926e-41	ALMS1	TRUE
3-decenoylcarnitine	rs10873685	1:76218818	C	1	76096279	76476360	0.763993	3.41714e-35	rs7534754	5.21214e-36	63361	Lipid	Fatty Acid Metabolism (Acyl Carnitine, Monounsaturated)	-	0.058	0.024	0.01677	TRUE	RP4-595K12.2	0.773458	9.53320458476479e-36	TRUE			N-acetylkynurenine (2)	rs6724782	2	73679990	A	4	73511262	74118611	0.443	3.218e-62	rs11126412	1.54e-70	48757	Amino Acid	Tryptophan Metabolism	1.195	0.076	2.274e-61	ALMS1	TRUE
3-decenoylcarnitine	rs1612097	1:76218875	T	1	76096279	76476360	0.585791	2.73072e-23	rs7534754	5.21214e-36	63361	Lipid	Fatty Acid Metabolism (Acyl Carnitine, Monounsaturated)	-	0.053	0.024	0.02537	TRUE	RP4-595K12.2	0.594369	9.91196749170757e-24	TRUE			N-acetylkynurenine (2)	rs6546839	2	73680508	C	4	73511262	74118611	0.444	1.858e-62	rs11126412	1.54e-70	48757	Amino Acid	Tryptophan Metabolism	1.194	0.076	3.177e-61	ALMS1	TRUE
3-decenoylcarnitine	rs1767458	1:76219155	G	1	76096279	76476360	0.585921	2.67342e-23	rs7534754	5.21214e-36	63361	Lipid	Fatty Acid Metabolism (Acyl Carnitine, Monounsaturated)	-	0.053	0.024	0.02507	TRUE	RP4-595K12.2	0.594505	9.68931791701878e-24	TRUE			N-acetylkynurenine (2)	rs7594511	2	73681639	G	4	73511262	74118611	0.45	3.208e-63	rs11126412	1.54e-70	48757	Amino Acid	Tryptophan Metabolism	1.227	0.077	4.549e-63	ALMS1	TRUE
3-decenoylcarnitine	rs2788654	1:76219569	T	1	76096279	76476360	0.586053	2.62553e-23	rs7534754	5.21214e-36	63361	Lipid	Fatty Acid Metabolism (Acyl Carnitine, Monounsaturated)	-	0.053	0.024	0.02537	TRUE	RP4-595K12.2	0.594646	9.50520284404701e-24	TRUE			N-acetylkynurenine (2)	rs79370894	2	73683515	A	4	73511262	74118611	0.404	1.294e-41	rs11126412	1.54e-70	48757	Amino Acid	Tryptophan Metabolism	1.122	0.088	5.378e-41	ALMS1	TRUE
3-decenoylcarnitine	rs1694419	1:76219801	A	1	76096279	76476360	0.585931	2.66897e-23	rs7534754	5.21214e-36	63361	Lipid	Fatty Acid Metabolism (Acyl Carnitine, Monounsaturated)	-	0.053	0.024	0.02504	TRUE	RP4-595K12.2	0.594515	9.67465372577115e-24	TRUE			N-acetylkynurenine (2)	rs6749680	2	73685852	A	4	73511262	74118611	-0.283	6.135e-33	rs11126412	1.54e-70	48757	Amino Acid	Tryptophan Metabolism	-0.708	0.059	1.993e-34	ALMS1	TRUE
3-decenoylcarnitine	rs1694421	1:76220386	G	1	76096279	76476360	0.489051	7.67416e-19	rs7534754	5.21214e-36	63361	Lipid	Fatty Acid Metabolism (Acyl Carnitine, Monounsaturated)	-	0.025	0.024	0.2987	FALSE	RP4-595K12.2	0.493607	5.40282668339538e-19	TRUE			N-acetylkynurenine (2)	rs6756987	2	73687077	T	4	73511262	74118611	0.444	1.885e-62	rs11126412	1.54e-70	48757	Amino Acid	Tryptophan Metabolism	1.197	0.076	1.788e-61	ALMS1	TRUE
3-decenoylcarnitine	rs1767457	1:76220742	G	1	76096279	76476360	0.489055	7.67028e-19	rs7534754	5.21214e-36	63361	Lipid	Fatty Acid Metabolism (Acyl Carnitine, Monounsaturated)	-	0.025	0.024	0.2987	FALSE	RP4-595K12.2	0.493611	5.40009269591862e-19	TRUE			N-acetylkynurenine (2)	rs2091504	2	73687794	T	4	73511262	74118611	-0.291	4.884e-34	rs11126412	1.54e-70	48757	Amino Acid	Tryptophan Metabolism	-0.722	0.06	1.337e-34	ALMS1	TRUE
3-decenoylcarnitine	rs1611823	1:76221706	G	1	76096279	76476360	0.585962	2.65512e-23	rs7534754	5.21214e-36	63361	Lipid	Fatty Acid Metabolism (Acyl Carnitine, Monounsaturated)	-	0.053	0.024	0.02496	TRUE	RP4-595K12.2	0.594547	9.62107468080154e-24	TRUE			N-acetylkynurenine (2)	rs2091503	2	73687865	G	4	73511262	74118611	-0.281	1.74e-32	rs11126412	1.54e-70	48757	Amino Acid	Tryptophan Metabolism	-0.706	0.059	4.225e-34	ALMS1	TRUE
3-decenoylcarnitine	rs1613433	1:76221851	G	1	76096279	76476360	0.586057	2.62062e-23	rs7534754	5.21214e-36	63361	Lipid	Fatty Acid Metabolism (Acyl Carnitine, Monounsaturated)	-	0.053	0.024	0.0249	TRUE	RP4-595K12.2	0.594645	9.49081735088007e-24	TRUE			N-acetylkynurenine (2)	rs4852930	2	73688318	C	4	73511262	74118611	-0.283	5.121e-33	rs11126412	1.54e-70	48757	Amino Acid	Tryptophan Metabolism	-0.709	0.059	1.619e-34	ALMS1	TRUE
3-decenoylcarnitine	rs61799969	1:76221854	A	1	76096279	76476360	0.586057	2.62062e-23	rs7534754	5.21214e-36	63361	Lipid	Fatty Acid Metabolism (Acyl Carnitine, Monounsaturated)	-	0.053	0.024	0.0249	TRUE	RP4-595K12.2	0.594645	9.49081735088007e-24	TRUE			N-acetylkynurenine (2)	rs150050145	2	73688384	G	4	73511262	74118611	0.451	1.899e-63	rs11126412	1.54e-70	48757	Amino Acid	Tryptophan Metabolism	1.228	0.077	4.39e-63	ALMS1	TRUE
3-decenoylcarnitine	rs1613437	1:76221857	A	1	76096279	76476360	0.586057	2.62062e-23	rs7534754	5.21214e-36	63361	Lipid	Fatty Acid Metabolism (Acyl Carnitine, Monounsaturated)	-	0.053	0.024	0.0249	TRUE	RP4-595K12.2	0.594645	9.49081735088007e-24	TRUE			N-acetylkynurenine (2)	rs4852306	2	73688784	T	4	73511262	74118611	-0.283	5.312e-33	rs11126412	1.54e-70	48757	Amino Acid	Tryptophan Metabolism	-0.709	0.059	1.517e-34	ALMS1	TRUE
3-decenoylcarnitine	rs1767456	1:76222531	C	1	76096279	76476360	0.585976	2.64856e-23	rs7534754	5.21214e-36	63361	Lipid	Fatty Acid Metabolism (Acyl Carnitine, Monounsaturated)	-	0.053	0.024	0.02493	TRUE	RP4-595K12.2	0.594563	9.59197494148519e-24	TRUE			N-acetylkynurenine (2)	rs6736118	2	73689126	G	4	73511262	74118611	0.444	1.708e-62	rs11126412	1.54e-70	48757	Amino Acid	Tryptophan Metabolism	1.199	0.076	1.202e-61	ALMS1	TRUE
3-decenoylcarnitine	rs12126481	1:76222640	A	1	76096279	76476360	0.764101	3.33895e-35	rs7534754	5.21214e-36	63361	Lipid	Fatty Acid Metabolism (Acyl Carnitine, Monounsaturated)	-	0.058	0.024	0.01638	TRUE	RP4-595K12.2	0.773578	9.27766381972994e-36	TRUE			N-acetylkynurenine (2)	rs368437928	2	73689973	G	4	73511262	74118611	0.444	1.569e-62	rs11126412	1.54e-70	48757	Amino Acid	Tryptophan Metabolism	1.2	0.076	1.234e-61	ALMS1	TRUE
3-decenoylcarnitine	rs1694424	1:76223351	C	1	76096279	76476360	0.585986	2.64402e-23	rs7534754	5.21214e-36	63361	Lipid	Fatty Acid Metabolism (Acyl Carnitine, Monounsaturated)	-	0.053	0.024	0.0249	TRUE	RP4-595K12.2	0.594573	9.57745810006404e-24	TRUE			N-acetylkynurenine (2)	rs145017004	2	73690467	A	4	73511262	74118611	-0.292	1.878e-34	rs11126412	1.54e-70	48757	Amino Acid	Tryptophan Metabolism	-0.718	0.06	1.872e-34	ALMS1	TRUE
3-decenoylcarnitine	rs1767455	1:76223381	T	1	76096279	76476360	0.585986	2.64389e-23	rs7534754	5.21214e-36	63361	Lipid	Fatty Acid Metabolism (Acyl Carnitine, Monounsaturated)	-	0.053	0.024	0.0249	TRUE	RP4-595K12.2	0.594573	9.57745810006404e-24	TRUE			N-acetylkynurenine (2)	rs141764984	2	73690491	A	4	73511262	74118611	-0.293	1.446e-34	rs11126412	1.54e-70	48757	Amino Acid	Tryptophan Metabolism	-0.726	0.06	5.09e-35	ALMS1	TRUE
3-decenoylcarnitine	rs1770511	1:76223816	C	1	76096279	76476360	0.585995	2.63975e-23	rs7534754	5.21214e-36	63361	Lipid	Fatty Acid Metabolism (Acyl Carnitine, Monounsaturated)	-	0.053	0.024	0.02488	TRUE	RP4-595K12.2	0.594583	9.55813648812185e-24	TRUE			N-acetylkynurenine (2)	rs368575921	2	73690883	G	4	73511262	74118611	0.4	4.801e-39	rs11126412	1.54e-70	48757	Amino Acid	Tryptophan Metabolism	1.113	0.09	2.071e-38	ALMS1	TRUE
3-decenoylcarnitine	rs2185152	1:76224010	T	1	76096279	76476360	0.764108	3.33223e-35	rs7534754	5.21214e-36	63361	Lipid	Fatty Acid Metabolism (Acyl Carnitine, Monounsaturated)	-	0.058	0.024	0.01634	TRUE	RP4-595K12.2	0.773586	9.25435199714551e-36	TRUE			N-acetylkynurenine (2)	rs78339407	2	73691144	A	4	73511262	74118611	-0.284	4.83e-33	rs11126412	1.54e-70	48757	Amino Acid	Tryptophan Metabolism	-0.71	0.059	1.544e-34	ALMS1	TRUE
3-decenoylcarnitine	rs61289992	1:76224437	T	1	76096279	76476360	0.766478	2.94424e-35	rs7534754	5.21214e-36	63361	Lipid	Fatty Acid Metabolism (Acyl Carnitine, Monounsaturated)	-	0.061	0.024	0.01129	TRUE	RP4-595K12.2	0.776648	7.40154628283531e-36	TRUE			N-acetylkynurenine (2)	rs144788670	2	73691524	G	4	73511262	74118611	0.446	2.126e-62	rs11126412	1.54e-70	48757	Amino Acid	Tryptophan Metabolism	1.215	0.076	1.161e-62	ALMS1	TRUE
3-decenoylcarnitine	rs61622554	1:76224748	T	1	76096279	76476360	0.764104	3.33559e-35	rs7534754	5.21214e-36	63361	Lipid	Fatty Acid Metabolism (Acyl Carnitine, Monounsaturated)	-	0.058	0.024	0.01632	TRUE	RP4-595K12.2	0.773582	9.25900967055762e-36	TRUE			N-acetylkynurenine (2)	rs138978407	2	73691775	G	4	73511262	74118611	-0.294	1.024e-34	rs11126412	1.54e-70	48757	Amino Acid	Tryptophan Metabolism	-0.731	0.06	2.435e-35	ALMS1	TRUE
3-decenoylcarnitine	rs17587071	1:76225083	C	1	76096279	76476360	0.76451	2.95463e-35	rs7534754	5.21214e-36	63361	Lipid	Fatty Acid Metabolism (Acyl Carnitine, Monounsaturated)	-	0.057	0.024	0.01764	TRUE	RP4-595K12.2	0.774143	7.79132826737339e-36	TRUE			N-acetylkynurenine (2)	rs151190343	2	73692823	C	4	73511262	74118611	-0.284	7.564e-33	rs11126412	1.54e-70	48757	Amino Acid	Tryptophan Metabolism	-0.715	0.059	8.726e-35	ALMS1	TRUE
3-decenoylcarnitine	rs2788655	1:76225633	C	1	76096279	76476360	-0.394352	1.18276e-12	rs7534754	5.21214e-36	63361	Lipid	Fatty Acid Metabolism (Acyl Carnitine, Monounsaturated)	-	-0.037	0.023	0.1006	FALSE	RP4-595K12.2	-0.398075	9.59586217820099e-13	TRUE			N-acetylkynurenine (2)	rs142800387	2	73693466	G	4	73511262	74118611	-0.293	1.423e-34	rs11126412	1.54e-70	48757	Amino Acid	Tryptophan Metabolism	-0.726	0.06	4.766e-35	ALMS1	TRUE
3-decenoylcarnitine	rs111625745	1:76225749	C	1	76096279	76476360	-0.394177	9.33553e-12	rs7534754	5.21214e-36	63361	Lipid	Fatty Acid Metabolism (Acyl Carnitine, Monounsaturated)	-	-0.014	0.025	0.573	FALSE	RP4-595K12.2	-0.394581	1.14049954373522e-11	TRUE			N-acetylkynurenine (2)	rs9807961	2	73694043	G	4	73511262	74118611	0.445	8.982e-63	rs11126412	1.54e-70	48757	Amino Acid	Tryptophan Metabolism	1.198	0.076	1.589e-61	ALMS1	TRUE
3-decenoylcarnitine	rs1061337	1:76227022	G	1	76096279	76476360	0.766475	2.94128e-35	rs7534754	5.21214e-36	63361	Lipid	Fatty Acid Metabolism (Acyl Carnitine, Monounsaturated)	-	0.061	0.024	0.01126	TRUE	RP4-595K12.2	0.776647	7.3866646180496e-36	TRUE			N-acetylkynurenine (2)	rs10186501	2	73697844	T	4	73511262	74118611	0.445	9.926e-63	rs11126412	1.54e-70	48757	Amino Acid	Tryptophan Metabolism	1.195	0.076	2.12e-61	ALMS1	TRUE
3-decenoylcarnitine	rs8763	1:76229120	C	1	76096279	76476360	0.727016	1.90715e-24	rs7534754	5.21214e-36	63361	Lipid	Fatty Acid Metabolism (Acyl Carnitine, Monounsaturated)	-	0.015	0.027	0.5729	FALSE	RP4-595K12.2	0.745595	1.56417779993497e-25	TRUE			N-acetylkynurenine (2)	rs10189574	2	73698518	A	4	73511262	74118611	0.445	1.131e-62	rs11126412	1.54e-70	48757	Amino Acid	Tryptophan Metabolism	1.191	0.076	4.97e-61	ALMS1	TRUE
3-decenoylcarnitine	rs1146587	1:76229326	C	1	76096279	76476360	0.489108	7.61843e-19	rs7534754	5.21214e-36	63361	Lipid	Fatty Acid Metabolism (Acyl Carnitine, Monounsaturated)	-	0.025	0.024	0.2985	FALSE	RP4-595K12.2	0.493664	5.36576279329718e-19	TRUE			N-acetylkynurenine (2)	rs62151652	2	73700131	C	4	73511262	74118611	0.452	1.065e-63	rs11126412	1.54e-70	48757	Amino Acid	Tryptophan Metabolism	1.227	0.077	4.754e-63	ALMS1	TRUE
3-decenoylcarnitine	rs1146588	1:76229787	G	1	76096279	76476360	0.58609	2.59822e-23	rs7534754	5.21214e-36	63361	Lipid	Fatty Acid Metabolism (Acyl Carnitine, Monounsaturated)	-	0.053	0.024	0.02478	TRUE	RP4-595K12.2	0.594672	9.41446168173464e-24	TRUE			N-acetylkynurenine (2)	rs780395	2	73700853	A	4	73511262	74118611	-0.297	2.479e-35	rs11126412	1.54e-70	48757	Amino Acid	Tryptophan Metabolism	-0.72	0.06	1.623e-34	ALMS1	TRUE
3-decenoylcarnitine	rs12136754	1:76230232	A	1	76096279	76476360	0.584759	3.47586e-23	rs7534754	5.21214e-36	63361	Lipid	Fatty Acid Metabolism (Acyl Carnitine, Monounsaturated)	-	0.052	0.024	0.02672	TRUE	RP4-595K12.2	0.593237	1.28228620633931e-23	TRUE			N-acetylkynurenine (2)	rs780394	2	73700930	G	4	73511262	74118611	-0.297	2.476e-35	rs11126412	1.54e-70	48757	Amino Acid	Tryptophan Metabolism	-0.72	0.06	1.624e-34	ALMS1	TRUE
3-decenoylcarnitine	rs6675212	1:76230829	A	1	76096279	76476360	-0.394194	9.34364e-12	rs7534754	5.21214e-36	63361	Lipid	Fatty Acid Metabolism (Acyl Carnitine, Monounsaturated)	-	-0.014	0.025	0.5714	FALSE	RP4-595K12.2	-0.394598	1.14195582498727e-11	TRUE			N-acetylkynurenine (2)	rs780393	2	73701669	A	4	73511262	74118611	-0.298	1.76e-35	rs11126412	1.54e-70	48757	Amino Acid	Tryptophan Metabolism	-0.724	0.06	8.518e-35	ALMS1	TRUE
3-decenoylcarnitine	rs6593515	1:76231067	A	1	76096279	76476360	0.58496	3.3904e-23	rs7534754	5.21214e-36	63361	Lipid	Fatty Acid Metabolism (Acyl Carnitine, Monounsaturated)	-	0.052	0.024	0.0269	TRUE	RP4-595K12.2	0.593355	1.26876240444642e-23	TRUE			N-acetylkynurenine (2)	rs2140195	2	73702344	G	4	73511262	74118611	0.445	9.846e-63	rs11126412	1.54e-70	48757	Amino Acid	Tryptophan Metabolism	1.199	0.076	1.43e-61	ALMS1	TRUE
3-decenoylcarnitine	rs74968421	1:76233496	C	1	76096279	76476360	-0.394184	9.40439e-12	rs7534754	5.21214e-36	63361	Lipid	Fatty Acid Metabolism (Acyl Carnitine, Monounsaturated)	-	-0.014	0.025	0.5659	FALSE	RP4-595K12.2	-0.394575	1.1519668132586e-11	TRUE			N-acetylkynurenine (2)	rs1083923	2	73703374	G	4	73511262	74118611	-0.297	2.311e-35	rs11126412	1.54e-70	48757	Amino Acid	Tryptophan Metabolism	-0.72	0.06	1.68e-34	ALMS1	TRUE
3-decenoylcarnitine	1:76233882:A:G	1:76233882	A	1	76096279	76476360	-0.393483	1.00947e-11	rs7534754	5.21214e-36	63361	Lipid	Fatty Acid Metabolism (Acyl Carnitine, Monounsaturated)	-	-0.014	0.025	0.565	FALSE	RP4-595K12.2	-0.393759	1.25070063827627e-11	TRUE			N-acetylkynurenine (2)	rs780391	2	73703904	T	4	73511262	74118611	-0.298	1.659e-35	rs11126412	1.54e-70	48757	Amino Acid	Tryptophan Metabolism	-0.724	0.06	8.748e-35	ALMS1	TRUE
3-decenoylcarnitine	rs7516226	1:76234257	A	1	76096279	76476360	0.764322	4.46388e-35	rs7534754	5.21214e-36	63361	Lipid	Fatty Acid Metabolism (Acyl Carnitine, Monounsaturated)	-	0.061	0.024	0.01178	TRUE	RP4-595K12.2	0.774128	1.20644933503413e-35	TRUE			N-acetylkynurenine (2)	rs1083922	2	73704003	C	4	73511262	74118611	-0.294	1.05e-34	rs11126412	1.54e-70	48757	Amino Acid	Tryptophan Metabolism	-0.726	0.06	5.039e-35	ALMS1	TRUE
3-decenoylcarnitine	rs12130832	1:76234294	C	1	76096279	76476360	-0.394169	9.43612e-12	rs7534754	5.21214e-36	63361	Lipid	Fatty Acid Metabolism (Acyl Carnitine, Monounsaturated)	-	-0.015	0.025	0.5644	FALSE	RP4-595K12.2	-0.394557	1.15644428986155e-11	TRUE			N-acetylkynurenine (2)	rs11686541	2	73704475	G	4	73511262	74118611	0.405	8.834e-42	rs11126412	1.54e-70	48757	Amino Acid	Tryptophan Metabolism	1.12	0.088	6.49e-41	ALMS1	TRUE
3-decenoylcarnitine	rs6664254	1:76235084	T	1	76096279	76476360	-0.394199	9.4907e-12	rs7534754	5.21214e-36	63361	Lipid	Fatty Acid Metabolism (Acyl Carnitine, Monounsaturated)	-	-0.014	0.025	0.5678	FALSE	RP4-595K12.2	-0.394601	1.16117624134926e-11	TRUE			N-acetylkynurenine (2)	rs1246094	2	73707335	C	4	73511262	74118611	-0.295	6.871e-35	rs11126412	1.54e-70	48757	Amino Acid	Tryptophan Metabolism	-0.73	0.06	2.559e-35	ALMS1	TRUE
3-decenoylcarnitine	rs28602663	1:76235355	T	1	76096279	76476360	0.764943	3.99605e-35	rs7534754	5.21214e-36	63361	Lipid	Fatty Acid Metabolism (Acyl Carnitine, Monounsaturated)	-	0.061	0.024	0.01128	TRUE	RP4-595K12.2	0.774824	1.06010202728504e-35	TRUE			N-acetylkynurenine (2)	rs1246092	2	73707995	C	4	73511262	74118611	-0.296	4.976e-35	rs11126412	1.54e-70	48757	Amino Acid	Tryptophan Metabolism	-0.733	0.06	1.675e-35	ALMS1	TRUE
3-decenoylcarnitine	rs12142247	1:76235746	T	1	76096279	76476360	-0.394433	9.31364e-12	rs7534754	5.21214e-36	63361	Lipid	Fatty Acid Metabolism (Acyl Carnitine, Monounsaturated)	-	-0.014	0.025	0.5706	FALSE	RP4-595K12.2	-0.394843	1.13858009809991e-11	TRUE			N-acetylkynurenine (2)	2.000	2	73708127	T	4	73511262	74118611	0.349	4.576e-15	rs11126412	1.54e-70	48757	Amino Acid	Tryptophan Metabolism	1.088	0.136	2.12e-17	ALMS1	TRUE
3-decenoylcarnitine	rs9662166	1:76235906	A	1	76096279	76476360	0.765278	3.90658e-35	rs7534754	5.21214e-36	63361	Lipid	Fatty Acid Metabolism (Acyl Carnitine, Monounsaturated)	-	0.061	0.024	0.0116	TRUE	RP4-595K12.2	0.775176	1.03324392367442e-35	TRUE			N-acetylkynurenine (2)	rs146511151	2	73708333	G	4	73511262	74118611	0.452	9.54e-64	rs11126412	1.54e-70	48757	Amino Acid	Tryptophan Metabolism	1.226	0.077	5.515e-63	ALMS1	TRUE
3-decenoylcarnitine	rs4949879	1:76237143	A	1	76096279	76476360	0.76592	3.76757e-35	rs7534754	5.21214e-36	63361	Lipid	Fatty Acid Metabolism (Acyl Carnitine, Monounsaturated)	-	0.06	0.024	0.01235	TRUE	RP4-595K12.2	0.775861	9.87993612773816e-36	TRUE			N-acetylkynurenine (2)	rs1246091	2	73708897	A	4	73511262	74118611	-0.294	9.177e-35	rs11126412	1.54e-70	48757	Amino Acid	Tryptophan Metabolism	-0.726	0.06	5.047e-35	ALMS1	TRUE
3-decenoylcarnitine	rs61799988	1:76238686	A	1	76096279	76476360	0.74737	2.48453e-34	rs7534754	5.21214e-36	63361	Lipid	Fatty Acid Metabolism (Acyl Carnitine, Monounsaturated)	-	0.067	0.024	0.0052	TRUE	RP4-595K12.2	0.756113	8.12037354441872e-35	TRUE			N-acetylkynurenine (2)	rs7563785	2	73711775	C	4	73511262	74118611	0.455	7.214e-64	rs11126412	1.54e-70	48757	Amino Acid	Tryptophan Metabolism	1.227	0.077	3.053e-62	ALMS1	TRUE
3-decenoylcarnitine	rs11810154	1:76239973	G	1	76096279	76476360	-0.397966	6.94392e-12	rs7534754	5.21214e-36	63361	Lipid	Fatty Acid Metabolism (Acyl Carnitine, Monounsaturated)	-	-0.017	0.025	0.5099	FALSE	RP4-595K12.2	-0.397826	9.1380307272055e-12	TRUE			N-acetylkynurenine (2)	rs1066694	2	73711911	C	4	73511262	74118611	-0.294	8.48e-35	rs11126412	1.54e-70	48757	Amino Acid	Tryptophan Metabolism	-0.726	0.06	5.075e-35	ALMS1	TRUE
3-decenoylcarnitine	rs77099976	1:76240524	C	1	76096279	76476360	-0.399708	5.74766e-12	rs7534754	5.21214e-36	63361	Lipid	Fatty Acid Metabolism (Acyl Carnitine, Monounsaturated)	-	-0.014	0.025	0.5747	FALSE	RP4-595K12.2	-0.39962	7.5430458210013e-12	TRUE			N-acetylkynurenine (2)	rs7602980	2	73711964	A	4	73511262	74118611	0.452	9.29e-64	rs11126412	1.54e-70	48757	Amino Acid	Tryptophan Metabolism	1.226	0.077	5.805e-63	ALMS1	TRUE
3-decenoylcarnitine	rs17647711	1:76241710	G	1	76096279	76476360	-0.399177	6.08874e-12	rs7534754	5.21214e-36	63361	Lipid	Fatty Acid Metabolism (Acyl Carnitine, Monounsaturated)	-	-0.014	0.025	0.5822	FALSE	RP4-595K12.2	-0.399121	7.95414717075675e-12	TRUE			N-acetylkynurenine (2)	rs1083921	2	73712642	G	4	73511262	74118611	-0.294	8.323e-35	rs11126412	1.54e-70	48757	Amino Acid	Tryptophan Metabolism	-0.726	0.06	5.062e-35	ALMS1	TRUE
3-decenoylcarnitine	rs11584577	1:76242378	G	1	76096279	76476360	-0.396957	7.77319e-12	rs7534754	5.21214e-36	63361	Lipid	Fatty Acid Metabolism (Acyl Carnitine, Monounsaturated)	-	-0.016	0.025	0.5245	FALSE	RP4-595K12.2	-0.396885	1.01313894509561e-11	TRUE			N-acetylkynurenine (2)	rs10195357	2	73713029	G	4	73511262	74118611	0.445	8.411e-63	rs11126412	1.54e-70	48757	Amino Acid	Tryptophan Metabolism	1.197	0.076	1.926e-61	ALMS1	TRUE
3-decenoylcarnitine	rs2211080	1:76243438	A	1	76096279	76476360	0.765343	3.32219e-35	rs7534754	5.21214e-36	63361	Lipid	Fatty Acid Metabolism (Acyl Carnitine, Monounsaturated)	-	0.057	0.024	0.01815	TRUE	RP4-595K12.2	0.775009	9.56202901423511e-36	TRUE			N-acetylkynurenine (2)	rs10195358	2	73713030	G	4	73511262	74118611	0.445	8.411e-63	rs11126412	1.54e-70	48757	Amino Acid	Tryptophan Metabolism	1.197	0.076	1.926e-61	ALMS1	TRUE
3-decenoylcarnitine	rs12118229	1:76245857	T	1	76096279	76476360	-0.402287	4.42681e-12	rs7534754	5.21214e-36	63361	Lipid	Fatty Acid Metabolism (Acyl Carnitine, Monounsaturated)	-	-0.018	0.025	0.4751	FALSE	RP4-595K12.2	-0.401906	6.00789414905839e-12	TRUE			N-acetylkynurenine (2)	rs13392872	2	73713072	A	4	73511262	74118611	0.452	6.548e-64	rs11126412	1.54e-70	48757	Amino Acid	Tryptophan Metabolism	1.227	0.077	5.357e-63	ALMS1	TRUE
3-decenoylcarnitine	rs12118306	1:76246112	T	1	76096279	76476360	-0.402252	4.4665e-12	rs7534754	5.21214e-36	63361	Lipid	Fatty Acid Metabolism (Acyl Carnitine, Monounsaturated)	-	-0.018	0.025	0.4735	FALSE	RP4-595K12.2	-0.401865	6.06672170061035e-12	TRUE			N-acetylkynurenine (2)	rs10187192	2	73713500	C	4	73511262	74118611	0.453	4.538e-64	rs11126412	1.54e-70	48757	Amino Acid	Tryptophan Metabolism	1.225	0.077	7.49e-63	ALMS1	TRUE
3-decenoylcarnitine	rs61799990	1:76247271	G	1	76096279	76476360	0.769058	1.78095e-35	rs7534754	5.21214e-36	63361	Lipid	Fatty Acid Metabolism (Acyl Carnitine, Monounsaturated)	-	0.058	0.024	0.01666	TRUE	RP4-595K12.2	0.778161	5.72347879871515e-36	TRUE			N-acetylkynurenine (2)	rs10187416	2	73713741	G	4	73511262	74118611	0.445	8.978e-63	rs11126412	1.54e-70	48757	Amino Acid	Tryptophan Metabolism	1.198	0.076	1.659e-61	ALMS1	TRUE
3-decenoylcarnitine	rs12094842	1:76249590	A	1	76096279	76476360	0.760531	6.74076e-35	rs7534754	5.21214e-36	63361	Lipid	Fatty Acid Metabolism (Acyl Carnitine, Monounsaturated)	-	0.052	0.024	0.0295	TRUE	RP4-595K12.2	0.769301	2.27780781637543e-35	TRUE			N-acetylkynurenine (2)	rs1083919	2	73713863	G	4	73511262	74118611	-0.298	1.743e-35	rs11126412	1.54e-70	48757	Amino Acid	Tryptophan Metabolism	-0.719	0.06	1.693e-34	ALMS1	TRUE
3-decenoylcarnitine	rs1498311	1:76254726	T	1	76096279	76476360	-0.391978	1.32998e-11	rs7534754	5.21214e-36	63361	Lipid	Fatty Acid Metabolism (Acyl Carnitine, Monounsaturated)	-	-0.018	0.025	0.4714	FALSE	RP4-595K12.2	-0.391435	1.81631791547817e-11	TRUE			N-acetylkynurenine (2)	rs10207264	2	73714097	A	4	73511262	74118611	0.445	8.978e-63	rs11126412	1.54e-70	48757	Amino Acid	Tryptophan Metabolism	1.198	0.076	1.659e-61	ALMS1	TRUE
3-decenoylcarnitine	rs11161620	1:76255228	A	1	76096279	76476360	0.738596	1.36753e-29	rs7534754	5.21214e-36	63361	Lipid	Fatty Acid Metabolism (Acyl Carnitine, Monounsaturated)	-	0.029	0.025	0.2531	FALSE	RP4-595K12.2	0.742053	1.43747544676388e-29	TRUE			N-acetylkynurenine (2)	rs10183818	2	73714556	G	4	73511262	74118611	0.452	6.532e-64	rs11126412	1.54e-70	48757	Amino Acid	Tryptophan Metabolism	1.227	0.077	5.384e-63	ALMS1	TRUE
3-decenoylcarnitine	rs11588643	1:76255613	G	1	76096279	76476360	-0.391945	1.3357e-11	rs7534754	5.21214e-36	63361	Lipid	Fatty Acid Metabolism (Acyl Carnitine, Monounsaturated)	-	-0.018	0.025	0.4694	FALSE	RP4-595K12.2	-0.391395	1.82542985829258e-11	TRUE			N-acetylkynurenine (2)	rs2056486	2	73717567	T	4	73511262	74118611	0.445	8.664e-63	rs11126412	1.54e-70	48757	Amino Acid	Tryptophan Metabolism	1.19	0.076	6.401e-61	ALMS1	TRUE
3-decenoylcarnitine	rs12093623	1:76256232	G	1	76096279	76476360	0.738784	1.3416e-29	rs7534754	5.21214e-36	63361	Lipid	Fatty Acid Metabolism (Acyl Carnitine, Monounsaturated)	-	0.029	0.025	0.2542	FALSE	RP4-595K12.2	0.742299	1.39607463071966e-29	TRUE			N-acetylkynurenine (2)	rs10193972	2	73717656	G	4	73511262	74118611	0.445	8.664e-63	rs11126412	1.54e-70	48757	Amino Acid	Tryptophan Metabolism	1.195	0.076	2.531e-61	ALMS1	TRUE
3-decenoylcarnitine	rs11161626	1:76260837	T	1	76096279	76476360	0.738693	1.53479e-29	rs7534754	5.21214e-36	63361	Lipid	Fatty Acid Metabolism (Acyl Carnitine, Monounsaturated)	-	0.029	0.025	0.2508	FALSE	RP4-595K12.2	0.742513	1.54020849939294e-29	TRUE			N-acetylkynurenine (2)	rs13421462	2	73719875	C	4	73511262	74118611	0.452	8.751e-64	rs11126412	1.54e-70	48757	Amino Acid	Tryptophan Metabolism	1.225	0.077	5.69e-63	ALMS1	TRUE
3-decenoylcarnitine	rs1146646	1:76265500	A	1	76096279	76476360	0.538889	2.08683e-18	rs7534754	5.21214e-36	63361	Lipid	Fatty Acid Metabolism (Acyl Carnitine, Monounsaturated)	-	0.022	0.024	0.3695	FALSE	RP4-595K12.2	0.541766	2.13125993638364e-18	TRUE			N-acetylkynurenine (2)	rs13398956	2	73720258	A	4	73511262	74118611	0.452	9.192e-64	rs11126412	1.54e-70	48757	Amino Acid	Tryptophan Metabolism	1.225	0.077	6.621e-63	ALMS1	TRUE
3-decenoylcarnitine	rs6656501	1:76266126	C	1	76096279	76476360	-0.390139	1.55645e-11	rs7534754	5.21214e-36	63361	Lipid	Fatty Acid Metabolism (Acyl Carnitine, Monounsaturated)	-	-0.019	0.025	0.4424	FALSE	RP4-595K12.2	-0.389418	2.1647995389619e-11	TRUE			N-acetylkynurenine (2)	rs11901272	2	73720444	G	4	73511262	74118611	0.445	8.62e-63	rs11126412	1.54e-70	48757	Amino Acid	Tryptophan Metabolism	1.194	0.076	2.993e-61	ALMS1	TRUE
3-decenoylcarnitine	rs4949677	1:76266662	A	1	76096279	76476360	0.739664	1.33351e-29	rs7534754	5.21214e-36	63361	Lipid	Fatty Acid Metabolism (Acyl Carnitine, Monounsaturated)	-	0.029	0.025	0.2554	FALSE	RP4-595K12.2	0.743483	1.31350295602096e-29	TRUE			N-acetylkynurenine (2)	rs73947808	2	73721250	C	4	73511262	74118611	0.451	2.588e-63	rs11126412	1.54e-70	48757	Amino Acid	Tryptophan Metabolism	1.218	0.077	3.526e-62	ALMS1	TRUE
3-decenoylcarnitine	rs5745325	1:76269460	A	1	76096279	76476360	-0.39127	1.33856e-11	rs7534754	5.21214e-36	63361	Lipid	Fatty Acid Metabolism (Acyl Carnitine, Monounsaturated)	-	-0.02	0.025	0.4368	FALSE	RP4-595K12.2	-0.390468	1.88337714566684e-11	TRUE			N-acetylkynurenine (2)	rs56154726	2	73721767	T	4	73511262	74118611	0.452	8.769e-64	rs11126412	1.54e-70	48757	Amino Acid	Tryptophan Metabolism	1.225	0.077	6.159e-63	ALMS1	TRUE
3-decenoylcarnitine	rs12127078	1:76270799	T	1	76096279	76476360	0.740265	1.10782e-29	rs7534754	5.21214e-36	63361	Lipid	Fatty Acid Metabolism (Acyl Carnitine, Monounsaturated)	-	0.029	0.025	0.2415	FALSE	RP4-595K12.2	0.744132	1.08407850396209e-29	TRUE			N-acetylkynurenine (2)	rs11674602	2	73723185	T	4	73511262	74118611	0.453	2.741e-64	rs11126412	1.54e-70	48757	Amino Acid	Tryptophan Metabolism	1.216	0.077	2.915e-62	ALMS1	TRUE
3-decenoylcarnitine	rs5745331	1:76273313	G	1	76096279	76476360	-0.392387	1.18822e-11	rs7534754	5.21214e-36	63361	Lipid	Fatty Acid Metabolism (Acyl Carnitine, Monounsaturated)	-	-0.017	0.025	0.488	FALSE	RP4-595K12.2	-0.391543	1.68609492918848e-11	TRUE			N-acetylkynurenine (2)	rs13384952	2	73723959	G	4	73511262	74118611	0.453	6.287e-64	rs11126412	1.54e-70	48757	Amino Acid	Tryptophan Metabolism	1.23	0.077	2.49e-63	ALMS1	TRUE
3-decenoylcarnitine	rs5745336	1:76273519	A	1	76096279	76476360	0.740323	1.07809e-29	rs7534754	5.21214e-36	63361	Lipid	Fatty Acid Metabolism (Acyl Carnitine, Monounsaturated)	-	0.03	0.025	0.2392	FALSE	RP4-595K12.2	0.744199	1.05338751896366e-29	TRUE			N-acetylkynurenine (2)	rs7572722	2	73724675	C	4	73511262	74118611	0.452	8.857e-64	rs11126412	1.54e-70	48757	Amino Acid	Tryptophan Metabolism	1.225	0.077	6.122e-63	ALMS1	TRUE
3-decenoylcarnitine	rs5745347	1:76274520	G	1	76096279	76476360	-0.390167	1.51412e-11	rs7534754	5.21214e-36	63361	Lipid	Fatty Acid Metabolism (Acyl Carnitine, Monounsaturated)	-	-0.02	0.025	0.4354	FALSE	RP4-595K12.2	-0.389304	2.14378574659007e-11	TRUE			N-acetylkynurenine (2)	rs7585119	2	73724679	T	4	73511262	74118611	0.302	3.682e-36	rs11126412	1.54e-70	48757	Amino Acid	Tryptophan Metabolism	0.726	0.06	9.515e-35	ALMS1	TRUE
3-decenoylcarnitine	rs112431348	1:76275571	G	1	76096279	76476360	-0.392284	1.2017e-11	rs7534754	5.21214e-36	63361	Lipid	Fatty Acid Metabolism (Acyl Carnitine, Monounsaturated)	-	-0.017	0.025	0.4878	FALSE	RP4-595K12.2	-0.391436	1.70609985632692e-11	TRUE			N-acetylkynurenine (2)	rs7562047	2	73725168	T	4	73511262	74118611	0.302	3.055e-36	rs11126412	1.54e-70	48757	Amino Acid	Tryptophan Metabolism	0.72	0.06	1.956e-34	ALMS1	TRUE
3-decenoylcarnitine	rs12122939	1:76276353	C	1	76096279	76476360	0.740335	1.07105e-29	rs7534754	5.21214e-36	63361	Lipid	Fatty Acid Metabolism (Acyl Carnitine, Monounsaturated)	-	0.03	0.025	0.2387	FALSE	RP4-595K12.2	0.744213	1.04651041335564e-29	TRUE			N-acetylkynurenine (2)	rs11680965	2	73725916	T	4	73511262	74118611	0.405	8.418e-42	rs11126412	1.54e-70	48757	Amino Acid	Tryptophan Metabolism	1.119	0.088	6.974e-41	ALMS1	TRUE
3-decenoylcarnitine	rs1144336	1:76277421	A	1	76096279	76476360	0.740825	9.86105e-30	rs7534754	5.21214e-36	63361	Lipid	Fatty Acid Metabolism (Acyl Carnitine, Monounsaturated)	-	0.03	0.025	0.2374	FALSE	RP4-595K12.2	0.744874	9.35764642297796e-30	TRUE			N-acetylkynurenine (2)	rs58603761	2	73726605	G	4	73511262	74118611	0.445	8.625e-63	rs11126412	1.54e-70	48757	Amino Acid	Tryptophan Metabolism	1.194	0.076	3.129e-61	ALMS1	TRUE
3-decenoylcarnitine	rs5745363	1:76278145	A	1	76096279	76476360	0.745202	5.2743e-30	rs7534754	5.21214e-36	63361	Lipid	Fatty Acid Metabolism (Acyl Carnitine, Monounsaturated)	-	0.031	0.025	0.2207	FALSE	RP4-595K12.2	0.749062	5.17428913685728e-30	TRUE			N-acetylkynurenine (2)	rs1403284	2	73726662	A	4	73511262	74118611	0.452	1.017e-63	rs11126412	1.54e-70	48757	Amino Acid	Tryptophan Metabolism	1.226	0.077	8.211e-63	ALMS1	TRUE
3-decenoylcarnitine	1:76278877:C:T	1:76278877	C	1	76096279	76476360	0.56006	1.16838e-10	rs7534754	5.21214e-36	63361	Lipid	Fatty Acid Metabolism (Acyl Carnitine, Monounsaturated)	-	0.019	0.04	0.6268	FALSE	RP4-595K12.2	0.575864	4.74238233624168e-11	TRUE			N-acetylkynurenine (2)	rs75113442	2	73726701	A	4	73511262	74118611	0.348	5.673e-15	rs11126412	1.54e-70	48757	Amino Acid	Tryptophan Metabolism	1.084	0.136	2.682e-17	ALMS1	TRUE
3-decenoylcarnitine	rs80059220	1:76279112	T	1	76096279	76476360	-0.39001	1.54048e-11	rs7534754	5.21214e-36	63361	Lipid	Fatty Acid Metabolism (Acyl Carnitine, Monounsaturated)	-	-0.02	0.025	0.4357	FALSE	RP4-595K12.2	-0.38913	2.18523813824176e-11	TRUE			N-acetylkynurenine (2)	rs10189578	2	73728609	A	4	73511262	74118611	0.296	4.305e-35	rs11126412	1.54e-70	48757	Amino Acid	Tryptophan Metabolism	0.72	0.06	1.341e-34	ALMS1	TRUE
3-decenoylcarnitine	rs7547056	1:76279267	A	1	76096279	76476360	0.740571	1.0355e-29	rs7534754	5.21214e-36	63361	Lipid	Fatty Acid Metabolism (Acyl Carnitine, Monounsaturated)	-	0.03	0.025	0.2402	FALSE	RP4-595K12.2	0.744429	1.01432460991913e-29	TRUE			N-acetylkynurenine (2)	rs76142205	2	73729642	C	4	73511262	74118611	0.347	5.546e-15	rs11126412	1.54e-70	48757	Amino Acid	Tryptophan Metabolism	1.083	0.136	2.274e-17	ALMS1	TRUE
3-decenoylcarnitine	rs1146653	1:76280438	G	1	76096279	76476360	0.741229	9.3247e-30	rs7534754	5.21214e-36	63361	Lipid	Fatty Acid Metabolism (Acyl Carnitine, Monounsaturated)	-	0.03	0.025	0.2404	FALSE	RP4-595K12.2	0.745241	8.89785533962395e-30	TRUE			N-acetylkynurenine (2)	rs7607014	2	73730174	G	4	73511262	74118611	0.445	7.793e-63	rs11126412	1.54e-70	48757	Amino Acid	Tryptophan Metabolism	1.195	0.076	2.938e-61	ALMS1	TRUE
3-decenoylcarnitine	rs5745381	1:76286037	G	1	76096279	76476360	0.742279	7.82508e-30	rs7534754	5.21214e-36	63361	Lipid	Fatty Acid Metabolism (Acyl Carnitine, Monounsaturated)	-	0.028	0.025	0.2582	FALSE	RP4-595K12.2	0.745938	7.92426255417577e-30	TRUE			N-acetylkynurenine (2)	rs112006497	2	73730530	T	4	73511262	74118611	0.405	8.346e-42	rs11126412	1.54e-70	48757	Amino Acid	Tryptophan Metabolism	1.12	0.088	7.593e-41	ALMS1	TRUE
3-decenoylcarnitine	rs79835994	1:76287508	T	1	76096279	76476360	-0.391888	1.25729e-11	rs7534754	5.21214e-36	63361	Lipid	Fatty Acid Metabolism (Acyl Carnitine, Monounsaturated)	-	-0.017	0.025	0.4983	FALSE	RP4-595K12.2	-0.390904	1.81427864222215e-11	TRUE			N-acetylkynurenine (2)	rs7588169	2	73732096	C	4	73511262	74118611	0.445	8.586e-63	rs11126412	1.54e-70	48757	Amino Acid	Tryptophan Metabolism	1.194	0.076	3.217e-61	ALMS1	TRUE
3-decenoylcarnitine	rs5745383	1:76288590	C	1	76096279	76476360	-0.389063	1.8389e-11	rs7534754	5.21214e-36	63361	Lipid	Fatty Acid Metabolism (Acyl Carnitine, Monounsaturated)	-	-0.02	0.025	0.4161	FALSE	RP4-595K12.2	-0.388098	2.62903633794111e-11	TRUE			N-acetylkynurenine (2)	rs13400985	2	73733071	G	4	73511262	74118611	0.452	9.379e-64	rs11126412	1.54e-70	48757	Amino Acid	Tryptophan Metabolism	1.225	0.077	7.192e-63	ALMS1	TRUE
3-decenoylcarnitine	rs138847036	1:76290990	G	1	76096279	76476360	0.741239	8.54204e-30	rs7534754	5.21214e-36	63361	Lipid	Fatty Acid Metabolism (Acyl Carnitine, Monounsaturated)	-	0.031	0.025	0.2233	FALSE	RP4-595K12.2	0.744899	8.68525085447324e-30	TRUE			N-acetylkynurenine (2)	rs9753079	2	73733313	T	4	73511262	74118611	0.445	8.87e-63	rs11126412	1.54e-70	48757	Amino Acid	Tryptophan Metabolism	1.194	0.076	3.198e-61	ALMS1	TRUE
3-decenoylcarnitine	rs11161699	1:76296416	G	1	76096279	76476360	-0.391861	1.26244e-11	rs7534754	5.21214e-36	63361	Lipid	Fatty Acid Metabolism (Acyl Carnitine, Monounsaturated)	-	-0.017	0.025	0.5012	FALSE	RP4-595K12.2	-0.390866	1.82459114278131e-11	TRUE			N-acetylkynurenine (2)	rs142209924	2	73733673	A	4	73511262	74118611	0.347	5.579e-15	rs11126412	1.54e-70	48757	Amino Acid	Tryptophan Metabolism	1.083	0.136	2.304e-17	ALMS1	TRUE
3-decenoylcarnitine	rs10782558	1:76298719	C	1	76096279	76476360	-0.743197	6.56004e-30	rs7534754	5.21214e-36	63361	Lipid	Fatty Acid Metabolism (Acyl Carnitine, Monounsaturated)	-	-0.027	0.025	0.2822	FALSE	RP4-595K12.2	-0.746947	6.5600363944797e-30	TRUE			N-acetylkynurenine (2)	rs11693586	2	73733867	T	4	73511262	74118611	0.448	1.896e-62	rs11126412	1.54e-70	48757	Amino Acid	Tryptophan Metabolism	1.236	0.077	1.16e-63	ALMS1	TRUE
3-decenoylcarnitine	rs12136360	1:76299941	T	1	76096279	76476360	0.742719	7.09643e-30	rs7534754	5.21214e-36	63361	Lipid	Fatty Acid Metabolism (Acyl Carnitine, Monounsaturated)	-	0.028	0.025	0.2621	FALSE	RP4-595K12.2	0.746297	7.30685885627296e-30	TRUE			N-acetylkynurenine (2)	rs11693588	2	73733875	T	4	73511262	74118611	0.447	2.665e-62	rs11126412	1.54e-70	48757	Amino Acid	Tryptophan Metabolism	1.235	0.077	1.27e-63	ALMS1	TRUE
3-decenoylcarnitine	1:76302222:A:C	1:76302222	A	1	76096279	76476360	-0.389689	1.60012e-11	rs7534754	5.21214e-36	63361	Lipid	Fatty Acid Metabolism (Acyl Carnitine, Monounsaturated)	-	-0.019	0.025	0.4486	FALSE	RP4-595K12.2	-0.388675	2.30762531459225e-11	TRUE			N-acetylkynurenine (2)	rs148924788	2	73734130	T	4	73511262	74118611	0.447	2.67e-62	rs11126412	1.54e-70	48757	Amino Acid	Tryptophan Metabolism	1.235	0.077	1.271e-63	ALMS1	TRUE
3-decenoylcarnitine	rs61770533	1:76306490	G	1	76096279	76476360	0.742773	6.9935e-30	rs7534754	5.21214e-36	63361	Lipid	Fatty Acid Metabolism (Acyl Carnitine, Monounsaturated)	-	0.028	0.025	0.2628	FALSE	RP4-595K12.2	0.74634	7.21903831848846e-30	TRUE			N-acetylkynurenine (2)	rs145733937	2	73734133	A	4	73511262	74118611	0.447	2.671e-62	rs11126412	1.54e-70	48757	Amino Acid	Tryptophan Metabolism	1.229	0.077	3.04e-63	ALMS1	TRUE
3-decenoylcarnitine	rs5745390	1:76306591	C	1	76096279	76476360	0.742773	6.98998e-30	rs7534754	5.21214e-36	63361	Lipid	Fatty Acid Metabolism (Acyl Carnitine, Monounsaturated)	-	0.028	0.025	0.2628	FALSE	RP4-595K12.2	0.746341	7.21903831848846e-30	TRUE			N-acetylkynurenine (2)	rs7606483	2	73735674	G	4	73511262	74118611	0.299	6.613e-36	rs11126412	1.54e-70	48757	Amino Acid	Tryptophan Metabolism	0.718	0.06	2.112e-34	ALMS1	TRUE
3-decenoylcarnitine	rs61254599	1:76308824	T	1	76096279	76476360	0.743041	7.38458e-30	rs7534754	5.21214e-36	63361	Lipid	Fatty Acid Metabolism (Acyl Carnitine, Monounsaturated)	-	0.028	0.025	0.2606	FALSE	RP4-595K12.2	0.746639	7.58442205585794e-30	TRUE			N-acetylkynurenine (2)	rs6708766	2	73737204	T	4	73511262	74118611	0.452	1.047e-63	rs11126412	1.54e-70	48757	Amino Acid	Tryptophan Metabolism	1.225	0.077	5.911e-63	ALMS1	TRUE
3-decenoylcarnitine	rs1856791	1:76308942	T	1	76096279	76476360	-0.388862	1.8043e-11	rs7534754	5.21214e-36	63361	Lipid	Fatty Acid Metabolism (Acyl Carnitine, Monounsaturated)	-	-0.019	0.025	0.4438	FALSE	RP4-595K12.2	-0.387919	2.57705033081073e-11	TRUE			N-acetylkynurenine (2)	rs1589576	2	73738804	G	4	73511262	74118611	0.403	1.799e-42	rs11126412	1.54e-70	48757	Amino Acid	Tryptophan Metabolism	1.129	0.087	4.419e-42	ALMS1	TRUE
3-decenoylcarnitine	rs112205173	1:76310100	T	1	76096279	76476360	-0.390744	1.4814e-11	rs7534754	5.21214e-36	63361	Lipid	Fatty Acid Metabolism (Acyl Carnitine, Monounsaturated)	-	-0.017	0.025	0.4962	FALSE	RP4-595K12.2	-0.389836	2.11604857225439e-11	TRUE			N-acetylkynurenine (2)	rs7598660	2	73740425	A	4	73511262	74118611	0.285	1.192e-32	rs11126412	1.54e-70	48757	Amino Acid	Tryptophan Metabolism	0.658	0.058	3.158e-30	ALMS1	TRUE
3-decenoylcarnitine	rs5745394	1:76311731	A	1	76096279	76476360	-0.388055	2.00783e-11	rs7534754	5.21214e-36	63361	Lipid	Fatty Acid Metabolism (Acyl Carnitine, Monounsaturated)	-	-0.019	0.025	0.4408	FALSE	RP4-595K12.2	-0.387165	2.84681853582492e-11	TRUE			N-acetylkynurenine (2)	rs10865398	2	73741497	T	4	73511262	74118611	0.298	2.66e-35	rs11126412	1.54e-70	48757	Amino Acid	Tryptophan Metabolism	0.717	0.06	2.843e-34	ALMS1	TRUE
3-decenoylcarnitine	rs5745410	1:76314356	A	1	76096279	76476360	-0.387427	2.173e-11	rs7534754	5.21214e-36	63361	Lipid	Fatty Acid Metabolism (Acyl Carnitine, Monounsaturated)	-	-0.019	0.025	0.4381	FALSE	RP4-595K12.2	-0.386575	3.0644448286375e-11	TRUE			N-acetylkynurenine (2)	rs9309473	2	73743982	G	4	73511262	74118611	0.453	1.112e-64	rs11126412	1.54e-70	48757	Amino Acid	Tryptophan Metabolism	1.223	0.077	7.848e-63	ALMS1	TRUE
3-decenoylcarnitine	rs5745412	1:76314659	G	1	76096279	76476360	0.708819	6.99485e-19	rs7534754	5.21214e-36	63361	Lipid	Fatty Acid Metabolism (Acyl Carnitine, Monounsaturated)	-	-0.016	0.03	0.5848	FALSE	RP4-595K12.2	0.722499	1.78456261907982e-19	TRUE			N-acetylkynurenine (2)	rs10207970	2	73744875	C	4	73511262	74118611	0.288	1.244e-33	rs11126412	1.54e-70	48757	Amino Acid	Tryptophan Metabolism	0.66	0.058	2.01e-30	ALMS1	TRUE
3-decenoylcarnitine	rs5745414	1:76314720	A	1	76096279	76476360	-0.387345	2.19508e-11	rs7534754	5.21214e-36	63361	Lipid	Fatty Acid Metabolism (Acyl Carnitine, Monounsaturated)	-	-0.019	0.025	0.4378	FALSE	RP4-595K12.2	-0.386498	3.09338631627923e-11	TRUE			N-acetylkynurenine (2)	rs6711033	2	73746643	C	4	73511262	74118611	0.449	3.181e-64	rs11126412	1.54e-70	48757	Amino Acid	Tryptophan Metabolism	1.188	0.076	1.738e-60	ALMS1	TRUE
3-decenoylcarnitine	rs5745415	1:76314880	A	1	76096279	76476360	-0.387316	2.20294e-11	rs7534754	5.21214e-36	63361	Lipid	Fatty Acid Metabolism (Acyl Carnitine, Monounsaturated)	-	-0.019	0.025	0.4377	FALSE	RP4-595K12.2	-0.386471	3.10367547200226e-11	TRUE			N-acetylkynurenine (2)	rs11884776	2	73746923	T	4	73511262	74118611	0.451	2.354e-63	rs11126412	1.54e-70	48757	Amino Acid	Tryptophan Metabolism	1.229	0.077	5.605e-63	ALMS1	TRUE
3-decenoylcarnitine	rs6683437	1:76316619	A	1	76096279	76476360	0.733503	1.17785e-28	rs7534754	5.21214e-36	63361	Lipid	Fatty Acid Metabolism (Acyl Carnitine, Monounsaturated)	-	0.038	0.025	0.1391	FALSE	RP4-595K12.2	0.738261	9.9838331254227e-29	TRUE			N-acetylkynurenine (2)	rs10170849	2	73747932	A	4	73511262	74118611	0.442	7.139e-62	rs11126412	1.54e-70	48757	Amino Acid	Tryptophan Metabolism	1.199	0.076	1.904e-61	ALMS1	TRUE
3-decenoylcarnitine	rs11587435	1:76317288	A	1	76096279	76476360	-0.382592	3.72126e-11	rs7534754	5.21214e-36	63361	Lipid	Fatty Acid Metabolism (Acyl Carnitine, Monounsaturated)	-	-0.02	0.025	0.423	FALSE	RP4-595K12.2	-0.38194	5.08426182509735e-11	TRUE			N-acetylkynurenine (2)	rs62153182	2	73748845	G	4	73511262	74118611	0.4	1.377e-40	rs11126412	1.54e-70	48757	Amino Acid	Tryptophan Metabolism	1.135	0.088	1.213e-41	ALMS1	TRUE
3-decenoylcarnitine	rs1159215	1:76317869	A	1	76096279	76476360	-0.382301	3.83281e-11	rs7534754	5.21214e-36	63361	Lipid	Fatty Acid Metabolism (Acyl Carnitine, Monounsaturated)	-	-0.02	0.025	0.4222	FALSE	RP4-595K12.2	-0.381657	5.22894690035734e-11	TRUE			N-acetylkynurenine (2)	rs13392691	2	73748980	A	4	73511262	74118611	0.45	5.306e-63	rs11126412	1.54e-70	48757	Amino Acid	Tryptophan Metabolism	1.232	0.077	3.705e-63	ALMS1	TRUE
3-decenoylcarnitine	rs1159214	1:76317910	T	1	76096279	76476360	-0.7333	1.2294e-28	rs7534754	5.21214e-36	63361	Lipid	Fatty Acid Metabolism (Acyl Carnitine, Monounsaturated)	-	-0.037	0.025	0.1506	FALSE	RP4-595K12.2	-0.738242	1.0100234624946e-28	TRUE			N-acetylkynurenine (2)	rs6719753	2	73749054	G	4	73511262	74118611	0.443	1.417e-62	rs11126412	1.54e-70	48757	Amino Acid	Tryptophan Metabolism	1.2	0.076	1.212e-61	ALMS1	TRUE
3-decenoylcarnitine	rs2881785	1:76318096	C	1	76096279	76476360	-0.373799	1.01851e-10	rs7534754	5.21214e-36	63361	Lipid	Fatty Acid Metabolism (Acyl Carnitine, Monounsaturated)	-	-0.025	0.025	0.3235	FALSE	RP4-595K12.2	-0.373917	1.25583449611213e-10	TRUE			N-acetylkynurenine (2)	rs7567585	2	73751966	A	4	73511262	74118611	0.448	4.773e-64	rs11126412	1.54e-70	48757	Amino Acid	Tryptophan Metabolism	1.19	0.076	5.913e-61	ALMS1	TRUE
3-decenoylcarnitine	rs7521344	1:76318325	T	1	76096279	76476360	-0.733218	1.24688e-28	rs7534754	5.21214e-36	63361	Lipid	Fatty Acid Metabolism (Acyl Carnitine, Monounsaturated)	-	-0.037	0.025	0.1505	FALSE	RP4-595K12.2	-0.738161	1.02386129314573e-28	TRUE			N-acetylkynurenine (2)	rs13409668	2	73753187	T	4	73511262	74118611	0.442	6.681e-62	rs11126412	1.54e-70	48757	Amino Acid	Tryptophan Metabolism	1.202	0.076	1.492e-61	ALMS1	TRUE
3-decenoylcarnitine	rs111914775	1:76319036	T	1	76096279	76476360	-0.382036	3.93259e-11	rs7534754	5.21214e-36	63361	Lipid	Fatty Acid Metabolism (Acyl Carnitine, Monounsaturated)	-	-0.02	0.025	0.4211	FALSE	RP4-595K12.2	-0.381397	5.35964224394956e-11	TRUE			N-acetylkynurenine (2)	rs7566385	2	73756817	T	4	73511262	74118611	0.442	7.992e-62	rs11126412	1.54e-70	48757	Amino Acid	Tryptophan Metabolism	1.201	0.076	1.393e-61	ALMS1	TRUE
3-decenoylcarnitine	rs2172508	1:76320215	G	1	76096279	76476360	0.732335	1.44311e-28	rs7534754	5.21214e-36	63361	Lipid	Fatty Acid Metabolism (Acyl Carnitine, Monounsaturated)	-	0.038	0.025	0.1375	FALSE	RP4-595K12.2	0.737113	1.21707292678445e-28	TRUE			N-acetylkynurenine (2)	rs2421552	2	73758803	T	4	73511262	74118611	0.45	3.872e-62	rs11126412	1.54e-70	48757	Amino Acid	Tryptophan Metabolism	1.227	0.078	5.358e-62	ALMS1	TRUE
3-decenoylcarnitine	rs1565717	1:76320441	C	1	76096279	76476360	-0.732761	1.34615e-28	rs7534754	5.21214e-36	63361	Lipid	Fatty Acid Metabolism (Acyl Carnitine, Monounsaturated)	-	-0.037	0.025	0.1498	FALSE	RP4-595K12.2	-0.737711	1.10315111663637e-28	TRUE			N-acetylkynurenine (2)	rs11688718	2	73760939	T	4	73511262	74118611	0.296	7.376e-35	rs11126412	1.54e-70	48757	Amino Acid	Tryptophan Metabolism	0.723	0.06	1.507e-34	ALMS1	TRUE
3-decenoylcarnitine	rs140478064	1:76322920	G	1	76096279	76476360	-0.732668	1.39519e-28	rs7534754	5.21214e-36	63361	Lipid	Fatty Acid Metabolism (Acyl Carnitine, Monounsaturated)	-	-0.037	0.025	0.15	FALSE	RP4-595K12.2	-0.737649	1.13873950957694e-28	TRUE			N-acetylkynurenine (2)	rs10199224	2	73761446	G	4	73511262	74118611	0.454	4.846e-63	rs11126412	1.54e-70	48757	Amino Acid	Tryptophan Metabolism	1.237	0.078	6.621e-63	ALMS1	TRUE
3-decenoylcarnitine	rs4949885	1:76323624	G	1	76096279	76476360	0.732156	1.52538e-28	rs7534754	5.21214e-36	63361	Lipid	Fatty Acid Metabolism (Acyl Carnitine, Monounsaturated)	-	0.038	0.025	0.1376	FALSE	RP4-595K12.2	0.736975	1.2793398260684e-28	TRUE			N-acetylkynurenine (2)	rs3738848	2	73761881	A	4	73511262	74118611	0.448	8.888e-63	rs11126412	1.54e-70	48757	Amino Acid	Tryptophan Metabolism	1.204	0.077	2.669e-61	ALMS1	TRUE
3-decenoylcarnitine	rs111546434	1:76323935	T	1	76096279	76476360	-0.732622	1.41716e-28	rs7534754	5.21214e-36	63361	Lipid	Fatty Acid Metabolism (Acyl Carnitine, Monounsaturated)	-	-0.037	0.025	0.1501	FALSE	RP4-595K12.2	-0.737616	1.15434105067673e-28	TRUE			N-acetylkynurenine (2)	rs10178678	2	73762236	G	4	73511262	74118611	0.458	2.671e-64	rs11126412	1.54e-70	48757	Amino Acid	Tryptophan Metabolism	1.224	0.077	5.447e-62	ALMS1	TRUE
3-decenoylcarnitine	rs7526288	1:76324913	G	1	76096279	76476360	-0.732572	1.43948e-28	rs7534754	5.21214e-36	63361	Lipid	Fatty Acid Metabolism (Acyl Carnitine, Monounsaturated)	-	-0.037	0.025	0.1502	FALSE	RP4-595K12.2	-0.737578	1.17074626733879e-28	TRUE			N-acetylkynurenine (2)	rs62153183	2	73763366	G	4	73511262	74118611	0.409	1.329e-41	rs11126412	1.54e-70	48757	Amino Acid	Tryptophan Metabolism	1.125	0.089	1.494e-40	ALMS1	TRUE
3-decenoylcarnitine	rs61676733	1:76324961	T	1	76096279	76476360	-0.549415	1.47016e-10	rs7534754	5.21214e-36	63361	Lipid	Fatty Acid Metabolism (Acyl Carnitine, Monounsaturated)	-	-0.021	0.039	0.5963	FALSE	RP4-595K12.2	-0.564405	6.16132507494771e-11	TRUE			N-acetylkynurenine (2)	rs74523560	2	73764185	T	4	73511262	74118611	0.404	2.203e-40	rs11126412	1.54e-70	48757	Amino Acid	Tryptophan Metabolism	1.141	0.089	2.999e-41	ALMS1	TRUE
3-decenoylcarnitine	rs112539493	1:76325207	T	1	76096279	76476360	-0.732557	1.44602e-28	rs7534754	5.21214e-36	63361	Lipid	Fatty Acid Metabolism (Acyl Carnitine, Monounsaturated)	-	-0.037	0.025	0.1502	FALSE	RP4-595K12.2	-0.737566	1.17547615638032e-28	TRUE			N-acetylkynurenine (2)	rs6729468	2	73765253	A	4	73511262	74118611	0.3	5.587e-36	rs11126412	1.54e-70	48757	Amino Acid	Tryptophan Metabolism	0.721	0.06	1.096e-34	ALMS1	TRUE
3-decenoylcarnitine	rs111476147	1:76325327	T	1	76096279	76476360	-0.547873	1.5494e-10	rs7534754	5.21214e-36	63361	Lipid	Fatty Acid Metabolism (Acyl Carnitine, Monounsaturated)	-	-0.02	0.039	0.6029	FALSE	RP4-595K12.2	-0.562706	6.55548528649163e-11	TRUE			N-acetylkynurenine (2)	rs6744697	2	73765438	C	4	73511262	74118611	0.3	5.52e-36	rs11126412	1.54e-70	48757	Amino Acid	Tryptophan Metabolism	0.718	0.06	2.267e-34	ALMS1	TRUE
3-decenoylcarnitine	rs11161768	1:76326458	G	1	76096279	76476360	-0.732486	1.47547e-28	rs7534754	5.21214e-36	63361	Lipid	Fatty Acid Metabolism (Acyl Carnitine, Monounsaturated)	-	-0.037	0.025	0.1503	FALSE	RP4-595K12.2	-0.737509	1.19699827920431e-28	TRUE			N-acetylkynurenine (2)	rs6704782	2	73766454	T	4	73511262	74118611	0.454	2.778e-64	rs11126412	1.54e-70	48757	Amino Acid	Tryptophan Metabolism	1.223	0.077	7.612e-63	ALMS1	TRUE
3-decenoylcarnitine	rs12568447	1:76326832	G	1	76096279	76476360	0.731983	1.60504e-28	rs7534754	5.21214e-36	63361	Lipid	Fatty Acid Metabolism (Acyl Carnitine, Monounsaturated)	-	0.038	0.025	0.1379	FALSE	RP4-595K12.2	0.73684	1.33938151725756e-28	TRUE			N-acetylkynurenine (2)	rs4500972	2	73767897	A	4	73511262	74118611	0.447	9.991e-64	rs11126412	1.54e-70	48757	Amino Acid	Tryptophan Metabolism	1.192	0.076	2.725e-61	ALMS1	TRUE
3-decenoylcarnitine	rs2347962	1:76327303	T	1	76096279	76476360	0.731953	1.61803e-28	rs7534754	5.21214e-36	63361	Lipid	Fatty Acid Metabolism (Acyl Carnitine, Monounsaturated)	-	0.038	0.025	0.138	FALSE	RP4-595K12.2	0.736815	1.34886559758415e-28	TRUE			N-acetylkynurenine (2)	rs78492200	2	73768232	G	4	73511262	74118611	0.447	1.032e-63	rs11126412	1.54e-70	48757	Amino Acid	Tryptophan Metabolism	1.192	0.076	2.685e-61	ALMS1	TRUE
3-decenoylcarnitine	rs7549863	1:76327923	C	1	76096279	76476360	-0.732393	1.51236e-28	rs7534754	5.21214e-36	63361	Lipid	Fatty Acid Metabolism (Acyl Carnitine, Monounsaturated)	-	-0.037	0.025	0.1504	FALSE	RP4-595K12.2	-0.737433	1.22383902372605e-28	TRUE			N-acetylkynurenine (2)	rs149684521	2	73768387	T	4	73511262	74118611	0.347	9.011e-15	rs11126412	1.54e-70	48757	Amino Acid	Tryptophan Metabolism	1.11	0.138	8.677e-18	ALMS1	TRUE
3-decenoylcarnitine	rs7547508	1:76327958	G	1	76096279	76476360	-0.732391	1.51312e-28	rs7534754	5.21214e-36	63361	Lipid	Fatty Acid Metabolism (Acyl Carnitine, Monounsaturated)	-	-0.037	0.025	0.1505	FALSE	RP4-595K12.2	-0.737431	1.22445598574979e-28	TRUE			N-acetylkynurenine (2)	rs141317530	2	73768746	A	4	73511262	74118611	0.447	1.084e-63	rs11126412	1.54e-70	48757	Amino Acid	Tryptophan Metabolism	1.192	0.076	2.65e-61	ALMS1	TRUE
3-decenoylcarnitine	rs2172507	1:76331320	C	1	76096279	76476360	-0.73215	1.60423e-28	rs7534754	5.21214e-36	63361	Lipid	Fatty Acid Metabolism (Acyl Carnitine, Monounsaturated)	-	-0.037	0.025	0.1508	FALSE	RP4-595K12.2	-0.737226	1.29164953901105e-28	TRUE			N-acetylkynurenine (2)	rs6546844	2	73769974	G	4	73511262	74118611	0.446	1.233e-63	rs11126412	1.54e-70	48757	Amino Acid	Tryptophan Metabolism	1.192	0.076	2.555e-61	ALMS1	TRUE
3-decenoylcarnitine	rs6678348	1:76332463	T	1	76096279	76476360	0.73173	1.75657e-28	rs7534754	5.21214e-36	63361	Lipid	Fatty Acid Metabolism (Acyl Carnitine, Monounsaturated)	-	0.038	0.025	0.1387	FALSE	RP4-595K12.2	0.736666	1.44893988314565e-28	TRUE			N-acetylkynurenine (2)	rs6546845	2	73770077	G	4	73511262	74118611	0.446	1.125e-63	rs11126412	1.54e-70	48757	Amino Acid	Tryptophan Metabolism	1.194	0.076	2.384e-61	ALMS1	TRUE
3-decenoylcarnitine	rs5745427	1:76332637	A	1	76096279	76476360	-0.732218	1.62785e-28	rs7534754	5.21214e-36	63361	Lipid	Fatty Acid Metabolism (Acyl Carnitine, Monounsaturated)	-	-0.037	0.025	0.1512	FALSE	RP4-595K12.2	-0.737329	1.30407771014343e-28	TRUE			N-acetylkynurenine (2)	rs6546846	2	73770162	C	4	73511262	74118611	0.299	6.895e-36	rs11126412	1.54e-70	48757	Amino Acid	Tryptophan Metabolism	0.717	0.06	2.434e-34	ALMS1	TRUE
3-decenoylcarnitine	rs5745430	1:76332994	T	1	76096279	76476360	-0.381093	4.52665e-11	rs7534754	5.21214e-36	63361	Lipid	Fatty Acid Metabolism (Acyl Carnitine, Monounsaturated)	-	-0.02	0.025	0.4252	FALSE	RP4-595K12.2	-0.380548	6.09709445427375e-11	TRUE			N-acetylkynurenine (2)	rs142228821	2	73770910	A	4	73511262	74118611	0.446	1.032e-63	rs11126412	1.54e-70	48757	Amino Acid	Tryptophan Metabolism	1.192	0.076	3.307e-61	ALMS1	TRUE
3-decenoylcarnitine	rs5745433	1:76333163	G	1	76096279	76476360	0.731755	1.77169e-28	rs7534754	5.21214e-36	63361	Lipid	Fatty Acid Metabolism (Acyl Carnitine, Monounsaturated)	-	0.038	0.025	0.1389	FALSE	RP4-595K12.2	0.73671	1.45772969680166e-28	TRUE			N-acetylkynurenine (2)	rs13399087	2	73771386	C	4	73511262	74118611	0.294	9.689e-35	rs11126412	1.54e-70	48757	Amino Acid	Tryptophan Metabolism	0.719	0.06	1.475e-34	ALMS1	TRUE
3-decenoylcarnitine	rs2029681	1:76333846	A	1	76096279	76476360	-0.732252	1.67192e-28	rs7534754	5.21214e-36	63361	Lipid	Fatty Acid Metabolism (Acyl Carnitine, Monounsaturated)	-	-0.036	0.025	0.1518	FALSE	RP4-595K12.2	-0.737414	1.32929399831177e-28	TRUE			N-acetylkynurenine (2)	rs13386124	2	73771695	C	4	73511262	74118611	0.297	2.18e-35	rs11126412	1.54e-70	48757	Amino Acid	Tryptophan Metabolism	0.715	0.06	4.048e-34	ALMS1	TRUE
3-decenoylcarnitine	rs2881786	1:76334406	T	1	76096279	76476360	-0.732183	1.73633e-28	rs7534754	5.21214e-36	63361	Lipid	Fatty Acid Metabolism (Acyl Carnitine, Monounsaturated)	-	-0.036	0.025	0.1525	FALSE	RP4-595K12.2	-0.737398	1.36941540418434e-28	TRUE			N-acetylkynurenine (2)	rs6757996	2	73772251	A	4	73511262	74118611	0.295	7.737e-35	rs11126412	1.54e-70	48757	Amino Acid	Tryptophan Metabolism	0.724	0.06	6.809e-35	ALMS1	TRUE
3-decenoylcarnitine	rs7538800	1:76334573	A	1	76096279	76476360	0.73141	1.99045e-28	rs7534754	5.21214e-36	63361	Lipid	Fatty Acid Metabolism (Acyl Carnitine, Monounsaturated)	-	0.038	0.025	0.1401	FALSE	RP4-595K12.2	0.736414	1.62456792825207e-28	TRUE			N-acetylkynurenine (2)	rs6715819	2	73772309	G	4	73511262	74118611	0.448	8.373e-63	rs11126412	1.54e-70	48757	Amino Acid	Tryptophan Metabolism	1.187	0.076	1.293e-59	ALMS1	TRUE
3-decenoylcarnitine	rs12723575	1:76335203	C	1	76096279	76476360	-0.73194	1.84924e-28	rs7534754	5.21214e-36	63361	Lipid	Fatty Acid Metabolism (Acyl Carnitine, Monounsaturated)	-	-0.036	0.025	0.1535	FALSE	RP4-595K12.2	-0.737223	1.44310947572794e-28	TRUE			N-acetylkynurenine (2)	rs10496193	2	73773503	A	4	73511262	74118611	0.441	3.836e-62	rs11126412	1.54e-70	48757	Amino Acid	Tryptophan Metabolism	1.2	0.076	7.465e-62	ALMS1	TRUE
3-decenoylcarnitine	rs12021855	1:76335926	G	1	76096279	76476360	-0.73156	1.98244e-28	rs7534754	5.21214e-36	63361	Lipid	Fatty Acid Metabolism (Acyl Carnitine, Monounsaturated)	-	-0.036	0.025	0.1544	FALSE	RP4-595K12.2	-0.736898	1.53308311213249e-28	TRUE			N-acetylkynurenine (2)	rs11689588	2	73773691	G	4	73511262	74118611	0.452	1.249e-64	rs11126412	1.54e-70	48757	Amino Acid	Tryptophan Metabolism	1.224	0.077	3.158e-63	ALMS1	TRUE
3-decenoylcarnitine	rs111351325	1:76335989	A	1	76096279	76476360	-0.381963	4.29213e-11	rs7534754	5.21214e-36	63361	Lipid	Fatty Acid Metabolism (Acyl Carnitine, Monounsaturated)	-	-0.017	0.025	0.4984	FALSE	RP4-595K12.2	-0.381463	5.76371677793747e-11	TRUE			N-acetylkynurenine (2)	rs62153184	2	73773869	C	4	73511262	74118611	0.295	4.355e-35	rs11126412	1.54e-70	48757	Amino Acid	Tryptophan Metabolism	0.718	0.06	1.987e-34	ALMS1	TRUE
3-decenoylcarnitine	rs112368938	1:76336339	T	1	76096279	76476360	-0.379586	5.54014e-11	rs7534754	5.21214e-36	63361	Lipid	Fatty Acid Metabolism (Acyl Carnitine, Monounsaturated)	-	-0.019	0.025	0.4478	FALSE	RP4-595K12.2	-0.379074	7.41697635758701e-11	TRUE			N-acetylkynurenine (2)	rs13008860	2	73774019	A	4	73511262	74118611	0.282	2.626e-32	rs11126412	1.54e-70	48757	Amino Acid	Tryptophan Metabolism	0.661	0.058	1.401e-30	ALMS1	TRUE
3-decenoylcarnitine	rs112364509	1:76336362	T	1	76096279	76476360	-0.379571	5.54949e-11	rs7534754	5.21214e-36	63361	Lipid	Fatty Acid Metabolism (Acyl Carnitine, Monounsaturated)	-	-0.019	0.025	0.4479	FALSE	RP4-595K12.2	-0.379059	7.42912144432678e-11	TRUE			N-acetylkynurenine (2)	rs11126402	2	73776582	C	4	73511262	74118611	0.298	1.586e-35	rs11126412	1.54e-70	48757	Amino Acid	Tryptophan Metabolism	0.713	0.06	4.773e-34	ALMS1	TRUE
3-decenoylcarnitine	rs11161792	1:76336746	T	1	76096279	76476360	0.730486	2.34828e-28	rs7534754	5.21214e-36	63361	Lipid	Fatty Acid Metabolism (Acyl Carnitine, Monounsaturated)	-	0.037	0.025	0.1427	FALSE	RP4-595K12.2	0.735713	1.85017060732701e-28	TRUE			N-acetylkynurenine (2)	rs11679594	2	73779507	A	4	73511262	74118611	0.402	3.294e-41	rs11126412	1.54e-70	48757	Amino Acid	Tryptophan Metabolism	1.111	0.087	1.449e-40	ALMS1	TRUE
3-decenoylcarnitine	rs76260657	1:76338017	T	1	76096279	76476360	-0.378507	6.246e-11	rs7534754	5.21214e-36	63361	Lipid	Fatty Acid Metabolism (Acyl Carnitine, Monounsaturated)	-	-0.019	0.025	0.4603	FALSE	RP4-595K12.2	-0.378019	8.32853620470132e-11	TRUE			N-acetylkynurenine (2)	rs6740766	2	73780913	G	4	73511262	74118611	0.453	1.302e-64	rs11126412	1.54e-70	48757	Amino Acid	Tryptophan Metabolism	1.223	0.077	3.37e-63	ALMS1	TRUE
3-decenoylcarnitine	rs6699682	1:76340123	G	1	76096279	76476360	-0.70116	4.50366e-25	rs7534754	5.21214e-36	63361	Lipid	Fatty Acid Metabolism (Acyl Carnitine, Monounsaturated)	-	-0.035	0.026	0.1786	FALSE	RP4-595K12.2	-0.708065	2.58405960771258e-25	TRUE			N-acetylkynurenine (2)	rs13431267	2	73782200	G	4	73511262	74118611	0.449	1.203e-63	rs11126412	1.54e-70	48757	Amino Acid	Tryptophan Metabolism	1.195	0.076	5.501e-61	ALMS1	TRUE
3-decenoylcarnitine	rs78748984	1:76340467	A	1	76096279	76476360	-0.37738	7.00706e-11	rs7534754	5.21214e-36	63361	Lipid	Fatty Acid Metabolism (Acyl Carnitine, Monounsaturated)	-	-0.018	0.025	0.4743	FALSE	RP4-595K12.2	-0.376909	9.31263937775375e-11	TRUE			N-acetylkynurenine (2)	rs11686019	2	73783910	A	4	73511262	74118611	0.446	7.848e-64	rs11126412	1.54e-70	48757	Amino Acid	Tryptophan Metabolism	1.193	0.076	1.365e-61	ALMS1	TRUE
3-decenoylcarnitine	rs12071623	1:76340726	T	1	76096279	76476360	0.699753	6.22042e-25	rs7534754	5.21214e-36	63361	Lipid	Fatty Acid Metabolism (Acyl Carnitine, Monounsaturated)	-	0.037	0.026	0.1583	FALSE	RP4-595K12.2	0.70642	3.71036646259544e-25	TRUE			N-acetylkynurenine (2)	rs10207220	2	73785046	C	4	73511262	74118611	0.452	4.526e-64	rs11126412	1.54e-70	48757	Amino Acid	Tryptophan Metabolism	1.224	0.077	3.976e-63	ALMS1	TRUE
3-decenoylcarnitine	rs2029682	1:76341619	C	1	76096279	76476360	-0.377044	7.24198e-11	rs7534754	5.21214e-36	63361	Lipid	Fatty Acid Metabolism (Acyl Carnitine, Monounsaturated)	-	-0.018	0.025	0.4775	FALSE	RP4-595K12.2	-0.376578	9.61560276949935e-11	TRUE			N-acetylkynurenine (2)	rs6546847	2	73785358	G	4	73511262	74118611	0.448	1.786e-64	rs11126412	1.54e-70	48757	Amino Acid	Tryptophan Metabolism	1.186	0.076	5.303e-61	ALMS1	TRUE
3-decenoylcarnitine	rs2029683	1:76341643	G	1	76096279	76476360	-0.697265	7.46713e-25	rs7534754	5.21214e-36	63361	Lipid	Fatty Acid Metabolism (Acyl Carnitine, Monounsaturated)	-	-0.035	0.026	0.1797	FALSE	RP4-595K12.2	-0.703946	4.43375989772484e-25	TRUE			N-acetylkynurenine (2)	rs10169213	2	73787234	C	4	73511262	74118611	0.453	7.164e-65	rs11126412	1.54e-70	48757	Amino Acid	Tryptophan Metabolism	1.224	0.077	2.81e-63	ALMS1	TRUE
3-decenoylcarnitine	rs5745442	1:76342858	G	1	76096279	76476360	0.698384	6.60539e-25	rs7534754	5.21214e-36	63361	Lipid	Fatty Acid Metabolism (Acyl Carnitine, Monounsaturated)	-	0.036	0.026	0.1684	FALSE	RP4-595K12.2	0.7053	3.76505819684794e-25	TRUE			N-acetylkynurenine (2)	rs62149774	2	73787652	A	4	73511262	74118611	0.396	2.071e-40	rs11126412	1.54e-70	48757	Amino Acid	Tryptophan Metabolism	1.131	0.088	1.106e-41	ALMS1	TRUE
3-decenoylcarnitine	rs1493367	1:76344011	A	1	76096279	76476360	-0.698688	6.27717e-25	rs7534754	5.21214e-36	63361	Lipid	Fatty Acid Metabolism (Acyl Carnitine, Monounsaturated)	-	-0.035	0.026	0.1824	FALSE	RP4-595K12.2	-0.70578	3.48181820535969e-25	TRUE			N-acetylkynurenine (2)	rs7604682	2	73788026	A	4	73511262	74118611	0.442	2.836e-62	rs11126412	1.54e-70	48757	Amino Acid	Tryptophan Metabolism	1.202	0.076	3.923e-62	ALMS1	TRUE
3-decenoylcarnitine	rs5745445	1:76344332	A	1	76096279	76476360	0.698153	6.79815e-25	rs7534754	5.21214e-36	63361	Lipid	Fatty Acid Metabolism (Acyl Carnitine, Monounsaturated)	-	0.036	0.026	0.1686	FALSE	RP4-595K12.2	0.705067	3.87491677754675e-25	TRUE			N-acetylkynurenine (2)	rs7580750	2	73788126	G	4	73511262	74118611	0.447	6.037e-64	rs11126412	1.54e-70	48757	Amino Acid	Tryptophan Metabolism	1.194	0.076	1.1e-61	ALMS1	TRUE
3-decenoylcarnitine	rs5745449	1:76344711	T	1	76096279	76476360	-0.698581	6.36328e-25	rs7534754	5.21214e-36	63361	Lipid	Fatty Acid Metabolism (Acyl Carnitine, Monounsaturated)	-	-0.035	0.026	0.1824	FALSE	RP4-595K12.2	-0.705671	3.52957690500705e-25	TRUE			N-acetylkynurenine (2)	rs6735946	2	73790058	G	4	73511262	74118611	0.453	6.994e-65	rs11126412	1.54e-70	48757	Amino Acid	Tryptophan Metabolism	1.225	0.077	2.426e-63	ALMS1	TRUE
3-decenoylcarnitine	rs5745458	1:76345429	A	1	76096279	76476360	-0.698563	6.38258e-25	rs7534754	5.21214e-36	63361	Lipid	Fatty Acid Metabolism (Acyl Carnitine, Monounsaturated)	-	-0.035	0.026	0.1824	FALSE	RP4-595K12.2	-0.705652	3.5402786119827e-25	TRUE			N-acetylkynurenine (2)	rs17009149	2	73790368	C	4	73511262	74118611	0.453	8.761e-65	rs11126412	1.54e-70	48757	Amino Acid	Tryptophan Metabolism	1.213	0.076	1.976e-62	ALMS1	TRUE
3-decenoylcarnitine	rs5745469	1:76347394	A	1	76096279	76476360	-0.378769	6.0323e-11	rs7534754	5.21214e-36	63361	Lipid	Fatty Acid Metabolism (Acyl Carnitine, Monounsaturated)	-	-0.016	0.025	0.5341	FALSE	RP4-595K12.2	-0.37833	8.01272141905324e-11	TRUE			N-acetylkynurenine (2)	rs79799178	2	73791235	G	4	73511262	74118611	0.397	1.525e-40	rs11126412	1.54e-70	48757	Amino Acid	Tryptophan Metabolism	1.131	0.088	1.214e-41	ALMS1	TRUE
3-decenoylcarnitine	rs5745485	1:76349534	G	1	76096279	76476360	-0.376611	7.57642e-11	rs7534754	5.21214e-36	63361	Lipid	Fatty Acid Metabolism (Acyl Carnitine, Monounsaturated)	-	-0.018	0.025	0.4787	FALSE	RP4-595K12.2	-0.376156	1.0041288744945e-10	TRUE			N-acetylkynurenine (2)	rs7566315	2	73791808	T	4	73511262	74118611	0.304	8.392e-37	rs11126412	1.54e-70	48757	Amino Acid	Tryptophan Metabolism	0.721	0.06	1.583e-34	ALMS1	TRUE
3-decenoylcarnitine	rs5745491	1:76350159	G	1	76096279	76476360	-0.698247	6.71292e-25	rs7534754	5.21214e-36	63361	Lipid	Fatty Acid Metabolism (Acyl Carnitine, Monounsaturated)	-	-0.035	0.026	0.1824	FALSE	RP4-595K12.2	-0.705309	3.7385553494488e-25	TRUE			N-acetylkynurenine (2)	rs17349818	2	73792207	G	4	73511262	74118611	0.396	2.212e-17	rs11126412	1.54e-70	48757	Amino Acid	Tryptophan Metabolism	1.138	0.15	4.149e-16	ALMS1	TRUE
3-decenoylcarnitine	rs12748741	1:76351193	G	1	76096279	76476360	-0.69735	8.33128e-25	rs7534754	5.21214e-36	63361	Lipid	Fatty Acid Metabolism (Acyl Carnitine, Monounsaturated)	-	-0.035	0.026	0.1871	FALSE	RP4-595K12.2	-0.703963	4.95931569110253e-25	TRUE			N-acetylkynurenine (2)	rs10190002	2	73794054	T	4	73511262	74118611	0.304	7.81e-37	rs11126412	1.54e-70	48757	Amino Acid	Tryptophan Metabolism	0.722	0.06	1.314e-34	ALMS1	TRUE
3-decenoylcarnitine	rs1979700	1:76351493	T	1	76096279	76476360	-0.695697	1.40603e-24	rs7534754	5.21214e-36	63361	Lipid	Fatty Acid Metabolism (Acyl Carnitine, Monounsaturated)	-	-0.038	0.026	0.1524	FALSE	RP4-595K12.2	-0.702167	8.47546310678195e-25	TRUE			N-acetylkynurenine (2)	rs10198549	2	73794404	G	4	73511262	74118611	0.454	5.657e-65	rs11126412	1.54e-70	48757	Amino Acid	Tryptophan Metabolism	1.226	0.077	2.157e-63	ALMS1	TRUE
3-decenoylcarnitine	rs3930134	1:76351622	G	1	76096279	76476360	-0.69841	7.02837e-25	rs7534754	5.21214e-36	63361	Lipid	Fatty Acid Metabolism (Acyl Carnitine, Monounsaturated)	-	-0.035	0.026	0.1867	FALSE	RP4-595K12.2	-0.705459	3.91619425605108e-25	TRUE			N-acetylkynurenine (2)	rs62149777	2	73795364	A	4	73511262	74118611	0.403	6.475e-42	rs11126412	1.54e-70	48757	Amino Acid	Tryptophan Metabolism	1.115	0.087	6.339e-41	ALMS1	TRUE
3-decenoylcarnitine	rs62650847	1:76351642	A	1	76096279	76476360	0.70619	5.1066e-25	rs7534754	5.21214e-36	63361	Lipid	Fatty Acid Metabolism (Acyl Carnitine, Monounsaturated)	-	0.04	0.026	0.125	FALSE	RP4-595K12.2	0.71161	3.59972074407265e-25	TRUE			N-acetylkynurenine (2)	rs9653557	2	73795962	C	4	73511262	74118611	0.454	2.534e-64	rs11126412	1.54e-70	48757	Amino Acid	Tryptophan Metabolism	1.224	0.077	3.197e-63	ALMS1	TRUE
3-decenoylcarnitine	rs62650848	1:76351661	A	1	76096279	76476360	0.701677	7.53147e-25	rs7534754	5.21214e-36	63361	Lipid	Fatty Acid Metabolism (Acyl Carnitine, Monounsaturated)	-	0.039	0.026	0.1336	FALSE	RP4-595K12.2	0.708143	4.53329894300232e-25	TRUE			N-acetylkynurenine (2)	rs10181563	2	73796173	T	4	73511262	74118611	0.449	9.29e-63	rs11126412	1.54e-70	48757	Amino Acid	Tryptophan Metabolism	1.235	0.077	9.137e-64	ALMS1	TRUE
3-decenoylcarnitine	rs78556436	1:76352875	A	1	76096279	76476360	-0.378764	6.03477e-11	rs7534754	5.21214e-36	63361	Lipid	Fatty Acid Metabolism (Acyl Carnitine, Monounsaturated)	-	-0.016	0.025	0.534	FALSE	RP4-595K12.2	-0.378324	8.01640969642709e-11	TRUE			N-acetylkynurenine (2)	rs11126403	2	73796923	G	4	73511262	74118611	0.447	2.48e-63	rs11126412	1.54e-70	48757	Amino Acid	Tryptophan Metabolism	1.196	0.076	1.025e-61	ALMS1	TRUE
3-decenoylcarnitine	rs12127049	1:76353248	A	1	76096279	76476360	0.697699	7.29211e-25	rs7534754	5.21214e-36	63361	Lipid	Fatty Acid Metabolism (Acyl Carnitine, Monounsaturated)	-	0.036	0.026	0.1686	FALSE	RP4-595K12.2	0.704578	4.17747395180535e-25	TRUE			N-acetylkynurenine (2)	rs11126404	2	73796924	A	4	73511262	74118611	0.447	2.48e-63	rs11126412	1.54e-70	48757	Amino Acid	Tryptophan Metabolism	1.196	0.076	1.025e-61	ALMS1	TRUE
3-decenoylcarnitine	rs12124417	1:76353294	C	1	76096279	76476360	0.634569	1.70439e-23	rs7534754	5.21214e-36	63361	Lipid	Fatty Acid Metabolism (Acyl Carnitine, Monounsaturated)	-	0.032	0.025	0.2029	FALSE	RP4-595K12.2	0.634338	2.73514042177195e-23	TRUE			N-acetylkynurenine (2)	rs10185080	2	73797507	A	4	73511262	74118611	0.449	9.299e-63	rs11126412	1.54e-70	48757	Amino Acid	Tryptophan Metabolism	1.235	0.077	9.169e-64	ALMS1	TRUE
3-decenoylcarnitine	rs56159153	1:76353498	G	1	76096279	76476360	-0.376611	7.57642e-11	rs7534754	5.21214e-36	63361	Lipid	Fatty Acid Metabolism (Acyl Carnitine, Monounsaturated)	-	-0.018	0.025	0.4787	FALSE	RP4-595K12.2	-0.376156	1.0041288744945e-10	TRUE			N-acetylkynurenine (2)	rs10197755	2	73797623	A	4	73511262	74118611	0.449	9.299e-63	rs11126412	1.54e-70	48757	Amino Acid	Tryptophan Metabolism	1.235	0.077	9.165e-64	ALMS1	TRUE
3-decenoylcarnitine	rs11161836	1:76354333	T	1	76096279	76476360	0.697679	7.31423e-25	rs7534754	5.21214e-36	63361	Lipid	Fatty Acid Metabolism (Acyl Carnitine, Monounsaturated)	-	0.036	0.026	0.1686	FALSE	RP4-595K12.2	0.704557	4.19014044010675e-25	TRUE			N-acetylkynurenine (2)	rs17009159	2	73797762	T	4	73511262	74118611	0.453	2.693e-64	rs11126412	1.54e-70	48757	Amino Acid	Tryptophan Metabolism	1.227	0.077	2.385e-63	ALMS1	TRUE
3-decenoylcarnitine	rs5745499	1:76354711	C	1	76096279	76476360	-0.536052	7.55084e-23	rs7534754	5.21214e-36	63361	Lipid	Fatty Acid Metabolism (Acyl Carnitine, Monounsaturated)	-	-0.021	0.023	0.3607	FALSE	RP4-595K12.2	-0.544991	2.59809373218432e-23	TRUE			N-acetylkynurenine (2)	rs7583255	2	73797996	G	4	73511262	74118611	0.454	4.717e-65	rs11126412	1.54e-70	48757	Amino Acid	Tryptophan Metabolism	1.226	0.077	1.976e-63	ALMS1	TRUE
3-decenoylcarnitine	rs5745507	1:76356648	A	1	76096279	76476360	-0.555054	4.15552e-24	rs7534754	5.21214e-36	63361	Lipid	Fatty Acid Metabolism (Acyl Carnitine, Monounsaturated)	-	-0.025	0.023	0.2947	FALSE	RP4-595K12.2	-0.560784	2.65838992622769e-24	TRUE			N-acetylkynurenine (2)	rs7598419	2	73798223	G	4	73511262	74118611	0.454	1.908e-64	rs11126412	1.54e-70	48757	Amino Acid	Tryptophan Metabolism	1.228	0.077	2.173e-63	ALMS1	TRUE
3-decenoylcarnitine	rs5745512	1:76357752	C	1	76096279	76476360	-0.539629	5.18859e-23	rs7534754	5.21214e-36	63361	Lipid	Fatty Acid Metabolism (Acyl Carnitine, Monounsaturated)	-	-0.023	0.023	0.3239	FALSE	RP4-595K12.2	-0.549385	1.49878883899038e-23	TRUE			N-acetylkynurenine (2)	rs7586463	2	73798476	C	4	73511262	74118611	0.453	2.687e-64	rs11126412	1.54e-70	48757	Amino Acid	Tryptophan Metabolism	1.227	0.077	2.387e-63	ALMS1	TRUE
3-decenoylcarnitine	rs5745518	1:76358466	G	1	76096279	76476360	-0.555151	4.07862e-24	rs7534754	5.21214e-36	63361	Lipid	Fatty Acid Metabolism (Acyl Carnitine, Monounsaturated)	-	-0.025	0.023	0.294	FALSE	RP4-595K12.2	-0.560875	2.61052123231974e-24	TRUE			N-acetylkynurenine (2)	rs181662420	2	73801634	T	4	73511262	74118611	0.35	5.753e-15	rs11126412	1.54e-70	48757	Amino Acid	Tryptophan Metabolism	1.1	0.138	1.779e-17	ALMS1	TRUE
3-decenoylcarnitine	rs1001160	1:76358591	C	1	76096279	76476360	-0.378321	6.24728e-11	rs7534754	5.21214e-36	63361	Lipid	Fatty Acid Metabolism (Acyl Carnitine, Monounsaturated)	-	-0.018	0.025	0.4787	FALSE	RP4-595K12.2	-0.377837	8.32725866580554e-11	TRUE			N-acetylkynurenine (2)	rs1114380	2	73804708	G	4	73511262	74118611	0.454	1.822e-64	rs11126412	1.54e-70	48757	Amino Acid	Tryptophan Metabolism	1.226	0.077	3.097e-63	ALMS1	TRUE
3-decenoylcarnitine	rs1908089	1:76359308	T	1	76096279	76476360	-0.555182	4.0848e-24	rs7534754	5.21214e-36	63361	Lipid	Fatty Acid Metabolism (Acyl Carnitine, Monounsaturated)	-	-0.025	0.023	0.2932	FALSE	RP4-595K12.2	-0.560911	2.61052123231974e-24	TRUE			N-acetylkynurenine (2)	rs6756885	2	73805172	G	4	73511262	74118611	0.455	3.196e-65	rs11126412	1.54e-70	48757	Amino Acid	Tryptophan Metabolism	1.226	0.077	2.56e-63	ALMS1	TRUE
3-decenoylcarnitine	rs1303870	1:76359535	G	1	76096279	76476360	-0.555187	4.09926e-24	rs7534754	5.21214e-36	63361	Lipid	Fatty Acid Metabolism (Acyl Carnitine, Monounsaturated)	-	-0.025	0.023	0.2927	FALSE	RP4-595K12.2	-0.560919	2.61843905609895e-24	TRUE			N-acetylkynurenine (2)	rs2421553	2	73806198	T	4	73511262	74118611	0.303	9.71e-37	rs11126412	1.54e-70	48757	Amino Acid	Tryptophan Metabolism	0.712	0.06	8.536e-34	ALMS1	TRUE
3-decenoylcarnitine	rs60144605	1:76359699	C	1	76096279	76476360	-0.550504	1.30036e-10	rs7534754	5.21214e-36	63361	Lipid	Fatty Acid Metabolism (Acyl Carnitine, Monounsaturated)	-	-0.02	0.039	0.6126	FALSE	RP4-595K12.2	-0.565298	5.50738399544097e-11	TRUE			N-acetylkynurenine (2)	rs2421554	2	73806202	T	4	73511262	74118611	0.291	4.154e-34	rs11126412	1.54e-70	48757	Amino Acid	Tryptophan Metabolism	0.66	0.059	2.847e-30	ALMS1	TRUE
3-decenoylcarnitine	rs76192904	1:76359995	T	1	76096279	76476360	-0.550599	1.29075e-10	rs7534754	5.21214e-36	63361	Lipid	Fatty Acid Metabolism (Acyl Carnitine, Monounsaturated)	-	-0.02	0.039	0.612	FALSE	RP4-595K12.2	-0.565391	5.46755491080772e-11	TRUE			N-acetylkynurenine (2)	rs10197409	2	73806414	T	4	73511262	74118611	0.448	1.452e-63	rs11126412	1.54e-70	48757	Amino Acid	Tryptophan Metabolism	1.194	0.076	1.751e-61	ALMS1	TRUE
3-decenoylcarnitine	rs5745523	1:76361041	T	1	76096279	76476360	-0.548598	1.78498e-23	rs7534754	5.21214e-36	63361	Lipid	Fatty Acid Metabolism (Acyl Carnitine, Monounsaturated)	-	-0.022	0.024	0.3511	FALSE	RP4-595K12.2	-0.554373	1.15445556385003e-23	TRUE			N-acetylkynurenine (2)	rs7424690	2	73806632	C	4	73511262	74118611	0.454	1.804e-64	rs11126412	1.54e-70	48757	Amino Acid	Tryptophan Metabolism	1.226	0.077	3.119e-63	ALMS1	TRUE
3-decenoylcarnitine	rs2029680	1:76363505	C	1	76096279	76476360	-0.375869	8.46378e-11	rs7534754	5.21214e-36	63361	Lipid	Fatty Acid Metabolism (Acyl Carnitine, Monounsaturated)	-	-0.018	0.025	0.4787	FALSE	RP4-595K12.2	-0.375488	1.10955533776663e-10	TRUE			N-acetylkynurenine (2)	rs10169714	2	73808773	G	4	73511262	74118611	0.455	3.137e-65	rs11126412	1.54e-70	48757	Amino Acid	Tryptophan Metabolism	1.226	0.077	2.605e-63	ALMS1	TRUE
3-decenoylcarnitine	rs113521086	1:76364243	T	1	76096279	76476360	-0.551674	1.18245e-10	rs7534754	5.21214e-36	63361	Lipid	Fatty Acid Metabolism (Acyl Carnitine, Monounsaturated)	-	-0.02	0.039	0.6042	FALSE	RP4-595K12.2	-0.566427	5.01919759461174e-11	TRUE			N-acetylkynurenine (2)	rs6745368	2	73809974	T	4	73511262	74118611	0.454	1.776e-64	rs11126412	1.54e-70	48757	Amino Acid	Tryptophan Metabolism	1.226	0.077	3.158e-63	ALMS1	TRUE
3-decenoylcarnitine	rs6687882	1:76364825	A	1	76096279	76476360	-0.55493	4.31803e-24	rs7534754	5.21214e-36	63361	Lipid	Fatty Acid Metabolism (Acyl Carnitine, Monounsaturated)	-	-0.025	0.023	0.2889	FALSE	RP4-595K12.2	-0.5607	2.73460325264709e-24	TRUE			N-acetylkynurenine (2)	rs7558944	2	73810909	G	4	73511262	74118611	0.455	2.929e-65	rs11126412	1.54e-70	48757	Amino Acid	Tryptophan Metabolism	1.225	0.077	2.796e-63	ALMS1	TRUE
3-decenoylcarnitine	rs5745542	1:76365073	G	1	76096279	76476360	-0.551787	1.17252e-10	rs7534754	5.21214e-36	63361	Lipid	Fatty Acid Metabolism (Acyl Carnitine, Monounsaturated)	-	-0.02	0.039	0.6037	FALSE	RP4-595K12.2	-0.566527	4.98213826838033e-11	TRUE			N-acetylkynurenine (2)	rs13432605	2	73810981	G	4	73511262	74118611	0.454	1.655e-64	rs11126412	1.54e-70	48757	Amino Acid	Tryptophan Metabolism	1.226	0.077	3.407e-63	ALMS1	TRUE
3-decenoylcarnitine	rs5745543	1:76365111	T	1	76096279	76476360	-0.374404	1.03653e-10	rs7534754	5.21214e-36	63361	Lipid	Fatty Acid Metabolism (Acyl Carnitine, Monounsaturated)	-	-0.017	0.025	0.4976	FALSE	RP4-595K12.2	-0.37404	1.35461078674829e-10	TRUE			N-acetylkynurenine (2)	rs9750915	2	73811880	C	4	73511262	74118611	0.455	1.477e-64	rs11126412	1.54e-70	48757	Amino Acid	Tryptophan Metabolism	1.225	0.077	3.968e-63	ALMS1	TRUE
3-decenoylcarnitine	rs964024	1:76365637	C	1	76096279	76476360	-0.554968	4.30715e-24	rs7534754	5.21214e-36	63361	Lipid	Fatty Acid Metabolism (Acyl Carnitine, Monounsaturated)	-	-0.025	0.023	0.2892	FALSE	RP4-595K12.2	-0.560724	2.7359838815739e-24	TRUE			N-acetylkynurenine (2)	rs62149781	2	73812623	C	4	73511262	74118611	0.448	1.648e-62	rs11126412	1.54e-70	48757	Amino Acid	Tryptophan Metabolism	1.231	0.077	2.464e-63	ALMS1	TRUE
3-decenoylcarnitine	rs12078299	1:76365764	A	1	76096279	76476360	0.694607	1.15307e-24	rs7534754	5.21214e-36	63361	Lipid	Fatty Acid Metabolism (Acyl Carnitine, Monounsaturated)	-	0.036	0.026	0.1724	FALSE	RP4-595K12.2	0.701663	6.43107414600147e-25	TRUE			N-acetylkynurenine (2)	rs28879089	2	73812886	A	4	73511262	74118611	0.448	1.966e-62	rs11126412	1.54e-70	48757	Amino Acid	Tryptophan Metabolism	1.227	0.077	5.134e-63	ALMS1	TRUE
3-decenoylcarnitine	rs1586936	1:76366877	C	1	76096279	76476360	-0.554662	9.29171e-11	rs7534754	5.21214e-36	63361	Lipid	Fatty Acid Metabolism (Acyl Carnitine, Monounsaturated)	-	-0.02	0.039	0.6004	FALSE	RP4-595K12.2	-0.569575	3.8844630811654e-11	TRUE			N-acetylkynurenine (2)	rs10170786	2	73812988	T	4	73511262	74118611	0.441	1.642e-61	rs11126412	1.54e-70	48757	Amino Acid	Tryptophan Metabolism	1.201	0.076	8.561e-62	ALMS1	TRUE
3-decenoylcarnitine	rs61770550	1:76366966	T	1	76096279	76476360	0.694408	1.19273e-24	rs7534754	5.21214e-36	63361	Lipid	Fatty Acid Metabolism (Acyl Carnitine, Monounsaturated)	-	0.036	0.026	0.1725	FALSE	RP4-595K12.2	0.70145	6.66902951487434e-25	TRUE			N-acetylkynurenine (2)	rs10173534	2	73813432	T	4	73511262	74118611	0.455	1.244e-64	rs11126412	1.54e-70	48757	Amino Acid	Tryptophan Metabolism	1.224	0.077	5.032e-63	ALMS1	TRUE
3-decenoylcarnitine	rs11161845	1:76367559	C	1	76096279	76476360	0.694306	1.21337e-24	rs7534754	5.21214e-36	63361	Lipid	Fatty Acid Metabolism (Acyl Carnitine, Monounsaturated)	-	0.036	0.026	0.1726	FALSE	RP4-595K12.2	0.701343	6.7878631998448e-25	TRUE			N-acetylkynurenine (2)	rs7609249	2	73813820	A	4	73511262	74118611	0.305	4.877e-37	rs11126412	1.54e-70	48757	Amino Acid	Tryptophan Metabolism	0.719	0.06	2.663e-34	ALMS1	TRUE
3-decenoylcarnitine	rs11161848	1:76367722	G	1	76096279	76476360	-0.375722	8.625e-11	rs7534754	5.21214e-36	63361	Lipid	Fatty Acid Metabolism (Acyl Carnitine, Monounsaturated)	-	-0.018	0.025	0.4787	FALSE	RP4-595K12.2	-0.375354	1.12867395116041e-10	TRUE			N-acetylkynurenine (2)	rs7582606	2	73813945	G	4	73511262	74118611	0.455	1.234e-64	rs11126412	1.54e-70	48757	Amino Acid	Tryptophan Metabolism	1.224	0.077	5.1e-63	ALMS1	TRUE
3-decenoylcarnitine	rs10873787	1:76367797	A	1	76096279	76476360	0.694414	1.19755e-24	rs7534754	5.21214e-36	63361	Lipid	Fatty Acid Metabolism (Acyl Carnitine, Monounsaturated)	-	0.036	0.026	0.1735	FALSE	RP4-595K12.2	0.701445	6.70276806624705e-25	TRUE			N-acetylkynurenine (2)	rs6743576	2	73814333	A	4	73511262	74118611	0.305	4.855e-37	rs11126412	1.54e-70	48757	Amino Acid	Tryptophan Metabolism	0.719	0.06	2.696e-34	ALMS1	TRUE
3-decenoylcarnitine	rs10873788	1:76367857	C	1	76096279	76476360	0.693731	1.03451e-24	rs7534754	5.21214e-36	63361	Lipid	Fatty Acid Metabolism (Acyl Carnitine, Monounsaturated)	-	0.038	0.026	0.1427	FALSE	RP4-595K12.2	0.698402	8.27262973563759e-25	TRUE			N-acetylkynurenine (2)	rs11903916	2	73815328	A	4	73511262	74118611	0.441	3.199e-62	rs11126412	1.54e-70	48757	Amino Acid	Tryptophan Metabolism	1.2	0.076	7.833e-62	ALMS1	TRUE
3-decenoylcarnitine	rs11161853	1:76369494	C	1	76096279	76476360	-0.538001	7.29224e-23	rs7534754	5.21214e-36	63361	Lipid	Fatty Acid Metabolism (Acyl Carnitine, Monounsaturated)	-	-0.022	0.023	0.3445	FALSE	RP4-595K12.2	-0.547811	2.08627299530088e-23	TRUE			N-acetylkynurenine (2)	rs6722867	2	73816285	G	4	73511262	74118611	0.303	1.515e-36	rs11126412	1.54e-70	48757	Amino Acid	Tryptophan Metabolism	0.718	0.06	3.216e-34	ALMS1	TRUE
3-decenoylcarnitine	rs11161854	1:76369617	T	1	76096279	76476360	-0.538706	6.25339e-23	rs7534754	5.21214e-36	63361	Lipid	Fatty Acid Metabolism (Acyl Carnitine, Monounsaturated)	-	-0.023	0.023	0.3279	FALSE	RP4-595K12.2	-0.548494	1.79646288529596e-23	TRUE			N-acetylkynurenine (2)	rs2421555	2	73816955	A	4	73511262	74118611	0.448	1.116e-63	rs11126412	1.54e-70	48757	Amino Acid	Tryptophan Metabolism	1.195	0.076	1.489e-61	ALMS1	TRUE
3-decenoylcarnitine	rs12130324	1:76370012	G	1	76096279	76476360	-0.375722	8.625e-11	rs7534754	5.21214e-36	63361	Lipid	Fatty Acid Metabolism (Acyl Carnitine, Monounsaturated)	-	-0.018	0.025	0.4787	FALSE	RP4-595K12.2	-0.375354	1.12867395116041e-10	TRUE			N-acetylkynurenine (2)	rs7603647	2	73817238	A	4	73511262	74118611	0.447	2.123e-62	rs11126412	1.54e-70	48757	Amino Acid	Tryptophan Metabolism	1.229	0.077	3.573e-63	ALMS1	TRUE
3-decenoylcarnitine	rs11161857	1:76370228	C	1	76096279	76476360	0.693746	1.32876e-24	rs7534754	5.21214e-36	63361	Lipid	Fatty Acid Metabolism (Acyl Carnitine, Monounsaturated)	-	0.036	0.026	0.1729	FALSE	RP4-595K12.2	0.700749	7.4671325375941e-25	TRUE			N-acetylkynurenine (2)	rs7607892	2	73818707	T	4	73511262	74118611	0.448	1.505e-62	rs11126412	1.54e-70	48757	Amino Acid	Tryptophan Metabolism	1.228	0.077	5.167e-63	ALMS1	TRUE
3-decenoylcarnitine	rs11161859	1:76370600	C	1	76096279	76476360	-0.555116	4.31368e-24	rs7534754	5.21214e-36	63361	Lipid	Fatty Acid Metabolism (Acyl Carnitine, Monounsaturated)	-	-0.025	0.023	0.2911	FALSE	RP4-595K12.2	-0.560781	2.78756024343771e-24	TRUE			N-acetylkynurenine (2)	rs13391552	2	73818936	A	4	73511262	74118611	0.453	6.937e-64	rs11126412	1.54e-70	48757	Amino Acid	Tryptophan Metabolism	1.227	0.077	9.355e-63	ALMS1	TRUE
3-decenoylcarnitine	rs12078893	1:76370862	C	1	76096279	76476360	-0.552082	1.17174e-10	rs7534754	5.21214e-36	63361	Lipid	Fatty Acid Metabolism (Acyl Carnitine, Monounsaturated)	-	-0.02	0.039	0.6089	FALSE	RP4-595K12.2	-0.566569	5.07750997558222e-11	TRUE			N-acetylkynurenine (2)	rs62149782	2	73819028	C	4	73511262	74118611	0.376	3.521e-38	rs11126412	1.54e-70	48757	Amino Acid	Tryptophan Metabolism	1.042	0.084	8.89e-39	ALMS1	TRUE
3-decenoylcarnitine	rs7523573	1:76372020	T	1	76096279	76476360	0.693308	1.42101e-24	rs7534754	5.21214e-36	63361	Lipid	Fatty Acid Metabolism (Acyl Carnitine, Monounsaturated)	-	0.036	0.026	0.1731	FALSE	RP4-595K12.2	0.700287	8.01780536928288e-25	TRUE			N-acetylkynurenine (2)	rs6710438	2	73820108	C	4	73511262	74118611	0.455	8.303e-65	rs11126412	1.54e-70	48757	Amino Acid	Tryptophan Metabolism	1.222	0.077	8.314e-63	ALMS1	TRUE
3-decenoylcarnitine	rs1845277	1:76372546	C	1	76096279	76476360	-0.552096	1.1748e-10	rs7534754	5.21214e-36	63361	Lipid	Fatty Acid Metabolism (Acyl Carnitine, Monounsaturated)	-	-0.02	0.039	0.6106	FALSE	RP4-595K12.2	-0.566504	5.1228669622232e-11	TRUE			N-acetylkynurenine (2)	rs78450880	2	73821381	G	4	73511262	74118611	0.455	2.879e-65	rs11126412	1.54e-70	48757	Amino Acid	Tryptophan Metabolism	1.218	0.077	1.695e-62	ALMS1	TRUE
3-decenoylcarnitine	rs1845276	1:76372604	C	1	76096279	76476360	-0.555186	4.27682e-24	rs7534754	5.21214e-36	63361	Lipid	Fatty Acid Metabolism (Acyl Carnitine, Monounsaturated)	-	-0.025	0.023	0.2917	FALSE	RP4-595K12.2	-0.560816	2.78053403951837e-24	TRUE			N-acetylkynurenine (2)	rs79145598	2	73821382	A	4	73511262	74118611	0.455	3.228e-65	rs11126412	1.54e-70	48757	Amino Acid	Tryptophan Metabolism	1.216	0.077	3.326e-62	ALMS1	TRUE
3-decenoylcarnitine	rs61770552	1:76373050	C	1	76096279	76476360	0.693056	1.47583e-24	rs7534754	5.21214e-36	63361	Lipid	Fatty Acid Metabolism (Acyl Carnitine, Monounsaturated)	-	0.036	0.026	0.1733	FALSE	RP4-595K12.2	0.700022	8.33969559641597e-25	TRUE			N-acetylkynurenine (2)	rs62149783	2	73821384	A	4	73511262	74118611	0.455	3.228e-65	rs11126412	1.54e-70	48757	Amino Acid	Tryptophan Metabolism	1.216	0.077	3.326e-62	ALMS1	TRUE
3-decenoylcarnitine	rs10873795	1:76373684	C	1	76096279	76476360	-0.555199	4.27898e-24	rs7534754	5.21214e-36	63361	Lipid	Fatty Acid Metabolism (Acyl Carnitine, Monounsaturated)	-	-0.025	0.023	0.2921	FALSE	RP4-595K12.2	-0.560809	2.79319399007152e-24	TRUE			N-acetylkynurenine (2)	rs11893881	2	73824373	A	4	73511262	74118611	0.446	1.199e-62	rs11126412	1.54e-70	48757	Amino Acid	Tryptophan Metabolism	1.229	0.077	3.847e-63	ALMS1	TRUE
3-decenoylcarnitine	rs67487205	1:76373756	C	1	76096279	76476360	0.69288	1.51431e-24	rs7534754	5.21214e-36	63361	Lipid	Fatty Acid Metabolism (Acyl Carnitine, Monounsaturated)	-	0.036	0.026	0.1734	FALSE	RP4-595K12.2	0.699838	8.57008344511978e-25	TRUE			N-acetylkynurenine (2)	rs6732440	2	73827099	G	4	73511262	74118611	-0.292	3.798e-34	rs11126412	1.54e-70	48757	Amino Acid	Tryptophan Metabolism	-0.723	0.06	1.36e-34	ALMS1	TRUE
3-decenoylcarnitine	rs12138898	1:76375183	T	1	76096279	76476360	-0.377032	7.63358e-11	rs7534754	5.21214e-36	63361	Lipid	Fatty Acid Metabolism (Acyl Carnitine, Monounsaturated)	-	-0.018	0.025	0.482	FALSE	RP4-595K12.2	-0.376614	1.00685441778975e-10	TRUE			N-acetylkynurenine (2)	rs6745560	2	73827117	G	4	73511262	74118611	-0.291	5.207e-34	rs11126412	1.54e-70	48757	Amino Acid	Tryptophan Metabolism	-0.718	0.06	2.726e-34	ALMS1	TRUE
3-decenoylcarnitine	rs1021464	1:76375415	A	1	76096279	76476360	-0.552025	1.18445e-10	rs7534754	5.21214e-36	63361	Lipid	Fatty Acid Metabolism (Acyl Carnitine, Monounsaturated)	-	-0.02	0.039	0.6135	FALSE	RP4-595K12.2	-0.566301	5.2190675855482e-11	TRUE			N-acetylkynurenine (2)	rs1320374	2	73828310	C	4	73511262	74118611	-0.299	1.235e-35	rs11126412	1.54e-70	48757	Amino Acid	Tryptophan Metabolism	-0.718	0.06	2.953e-34	ALMS1	TRUE
3-decenoylcarnitine	rs1021462	1:76376154	A	1	76096279	76476360	-0.538255	6.8271e-23	rs7534754	5.21214e-36	63361	Lipid	Fatty Acid Metabolism (Acyl Carnitine, Monounsaturated)	-	-0.022	0.023	0.3351	FALSE	RP4-595K12.2	-0.547952	1.9961046589199e-23	TRUE			N-acetylkynurenine (2)	rs1052161	2	73828538	A	4	73511262	74118611	-0.297	3e-35	rs11126412	1.54e-70	48757	Amino Acid	Tryptophan Metabolism	-0.719	0.06	2.256e-34	ALMS1	TRUE
3-decenoylcarnitine	rs12087636	1:76376846	C	1	76096279	76476360	-0.555204	4.3028e-24	rs7534754	5.21214e-36	63361	Lipid	Fatty Acid Metabolism (Acyl Carnitine, Monounsaturated)	-	-0.025	0.023	0.2933	FALSE	RP4-595K12.2	-0.560756	2.83867587097246e-24	TRUE			N-acetylkynurenine (2)	rs1052162	2	73829372	T	4	73511262	74118611	0.447	2.455e-63	rs11126412	1.54e-70	48757	Amino Acid	Tryptophan Metabolism	1.191	0.076	4.539e-61	ALMS1	TRUE
3-decenoylcarnitine	rs10873797	1:76377191	T	1	76096279	76476360	-0.375722	8.625e-11	rs7534754	5.21214e-36	63361	Lipid	Fatty Acid Metabolism (Acyl Carnitine, Monounsaturated)	-	-0.018	0.025	0.4787	FALSE	RP4-595K12.2	-0.375354	1.12867395116041e-10	TRUE			N-acetylkynurenine (2)	rs7576245	2	73829678	T	4	73511262	74118611	0.446	2.676e-63	rs11126412	1.54e-70	48757	Amino Acid	Tryptophan Metabolism	1.19	0.076	4.874e-61	ALMS1	TRUE
3-decenoylcarnitine	rs5745545	1:76377356	G	1	76096279	76476360	-0.379495	5.46839e-11	rs7534754	5.21214e-36	63361	Lipid	Fatty Acid Metabolism (Acyl Carnitine, Monounsaturated)	-	-0.017	0.025	0.4935	FALSE	RP4-595K12.2	-0.379269	7.08595187474858e-11	TRUE			N-acetylkynurenine (2)	rs6546849	2	73831037	G	4	73511262	74118611	0.445	1.854e-63	rs11126412	1.54e-70	48757	Amino Acid	Tryptophan Metabolism	1.188	0.076	5.064e-61	ALMS1	TRUE
3-decenoylcarnitine	rs5745546	1:76378038	A	1	76096279	76476360	-0.559158	2.34206e-24	rs7534754	5.21214e-36	63361	Lipid	Fatty Acid Metabolism (Acyl Carnitine, Monounsaturated)	-	-0.023	0.024	0.333	FALSE	RP4-595K12.2	-0.564473	1.5806852304429e-24	TRUE			N-acetylkynurenine (2)	rs6546850	2	73831147	T	4	73511262	74118611	0.446	7.665e-64	rs11126412	1.54e-70	48757	Amino Acid	Tryptophan Metabolism	1.187	0.076	6.189e-61	ALMS1	TRUE
3-decenoylcarnitine	rs5745547	1:76378275	C	1	76096279	76476360	-0.375722	8.625e-11	rs7534754	5.21214e-36	63361	Lipid	Fatty Acid Metabolism (Acyl Carnitine, Monounsaturated)	-	-0.018	0.025	0.4787	FALSE	RP4-595K12.2	-0.375354	1.12867395116041e-10	TRUE			N-acetylkynurenine (2)	rs1815027	2	73831840	C	4	73511262	74118611	-0.284	1.248e-32	rs11126412	1.54e-70	48757	Amino Acid	Tryptophan Metabolism	-0.716	0.06	3.293e-34	ALMS1	TRUE
3-decenoylcarnitine	rs5745553	1:76379135	T	1	76096279	76476360	-0.375722	8.625e-11	rs7534754	5.21214e-36	63361	Lipid	Fatty Acid Metabolism (Acyl Carnitine, Monounsaturated)	-	-0.018	0.025	0.4787	FALSE	RP4-595K12.2	-0.375354	1.12867395116041e-10	TRUE			N-acetylkynurenine (2)	rs2421667	2	73832459	C	4	73511262	74118611	-0.289	2.469e-33	rs11126412	1.54e-70	48757	Amino Acid	Tryptophan Metabolism	-0.721	0.06	2.049e-34	ALMS1	TRUE
3-decenoylcarnitine	rs5745554	1:76379197	C	1	76096279	76476360	-0.555176	4.33113e-24	rs7534754	5.21214e-36	63361	Lipid	Fatty Acid Metabolism (Acyl Carnitine, Monounsaturated)	-	-0.025	0.023	0.2942	FALSE	RP4-595K12.2	-0.560686	2.88053331244202e-24	TRUE			N-acetylkynurenine (2)	rs7587577	2	73832786	T	4	73511262	74118611	0.445	9.061e-62	rs11126412	1.54e-70	48757	Amino Acid	Tryptophan Metabolism	1.221	0.077	2.079e-62	ALMS1	TRUE
3-decenoylcarnitine	rs5745557	1:76379337	A	1	76096279	76476360	-0.555173	4.33332e-24	rs7534754	5.21214e-36	63361	Lipid	Fatty Acid Metabolism (Acyl Carnitine, Monounsaturated)	-	-0.025	0.023	0.2943	FALSE	RP4-595K12.2	-0.56068	2.88489847161909e-24	TRUE			N-acetylkynurenine (2)	rs6546851	2	73833283	T	4	73511262	74118611	0.438	8.645e-61	rs11126412	1.54e-70	48757	Amino Acid	Tryptophan Metabolism	1.192	0.076	5.47e-61	ALMS1	TRUE
3-decenoylcarnitine	rs5745558	1:76379497	T	1	76096279	76476360	-0.555169	4.3377e-24	rs7534754	5.21214e-36	63361	Lipid	Fatty Acid Metabolism (Acyl Carnitine, Monounsaturated)	-	-0.025	0.023	0.2943	FALSE	RP4-595K12.2	-0.560672	2.88927024693129e-24	TRUE			N-acetylkynurenine (2)	rs6546852	2	73833431	A	4	73511262	74118611	0.446	7.876e-64	rs11126412	1.54e-70	48757	Amino Acid	Tryptophan Metabolism	1.187	0.076	6.337e-61	ALMS1	TRUE
3-decenoylcarnitine	rs5745559	1:76379517	C	1	76096279	76476360	-0.555168	4.3377e-24	rs7534754	5.21214e-36	63361	Lipid	Fatty Acid Metabolism (Acyl Carnitine, Monounsaturated)	-	-0.025	0.023	0.2943	FALSE	RP4-595K12.2	-0.56067	2.88927024693129e-24	TRUE			N-acetylkynurenine (2)	rs6546853	2	73833739	A	4	73511262	74118611	0.446	7.908e-64	rs11126412	1.54e-70	48757	Amino Acid	Tryptophan Metabolism	1.187	0.076	6.353e-61	ALMS1	TRUE
3-decenoylcarnitine	rs5745562	1:76379807	A	1	76096279	76476360	0.691334	1.88134e-24	rs7534754	5.21214e-36	63361	Lipid	Fatty Acid Metabolism (Acyl Carnitine, Monounsaturated)	-	0.036	0.026	0.1735	FALSE	RP4-595K12.2	0.698207	1.07767457580657e-24	TRUE			N-acetylkynurenine (2)	rs6546854	2	73834034	G	4	73511262	74118611	0.453	8.583e-65	rs11126412	1.54e-70	48757	Amino Acid	Tryptophan Metabolism	1.215	0.077	2.631e-62	ALMS1	TRUE
3-decenoylcarnitine	rs7519526	1:76380954	T	1	76096279	76476360	0.558417	2.83295e-24	rs7534754	5.21214e-36	63361	Lipid	Fatty Acid Metabolism (Acyl Carnitine, Monounsaturated)	-	0.024	0.024	0.3094	FALSE	RP4-595K12.2	0.56345	2.01602525796324e-24	TRUE			N-acetylkynurenine (2)	rs4852308	2	73834035	G	4	73511262	74118611	-0.294	9.349e-35	rs11126412	1.54e-70	48757	Amino Acid	Tryptophan Metabolism	-0.717	0.06	3.499e-34	ALMS1	TRUE
3-decenoylcarnitine	rs7513194	1:76382664	C	1	76096279	76476360	0.375403	8.96864e-11	rs7534754	5.21214e-36	63361	Lipid	Fatty Acid Metabolism (Acyl Carnitine, Monounsaturated)	-	0.019	0.025	0.452	FALSE	RP4-595K12.2	0.374929	1.18949070370465e-10	TRUE			N-acetylkynurenine (2)	rs62149804	2	73837006	A	4	73511262	74118611	0.391	1.38e-40	rs11126412	1.54e-70	48757	Amino Acid	Tryptophan Metabolism	1.071	0.085	1.148e-39	ALMS1	TRUE
3-decenoylcarnitine	rs946163	1:76383049	A	1	76096279	76476360	-0.377878	6.87329e-11	rs7534754	5.21214e-36	63361	Lipid	Fatty Acid Metabolism (Acyl Carnitine, Monounsaturated)	-	-0.016	0.025	0.534	FALSE	RP4-595K12.2	-0.377525	9.01461965808421e-11	TRUE			N-acetylkynurenine (2)	rs6546856	2	73837751	C	4	73511262	74118611	0.437	8.386e-63	rs11126412	1.54e-70	48757	Amino Acid	Tryptophan Metabolism	1.153	0.074	1.562e-59	ALMS1	TRUE
3-decenoylcarnitine	rs10782582	1:76383297	G	1	76096279	76476360	0.536976	8.15006e-23	rs7534754	5.21214e-36	63361	Lipid	Fatty Acid Metabolism (Acyl Carnitine, Monounsaturated)	-	0.023	0.023	0.3242	FALSE	RP4-595K12.2	0.54628	2.57120821746527e-23	TRUE			N-acetylkynurenine (2)	rs6546857	2	73837955	G	4	73511262	74118611	0.443	2.969e-63	rs11126412	1.54e-70	48757	Amino Acid	Tryptophan Metabolism	1.189	0.075	1.474e-61	ALMS1	TRUE
3-decenoylcarnitine	rs6671871	1:76383511	T	1	76096279	76476360	0.55827	2.67049e-24	rs7534754	5.21214e-36	63361	Lipid	Fatty Acid Metabolism (Acyl Carnitine, Monounsaturated)	-	0.023	0.024	0.3233	FALSE	RP4-595K12.2	0.563203	1.9391789111172e-24	TRUE			N-acetylkynurenine (2)	rs6546858	2	73838613	A	4	73511262	74118611	0.447	6.169e-64	rs11126412	1.54e-70	48757	Amino Acid	Tryptophan Metabolism	1.187	0.076	6.531e-61	ALMS1	TRUE
3-decenoylcarnitine	rs77585798	1:76385233	T	1	76096279	76476360	-0.552436	1.19608e-10	rs7534754	5.21214e-36	63361	Lipid	Fatty Acid Metabolism (Acyl Carnitine, Monounsaturated)	-	-0.017	0.039	0.6587	FALSE	RP4-595K12.2	-0.566011	5.59763530641363e-11	TRUE			N-acetylkynurenine (2)	rs6745480	2	73840055	A	4	73511262	74118611	0.447	6.153e-64	rs11126412	1.54e-70	48757	Amino Acid	Tryptophan Metabolism	1.187	0.076	6.527e-61	ALMS1	TRUE
3-decenoylcarnitine	rs11161887	1:76386305	G	1	76096279	76476360	0.554293	4.92363e-24	rs7534754	5.21214e-36	63361	Lipid	Fatty Acid Metabolism (Acyl Carnitine, Monounsaturated)	-	0.025	0.024	0.2845	FALSE	RP4-595K12.2	0.559446	3.50724808492848e-24	TRUE			N-acetylkynurenine (2)	rs2421577	2	73840998	T	4	73511262	74118611	0.438	6.713e-61	rs11126412	1.54e-70	48757	Amino Acid	Tryptophan Metabolism	1.192	0.076	5.618e-61	ALMS1	TRUE
3-decenoylcarnitine	rs10873799	1:76386508	G	1	76096279	76476360	0.554514	4.72637e-24	rs7534754	5.21214e-36	63361	Lipid	Fatty Acid Metabolism (Acyl Carnitine, Monounsaturated)	-	0.025	0.024	0.2835	FALSE	RP4-595K12.2	0.559694	3.35148231475379e-24	TRUE			N-acetylkynurenine (2)	rs6546859	2	73842055	A	4	73511262	74118611	0.447	5.594e-64	rs11126412	1.54e-70	48757	Amino Acid	Tryptophan Metabolism	1.188	0.076	6.264e-61	ALMS1	TRUE
3-decenoylcarnitine	rs2131557	1:76388589	C	1	76096279	76476360	0.37658	7.76388e-11	rs7534754	5.21214e-36	63361	Lipid	Fatty Acid Metabolism (Acyl Carnitine, Monounsaturated)	-	0.019	0.025	0.4446	FALSE	RP4-595K12.2	0.376258	1.01372664228274e-10	TRUE			N-acetylkynurenine (2)	rs76197226	2	73842218	G	4	73511262	74118611	0.404	9.265e-28	rs11126412	1.54e-70	48757	Amino Acid	Tryptophan Metabolism	1.144	0.116	1.46e-25	ALMS1	TRUE
3-decenoylcarnitine	rs1770892	1:76389359	C	1	76096279	76476360	-0.376907	7.45766e-11	rs7534754	5.21214e-36	63361	Lipid	Fatty Acid Metabolism (Acyl Carnitine, Monounsaturated)	-	-0.018	0.025	0.471	FALSE	RP4-595K12.2	-0.376692	9.6062638100453e-11	TRUE			N-acetylkynurenine (2)	rs7566364	2	73842889	C	4	73511262	74118611	0.447	5.32e-64	rs11126412	1.54e-70	48757	Amino Acid	Tryptophan Metabolism	1.188	0.076	6.192e-61	ALMS1	TRUE
3-decenoylcarnitine	rs1689270	1:76390937	G	1	76096279	76476360	-0.37907	5.93321e-11	rs7534754	5.21214e-36	63361	Lipid	Fatty Acid Metabolism (Acyl Carnitine, Monounsaturated)	-	-0.016	0.025	0.5258	FALSE	RP4-595K12.2	-0.378872	7.65782236397331e-11	TRUE			N-acetylkynurenine (2)	rs75811834	2	73843512	A	4	73511262	74118611	0.344	1.516e-14	rs11126412	1.54e-70	48757	Amino Acid	Tryptophan Metabolism	1.081	0.137	4.422e-17	ALMS1	TRUE
3-decenoylcarnitine	rs1796827	1:76391536	T	1	76096279	76476360	-0.376912	7.45195e-11	rs7534754	5.21214e-36	63361	Lipid	Fatty Acid Metabolism (Acyl Carnitine, Monounsaturated)	-	-0.018	0.025	0.471	FALSE	RP4-595K12.2	-0.376698	9.5979155952768e-11	TRUE			N-acetylkynurenine (2)	rs4346412	2	73843571	T	4	73511262	74118611	-0.294	1.166e-34	rs11126412	1.54e-70	48757	Amino Acid	Tryptophan Metabolism	-0.71	0.06	1.183e-33	ALMS1	TRUE
3-decenoylcarnitine	rs1628063	1:76391646	G	1	76096279	76476360	-0.376912	7.45195e-11	rs7534754	5.21214e-36	63361	Lipid	Fatty Acid Metabolism (Acyl Carnitine, Monounsaturated)	-	-0.018	0.025	0.471	FALSE	RP4-595K12.2	-0.376698	9.5979155952768e-11	TRUE			N-acetylkynurenine (2)	rs6546860	2	73844249	A	4	73511262	74118611	0.448	3.126e-64	rs11126412	1.54e-70	48757	Amino Acid	Tryptophan Metabolism	1.191	0.076	3.829e-61	ALMS1	TRUE
3-decenoylcarnitine	rs10732723	1:76392437	T	1	76096279	76476360	-0.685659	2.14515e-24	rs7534754	5.21214e-36	63361	Lipid	Fatty Acid Metabolism (Acyl Carnitine, Monounsaturated)	-	-0.032	0.026	0.2104	FALSE	RP4-595K12.2	-0.692314	1.24124299927435e-24	TRUE			N-acetylkynurenine (2)	rs13427832	2	73844818	A	4	73511262	74118611	0.448	1.708e-63	rs11126412	1.54e-70	48757	Amino Acid	Tryptophan Metabolism	1.191	0.076	4.358e-61	ALMS1	TRUE
3-decenoylcarnitine	rs11161902	1:76392498	G	1	76096279	76476360	-0.37907	5.93321e-11	rs7534754	5.21214e-36	63361	Lipid	Fatty Acid Metabolism (Acyl Carnitine, Monounsaturated)	-	-0.016	0.025	0.5258	FALSE	RP4-595K12.2	-0.378872	7.65782236397331e-11	TRUE			N-acetylkynurenine (2)	rs10209517	2	73845392	G	4	73511262	74118611	0.448	1.722e-63	rs11126412	1.54e-70	48757	Amino Acid	Tryptophan Metabolism	1.192	0.076	3.272e-61	ALMS1	TRUE
3-decenoylcarnitine	rs10732724	1:76392504	T	1	76096279	76476360	-0.394784	8.82951e-12	rs7534754	5.21214e-36	63361	Lipid	Fatty Acid Metabolism (Acyl Carnitine, Monounsaturated)	-	-0.023	0.023	0.3299	FALSE	RP4-595K12.2	-0.391028	1.77741646491514e-11	TRUE			N-acetylkynurenine (2)	rs13009035	2	73845709	C	4	73511262	74118611	-0.296	5.534e-35	rs11126412	1.54e-70	48757	Amino Acid	Tryptophan Metabolism	-0.722	0.06	1.802e-34	ALMS1	TRUE
3-decenoylcarnitine	rs1689271	1:76392862	T	1	76096279	76476360	-0.394784	8.82951e-12	rs7534754	5.21214e-36	63361	Lipid	Fatty Acid Metabolism (Acyl Carnitine, Monounsaturated)	-	-0.023	0.023	0.3299	FALSE	RP4-595K12.2	-0.391028	1.77741646491514e-11	TRUE			N-acetylkynurenine (2)	rs7596773	2	73846000	T	4	73511262	74118611	0.453	5.563e-64	rs11126412	1.54e-70	48757	Amino Acid	Tryptophan Metabolism	1.219	0.077	1.756e-62	ALMS1	TRUE
3-decenoylcarnitine	rs11161904	1:76394898	T	1	76096279	76476360	0.376119	8.18457e-11	rs7534754	5.21214e-36	63361	Lipid	Fatty Acid Metabolism (Acyl Carnitine, Monounsaturated)	-	0.019	0.025	0.4581	FALSE	RP4-595K12.2	0.375799	1.06708749773928e-10	TRUE			N-acetylkynurenine (2)	rs6723247	2	73846749	G	4	73511262	74118611	0.449	2.916e-64	rs11126412	1.54e-70	48757	Amino Acid	Tryptophan Metabolism	1.192	0.076	2.608e-61	ALMS1	TRUE
3-decenoylcarnitine	rs1796815	1:76396793	G	1	76096279	76476360	-0.379073	5.932e-11	rs7534754	5.21214e-36	63361	Lipid	Fatty Acid Metabolism (Acyl Carnitine, Monounsaturated)	-	-0.016	0.025	0.5258	FALSE	RP4-595K12.2	-0.378874	7.6562563252945e-11	TRUE			N-acetylkynurenine (2)	rs13409366	2	73846767	G	4	73511262	74118611	0.455	4.165e-65	rs11126412	1.54e-70	48757	Amino Acid	Tryptophan Metabolism	1.218	0.077	1.269e-62	ALMS1	TRUE
3-decenoylcarnitine	rs17650138	1:76398887	G	1	76096279	76476360	0.687445	3.2335e-24	rs7534754	5.21214e-36	63361	Lipid	Fatty Acid Metabolism (Acyl Carnitine, Monounsaturated)	-	0.036	0.026	0.1719	FALSE	RP4-595K12.2	0.694225	1.87943717482195e-24	TRUE			N-acetylkynurenine (2)	rs6726694	2	73847230	G	4	73511262	74118611	0.449	2.436e-64	rs11126412	1.54e-70	48757	Amino Acid	Tryptophan Metabolism	1.192	0.076	2.498e-61	ALMS1	TRUE
3-decenoylcarnitine	rs1630587	1:76399787	C	1	76096279	76476360	-0.376876	7.49321e-11	rs7534754	5.21214e-36	63361	Lipid	Fatty Acid Metabolism (Acyl Carnitine, Monounsaturated)	-	-0.018	0.025	0.471	FALSE	RP4-595K12.2	-0.376664	9.64860747844072e-11	TRUE			N-acetylkynurenine (2)	rs56131703	2	73847260	T	4	73511262	74118611	0.406	1.496e-42	rs11126412	1.54e-70	48757	Amino Acid	Tryptophan Metabolism	1.118	0.087	4.416e-41	ALMS1	TRUE
3-decenoylcarnitine	rs12090849	1:76400261	C	1	76096279	76476360	0.6892	2.31153e-24	rs7534754	5.21214e-36	63361	Lipid	Fatty Acid Metabolism (Acyl Carnitine, Monounsaturated)	-	0.037	0.026	0.1613	FALSE	RP4-595K12.2	0.695918	1.35107367384227e-24	TRUE			N-acetylkynurenine (2)	rs34760583	2	73847901	G	4	73511262	74118611	0.468	1.722e-68	rs11126412	1.54e-70	48757	Amino Acid	Tryptophan Metabolism	1.272	0.078	1.221e-66	ALMS1	TRUE
3-decenoylcarnitine	rs1796813	1:76400403	A	1	76096279	76476360	-0.381602	4.67596e-11	rs7534754	5.21214e-36	63361	Lipid	Fatty Acid Metabolism (Acyl Carnitine, Monounsaturated)	-	-0.013	0.025	0.5986	FALSE	RP4-595K12.2	-0.381536	5.95965948426391e-11	TRUE			N-acetylkynurenine (2)	rs79234109	2	73848354	A	4	73511262	74118611	0.433	9.175e-47	rs11126412	1.54e-70	48757	Amino Acid	Tryptophan Metabolism	1.241	0.092	1.208e-46	ALMS1	TRUE
3-decenoylcarnitine	rs11588578	1:76400539	G	1	76096279	76476360	0.6892	2.31153e-24	rs7534754	5.21214e-36	63361	Lipid	Fatty Acid Metabolism (Acyl Carnitine, Monounsaturated)	-	0.037	0.026	0.1613	FALSE	RP4-595K12.2	0.695918	1.35107367384227e-24	TRUE			N-acetylkynurenine (2)	rs13391258	2	73848933	T	4	73511262	74118611	0.468	1.622e-68	rs11126412	1.54e-70	48757	Amino Acid	Tryptophan Metabolism	1.272	0.078	1.166e-66	ALMS1	TRUE
3-decenoylcarnitine	rs1770890	1:76401117	G	1	76096279	76476360	-0.685781	2.11078e-24	rs7534754	5.21214e-36	63361	Lipid	Fatty Acid Metabolism (Acyl Carnitine, Monounsaturated)	-	-0.032	0.026	0.2104	FALSE	RP4-595K12.2	-0.692441	1.22012622410835e-24	TRUE			N-acetylkynurenine (2)	rs6705977	2	73849170	G	4	73511262	74118611	0.468	1.5e-68	rs11126412	1.54e-70	48757	Amino Acid	Tryptophan Metabolism	1.272	0.078	1.112e-66	ALMS1	TRUE
3-decenoylcarnitine	rs1770889	1:76401166	G	1	76096279	76476360	-0.376859	7.51354e-11	rs7534754	5.21214e-36	63361	Lipid	Fatty Acid Metabolism (Acyl Carnitine, Monounsaturated)	-	-0.018	0.025	0.471	FALSE	RP4-595K12.2	-0.376647	9.67380645731744e-11	TRUE			N-acetylkynurenine (2)	rs6546861	2	73849861	T	4	73511262	74118611	0.468	1.534e-68	rs11126412	1.54e-70	48757	Amino Acid	Tryptophan Metabolism	1.272	0.078	1.118e-66	ALMS1	TRUE
3-decenoylcarnitine	rs931507	1:76401577	A	1	76096279	76476360	-0.685871	2.08642e-24	rs7534754	5.21214e-36	63361	Lipid	Fatty Acid Metabolism (Acyl Carnitine, Monounsaturated)	-	-0.032	0.026	0.2103	FALSE	RP4-595K12.2	-0.692533	1.20543696127213e-24	TRUE			N-acetylkynurenine (2)	rs6711001	2	73850820	G	4	73511262	74118611	0.467	2.049e-68	rs11126412	1.54e-70	48757	Amino Acid	Tryptophan Metabolism	1.272	0.078	1.113e-66	ALMS1	TRUE
3-decenoylcarnitine	rs1770887	1:76401812	G	1	76096279	76476360	-0.684704	4.31585e-24	rs7534754	5.21214e-36	63361	Lipid	Fatty Acid Metabolism (Acyl Carnitine, Monounsaturated)	-	-0.033	0.026	0.2007	FALSE	RP4-595K12.2	-0.690795	2.76234869507512e-24	TRUE			N-acetylkynurenine (2)	rs6718843	2	73852505	A	4	73511262	74118611	0.464	9.78e-67	rs11126412	1.54e-70	48757	Amino Acid	Tryptophan Metabolism	1.277	0.078	1.679e-66	ALMS1	TRUE
3-decenoylcarnitine	rs1796812	1:76401831	C	1	76096279	76476360	-0.389915	1.8128e-11	rs7534754	5.21214e-36	63361	Lipid	Fatty Acid Metabolism (Acyl Carnitine, Monounsaturated)	-	-0.023	0.024	0.3226	FALSE	RP4-595K12.2	-0.385591	3.84182585029837e-11	TRUE			N-acetylkynurenine (2)	rs113165835	2	73854145	G	4	73511262	74118611	0.346	1.057e-14	rs11126412	1.54e-70	48757	Amino Acid	Tryptophan Metabolism	1.077	0.137	5.478e-17	ALMS1	TRUE
3-decenoylcarnitine	rs1770885	1:76402212	T	1	76096279	76476360	-0.689988	1.21276e-24	rs7534754	5.21214e-36	63361	Lipid	Fatty Acid Metabolism (Acyl Carnitine, Monounsaturated)	-	-0.033	0.026	0.208	FALSE	RP4-595K12.2	-0.696756	6.90184549098419e-25	TRUE			N-acetylkynurenine (2)	rs111540621	2	73854394	G	4	73511262	74118611	0.472	1.37e-68	rs11126412	1.54e-70	48757	Amino Acid	Tryptophan Metabolism	1.307	0.079	3.497e-68	ALMS1	TRUE
3-decenoylcarnitine	1:76403305:C:T	1:76403305	T	1	76096279	76476360	-0.375518	9.01278e-11	rs7534754	5.21214e-36	63361	Lipid	Fatty Acid Metabolism (Acyl Carnitine, Monounsaturated)	-	-0.018	0.025	0.471	FALSE	RP4-595K12.2	-0.37536	1.15200494118318e-10	TRUE			N-acetylkynurenine (2)	rs2947860	2	73855386	G	4	73511262	74118611	0.472	1.247e-68	rs11126412	1.54e-70	48757	Amino Acid	Tryptophan Metabolism	1.307	0.079	3.285e-68	ALMS1	TRUE
3-decenoylcarnitine	rs10873808	1:76406767	C	1	76096279	76476360	0.692242	1.68958e-24	rs7534754	5.21214e-36	63361	Lipid	Fatty Acid Metabolism (Acyl Carnitine, Monounsaturated)	-	0.036	0.026	0.1701	FALSE	RP4-595K12.2	0.699056	9.77166198799115e-25	TRUE			N-acetylkynurenine (2)	rs10178409	2	73855507	T	4	73511262	74118611	0.473	1.277e-68	rs11126412	1.54e-70	48757	Amino Acid	Tryptophan Metabolism	1.307	0.079	3.59e-68	ALMS1	TRUE
3-decenoylcarnitine	rs12118399	1:76407036	C	1	76096279	76476360	0.692571	1.64249e-24	rs7534754	5.21214e-36	63361	Lipid	Fatty Acid Metabolism (Acyl Carnitine, Monounsaturated)	-	0.036	0.026	0.1715	FALSE	RP4-595K12.2	0.699424	9.4467872387692e-25	TRUE			N-acetylkynurenine (2)	rs4852939	2	73856769	G	4	73511262	74118611	-0.306	5.11e-37	rs11126412	1.54e-70	48757	Amino Acid	Tryptophan Metabolism	-0.757	0.061	3.796e-37	ALMS1	TRUE
3-decenoylcarnitine	rs1796795	1:76408725	G	1	76096279	76476360	-0.375454	9.08357e-11	rs7534754	5.21214e-36	63361	Lipid	Fatty Acid Metabolism (Acyl Carnitine, Monounsaturated)	-	-0.018	0.025	0.471	FALSE	RP4-595K12.2	-0.375298	1.160699866328e-10	TRUE			N-acetylkynurenine (2)	rs2421664	2	73858881	T	4	73511262	74118611	-0.307	2.093e-37	rs11126412	1.54e-70	48757	Amino Acid	Tryptophan Metabolism	-0.752	0.061	6.506e-37	ALMS1	TRUE
3-decenoylcarnitine	rs1689275	1:76409655	C	1	76096279	76476360	-0.690214	1.17599e-24	rs7534754	5.21214e-36	63361	Lipid	Fatty Acid Metabolism (Acyl Carnitine, Monounsaturated)	-	-0.033	0.026	0.2078	FALSE	RP4-595K12.2	-0.696988	6.68925220851519e-25	TRUE			N-acetylkynurenine (2)	rs10201159	2	73858965	C	4	73511262	74118611	0.475	1.011e-69	rs11126412	1.54e-70	48757	Amino Acid	Tryptophan Metabolism	1.301	0.079	2.155e-68	ALMS1	TRUE
3-decenoylcarnitine	rs1770882	1:76411549	A	1	76096279	76476360	-0.372123	1.30222e-10	rs7534754	5.21214e-36	63361	Lipid	Fatty Acid Metabolism (Acyl Carnitine, Monounsaturated)	-	-0.017	0.025	0.4985	FALSE	RP4-595K12.2	-0.372297	1.59795392805985e-10	TRUE			N-acetylkynurenine (2)	rs12472502	2	73859184	T	4	73511262	74118611	-0.308	9.371e-38	rs11126412	1.54e-70	48757	Amino Acid	Tryptophan Metabolism	-0.758	0.061	2.785e-37	ALMS1	TRUE
3-decenoylcarnitine	rs1630302	1:76412090	T	1	76096279	76476360	-0.375354	9.21081e-11	rs7534754	5.21214e-36	63361	Lipid	Fatty Acid Metabolism (Acyl Carnitine, Monounsaturated)	-	-0.018	0.025	0.4705	FALSE	RP4-595K12.2	-0.375203	1.17629997792767e-10	TRUE			N-acetylkynurenine (2)	rs6546862	2	73860348	A	4	73511262	74118611	-0.307	2.366e-37	rs11126412	1.54e-70	48757	Amino Acid	Tryptophan Metabolism	-0.758	0.061	3.471e-37	ALMS1	TRUE
3-decenoylcarnitine	rs61770556	1:76421902	C	1	76096279	76476360	0.665923	1.67705e-22	rs7534754	5.21214e-36	63361	Lipid	Fatty Acid Metabolism (Acyl Carnitine, Monounsaturated)	-	0.039	0.026	0.1356	FALSE	RP4-595K12.2	0.67264	9.97475544181406e-23	TRUE			N-acetylkynurenine (2)	rs13007607	2	73861469	T	4	73511262	74118611	-0.307	1.588e-37	rs11126412	1.54e-70	48757	Amino Acid	Tryptophan Metabolism	-0.752	0.061	6.845e-37	ALMS1	TRUE
3-decenoylcarnitine	rs61770557	1:76423303	G	1	76096279	76476360	0.63209	2.16384e-14	rs7534754	5.21214e-36	63361	Lipid	Fatty Acid Metabolism (Acyl Carnitine, Monounsaturated)	-	-0.017	0.031	0.5744	FALSE	RP4-595K12.2	0.647658	5.40391293526989e-15	TRUE			N-acetylkynurenine (2)	rs13022145	2	73863473	A	4	73511262	74118611	-0.307	1.789e-37	rs11126412	1.54e-70	48757	Amino Acid	Tryptophan Metabolism	-0.751	0.061	9.146e-37	ALMS1	TRUE
3-decenoylcarnitine	rs4949683	1:76446570	C	1	76096279	76476360	0.655171	6.96994e-22	rs7534754	5.21214e-36	63361	Lipid	Fatty Acid Metabolism (Acyl Carnitine, Monounsaturated)	-	0.033	0.026	0.2095	FALSE	RP4-595K12.2	0.662218	3.90780401074873e-22	TRUE			N-acetylkynurenine (2)	rs4852950	2	73864670	T	4	73511262	74118611	-0.306	2.175e-37	rs11126412	1.54e-70	48757	Amino Acid	Tryptophan Metabolism	-0.751	0.061	8.982e-37	ALMS1	TRUE
3-decenoylcarnitine	rs12140121	1:76455001	G	1	76096279	76476360	0.654353	7.51611e-22	rs7534754	5.21214e-36	63361	Lipid	Fatty Acid Metabolism (Acyl Carnitine, Monounsaturated)	-	0.033	0.026	0.2102	FALSE	RP4-595K12.2	0.661356	4.22527995284683e-22	TRUE			N-acetylkynurenine (2)	rs7582051	2	73866108	A	4	73511262	74118611	0.431	1.409e-46	rs11126412	1.54e-70	48757	Amino Acid	Tryptophan Metabolism	1.242	0.091	5.785e-47	ALMS1	TRUE
3-decenoylcarnitine	rs1417405	1:76457797	C	1	76096279	76476360	0.658528	4.77844e-22	rs7534754	5.21214e-36	63361	Lipid	Fatty Acid Metabolism (Acyl Carnitine, Monounsaturated)	-	0.034	0.026	0.1938	FALSE	RP4-595K12.2	0.665499	2.6981117581782e-22	TRUE			N-acetylkynurenine (2)	rs4547554	2	73867862	C	4	73511262	74118611	0.476	6.219e-70	rs11126412	1.54e-70	48757	Amino Acid	Tryptophan Metabolism	1.299	0.079	3.683e-68	ALMS1	TRUE
3-decenoylcarnitine	rs1890967	1:76459544	C	1	76096279	76476360	-0.537543	1.59542e-10	rs7534754	5.21214e-36	63361	Lipid	Fatty Acid Metabolism (Acyl Carnitine, Monounsaturated)	-	-0.024	0.038	0.5374	FALSE	RP4-595K12.2	-0.554737	5.49276510579356e-11	TRUE			N-acetylkynurenine (2)	rs13538	2	73868328	G	4	73511262	74118611	0.476	5.302e-70	rs11126412	1.54e-70	48757	Amino Acid	Tryptophan Metabolism	1.298	0.079	4.526e-68	ALMS1	TRUE
3-decenoylcarnitine	rs10518521	1:76461214	A	1	76096279	76476360	0.663621	2.47531e-22	rs7534754	5.21214e-36	63361	Lipid	Fatty Acid Metabolism (Acyl Carnitine, Monounsaturated)	-	0.036	0.026	0.1744	FALSE	RP4-595K12.2	0.670601	1.39418262760335e-22	TRUE			N-acetylkynurenine (2)	rs4852951	2	73869796	G	4	73511262	74118611	-0.309	9.678e-38	rs11126412	1.54e-70	48757	Amino Acid	Tryptophan Metabolism	-0.755	0.061	5.555e-37	ALMS1	TRUE
3-decenoylcarnitine	rs10782602	1:76464261	C	1	76096279	76476360	0.666225	1.68384e-22	rs7534754	5.21214e-36	63361	Lipid	Fatty Acid Metabolism (Acyl Carnitine, Monounsaturated)	-	0.034	0.026	0.198	FALSE	RP4-595K12.2	0.673051	9.72207344456472e-23	TRUE			N-acetylkynurenine (2)	rs4852952	2	73869907	C	4	73511262	74118611	-0.308	1.339e-37	rs11126412	1.54e-70	48757	Amino Acid	Tryptophan Metabolism	-0.756	0.061	5.772e-37	ALMS1	TRUE
3-decenoylcarnitine	rs11162045	1:76466104	T	1	76096279	76476360	0.603198	4.57287e-21	rs7534754	5.21214e-36	63361	Lipid	Fatty Acid Metabolism (Acyl Carnitine, Monounsaturated)	-	0.032	0.025	0.2018	FALSE	RP4-595K12.2	0.603768	6.33192980001472e-21	TRUE			N-acetylkynurenine (2)	rs4852953	2	73869908	A	4	73511262	74118611	-0.308	1.355e-37	rs11126412	1.54e-70	48757	Amino Acid	Tryptophan Metabolism	-0.756	0.061	5.447e-37	ALMS1	TRUE
3-decenoylcarnitine	rs879268	1:76472939	A	1	76096279	76476360	-0.354951	1.2814e-10	rs7534754	5.21214e-36	63361	Lipid	Fatty Acid Metabolism (Acyl Carnitine, Monounsaturated)	-	-0.013	0.024	0.5946	FALSE	RP4-595K12.2	-0.357648	1.14988552950576e-10	TRUE			N-acetylkynurenine (2)	rs4852954	2	73870010	T	4	73511262	74118611	-0.304	4.17e-37	rs11126412	1.54e-70	48757	Amino Acid	Tryptophan Metabolism	-0.714	0.06	2.963e-34	ALMS1	TRUE
3-decenoylcarnitine	rs4949686	1:76473299	C	1	76096279	76476360	0.670286	1.21853e-22	rs7534754	5.21214e-36	63361	Lipid	Fatty Acid Metabolism (Acyl Carnitine, Monounsaturated)	-	0.038	0.026	0.1455	FALSE	RP4-595K12.2	0.677153	6.85820665865658e-23	TRUE			N-acetylkynurenine (2)	rs375811360	2	73870324	G	4	73511262	74118611	0.474	1.166e-69	rs11126412	1.54e-70	48757	Amino Acid	Tryptophan Metabolism	1.275	0.078	4.606e-66	ALMS1	TRUE
3-decenoylcarnitine	rs10873863	1:76475029	T	1	76096279	76476360	0.60199	6.10282e-21	rs7534754	5.21214e-36	63361	Lipid	Fatty Acid Metabolism (Acyl Carnitine, Monounsaturated)	-	0.033	0.025	0.1964	FALSE	RP4-595K12.2	0.602619	8.33939179674188e-21	TRUE			N-acetylkynurenine (2)	rs12991161	2	73871371	A	4	73511262	74118611	-0.308	1.588e-37	rs11126412	1.54e-70	48757	Amino Acid	Tryptophan Metabolism	-0.754	0.061	6.76e-37	ALMS1	TRUE
N-acetylkynurenine (2)	rs17349049	2:73529077	A	2	73511262	74120785	0.587408	6.92178e-17	rs60762909	1.44134e-68	48757	Amino Acid	Tryptophan Metabolism	HMDB0240342	0.256	0.028	6.227e-20	TRUE	ALMS1	0.592847	5.19336927192895e-17	TRUE			N-acetylkynurenine (2)	rs13384756	2	73871665	T	4	73511262	74118611	0.477	2.694e-70	rs11126412	1.54e-70	48757	Amino Acid	Tryptophan Metabolism	1.299	0.079	3.913e-68	ALMS1	TRUE
alliin	rs6752270	2:73546044	C	2	73511262	74120785	-0.401277	4.27351e-12	rs60762909	1.44134e-68	41494	Xenobiotics	Food Component/Plant	HMDB0033592	-0.126	0.036	0.0004573	TRUE	ALMS1	-0.402252	4.60247907899915e-12	TRUE			N-acetylkynurenine (2)	rs13410232	2	73871689	T	4	73511262	74118611	0.477	2.634e-70	rs11126412	1.54e-70	48757	Amino Acid	Tryptophan Metabolism	1.3	0.079	3.016e-68	ALMS1	TRUE
N-acetylkynurenine (2)	rs6752270	2:73546044	C	2	73511262	74120785	0.630478	2.99166e-20	rs60762909	1.44134e-68	48757	Amino Acid	Tryptophan Metabolism	HMDB0240342	0.237	0.027	1.468e-18	TRUE	ALMS1	0.622202	1.23077021482037e-19	TRUE			N-acetylkynurenine (2)	rs111450435	2	73872060	G	4	73511262	74118611	0.4	4.998e-18	rs11126412	1.54e-70	48757	Amino Acid	Tryptophan Metabolism	1.118	0.149	8.082e-16	ALMS1	TRUE
alliin	rs10172677	2:73547613	A	2	73511262	74120785	-0.423757	4.44614e-13	rs60762909	1.44134e-68	41494	Xenobiotics	Food Component/Plant	HMDB0033592	-0.147	0.036	5.673e-05	TRUE	ALMS1	-0.421678	7.03785899386183e-13	TRUE			N-acetylkynurenine (2)	rs4852957	2	73872698	C	4	73511262	74118611	-0.303	5.839e-37	rs11126412	1.54e-70	48757	Amino Acid	Tryptophan Metabolism	-0.711	0.06	5.297e-34	ALMS1	TRUE
N-acetylkynurenine (2)	rs10172677	2:73547613	A	2	73511262	74120785	0.641157	1.32003e-20	rs60762909	1.44134e-68	48757	Amino Acid	Tryptophan Metabolism	HMDB0240342	0.244	0.027	2.935e-19	TRUE	ALMS1	0.634288	4.60949602826808e-20	TRUE			N-acetylkynurenine (2)	rs141464980	2	73873502	T	4	73511262	74118611	0.471	2.094e-68	rs11126412	1.54e-70	48757	Amino Acid	Tryptophan Metabolism	1.308	0.079	1.441e-68	ALMS1	TRUE
alliin	rs6706562	2:73548787	G	2	73511262	74120785	-0.421328	5.77939e-13	rs60762909	1.44134e-68	41494	Xenobiotics	Food Component/Plant	HMDB0033592	-0.14	0.036	0.0001239	TRUE	ALMS1	-0.419721	8.61524231890876e-13	TRUE			N-acetylkynurenine (2)	rs11689164	2	73873906	G	4	73511262	74118611	0.431	1.694e-46	rs11126412	1.54e-70	48757	Amino Acid	Tryptophan Metabolism	1.242	0.091	5.403e-47	ALMS1	TRUE
N-acetylkynurenine (2)	rs6706562	2:73548787	G	2	73511262	74120785	0.636583	2.27855e-20	rs60762909	1.44134e-68	48757	Amino Acid	Tryptophan Metabolism	HMDB0240342	0.241	0.027	7.081e-19	TRUE	ALMS1	0.629989	7.64237621567515e-20	TRUE			N-acetylkynurenine (2)	rs34874205	2	73875458	A	4	73511262	74118611	-0.303	5.159e-37	rs11126412	1.54e-70	48757	Amino Acid	Tryptophan Metabolism	-0.712	0.06	3.672e-34	ALMS1	TRUE
alliin	rs10206188	2:73550810	C	2	73511262	74120785	-0.414795	2.75455e-13	rs60762909	1.44134e-68	41494	Xenobiotics	Food Component/Plant	HMDB0033592	-0.123	0.035	0.0004734	TRUE	ALMS1	-0.412571	4.40377706769245e-13	TRUE			N-acetylkynurenine (2)	rs13431529	2	73876041	C	4	73511262	74118611	0.476	3.682e-70	rs11126412	1.54e-70	48757	Amino Acid	Tryptophan Metabolism	1.297	0.079	5.054e-68	ALMS1	TRUE
N-acetylkynurenine (2)	rs10206188	2:73550810	C	2	73511262	74120785	0.61021	7.31776e-20	rs60762909	1.44134e-68	48757	Amino Acid	Tryptophan Metabolism	HMDB0240342	0.231	0.026	2.767e-18	TRUE	ALMS1	0.599819	4.01596035136844e-19	TRUE			N-acetylkynurenine (2)	rs111833974	2	73876845	C	4	73511262	74118611	0.352	3.633e-15	rs11126412	1.54e-70	48757	Amino Acid	Tryptophan Metabolism	1.066	0.136	9.142e-17	ALMS1	TRUE
N-acetylkynurenine (2)	rs75211246	2:73552057	C	2	73511262	74120785	0.937527	9.90796e-14	rs60762909	1.44134e-68	48757	Amino Acid	Tryptophan Metabolism	HMDB0240342	0.34	0.045	3.63e-14	TRUE	ALMS1	0.904572	8.79528625521267e-13	TRUE			N-acetylkynurenine (2)	rs10189885	2	73877055	G	4	73511262	74118611	0.476	3.571e-70	rs11126412	1.54e-70	48757	Amino Acid	Tryptophan Metabolism	1.297	0.079	5.11e-68	ALMS1	TRUE
alliin	rs7573275	2:73552542	A	2	73511262	74120785	-0.466665	1.42679e-17	rs60762909	1.44134e-68	41494	Xenobiotics	Food Component/Plant	HMDB0033592	-0.148	0.034	1.181e-05	TRUE	ALMS1	-0.467863	1.52070230965762e-17	TRUE			N-acetylkynurenine (2)	rs10168931	2	73877219	A	4	73511262	74118611	0.476	3.541e-70	rs11126412	1.54e-70	48757	Amino Acid	Tryptophan Metabolism	1.297	0.079	5.12e-68	ALMS1	TRUE
X-12753	rs7573275	2:73552542	A	2	73511262	74120785	0.453843	3.8665e-16	rs60762909	1.44134e-68	47723	Unknown		-	0.069	0.035	0.0533	FALSE	ALMS1	0.45191	6.96625075179915e-16	TRUE			N-acetylkynurenine (2)	rs6755948	2	73877621	A	4	73511262	74118611	-0.304	4.739e-37	rs11126412	1.54e-70	48757	Amino Acid	Tryptophan Metabolism	-0.712	0.06	3.775e-34	ALMS1	TRUE
N-acetylkynurenine (2)	rs7573275	2:73552542	A	2	73511262	74120785	0.833137	1.28782e-37	rs60762909	1.44134e-68	48757	Amino Acid	Tryptophan Metabolism	HMDB0240342	0.337	0.026	1.194e-39	TRUE	ALMS1	0.824489	1.23375347000794e-36	TRUE			N-acetylkynurenine (2)	rs6759452	2	73878352	T	4	73511262	74118611	0.432	9.527e-47	rs11126412	1.54e-70	48757	Amino Acid	Tryptophan Metabolism	1.242	0.091	5.397e-47	ALMS1	TRUE
N2-acetyl,N6,N6-dimethyllysine	rs7573275	2:73552542	A	2	73511262	74120785	0.556465	2.47084e-11	rs60762909	1.44134e-68	63254	Amino Acid	Lysine Metabolism	-	-0.03	0.018	0.09346	FALSE	ALMS1	-0.720688	0.215791552833968	FALSE			N-acetylkynurenine (2)	rs4852959	2	73880601	A	4	73511262	74118611	-0.308	7.507e-38	rs11126412	1.54e-70	48757	Amino Acid	Tryptophan Metabolism	-0.757	0.061	3.101e-37	ALMS1	TRUE
alliin	rs11885217	2:73553208	G	2	73511262	74120785	-0.490583	1.23708e-19	rs60762909	1.44134e-68	41494	Xenobiotics	Food Component/Plant	HMDB0033592	-0.161	0.033	1.436e-06	TRUE	ALMS1	-0.489467	1.97002502204467e-19	TRUE			N-acetylkynurenine (2)	rs13018422	2	73880867	A	4	73511262	74118611	-0.308	7.435e-38	rs11126412	1.54e-70	48757	Amino Acid	Tryptophan Metabolism	-0.757	0.061	3.115e-37	ALMS1	TRUE
X-12753	rs11885217	2:73553208	G	2	73511262	74120785	0.448818	4.18877e-16	rs60762909	1.44134e-68	47723	Unknown		-	0.073	0.035	0.03891	TRUE	ALMS1	0.443797	1.22296633903383e-15	TRUE			N-acetylkynurenine (2)	rs4286298	2	73882108	A	4	73511262	74118611	-0.31	3.935e-38	rs11126412	1.54e-70	48757	Amino Acid	Tryptophan Metabolism	-0.762	0.061	1.251e-37	ALMS1	TRUE
N-acetylkynurenine (2)	rs11885217	2:73553208	G	2	73511262	74120785	0.824996	8.13193e-38	rs60762909	1.44134e-68	48757	Amino Acid	Tryptophan Metabolism	HMDB0240342	0.338	0.026	3.789e-40	TRUE	ALMS1	0.818142	5.78061780638449e-37	TRUE			N-acetylkynurenine (2)	rs13408433	2	73883072	A	4	73511262	74118611	0.477	2.534e-70	rs11126412	1.54e-70	48757	Amino Acid	Tryptophan Metabolism	1.298	0.079	3.461e-68	ALMS1	TRUE
N2-acetyl,N6,N6-dimethyllysine	rs11885217	2:73553208	G	2	73511262	74120785	0.559868	8.76755e-12	rs60762909	1.44134e-68	63254	Amino Acid	Lysine Metabolism	-	-0.031	0.018	0.08333	FALSE	ALMS1	-0.671307	0.2460523159848	FALSE			N-acetylkynurenine (2)	rs2421668	2	73885096	A	4	73511262	74118611	-0.31	4.469e-38	rs11126412	1.54e-70	48757	Amino Acid	Tryptophan Metabolism	-0.759	0.061	2.603e-37	ALMS1	TRUE
alliin	rs6546820	2:73553397	A	2	73511262	74120785	-0.480813	6.95389e-19	rs60762909	1.44134e-68	41494	Xenobiotics	Food Component/Plant	HMDB0033592	-0.142	0.034	2.186e-05	TRUE	ALMS1	-0.481695	7.81965051947882e-19	TRUE			N-acetylkynurenine (2)	rs78941213	2	73885137	T	4	73511262	74118611	0.43	2.043e-46	rs11126412	1.54e-70	48757	Amino Acid	Tryptophan Metabolism	1.245	0.091	3.436e-47	ALMS1	TRUE
X-12753	rs6546820	2:73553397	A	2	73511262	74120785	0.433503	4.2546e-15	rs60762909	1.44134e-68	47723	Unknown		-	0.061	0.036	0.08672	FALSE	ALMS1	0.430607	8.48991871591842e-15	TRUE			N-acetylkynurenine (2)	rs74380817	2	73885739	T	4	73511262	74118611	0.403	3.174e-18	rs11126412	1.54e-70	48757	Amino Acid	Tryptophan Metabolism	1.132	0.149	3.935e-16	ALMS1	TRUE
N-acetylkynurenine (2)	rs6546820	2:73553397	A	2	73511262	74120785	0.806248	4.32898e-36	rs60762909	1.44134e-68	48757	Amino Acid	Tryptophan Metabolism	HMDB0240342	0.328	0.025	3.352e-38	TRUE	ALMS1	0.795848	5.25440048810572e-35	TRUE			N-acetylkynurenine (2)	rs77962988	2	73886090	C	4	73511262	74118611	0.43	1.995e-46	rs11126412	1.54e-70	48757	Amino Acid	Tryptophan Metabolism	1.246	0.091	3.582e-47	ALMS1	TRUE
N2-acetyl,N6,N6-dimethyllysine	rs6546820	2:73553397	A	2	73511262	74120785	0.540657	4.48245e-11	rs60762909	1.44134e-68	63254	Amino Acid	Lysine Metabolism	-	-0.031	0.018	0.08345	FALSE	ALMS1	-0.650589	0.264135811254199	FALSE			N-acetylkynurenine (2)	rs2421670	2	73886661	G	4	73511262	74118611	-0.309	5.045e-38	rs11126412	1.54e-70	48757	Amino Acid	Tryptophan Metabolism	-0.761	0.061	1.763e-37	ALMS1	TRUE
N-acetylkynurenine (2)	rs113868473	2:73557413	G	2	73511262	74120785	1.12747	4.34572e-16	rs60762909	1.44134e-68	48757	Amino Acid	Tryptophan Metabolism	HMDB0240342	0.372	0.047	3.582e-15	TRUE	ALMS1	1.11546	9.03964467173761e-16	TRUE			N-acetylkynurenine (2)	rs11126412	2	73887634	T	4	73511262	74118611	0.477	1.54e-70	rs11126412	1.54e-70	48757	Amino Acid	Tryptophan Metabolism	1.295	0.079	9.098e-68	ALMS1	TRUE
alliin	rs10191517	2:73558403	A	2	73511262	74120785	-0.472464	7.23388e-18	rs60762909	1.44134e-68	41494	Xenobiotics	Food Component/Plant	HMDB0033592	-0.155	0.034	5.415e-06	TRUE	ALMS1	-0.473965	7.36476905273567e-18	TRUE			N-acetylkynurenine (2)	rs12618600	2	73890682	C	4	73511262	74118611	-0.309	4.982e-38	rs11126412	1.54e-70	48757	Amino Acid	Tryptophan Metabolism	-0.76	0.061	1.811e-37	ALMS1	TRUE
X-12753	rs10191517	2:73558403	A	2	73511262	74120785	0.450477	7.2663e-16	rs60762909	1.44134e-68	47723	Unknown		-	0.072	0.036	0.04341	TRUE	ALMS1	0.448872	1.23531929034611e-15	TRUE			N-acetylkynurenine (2)	rs13017182	2	73891004	T	4	73511262	74118611	-0.309	6.459e-38	rs11126412	1.54e-70	48757	Amino Acid	Tryptophan Metabolism	-0.756	0.061	3.681e-37	ALMS1	TRUE
N-acetylkynurenine (2)	rs10191517	2:73558403	A	2	73511262	74120785	0.855386	3.8655e-39	rs60762909	1.44134e-68	48757	Amino Acid	Tryptophan Metabolism	HMDB0240342	0.34	0.026	3.428e-40	TRUE	ALMS1	0.847052	3.68812708122477e-38	TRUE			N-acetylkynurenine (2)	rs10182082	2	73891957	G	4	73511262	74118611	0.477	2.087e-70	rs11126412	1.54e-70	48757	Amino Acid	Tryptophan Metabolism	1.298	0.079	4.59e-68	ALMS1	TRUE
N2-acetyl,N6,N6-dimethyllysine	rs10191517	2:73558403	A	2	73511262	74120785	0.569224	1.01697e-11	rs60762909	1.44134e-68	63254	Amino Acid	Lysine Metabolism	-	-0.03	0.018	0.103	FALSE	ALMS1	-0.734724	0.209316127642488	FALSE			N-acetylkynurenine (2)	2.000	2	73892322	G	4	73511262	74118611	0.376	9.996e-16	rs11126412	1.54e-70	48757	Amino Acid	Tryptophan Metabolism	1.133	0.143	4.006e-17	ALMS1	TRUE
alliin	rs6546821	2:73558881	A	2	73511262	74120785	-0.502154	4.82101e-20	rs60762909	1.44134e-68	41494	Xenobiotics	Food Component/Plant	HMDB0033592	-0.158	0.034	3.267e-06	TRUE	ALMS1	-0.502746	5.79651537665844e-20	TRUE			N-acetylkynurenine (2)	2.000	2	73892325	T	4	73511262	74118611	0.376	9.996e-16	rs11126412	1.54e-70	48757	Amino Acid	Tryptophan Metabolism	1.133	0.143	4.006e-17	ALMS1	TRUE
X-12753	rs6546821	2:73558881	A	2	73511262	74120785	0.440518	2.5752e-15	rs60762909	1.44134e-68	47723	Unknown		-	0.067	0.035	0.05944	FALSE	ALMS1	0.438335	4.66473424315693e-15	TRUE			N-acetylkynurenine (2)	rs79105219	2	73892519	G	4	73511262	74118611	-0.309	5.719e-38	rs11126412	1.54e-70	48757	Amino Acid	Tryptophan Metabolism	-0.76	0.061	2.255e-37	ALMS1	TRUE
N-acetylkynurenine (2)	rs6546821	2:73558881	A	2	73511262	74120785	0.834145	1.03162e-37	rs60762909	1.44134e-68	48757	Amino Acid	Tryptophan Metabolism	HMDB0240342	0.335	0.026	4.538e-39	TRUE	ALMS1	0.825266	1.02627046201327e-36	TRUE			N-acetylkynurenine (2)	rs6546867	2	73894036	C	4	73511262	74118611	-0.309	5.192e-38	rs11126412	1.54e-70	48757	Amino Acid	Tryptophan Metabolism	-0.754	0.061	5.654e-37	ALMS1	TRUE
N2-acetyl,N6,N6-dimethyllysine	rs6546821	2:73558881	A	2	73511262	74120785	0.544717	5.38133e-11	rs60762909	1.44134e-68	63254	Amino Acid	Lysine Metabolism	-	-0.027	0.018	0.1341	FALSE	ALMS1	-0.711887	0.222318890804001	FALSE			N-acetylkynurenine (2)	rs4852963	2	73894206	G	4	73511262	74118611	-0.309	5.532e-38	rs11126412	1.54e-70	48757	Amino Acid	Tryptophan Metabolism	-0.754	0.061	5.369e-37	ALMS1	TRUE
alliin	rs7560272	2:73561485	T	2	73511262	74120785	-0.485763	3.19511e-19	rs60762909	1.44134e-68	41494	Xenobiotics	Food Component/Plant	HMDB0033592	-0.161	0.033	1.603e-06	TRUE	ALMS1	-0.484459	5.21950479997827e-19	TRUE			N-acetylkynurenine (2)	rs149811264	2	73895763	A	4	73511262	74118611	0.431	1.414e-46	rs11126412	1.54e-70	48757	Amino Acid	Tryptophan Metabolism	1.246	0.092	3.78e-47	ALMS1	TRUE
X-12753	rs7560272	2:73561485	T	2	73511262	74120785	0.454265	2.09048e-16	rs60762909	1.44134e-68	47723	Unknown		-	0.077	0.035	0.02954	TRUE	ALMS1	0.449562	5.90083707712786e-16	TRUE			N-acetylkynurenine (2)	rs6546869	2	73895765	A	4	73511262	74118611	0.477	1.777e-70	rs11126412	1.54e-70	48757	Amino Acid	Tryptophan Metabolism	1.298	0.079	5.482e-68	ALMS1	TRUE
N-acetylkynurenine (2)	rs7560272	2:73561485	T	2	73511262	74120785	0.832763	2.59752e-38	rs60762909	1.44134e-68	48757	Amino Acid	Tryptophan Metabolism	HMDB0240342	0.34	0.026	2.131e-40	TRUE	ALMS1	0.826321	1.79488678451751e-37	TRUE			N-acetylkynurenine (2)	rs6744398	2	73897144	G	4	73511262	74118611	0.477	1.691e-70	rs11126412	1.54e-70	48757	Amino Acid	Tryptophan Metabolism	1.297	0.079	5.904e-68	ALMS1	TRUE
N2-acetyl,N6,N6-dimethyllysine	rs7560272	2:73561485	T	2	73511262	74120785	0.553873	1.59279e-11	rs60762909	1.44134e-68	63254	Amino Acid	Lysine Metabolism	-	-0.031	0.018	0.08447	FALSE	ALMS1	-0.686032	0.238103043974325	FALSE			N-acetylkynurenine (2)	rs13027816	2	73897691	T	4	73511262	74118611	-0.309	5.284e-38	rs11126412	1.54e-70	48757	Amino Acid	Tryptophan Metabolism	-0.754	0.061	6.137e-37	ALMS1	TRUE
alliin	rs2091022	2:73564570	A	2	73511262	74120785	-0.463825	2.55987e-17	rs60762909	1.44134e-68	41494	Xenobiotics	Food Component/Plant	HMDB0033592	-0.146	0.034	1.682e-05	TRUE	ALMS1	-0.464921	2.77117649637529e-17	TRUE			N-acetylkynurenine (2)	rs7570683	2	73898118	T	4	73511262	74118611	-0.309	5.322e-38	rs11126412	1.54e-70	48757	Amino Acid	Tryptophan Metabolism	-0.754	0.061	6.196e-37	ALMS1	TRUE
X-12753	rs2091022	2:73564570	A	2	73511262	74120785	0.45865	2.14689e-16	rs60762909	1.44134e-68	47723	Unknown		-	0.073	0.035	0.03866	TRUE	ALMS1	0.457164	3.65144838958251e-16	TRUE			N-acetylkynurenine (2)	rs4341964	2	73898359	A	4	73511262	74118611	-0.309	5.343e-38	rs11126412	1.54e-70	48757	Amino Acid	Tryptophan Metabolism	-0.754	0.061	6.227e-37	ALMS1	TRUE
N-acetylkynurenine (2)	rs2091022	2:73564570	A	2	73511262	74120785	0.842706	3.21656e-38	rs60762909	1.44134e-68	48757	Amino Acid	Tryptophan Metabolism	HMDB0240342	0.339	0.026	8.457e-40	TRUE	ALMS1	0.834592	2.96525756290664e-37	TRUE			N-acetylkynurenine (2)	rs2421582	2	73898420	G	4	73511262	74118611	-0.31	3.505e-38	rs11126412	1.54e-70	48757	Amino Acid	Tryptophan Metabolism	-0.761	0.061	1.682e-37	ALMS1	TRUE
N2-acetyl,N6,N6-dimethyllysine	rs2091022	2:73564570	A	2	73511262	74120785	0.55046	4.40974e-11	rs60762909	1.44134e-68	63254	Amino Acid	Lysine Metabolism	-	-0.031	0.018	0.09148	FALSE	ALMS1	-0.736264	0.208366459686239	FALSE			N-acetylkynurenine (2)	rs2421583	2	73898785	G	4	73511262	74118611	-0.309	8.769e-38	rs11126412	1.54e-70	48757	Amino Acid	Tryptophan Metabolism	-0.759	0.061	4.026e-37	ALMS1	TRUE
alliin	rs11126395	2:73564964	G	2	73511262	74120785	-0.45425	7.10957e-17	rs60762909	1.44134e-68	41494	Xenobiotics	Food Component/Plant	HMDB0033592	-0.133	0.034	7.344e-05	TRUE	ALMS1	-0.455711	7.24603488679976e-17	TRUE			N-acetylkynurenine (2)	rs2421584	2	73898852	A	4	73511262	74118611	-0.309	5.403e-38	rs11126412	1.54e-70	48757	Amino Acid	Tryptophan Metabolism	-0.754	0.061	6.306e-37	ALMS1	TRUE
X-12753	rs11126395	2:73564964	G	2	73511262	74120785	0.451424	4.41954e-16	rs60762909	1.44134e-68	47723	Unknown		-	0.072	0.035	0.04342	TRUE	ALMS1	0.449242	8.24125590990118e-16	TRUE			N-acetylkynurenine (2)	rs2421586	2	73899719	T	4	73511262	74118611	-0.304	6.542e-37	rs11126412	1.54e-70	48757	Amino Acid	Tryptophan Metabolism	-0.751	0.061	9.928e-37	ALMS1	TRUE
N-acetylkynurenine (2)	rs11126395	2:73564964	G	2	73511262	74120785	0.829991	1.58677e-37	rs60762909	1.44134e-68	48757	Amino Acid	Tryptophan Metabolism	HMDB0240342	0.334	0.026	2.83e-39	TRUE	ALMS1	0.820432	1.83123936112845e-36	TRUE			N-acetylkynurenine (2)	rs10206899	2	73900900	C	4	73511262	74118611	0.477	1.65e-70	rs11126412	1.54e-70	48757	Amino Acid	Tryptophan Metabolism	1.297	0.079	5.182e-68	ALMS1	TRUE
N2-acetyl,N6,N6-dimethyllysine	rs11126395	2:73564964	G	2	73511262	74120785	0.551497	2.66296e-11	rs60762909	1.44134e-68	63254	Amino Acid	Lysine Metabolism	-	-0.038	0.018	0.03446	TRUE	ALMS1	-0.689653	0.239629878559268	FALSE			N-acetylkynurenine (2)	rs13421907	2	73903043	A	4	73511262	74118611	0.354	8.057e-16	rs11126412	1.54e-70	48757	Amino Acid	Tryptophan Metabolism	1.062	0.134	4.668e-17	ALMS1	TRUE
alliin	rs11126396	2:73565143	T	2	73511262	74120785	-0.460425	3.47563e-17	rs60762909	1.44134e-68	41494	Xenobiotics	Food Component/Plant	HMDB0033592	-0.14	0.034	3.099e-05	TRUE	ALMS1	-0.461934	3.53801232831905e-17	TRUE			N-acetylkynurenine (2)	rs7574240	2	73904709	C	4	73511262	74118611	-0.309	4.846e-38	rs11126412	1.54e-70	48757	Amino Acid	Tryptophan Metabolism	-0.761	0.061	1.57e-37	ALMS1	TRUE
X-12753	rs11126396	2:73565143	T	2	73511262	74120785	0.448435	7.96696e-16	rs60762909	1.44134e-68	47723	Unknown		-	0.076	0.035	0.03306	TRUE	ALMS1	0.446267	1.46578627077034e-15	TRUE			N-acetylkynurenine (2)	rs7574268	2	73904872	T	4	73511262	74118611	-0.309	7.021e-38	rs11126412	1.54e-70	48757	Amino Acid	Tryptophan Metabolism	-0.755	0.061	5.067e-37	ALMS1	TRUE
N-acetylkynurenine (2)	rs11126396	2:73565143	T	2	73511262	74120785	0.845883	1.47736e-38	rs60762909	1.44134e-68	48757	Amino Acid	Tryptophan Metabolism	HMDB0240342	0.336	0.026	1.352e-39	TRUE	ALMS1	0.836456	1.71803187069152e-37	TRUE			N-acetylkynurenine (2)	rs6742619	2	73905591	C	4	73511262	74118611	-0.222	5.946e-19	rs11126412	1.54e-70	48757	Amino Acid	Tryptophan Metabolism	-0.569	0.063	4.915e-20	ALMS1	TRUE
N2-acetyl,N6,N6-dimethyllysine	rs11126396	2:73565143	T	2	73511262	74120785	0.560742	1.42626e-11	rs60762909	1.44134e-68	63254	Amino Acid	Lysine Metabolism	-	-0.037	0.018	0.04394	TRUE	ALMS1	-0.705779	0.230854309574604	FALSE			N-acetylkynurenine (2)	rs28525015	2	73905797	T	4	73511262	74118611	0.352	1.157e-15	rs11126412	1.54e-70	48757	Amino Acid	Tryptophan Metabolism	1.048	0.134	1.141e-16	ALMS1	TRUE
alliin	rs11898362	2:73565293	A	2	73511262	74120785	-0.453685	8.1027e-17	rs60762909	1.44134e-68	41494	Xenobiotics	Food Component/Plant	HMDB0033592	-0.133	0.034	7.832e-05	TRUE	ALMS1	-0.455137	8.27499707473539e-17	TRUE			N-acetylkynurenine (2)	rs11126413	2	73906157	A	4	73511262	74118611	-0.308	1.11e-37	rs11126412	1.54e-70	48757	Amino Acid	Tryptophan Metabolism	-0.76	0.061	2.013e-37	ALMS1	TRUE
X-12753	rs11898362	2:73565293	A	2	73511262	74120785	0.452167	4.17202e-16	rs60762909	1.44134e-68	47723	Unknown		-	0.073	0.036	0.0404	TRUE	ALMS1	0.450086	7.65426445739375e-16	TRUE			N-acetylkynurenine (2)	rs12620018	2	73906408	A	4	73511262	74118611	-0.299	2.15e-35	rs11126412	1.54e-70	48757	Amino Acid	Tryptophan Metabolism	-0.731	0.061	1.362e-34	ALMS1	TRUE
N-acetylkynurenine (2)	rs11898362	2:73565293	A	2	73511262	74120785	0.829546	1.9375e-37	rs60762909	1.44134e-68	48757	Amino Acid	Tryptophan Metabolism	HMDB0240342	0.333	0.026	5.428e-39	TRUE	ALMS1	0.820028	2.20702717179411e-36	TRUE			N-acetylkynurenine (2)	rs115146477	2	73908019	G	4	73511262	74118611	0.338	1.205e-13	rs11126412	1.54e-70	48757	Amino Acid	Tryptophan Metabolism	1.022	0.137	3.848e-15	ALMS1	TRUE
N2-acetyl,N6,N6-dimethyllysine	rs11898362	2:73565293	A	2	73511262	74120785	0.551504	2.72154e-11	rs60762909	1.44134e-68	63254	Amino Acid	Lysine Metabolism	-	-0.038	0.018	0.03812	TRUE	ALMS1	-0.690073	0.239422672702389	FALSE			N-acetylkynurenine (2)	rs12611487	2	73916453	T	4	73511262	74118611	-0.25	6.961e-26	rs11126412	1.54e-70	48757	Amino Acid	Tryptophan Metabolism	-0.633	0.06	3.613e-27	ALMS1	TRUE
alliin	rs7604588	2:73571417	A	2	73511262	74120785	-0.471823	5.29623e-18	rs60762909	1.44134e-68	41494	Xenobiotics	Food Component/Plant	HMDB0033592	-0.163	0.034	1.373e-06	TRUE	ALMS1	-0.470692	8.24724148362954e-18	TRUE			N-acetylkynurenine (2)	rs4852938	2	73916552	A	4	73511262	74118611	-0.25	5.135e-26	rs11126412	1.54e-70	48757	Amino Acid	Tryptophan Metabolism	-0.634	0.06	3.203e-27	ALMS1	TRUE
X-12753	rs7604588	2:73571417	A	2	73511262	74120785	0.460934	1.12436e-16	rs60762909	1.44134e-68	47723	Unknown		-	0.089	0.035	0.01178	TRUE	ALMS1	0.456874	2.91844924546166e-16	TRUE			N-acetylkynurenine (2)	rs4852972	2	73916672	T	4	73511262	74118611	-0.25	5.138e-26	rs11126412	1.54e-70	48757	Amino Acid	Tryptophan Metabolism	-0.634	0.06	3.139e-27	ALMS1	TRUE
N-acetylkynurenine (2)	rs7604588	2:73571417	A	2	73511262	74120785	0.866007	1.79204e-40	rs60762909	1.44134e-68	48757	Amino Acid	Tryptophan Metabolism	HMDB0240342	0.346	0.026	1.728e-41	TRUE	ALMS1	0.860142	1.20193267603886e-39	TRUE			N-acetylkynurenine (2)	rs2969588	2	73917798	C	4	73511262	74118611	-0.247	2.058e-25	rs11126412	1.54e-70	48757	Amino Acid	Tryptophan Metabolism	-0.63	0.06	6.41e-27	ALMS1	TRUE
N2-acetyl,N6,N6-dimethyllysine	rs7604588	2:73571417	A	2	73511262	74120785	0.585627	1.80871e-12	rs60762909	1.44134e-68	63254	Amino Acid	Lysine Metabolism	-	-0.036	0.018	0.04389	TRUE	ALMS1	-0.735226	0.21005894680867	FALSE			N-acetylkynurenine (2)	rs13000788	2	73918312	T	4	73511262	74118611	-0.249	9.048e-26	rs11126412	1.54e-70	48757	Amino Acid	Tryptophan Metabolism	-0.637	0.06	1.67e-27	ALMS1	TRUE
alliin	rs10196402	2:73572081	C	2	73511262	74120785	-0.47102	5.88976e-18	rs60762909	1.44134e-68	41494	Xenobiotics	Food Component/Plant	HMDB0033592	-0.16	0.034	1.98e-06	TRUE	ALMS1	-0.469939	9.0934271104987e-18	TRUE			N-acetylkynurenine (2)	rs2421575	2	73919522	A	4	73511262	74118611	-0.25	5.084e-26	rs11126412	1.54e-70	48757	Amino Acid	Tryptophan Metabolism	-0.635	0.06	2.508e-27	ALMS1	TRUE
X-12753	rs10196402	2:73572081	C	2	73511262	74120785	0.461702	9.88436e-17	rs60762909	1.44134e-68	47723	Unknown		-	0.088	0.035	0.01343	TRUE	ALMS1	0.457775	2.52011266437386e-16	TRUE			N-acetylkynurenine (2)	rs4852316	2	73919658	A	4	73511262	74118611	-0.264	3.406e-28	rs11126412	1.54e-70	48757	Amino Acid	Tryptophan Metabolism	-0.654	0.061	3.945e-28	ALMS1	TRUE
N-acetylkynurenine (2)	rs10196402	2:73572081	C	2	73511262	74120785	0.866837	1.3888e-40	rs60762909	1.44134e-68	48757	Amino Acid	Tryptophan Metabolism	HMDB0240342	0.347	0.026	7.506e-42	TRUE	ALMS1	0.86093	9.42760766929805e-40	TRUE			N-acetylkynurenine (2)	rs13014700	2	73920121	G	4	73511262	74118611	-0.25	5.035e-26	rs11126412	1.54e-70	48757	Amino Acid	Tryptophan Metabolism	-0.635	0.06	2.518e-27	ALMS1	TRUE
N2-acetyl,N6,N6-dimethyllysine	rs10196402	2:73572081	C	2	73511262	74120785	0.586567	1.65058e-12	rs60762909	1.44134e-68	63254	Amino Acid	Lysine Metabolism	-	-0.037	0.018	0.03878	TRUE	ALMS1	-0.735071	0.210124255206159	FALSE			N-acetylkynurenine (2)	rs13015885	2	73920482	T	4	73511262	74118611	-0.249	7.365e-26	rs11126412	1.54e-70	48757	Amino Acid	Tryptophan Metabolism	-0.638	0.06	1.297e-27	ALMS1	TRUE
alliin	rs11899517	2:73573261	G	2	73511262	74120785	-0.429961	5.66725e-16	rs60762909	1.44134e-68	41494	Xenobiotics	Food Component/Plant	HMDB0033592	-0.133	0.033	4.227e-05	TRUE	ALMS1	-0.429194	8.00018440769888e-16	TRUE			N-acetylkynurenine (2)	rs4513320	2	73920741	C	4	73511262	74118611	-0.25	4.621e-26	rs11126412	1.54e-70	48757	Amino Acid	Tryptophan Metabolism	-0.635	0.06	2.614e-27	ALMS1	TRUE
X-12753	rs11899517	2:73573261	G	2	73511262	74120785	0.456542	5.29599e-17	rs60762909	1.44134e-68	47723	Unknown		-	0.08	0.035	0.02193	TRUE	ALMS1	0.453473	1.19532533665563e-16	TRUE			N-acetylkynurenine (2)	rs6728685	2	73921447	C	4	73511262	74118611	-0.195	6.584e-15	rs11126412	1.54e-70	48757	Amino Acid	Tryptophan Metabolism	-0.481	0.063	8.036e-15	ALMS1	TRUE
N-acetylkynurenine (2)	rs11899517	2:73573261	G	2	73511262	74120785	0.785618	7.6746e-36	rs60762909	1.44134e-68	48757	Amino Acid	Tryptophan Metabolism	HMDB0240342	0.329	0.025	7.883e-39	TRUE	ALMS1	0.778171	5.77288588456501e-35	TRUE			N-acetylkynurenine (2)	rs6732812	2	73922475	C	4	73511262	74118611	-0.251	3.996e-26	rs11126412	1.54e-70	48757	Amino Acid	Tryptophan Metabolism	-0.632	0.06	3.954e-27	ALMS1	TRUE
N2-acetyl,N6,N6-dimethyllysine	rs11899517	2:73573261	G	2	73511262	74120785	0.55775	4.20562e-12	rs60762909	1.44134e-68	63254	Amino Acid	Lysine Metabolism	-	-0.036	0.018	0.03928	TRUE	ALMS1	-0.937223	0.109080684623023	FALSE			N-acetylkynurenine (2)	rs35767294	2	73922834	G	4	73511262	74118611	-0.251	2.913e-26	rs11126412	1.54e-70	48757	Amino Acid	Tryptophan Metabolism	-0.633	0.06	3.353e-27	ALMS1	TRUE
alliin	rs6718864	2:73574591	G	2	73511262	74120785	-0.429182	5.54634e-16	rs60762909	1.44134e-68	41494	Xenobiotics	Food Component/Plant	HMDB0033592	-0.132	0.032	4.844e-05	TRUE	ALMS1	-0.428842	7.34713120061257e-16	TRUE			N-acetylkynurenine (2)	rs17350056	2	73922877	A	4	73511262	74118611	-0.252	3.019e-26	rs11126412	1.54e-70	48757	Amino Acid	Tryptophan Metabolism	-0.619	0.06	4.244e-26	ALMS1	TRUE
X-12753	rs6718864	2:73574591	G	2	73511262	74120785	0.455197	5.67198e-17	rs60762909	1.44134e-68	47723	Unknown		-	0.08	0.035	0.02198	TRUE	ALMS1	0.45237	1.23237758488321e-16	TRUE			N-acetylkynurenine (2)	rs17434634	2	73922926	A	4	73511262	74118611	-0.25	5.403e-26	rs11126412	1.54e-70	48757	Amino Acid	Tryptophan Metabolism	-0.628	0.06	9.889e-27	ALMS1	TRUE
N-acetylkynurenine (2)	rs6718864	2:73574591	G	2	73511262	74120785	0.781736	1.11257e-35	rs60762909	1.44134e-68	48757	Amino Acid	Tryptophan Metabolism	HMDB0240342	0.329	0.025	4.961e-39	TRUE	ALMS1	0.774095	8.64326417526538e-35	TRUE			N-acetylkynurenine (2)	rs17434655	2	73923089	C	4	73511262	74118611	-0.251	2.885e-26	rs11126412	1.54e-70	48757	Amino Acid	Tryptophan Metabolism	-0.633	0.06	3.387e-27	ALMS1	TRUE
N2-acetyl,N6,N6-dimethyllysine	rs6718864	2:73574591	G	2	73511262	74120785	0.554859	4.85693e-12	rs60762909	1.44134e-68	63254	Amino Acid	Lysine Metabolism	-	-0.038	0.018	0.03323	TRUE	ALMS1	-0.926178	0.11234359865372	FALSE			N-acetylkynurenine (2)	rs10200762	2	73923583	C	4	73511262	74118611	-0.251	4.52e-26	rs11126412	1.54e-70	48757	Amino Acid	Tryptophan Metabolism	-0.637	0.06	1.853e-27	ALMS1	TRUE
alliin	rs6705203	2:73574600	C	2	73511262	74120785	-0.437582	2.06487e-16	rs60762909	1.44134e-68	41494	Xenobiotics	Food Component/Plant	HMDB0033592	-0.138	0.033	2.449e-05	TRUE	ALMS1	-0.436791	2.95075236893019e-16	TRUE			N-acetylkynurenine (2)	rs12713788	2	73923794	G	4	73511262	74118611	-0.251	4.416e-26	rs11126412	1.54e-70	48757	Amino Acid	Tryptophan Metabolism	-0.637	0.06	1.848e-27	ALMS1	TRUE
X-12753	rs6705203	2:73574600	C	2	73511262	74120785	0.464092	1.79794e-17	rs60762909	1.44134e-68	47723	Unknown		-	0.079	0.035	0.02346	TRUE	ALMS1	0.461914	3.60297980731664e-17	TRUE			N-acetylkynurenine (2)	rs13031853	2	73924182	C	4	73511262	74118611	-0.252	2.51e-26	rs11126412	1.54e-70	48757	Amino Acid	Tryptophan Metabolism	-0.633	0.06	3.37e-27	ALMS1	TRUE
N-acetylkynurenine (2)	rs6705203	2:73574600	C	2	73511262	74120785	0.790857	3.05464e-36	rs60762909	1.44134e-68	48757	Amino Acid	Tryptophan Metabolism	HMDB0240342	0.333	0.025	1.147e-39	TRUE	ALMS1	0.784447	1.94783337807889e-35	TRUE			N-acetylkynurenine (2)	rs13031866	2	73924198	C	4	73511262	74118611	-0.252	2.795e-26	rs11126412	1.54e-70	48757	Amino Acid	Tryptophan Metabolism	-0.633	0.06	3.447e-27	ALMS1	TRUE
N2-acetyl,N6,N6-dimethyllysine	rs6705203	2:73574600	C	2	73511262	74120785	0.554499	7.12189e-12	rs60762909	1.44134e-68	63254	Amino Acid	Lysine Metabolism	-	-0.03	0.018	0.08532	FALSE	ALMS1	-0.966973	0.095934027201204	FALSE			N-acetylkynurenine (2)	rs13006448	2	73924424	T	4	73511262	74118611	-0.252	2.785e-26	rs11126412	1.54e-70	48757	Amino Acid	Tryptophan Metabolism	-0.633	0.06	3.456e-27	ALMS1	TRUE
alliin	rs6546822	2:73575098	A	2	73511262	74120785	-0.431908	3.90395e-16	rs60762909	1.44134e-68	41494	Xenobiotics	Food Component/Plant	HMDB0033592	-0.133	0.032	4.356e-05	TRUE	ALMS1	-0.431533	5.21765536994854e-16	TRUE			N-acetylkynurenine (2)	rs13013228	2	73925216	A	4	73511262	74118611	-0.252	2.749e-26	rs11126412	1.54e-70	48757	Amino Acid	Tryptophan Metabolism	-0.633	0.06	3.502e-27	ALMS1	TRUE
X-12753	rs6546822	2:73575098	A	2	73511262	74120785	0.456116	5.19969e-17	rs60762909	1.44134e-68	47723	Unknown		-	0.078	0.035	0.02442	TRUE	ALMS1	0.45331	1.12618544040719e-16	TRUE			N-acetylkynurenine (2)	rs7370393	2	73925636	C	4	73511262	74118611	-0.252	2.734e-26	rs11126412	1.54e-70	48757	Amino Acid	Tryptophan Metabolism	-0.633	0.06	3.514e-27	ALMS1	TRUE
N-acetylkynurenine (2)	rs6546822	2:73575098	A	2	73511262	74120785	0.784572	7.31638e-36	rs60762909	1.44134e-68	48757	Amino Acid	Tryptophan Metabolism	HMDB0240342	0.33	0.025	3.628e-39	TRUE	ALMS1	0.777059	5.58429433023972e-35	TRUE			N-acetylkynurenine (2)	rs4852974	2	73927931	G	4	73511262	74118611	-0.195	5.657e-15	rs11126412	1.54e-70	48757	Amino Acid	Tryptophan Metabolism	-0.477	0.063	1.113e-14	ALMS1	TRUE
N2-acetyl,N6,N6-dimethyllysine	rs6546822	2:73575098	A	2	73511262	74120785	0.55933	3.46383e-12	rs60762909	1.44134e-68	63254	Amino Acid	Lysine Metabolism	-	-0.038	0.018	0.03358	TRUE	ALMS1	-0.908023	0.124778627392972	FALSE			N-acetylkynurenine (2)	rs2001490	2	73928098	G	4	73511262	74118611	-0.253	1.566e-26	rs11126412	1.54e-70	48757	Amino Acid	Tryptophan Metabolism	-0.627	0.06	8.165e-27	ALMS1	TRUE
alliin	rs6709853	2:73576065	A	2	73511262	74120785	-0.445358	5.947e-17	rs60762909	1.44134e-68	41494	Xenobiotics	Food Component/Plant	HMDB0033592	-0.138	0.033	2.281e-05	TRUE	ALMS1	-0.445138	7.89547091737841e-17	TRUE			N-acetylkynurenine (2)	rs2012574	2	73928366	C	4	73511262	74118611	-0.252	2.351e-26	rs11126412	1.54e-70	48757	Amino Acid	Tryptophan Metabolism	-0.631	0.06	4.098e-27	ALMS1	TRUE
X-12753	rs6709853	2:73576065	A	2	73511262	74120785	0.450127	1.47703e-16	rs60762909	1.44134e-68	47723	Unknown		-	0.082	0.035	0.01891	TRUE	ALMS1	0.447404	3.09800638858841e-16	TRUE			N-acetylkynurenine (2)	rs2001436	2	73928965	T	4	73511262	74118611	-0.255	8.775e-27	rs11126412	1.54e-70	48757	Amino Acid	Tryptophan Metabolism	-0.637	0.06	2.48e-27	ALMS1	TRUE
N-acetylkynurenine (2)	rs6709853	2:73576065	A	2	73511262	74120785	0.799583	6.6617e-37	rs60762909	1.44134e-68	48757	Amino Acid	Tryptophan Metabolism	HMDB0240342	0.332	0.025	1.244e-39	TRUE	ALMS1	0.792462	4.86007646311154e-36	TRUE			N-acetylkynurenine (2)	rs4530394	2	73929650	C	4	73511262	74118611	-0.251	3.687e-26	rs11126412	1.54e-70	48757	Amino Acid	Tryptophan Metabolism	-0.635	0.06	2.216e-27	ALMS1	TRUE
N2-acetyl,N6,N6-dimethyllysine	rs6709853	2:73576065	A	2	73511262	74120785	0.565595	2.22593e-12	rs60762909	1.44134e-68	63254	Amino Acid	Lysine Metabolism	-	-0.038	0.018	0.03272	TRUE	ALMS1	-0.870666	0.149963705405275	FALSE			N-acetylkynurenine (2)	rs73946176	2	73929896	A	4	73511262	74118611	0.314	8.167e-12	rs11126412	1.54e-70	48757	Amino Acid	Tryptophan Metabolism	0.989	0.138	3.443e-14	ALMS1	TRUE
alliin	rs6713196	2:73576405	C	2	73511262	74120785	-0.45544	1.60356e-17	rs60762909	1.44134e-68	41494	Xenobiotics	Food Component/Plant	HMDB0033592	-0.145	0.033	1.035e-05	TRUE	ALMS1	-0.454809	2.2931680720478e-17	TRUE			N-acetylkynurenine (2)	rs12998980	2	73930726	C	4	73511262	74118611	-0.255	8.652e-27	rs11126412	1.54e-70	48757	Amino Acid	Tryptophan Metabolism	-0.637	0.06	2.551e-27	ALMS1	TRUE
X-12753	rs6713196	2:73576405	C	2	73511262	74120785	0.458062	5.22506e-17	rs60762909	1.44134e-68	47723	Unknown		-	0.08	0.035	0.02178	TRUE	ALMS1	0.456099	9.93359959249406e-17	TRUE			N-acetylkynurenine (2)	rs13005729	2	73931347	A	4	73511262	74118611	-0.253	1.988e-26	rs11126412	1.54e-70	48757	Amino Acid	Tryptophan Metabolism	-0.629	0.06	6.983e-27	ALMS1	TRUE
N-acetylkynurenine (2)	rs6713196	2:73576405	C	2	73511262	74120785	0.805498	2.94297e-37	rs60762909	1.44134e-68	48757	Amino Acid	Tryptophan Metabolism	HMDB0240342	0.337	0.025	2.273e-40	TRUE	ALMS1	0.799521	1.77321498437122e-36	TRUE			N-acetylkynurenine (2)	rs11689234	2	73931716	T	4	73511262	74118611	0.251	2.199e-20	rs11126412	1.54e-70	48757	Amino Acid	Tryptophan Metabolism	0.631	0.071	8.074e-20	ALMS1	TRUE
N2-acetyl,N6,N6-dimethyllysine	rs6713196	2:73576405	C	2	73511262	74120785	0.562883	3.85242e-12	rs60762909	1.44134e-68	63254	Amino Acid	Lysine Metabolism	-	-0.031	0.018	0.07841	FALSE	ALMS1	-0.887231	0.142439953538193	FALSE			N-acetylkynurenine (2)	rs12233112	2	73931764	A	4	73511262	74118611	-0.252	2.615e-26	rs11126412	1.54e-70	48757	Amino Acid	Tryptophan Metabolism	-0.631	0.06	4.784e-27	ALMS1	TRUE
N-acetylkynurenine (2)	rs78562500	2:73578223	G	2	73511262	74120785	1.05903	2.13755e-16	rs60762909	1.44134e-68	48757	Amino Acid	Tryptophan Metabolism	HMDB0240342	0.349	0.045	4.676e-15	TRUE	ALMS1	1.06048	2.50659905445945e-16	TRUE			N-acetylkynurenine (2)	rs12233115	2	73931891	A	4	73511262	74118611	-0.252	2.232e-26	rs11126412	1.54e-70	48757	Amino Acid	Tryptophan Metabolism	-0.631	0.06	4.825e-27	ALMS1	TRUE
alliin	rs6706179	2:73578577	T	2	73511262	74120785	-0.458024	1.06782e-17	rs60762909	1.44134e-68	41494	Xenobiotics	Food Component/Plant	HMDB0033592	-0.145	0.033	1.031e-05	TRUE	ALMS1	-0.457481	1.51087129591822e-17	TRUE			N-acetylkynurenine (2)	rs11126414	2	73932044	A	4	73511262	74118611	-0.252	2.222e-26	rs11126412	1.54e-70	48757	Amino Acid	Tryptophan Metabolism	-0.629	0.06	6.799e-27	ALMS1	TRUE
X-12753	rs6706179	2:73578577	T	2	73511262	74120785	0.458697	4.77981e-17	rs60762909	1.44134e-68	47723	Unknown		-	0.08	0.035	0.02137	TRUE	ALMS1	0.456814	8.98702712325022e-17	TRUE			N-acetylkynurenine (2)	rs4852975	2	73932465	T	4	73511262	74118611	-0.25	5.539e-26	rs11126412	1.54e-70	48757	Amino Acid	Tryptophan Metabolism	-0.634	0.06	3.177e-27	ALMS1	TRUE
N-acetylkynurenine (2)	rs6706179	2:73578577	T	2	73511262	74120785	0.804911	3.24302e-37	rs60762909	1.44134e-68	48757	Amino Acid	Tryptophan Metabolism	HMDB0240342	0.337	0.025	2.826e-40	TRUE	ALMS1	0.799006	1.92475852647469e-36	TRUE			N-acetylkynurenine (2)	rs12619258	2	73935915	T	4	73511262	74118611	-0.251	4.934e-26	rs11126412	1.54e-70	48757	Amino Acid	Tryptophan Metabolism	-0.638	0.06	1.679e-27	ALMS1	TRUE
N2-acetyl,N6,N6-dimethyllysine	rs6706179	2:73578577	T	2	73511262	74120785	0.55847	5.51923e-12	rs60762909	1.44134e-68	63254	Amino Acid	Lysine Metabolism	-	-0.031	0.018	0.08382	FALSE	ALMS1	-0.885083	0.143484119588965	FALSE			N-acetylkynurenine (2)	rs17350125	2	73936184	C	4	73511262	74118611	-0.262	4.289e-28	rs11126412	1.54e-70	48757	Amino Acid	Tryptophan Metabolism	-0.646	0.06	9.853e-28	ALMS1	TRUE
alliin	rs11686504	2:73579812	C	2	73511262	74120785	-0.458068	1.05866e-17	rs60762909	1.44134e-68	41494	Xenobiotics	Food Component/Plant	HMDB0033592	-0.145	0.033	1.028e-05	TRUE	ALMS1	-0.457525	1.49806450910995e-17	TRUE			N-acetylkynurenine (2)	rs4852976	2	73936322	C	4	73511262	74118611	-0.262	3.949e-28	rs11126412	1.54e-70	48757	Amino Acid	Tryptophan Metabolism	-0.645	0.06	1.163e-27	ALMS1	TRUE
X-12753	rs11686504	2:73579812	C	2	73511262	74120785	0.458669	4.79218e-17	rs60762909	1.44134e-68	47723	Unknown		-	0.08	0.035	0.02144	TRUE	ALMS1	0.456788	9.00755574918771e-17	TRUE			N-acetylkynurenine (2)	rs11126415	2	73936500	T	4	73511262	74118611	-0.261	6.15e-28	rs11126412	1.54e-70	48757	Amino Acid	Tryptophan Metabolism	-0.645	0.06	1.085e-27	ALMS1	TRUE
N-acetylkynurenine (2)	rs11686504	2:73579812	C	2	73511262	74120785	0.804865	3.26266e-37	rs60762909	1.44134e-68	48757	Amino Acid	Tryptophan Metabolism	HMDB0240342	0.337	0.025	2.826e-40	TRUE	ALMS1	0.798961	1.93544002031388e-36	TRUE			N-acetylkynurenine (2)	rs12052539	2	73937153	G	4	73511262	74118611	-0.261	6.178e-28	rs11126412	1.54e-70	48757	Amino Acid	Tryptophan Metabolism	-0.646	0.06	1.06e-27	ALMS1	TRUE
N2-acetyl,N6,N6-dimethyllysine	rs11686504	2:73579812	C	2	73511262	74120785	0.558452	5.52176e-12	rs60762909	1.44134e-68	63254	Amino Acid	Lysine Metabolism	-	-0.031	0.018	0.08373	FALSE	ALMS1	-0.883957	0.14402492762307	FALSE			N-acetylkynurenine (2)	rs12053242	2	73937168	A	4	73511262	74118611	-0.261	6.178e-28	rs11126412	1.54e-70	48757	Amino Acid	Tryptophan Metabolism	-0.646	0.06	1.06e-27	ALMS1	TRUE
alliin	rs6546823	2:73580691	T	2	73511262	74120785	-0.458144	1.0409e-17	rs60762909	1.44134e-68	41494	Xenobiotics	Food Component/Plant	HMDB0033592	-0.145	0.033	1.027e-05	TRUE	ALMS1	-0.457601	1.4731489666217e-17	TRUE			N-acetylkynurenine (2)	rs35498419	2	73937439	A	4	73511262	74118611	-0.262	4.545e-28	rs11126412	1.54e-70	48757	Amino Acid	Tryptophan Metabolism	-0.647	0.06	8.347e-28	ALMS1	TRUE
X-12753	rs6546823	2:73580691	T	2	73511262	74120785	0.458813	4.66444e-17	rs60762909	1.44134e-68	47723	Unknown		-	0.08	0.035	0.02122	TRUE	ALMS1	0.45694	8.76027947004598e-17	TRUE			N-acetylkynurenine (2)	rs7558546	2	73937732	T	4	73511262	74118611	-0.26	1.25e-27	rs11126412	1.54e-70	48757	Amino Acid	Tryptophan Metabolism	-0.648	0.06	7.619e-28	ALMS1	TRUE
N-acetylkynurenine (2)	rs6546823	2:73580691	T	2	73511262	74120785	0.804775	3.27911e-37	rs60762909	1.44134e-68	48757	Amino Acid	Tryptophan Metabolism	HMDB0240342	0.337	0.025	2.735e-40	TRUE	ALMS1	0.798893	1.93544002031388e-36	TRUE			N-acetylkynurenine (2)	rs7599453	2	73937901	G	4	73511262	74118611	-0.262	4.689e-28	rs11126412	1.54e-70	48757	Amino Acid	Tryptophan Metabolism	-0.648	0.06	7.022e-28	ALMS1	TRUE
N2-acetyl,N6,N6-dimethyllysine	rs6546823	2:73580691	T	2	73511262	74120785	0.558383	5.52204e-12	rs60762909	1.44134e-68	63254	Amino Acid	Lysine Metabolism	-	-0.031	0.018	0.08292	FALSE	ALMS1	-0.883098	0.144433217630113	FALSE			N-acetylkynurenine (2)	rs4852977	2	73938295	T	4	73511262	74118611	-0.259	1.915e-27	rs11126412	1.54e-70	48757	Amino Acid	Tryptophan Metabolism	-0.655	0.06	2.299e-28	ALMS1	TRUE
alliin	rs6714999	2:73580838	C	2	73511262	74120785	-0.455144	1.66289e-17	rs60762909	1.44134e-68	41494	Xenobiotics	Food Component/Plant	HMDB0033592	-0.145	0.033	1.059e-05	TRUE	ALMS1	-0.454756	2.29363296748817e-17	TRUE			N-acetylkynurenine (2)	rs4241257	2	73938607	C	4	73511262	74118611	-0.26	1.158e-27	rs11126412	1.54e-70	48757	Amino Acid	Tryptophan Metabolism	-0.653	0.06	3.143e-28	ALMS1	TRUE
X-12753	rs6714999	2:73580838	C	2	73511262	74120785	0.45865	4.78732e-17	rs60762909	1.44134e-68	47723	Unknown		-	0.08	0.035	0.02184	TRUE	ALMS1	0.456644	9.18185872088014e-17	TRUE			N-acetylkynurenine (2)	rs1815028	2	73938926	G	4	73511262	74118611	-0.261	7.985e-28	rs11126412	1.54e-70	48757	Amino Acid	Tryptophan Metabolism	-0.654	0.06	2.711e-28	ALMS1	TRUE
N-acetylkynurenine (2)	rs6714999	2:73580838	C	2	73511262	74120785	0.803842	3.74483e-37	rs60762909	1.44134e-68	48757	Amino Acid	Tryptophan Metabolism	HMDB0240342	0.335	0.025	5.301e-40	TRUE	ALMS1	0.798039	2.18273344590794e-36	TRUE			N-acetylkynurenine (2)	rs2421558	2	73939335	G	4	73511262	74118611	-0.26	1.16e-27	rs11126412	1.54e-70	48757	Amino Acid	Tryptophan Metabolism	-0.653	0.06	3.103e-28	ALMS1	TRUE
N2-acetyl,N6,N6-dimethyllysine	rs6714999	2:73580838	C	2	73511262	74120785	0.551072	9.90338e-12	rs60762909	1.44134e-68	63254	Amino Acid	Lysine Metabolism	-	-0.031	0.018	0.0771	FALSE	ALMS1	-0.8819	0.145524261821592	FALSE			N-acetylkynurenine (2)	rs2421557	2	73939451	A	4	73511262	74118611	-0.261	7.969e-28	rs11126412	1.54e-70	48757	Amino Acid	Tryptophan Metabolism	-0.654	0.06	2.707e-28	ALMS1	TRUE
alliin	rs6743184	2:73580865	T	2	73511262	74120785	-0.455146	1.66221e-17	rs60762909	1.44134e-68	41494	Xenobiotics	Food Component/Plant	HMDB0033592	-0.145	0.033	1.059e-05	TRUE	ALMS1	-0.454758	2.29258708530266e-17	TRUE			N-acetylkynurenine (2)	rs3980695	2	73939552	G	4	73511262	74118611	-0.261	7.981e-28	rs11126412	1.54e-70	48757	Amino Acid	Tryptophan Metabolism	-0.654	0.06	2.707e-28	ALMS1	TRUE
X-12753	rs6743184	2:73580865	T	2	73511262	74120785	0.458646	4.79024e-17	rs60762909	1.44134e-68	47723	Unknown		-	0.08	0.035	0.02184	TRUE	ALMS1	0.456639	9.18744706572887e-17	TRUE			N-acetylkynurenine (2)	rs1806683	2	73939812	C	4	73511262	74118611	-0.261	1.133e-27	rs11126412	1.54e-70	48757	Amino Acid	Tryptophan Metabolism	-0.653	0.06	3.509e-28	ALMS1	TRUE
N-acetylkynurenine (2)	rs6743184	2:73580865	T	2	73511262	74120785	0.803832	3.75048e-37	rs60762909	1.44134e-68	48757	Amino Acid	Tryptophan Metabolism	HMDB0240342	0.335	0.025	5.304e-40	TRUE	ALMS1	0.798029	2.1860304131042e-36	TRUE			N-acetylkynurenine (2)	rs6748233	2	73941002	A	4	73511262	74118611	-0.261	8.062e-28	rs11126412	1.54e-70	48757	Amino Acid	Tryptophan Metabolism	-0.654	0.06	2.681e-28	ALMS1	TRUE
N2-acetyl,N6,N6-dimethyllysine	rs6743184	2:73580865	T	2	73511262	74120785	0.551059	9.91299e-12	rs60762909	1.44134e-68	63254	Amino Acid	Lysine Metabolism	-	-0.031	0.018	0.07709	FALSE	ALMS1	-0.881899	0.145524261821592	FALSE			N-acetylkynurenine (2)	rs6755500	2	73942233	A	4	73511262	74118611	-0.249	4.718e-25	rs11126412	1.54e-70	48757	Amino Acid	Tryptophan Metabolism	-0.632	0.061	3.639e-26	ALMS1	TRUE
alliin	rs4330127	2:73581320	T	2	73511262	74120785	-0.455223	1.64579e-17	rs60762909	1.44134e-68	41494	Xenobiotics	Food Component/Plant	HMDB0033592	-0.145	0.033	1.049e-05	TRUE	ALMS1	-0.454836	2.26946796252912e-17	TRUE			N-acetylkynurenine (2)	rs4852978	2	73943110	A	4	73511262	74118611	-0.248	6.774e-25	rs11126412	1.54e-70	48757	Amino Acid	Tryptophan Metabolism	-0.631	0.061	4.656e-26	ALMS1	TRUE
X-12753	rs4330127	2:73581320	T	2	73511262	74120785	0.458709	4.75226e-17	rs60762909	1.44134e-68	47723	Unknown		-	0.08	0.035	0.02186	TRUE	ALMS1	0.456703	9.11460107429215e-17	TRUE			N-acetylkynurenine (2)	rs111321729	2	73944056	A	4	73511262	74118611	0.354	2.924e-13	rs11126412	1.54e-70	48757	Amino Acid	Tryptophan Metabolism	1.02	0.151	9.554e-13	ALMS1	TRUE
N-acetylkynurenine (2)	rs4330127	2:73581320	T	2	73511262	74120785	0.803821	3.75804e-37	rs60762909	1.44134e-68	48757	Amino Acid	Tryptophan Metabolism	HMDB0240342	0.336	0.025	5.113e-40	TRUE	ALMS1	0.798017	2.19043411791241e-36	TRUE			N-acetylkynurenine (2)	rs11891140	2	73944084	G	4	73511262	74118611	-0.247	9.352e-25	rs11126412	1.54e-70	48757	Amino Acid	Tryptophan Metabolism	-0.632	0.061	3.518e-26	ALMS1	TRUE
N2-acetyl,N6,N6-dimethyllysine	rs4330127	2:73581320	T	2	73511262	74120785	0.551056	9.91602e-12	rs60762909	1.44134e-68	63254	Amino Acid	Lysine Metabolism	-	-0.031	0.018	0.07714	FALSE	ALMS1	-0.881583	0.145677348237786	FALSE			N-acetylkynurenine (2)	rs7591112	2	73944272	T	4	73511262	74118611	-0.247	9.361e-25	rs11126412	1.54e-70	48757	Amino Acid	Tryptophan Metabolism	-0.632	0.061	3.516e-26	ALMS1	TRUE
alliin	rs10198301	2:73581600	A	2	73511262	74120785	-0.449538	3.27983e-17	rs60762909	1.44134e-68	41494	Xenobiotics	Food Component/Plant	HMDB0033592	-0.138	0.033	2.575e-05	TRUE	ALMS1	-0.449126	4.50845190711981e-17	TRUE			N-acetylkynurenine (2)	rs12713789	2	73945600	G	4	73511262	74118611	-0.247	9.452e-25	rs11126412	1.54e-70	48757	Amino Acid	Tryptophan Metabolism	-0.632	0.061	3.519e-26	ALMS1	TRUE
X-12753	rs10198301	2:73581600	A	2	73511262	74120785	0.461752	2.58189e-17	rs60762909	1.44134e-68	47723	Unknown		-	0.076	0.035	0.02894	TRUE	ALMS1	0.459732	5.01968961879891e-17	TRUE			N-acetylkynurenine (2)	rs12713790	2	73945611	T	4	73511262	74118611	-0.247	9.452e-25	rs11126412	1.54e-70	48757	Amino Acid	Tryptophan Metabolism	-0.632	0.061	3.519e-26	ALMS1	TRUE
N-acetylkynurenine (2)	rs10198301	2:73581600	A	2	73511262	74120785	0.789616	3.38311e-36	rs60762909	1.44134e-68	48757	Amino Acid	Tryptophan Metabolism	HMDB0240342	0.334	0.025	1.076e-39	TRUE	ALMS1	0.783648	1.98344025220384e-35	TRUE			N-acetylkynurenine (2)	rs12713791	2	73945733	T	4	73511262	74118611	-0.247	9.385e-25	rs11126412	1.54e-70	48757	Amino Acid	Tryptophan Metabolism	-0.633	0.061	3.356e-26	ALMS1	TRUE
N2-acetyl,N6,N6-dimethyllysine	rs10198301	2:73581600	A	2	73511262	74120785	0.542534	1.80734e-11	rs60762909	1.44134e-68	63254	Amino Acid	Lysine Metabolism	-	-0.033	0.018	0.06211	FALSE	ALMS1	-0.860844	0.153084811411603	FALSE			N-acetylkynurenine (2)	rs6749841	2	73946097	T	4	73511262	74118611	-0.246	1.403e-24	rs11126412	1.54e-70	48757	Amino Acid	Tryptophan Metabolism	-0.632	0.061	3.732e-26	ALMS1	TRUE
alliin	rs62149630	2:73581755	G	2	73511262	74120785	-0.611177	1.55495e-19	rs60762909	1.44134e-68	41494	Xenobiotics	Food Component/Plant	HMDB0033592	-0.166	0.044	0.0001884	TRUE	ALMS1	-0.618258	9.36591314150672e-20	TRUE			N-acetylkynurenine (2)	rs6750494	2	73946496	A	4	73511262	74118611	-0.245	2.361e-24	rs11126412	1.54e-70	48757	Amino Acid	Tryptophan Metabolism	-0.631	0.061	4.547e-26	ALMS1	TRUE
X-12753	rs62149630	2:73581755	G	2	73511262	74120785	0.571459	6.85048e-18	rs60762909	1.44134e-68	47723	Unknown		-	0.076	0.04	0.05758	FALSE	ALMS1	0.567485	1.70072421770109e-17	TRUE			N-acetylkynurenine (2)	rs6750515	2	73946533	A	4	73511262	74118611	-0.244	4.653e-24	rs11126412	1.54e-70	48757	Amino Acid	Tryptophan Metabolism	-0.628	0.061	7.984e-26	ALMS1	TRUE
N-acetylkynurenine (2)	rs62149630	2:73581755	G	2	73511262	74120785	1.00925	2.31362e-35	rs60762909	1.44134e-68	48757	Amino Acid	Tryptophan Metabolism	HMDB0240342	0.376	0.03	2.329e-36	TRUE	ALMS1	1.0065	7.49214508872738e-35	TRUE			N-acetylkynurenine (2)	rs12612423	2	73947562	A	4	73511262	74118611	-0.245	2.656e-24	rs11126412	1.54e-70	48757	Amino Acid	Tryptophan Metabolism	-0.63	0.061	4.768e-26	ALMS1	TRUE
alliin	rs7573719	2:73582986	A	2	73511262	74120785	-0.452517	2.06669e-17	rs60762909	1.44134e-68	41494	Xenobiotics	Food Component/Plant	HMDB0033592	-0.138	0.033	2.495e-05	TRUE	ALMS1	-0.451952	2.91361883615906e-17	TRUE			N-acetylkynurenine (2)	rs12615807	2	73947583	C	4	73511262	74118611	-0.245	2.875e-24	rs11126412	1.54e-70	48757	Amino Acid	Tryptophan Metabolism	-0.63	0.061	4.98e-26	ALMS1	TRUE
X-12753	rs7573719	2:73582986	A	2	73511262	74120785	0.461701	2.60133e-17	rs60762909	1.44134e-68	47723	Unknown		-	0.076	0.035	0.0286	TRUE	ALMS1	0.45981	4.95195611310635e-17	TRUE			N-acetylkynurenine (2)	rs10191988	2	73947787	G	4	73511262	74118611	-0.245	2.883e-24	rs11126412	1.54e-70	48757	Amino Acid	Tryptophan Metabolism	-0.63	0.061	4.985e-26	ALMS1	TRUE
N-acetylkynurenine (2)	rs7573719	2:73582986	A	2	73511262	74120785	0.790514	2.99378e-36	rs60762909	1.44134e-68	48757	Amino Acid	Tryptophan Metabolism	HMDB0240342	0.335	0.025	5.757e-40	TRUE	ALMS1	0.784446	1.78633809815558e-35	TRUE			N-acetylkynurenine (2)	rs2006997	2	73947846	A	4	73511262	74118611	-0.245	2.342e-24	rs11126412	1.54e-70	48757	Amino Acid	Tryptophan Metabolism	-0.63	0.061	5.258e-26	ALMS1	TRUE
N2-acetyl,N6,N6-dimethyllysine	rs7573719	2:73582986	A	2	73511262	74120785	0.549794	1.01968e-11	rs60762909	1.44134e-68	63254	Amino Acid	Lysine Metabolism	-	-0.032	0.018	0.0675	FALSE	ALMS1	-0.860824	0.1525786032774	FALSE			N-acetylkynurenine (2)	rs7422438	2	73948894	G	4	73511262	74118611	-0.244	3.955e-24	rs11126412	1.54e-70	48757	Amino Acid	Tryptophan Metabolism	-0.612	0.061	1.196e-24	ALMS1	TRUE
alliin	rs28768119	2:73583822	T	2	73511262	74120785	-0.449861	3.1089e-17	rs60762909	1.44134e-68	41494	Xenobiotics	Food Component/Plant	HMDB0033592	-0.138	0.033	2.491e-05	TRUE	ALMS1	-0.449206	4.43051810604025e-17	TRUE			N-acetylkynurenine (2)	rs145073463	2	73950075	T	4	73511262	74118611	-0.245	1.946e-24	rs11126412	1.54e-70	48757	Amino Acid	Tryptophan Metabolism	-0.631	0.061	4.242e-26	ALMS1	TRUE
X-12753	rs28768119	2:73583822	T	2	73511262	74120785	0.461029	2.83927e-17	rs60762909	1.44134e-68	47723	Unknown		-	0.076	0.035	0.02933	TRUE	ALMS1	0.459058	5.46674924394965e-17	TRUE			N-acetylkynurenine (2)	rs185876251	2	73950547	A	4	73511262	74118611	0.313	7.227e-12	rs11126412	1.54e-70	48757	Amino Acid	Tryptophan Metabolism	0.957	0.136	1.147e-13	ALMS1	TRUE
N-acetylkynurenine (2)	rs28768119	2:73583822	T	2	73511262	74120785	0.790656	2.91354e-36	rs60762909	1.44134e-68	48757	Amino Acid	Tryptophan Metabolism	HMDB0240342	0.335	0.025	4.64e-40	TRUE	ALMS1	0.784537	1.75692010321496e-35	TRUE			N-acetylkynurenine (2)	rs3962040	2	73950719	T	4	73511262	74118611	-0.245	2.85e-24	rs11126412	1.54e-70	48757	Amino Acid	Tryptophan Metabolism	-0.63	0.061	4.816e-26	ALMS1	TRUE
N2-acetyl,N6,N6-dimethyllysine	rs28768119	2:73583822	T	2	73511262	74120785	0.554022	7.217e-12	rs60762909	1.44134e-68	63254	Amino Acid	Lysine Metabolism	-	-0.033	0.018	0.06271	FALSE	ALMS1	-0.860199	0.152869641727882	FALSE			N-acetylkynurenine (2)	rs6713171	2	73951184	C	4	73511262	74118611	-0.245	2.797e-24	rs11126412	1.54e-70	48757	Amino Acid	Tryptophan Metabolism	-0.63	0.061	4.858e-26	ALMS1	TRUE
alliin	rs12478346	2:73584360	T	2	73511262	74120785	-0.443995	7.80077e-17	rs60762909	1.44134e-68	41494	Xenobiotics	Food Component/Plant	HMDB0033592	-0.14	0.033	1.808e-05	TRUE	ALMS1	-0.443295	1.11081554104131e-16	TRUE			N-acetylkynurenine (2)	rs139571257	2	73952062	T	4	73511262	74118611	-0.245	2.007e-24	rs11126412	1.54e-70	48757	Amino Acid	Tryptophan Metabolism	-0.632	0.061	3.664e-26	ALMS1	TRUE
X-12753	rs12478346	2:73584360	T	2	73511262	74120785	0.460026	3.41399e-17	rs60762909	1.44134e-68	47723	Unknown		-	0.077	0.035	0.02741	TRUE	ALMS1	0.458007	6.59731564818249e-17	TRUE			N-acetylkynurenine (2)	rs13029847	2	73952690	A	4	73511262	74118611	-0.245	2.956e-24	rs11126412	1.54e-70	48757	Amino Acid	Tryptophan Metabolism	-0.629	0.061	7.455e-26	ALMS1	TRUE
N-acetylkynurenine (2)	rs12478346	2:73584360	T	2	73511262	74120785	0.787931	4.98891e-36	rs60762909	1.44134e-68	48757	Amino Acid	Tryptophan Metabolism	HMDB0240342	0.335	0.025	6.214e-40	TRUE	ALMS1	0.78155	3.1385452618724e-35	TRUE			N-acetylkynurenine (2)	rs13029848	2	73952692	C	4	73511262	74118611	-0.245	2.956e-24	rs11126412	1.54e-70	48757	Amino Acid	Tryptophan Metabolism	-0.629	0.061	7.455e-26	ALMS1	TRUE
N2-acetyl,N6,N6-dimethyllysine	rs12478346	2:73584360	T	2	73511262	74120785	0.552893	7.88464e-12	rs60762909	1.44134e-68	63254	Amino Acid	Lysine Metabolism	-	-0.034	0.018	0.05632	FALSE	ALMS1	-0.859227	0.153378961347254	FALSE			N-acetylkynurenine (2)	rs13030293	2	73952875	A	4	73511262	74118611	-0.244	2.878e-24	rs11126412	1.54e-70	48757	Amino Acid	Tryptophan Metabolism	-0.631	0.061	4.191e-26	ALMS1	TRUE
alliin	rs62149659	2:73585196	T	2	73511262	74120785	-0.611099	1.56047e-19	rs60762909	1.44134e-68	41494	Xenobiotics	Food Component/Plant	HMDB0033592	-0.165	0.044	0.0001895	TRUE	ALMS1	-0.618184	9.39391067343271e-20	TRUE			N-acetylkynurenine (2)	rs13035662	2	73953186	T	4	73511262	74118611	-0.244	2.892e-24	rs11126412	1.54e-70	48757	Amino Acid	Tryptophan Metabolism	-0.631	0.061	4.201e-26	ALMS1	TRUE
X-12753	rs62149659	2:73585196	T	2	73511262	74120785	0.571538	6.74033e-18	rs60762909	1.44134e-68	47723	Unknown		-	0.076	0.04	0.0573	FALSE	ALMS1	0.567565	1.67370849139199e-17	TRUE			N-acetylkynurenine (2)	rs28869897	2	73953690	A	4	73511262	74118611	-0.243	4.736e-24	rs11126412	1.54e-70	48757	Amino Acid	Tryptophan Metabolism	-0.633	0.061	3.001e-26	ALMS1	TRUE
N-acetylkynurenine (2)	rs62149659	2:73585196	T	2	73511262	74120785	1.0091	2.34999e-35	rs60762909	1.44134e-68	48757	Amino Acid	Tryptophan Metabolism	HMDB0240342	0.376	0.03	2.344e-36	TRUE	ALMS1	1.00636	7.60611704174197e-35	TRUE			N-acetylkynurenine (2)	rs28811724	2	73953753	T	4	73511262	74118611	-0.245	2.672e-24	rs11126412	1.54e-70	48757	Amino Acid	Tryptophan Metabolism	-0.635	0.061	2.337e-26	ALMS1	TRUE
alliin	rs7599076	2:73585519	T	2	73511262	74120785	-0.449639	3.12898e-17	rs60762909	1.44134e-68	41494	Xenobiotics	Food Component/Plant	HMDB0033592	-0.141	0.033	1.602e-05	TRUE	ALMS1	-0.449142	4.34247079343147e-17	TRUE			N-acetylkynurenine (2)	rs12713792	2	73954393	A	4	73511262	74118611	-0.245	2.078e-24	rs11126412	1.54e-70	48757	Amino Acid	Tryptophan Metabolism	-0.632	0.061	3.715e-26	ALMS1	TRUE
X-12753	rs7599076	2:73585519	T	2	73511262	74120785	0.458914	3.90082e-17	rs60762909	1.44134e-68	47723	Unknown		-	0.076	0.035	0.0287	TRUE	ALMS1	0.457082	7.31172228333407e-17	TRUE			N-acetylkynurenine (2)	rs35716175	2	73954655	T	4	73511262	74118611	-0.244	2.95e-24	rs11126412	1.54e-70	48757	Amino Acid	Tryptophan Metabolism	-0.63	0.061	4.985e-26	ALMS1	TRUE
N-acetylkynurenine (2)	rs7599076	2:73585519	T	2	73511262	74120785	0.791956	2.24737e-36	rs60762909	1.44134e-68	48757	Amino Acid	Tryptophan Metabolism	HMDB0240342	0.335	0.025	6.211e-40	TRUE	ALMS1	0.785981	1.32082196557592e-35	TRUE			N-acetylkynurenine (2)	rs2421675	2	73955301	A	4	73511262	74118611	-0.244	3.056e-24	rs11126412	1.54e-70	48757	Amino Acid	Tryptophan Metabolism	-0.633	0.061	3.065e-26	ALMS1	TRUE
N2-acetyl,N6,N6-dimethyllysine	rs7599076	2:73585519	T	2	73511262	74120785	0.552363	8.21401e-12	rs60762909	1.44134e-68	63254	Amino Acid	Lysine Metabolism	-	-0.032	0.018	0.06743	FALSE	ALMS1	-0.85843	0.153711151590786	FALSE			N-acetylkynurenine (2)	rs2421674	2	73955432	A	4	73511262	74118611	-0.245	2.13e-24	rs11126412	1.54e-70	48757	Amino Acid	Tryptophan Metabolism	-0.633	0.061	2.735e-26	ALMS1	TRUE
alliin	rs6546824	2:73587331	A	2	73511262	74120785	-0.449612	3.22755e-17	rs60762909	1.44134e-68	41494	Xenobiotics	Food Component/Plant	HMDB0033592	-0.14	0.033	1.852e-05	TRUE	ALMS1	-0.449126	4.47566294912515e-17	TRUE			N-acetylkynurenine (2)	rs2421672	2	73955540	A	4	73511262	74118611	-0.245	2.34e-24	rs11126412	1.54e-70	48757	Amino Acid	Tryptophan Metabolism	-0.633	0.061	2.81e-26	ALMS1	TRUE
X-12753	rs6546824	2:73587331	A	2	73511262	74120785	0.462087	2.41164e-17	rs60762909	1.44134e-68	47723	Unknown		-	0.078	0.035	0.02512	TRUE	ALMS1	0.460419	4.43613620474799e-17	TRUE			N-acetylkynurenine (2)	rs17009372	2	73955571	A	4	73511262	74118611	0.225	3.646e-16	rs11126412	1.54e-70	48757	Amino Acid	Tryptophan Metabolism	0.624	0.072	8.146e-19	ALMS1	TRUE
N-acetylkynurenine (2)	rs6546824	2:73587331	A	2	73511262	74120785	0.790376	3.09642e-36	rs60762909	1.44134e-68	48757	Amino Acid	Tryptophan Metabolism	HMDB0240342	0.333	0.025	1.323e-39	TRUE	ALMS1	0.784421	1.80531460943429e-35	TRUE			N-acetylkynurenine (2)	rs12713793	2	73956114	C	4	73511262	74118611	-0.245	2.867e-24	rs11126412	1.54e-70	48757	Amino Acid	Tryptophan Metabolism	-0.633	0.061	3.442e-26	ALMS1	TRUE
N2-acetyl,N6,N6-dimethyllysine	rs6546824	2:73587331	A	2	73511262	74120785	0.547536	1.23056e-11	rs60762909	1.44134e-68	63254	Amino Acid	Lysine Metabolism	-	-0.031	0.018	0.07803	FALSE	ALMS1	-0.859917	0.153006345353583	FALSE			N-acetylkynurenine (2)	rs13020517	2	73956744	T	4	73511262	74118611	-0.244	4.27e-24	rs11126412	1.54e-70	48757	Amino Acid	Tryptophan Metabolism	-0.634	0.061	2.743e-26	ALMS1	TRUE
alliin	rs6716776	2:73587713	C	2	73511262	74120785	-0.450544	2.79218e-17	rs60762909	1.44134e-68	41494	Xenobiotics	Food Component/Plant	HMDB0033592	-0.14	0.033	1.902e-05	TRUE	ALMS1	-0.449819	4.026376344686e-17	TRUE			N-acetylkynurenine (2)	rs12713794	2	73956846	G	4	73511262	74118611	-0.242	8.018e-24	rs11126412	1.54e-70	48757	Amino Acid	Tryptophan Metabolism	-0.638	0.061	1.48e-26	ALMS1	TRUE
X-12753	rs6716776	2:73587713	C	2	73511262	74120785	0.461007	2.82363e-17	rs60762909	1.44134e-68	47723	Unknown		-	0.078	0.035	0.02518	TRUE	ALMS1	0.45903	5.44296800594151e-17	TRUE			N-acetylkynurenine (2)	rs12997568	2	73956881	C	4	73511262	74118611	-0.243	5.483e-24	rs11126412	1.54e-70	48757	Amino Acid	Tryptophan Metabolism	-0.634	0.061	2.974e-26	ALMS1	TRUE
N-acetylkynurenine (2)	rs6716776	2:73587713	C	2	73511262	74120785	0.78932	3.85592e-36	rs60762909	1.44134e-68	48757	Amino Acid	Tryptophan Metabolism	HMDB0240342	0.334	0.025	1.04e-39	TRUE	ALMS1	0.7832	2.31478329444045e-35	TRUE			N-acetylkynurenine (2)	rs7210	2	73957124	G	4	73511262	74118611	-0.243	5.004e-24	rs11126412	1.54e-70	48757	Amino Acid	Tryptophan Metabolism	-0.633	0.061	2.872e-26	ALMS1	TRUE
N2-acetyl,N6,N6-dimethyllysine	rs6716776	2:73587713	C	2	73511262	74120785	0.552618	8.16262e-12	rs60762909	1.44134e-68	63254	Amino Acid	Lysine Metabolism	-	-0.032	0.018	0.07342	FALSE	ALMS1	-0.859759	0.153087830247491	FALSE			N-acetylkynurenine (2)	rs13003035	2	73957227	A	4	73511262	74118611	-0.244	4.362e-24	rs11126412	1.54e-70	48757	Amino Acid	Tryptophan Metabolism	-0.634	0.061	2.514e-26	ALMS1	TRUE
alliin	rs6720094	2:73588076	C	2	73511262	74120785	-0.4412	9.16697e-17	rs60762909	1.44134e-68	41494	Xenobiotics	Food Component/Plant	HMDB0033592	-0.132	0.033	4.847e-05	TRUE	ALMS1	-0.440948	1.21722323169876e-16	TRUE			N-acetylkynurenine (2)	rs12713795	2	73959935	A	4	73511262	74118611	-0.242	7.089e-24	rs11126412	1.54e-70	48757	Amino Acid	Tryptophan Metabolism	-0.632	0.061	3.628e-26	ALMS1	TRUE
X-12753	rs6720094	2:73588076	C	2	73511262	74120785	0.453944	6.98241e-17	rs60762909	1.44134e-68	47723	Unknown		-	0.077	0.035	0.02779	TRUE	ALMS1	0.451312	1.46621138944402e-16	TRUE			N-acetylkynurenine (2)	rs12992607	2	73959960	T	4	73511262	74118611	-0.243	4.611e-24	rs11126412	1.54e-70	48757	Amino Acid	Tryptophan Metabolism	-0.632	0.061	3.887e-26	ALMS1	TRUE
N-acetylkynurenine (2)	rs6720094	2:73588076	C	2	73511262	74120785	0.784211	7.14539e-36	rs60762909	1.44134e-68	48757	Amino Acid	Tryptophan Metabolism	HMDB0240342	0.331	0.025	2.149e-39	TRUE	ALMS1	0.77701	5.13933342070518e-35	TRUE			N-acetylkynurenine (2)	rs4358149	2	73961311	C	4	73511262	74118611	-0.241	1.156e-23	rs11126412	1.54e-70	48757	Amino Acid	Tryptophan Metabolism	-0.632	0.061	4.218e-26	ALMS1	TRUE
N2-acetyl,N6,N6-dimethyllysine	rs6720094	2:73588076	C	2	73511262	74120785	0.55787	3.80226e-12	rs60762909	1.44134e-68	63254	Amino Acid	Lysine Metabolism	-	-0.039	0.018	0.02595	TRUE	ALMS1	-0.811534	0.178834864206536	FALSE			N-acetylkynurenine (2)	rs11894953	2	73964631	T	4	73511262	74118611	-0.24	2.294e-23	rs11126412	1.54e-70	48757	Amino Acid	Tryptophan Metabolism	-0.632	0.061	3.7e-26	ALMS1	TRUE
alliin	rs11126397	2:73588733	T	2	73511262	74120785	-0.449775	3.05532e-17	rs60762909	1.44134e-68	41494	Xenobiotics	Food Component/Plant	HMDB0033592	-0.141	0.033	1.603e-05	TRUE	ALMS1	-0.449274	4.24303401143643e-17	TRUE			N-acetylkynurenine (2)	rs17350188	2	73964842	C	4	73511262	74118611	-0.243	6.989e-24	rs11126412	1.54e-70	48757	Amino Acid	Tryptophan Metabolism	-0.634	0.061	2.989e-26	ALMS1	TRUE
X-12753	rs11126397	2:73588733	T	2	73511262	74120785	0.458523	4.14041e-17	rs60762909	1.44134e-68	47723	Unknown		-	0.076	0.035	0.02873	TRUE	ALMS1	0.456679	7.76919471787977e-17	TRUE			N-acetylkynurenine (2)	rs2421677	2	73965917	T	4	73511262	74118611	-0.239	2.825e-23	rs11126412	1.54e-70	48757	Amino Acid	Tryptophan Metabolism	-0.637	0.061	1.814e-26	ALMS1	TRUE
N-acetylkynurenine (2)	rs11126397	2:73588733	T	2	73511262	74120785	0.792004	2.21036e-36	rs60762909	1.44134e-68	48757	Amino Acid	Tryptophan Metabolism	HMDB0240342	0.335	0.025	6.066e-40	TRUE	ALMS1	0.786028	1.30037876177863e-35	TRUE			N-acetylkynurenine (2)	rs2421676	2	73966087	A	4	73511262	74118611	-0.237	6.524e-23	rs11126412	1.54e-70	48757	Amino Acid	Tryptophan Metabolism	-0.633	0.061	2.993e-26	ALMS1	TRUE
N2-acetyl,N6,N6-dimethyllysine	rs11126397	2:73588733	T	2	73511262	74120785	0.552509	8.08468e-12	rs60762909	1.44134e-68	63254	Amino Acid	Lysine Metabolism	-	-0.033	0.018	0.06606	FALSE	ALMS1	-0.858425	0.153713173477147	FALSE			N-acetylkynurenine (2)	rs4514898	2	73966271	T	4	73511262	74118611	0.308	5.902e-11	rs11126412	1.54e-70	48757	Amino Acid	Tryptophan Metabolism	0.918	0.144	1.884e-11	ALMS1	TRUE
N-acetylkynurenine (2)	rs77030953	2:73588891	A	2	73511262	74120785	1.0595	2.21593e-16	rs60762909	1.44134e-68	48757	Amino Acid	Tryptophan Metabolism	HMDB0240342	0.348	0.045	7.021e-15	TRUE	ALMS1	1.06115	2.55447555470669e-16	TRUE			N-acetylkynurenine (2)	rs67627529	2	73968223	A	4	73511262	74118611	-0.242	9.395e-24	rs11126412	1.54e-70	48757	Amino Acid	Tryptophan Metabolism	-0.634	0.061	2.968e-26	ALMS1	TRUE
alliin	rs2421488	2:73590625	T	2	73511262	74120785	-0.444741	6.90531e-17	rs60762909	1.44134e-68	41494	Xenobiotics	Food Component/Plant	HMDB0033592	-0.138	0.033	2.382e-05	TRUE	ALMS1	-0.444078	9.78512634649972e-17	TRUE			N-acetylkynurenine (2)	rs77773613	2	73972555	A	4	73511262	74118611	0.313	8.328e-12	rs11126412	1.54e-70	48757	Amino Acid	Tryptophan Metabolism	0.946	0.136	2.183e-13	ALMS1	TRUE
X-12753	rs2421488	2:73590625	T	2	73511262	74120785	0.46321	2.03623e-17	rs60762909	1.44134e-68	47723	Unknown		-	0.077	0.035	0.02741	TRUE	ALMS1	0.461315	3.8868080274501e-17	TRUE			N-acetylkynurenine (2)	rs11126416	2	73973877	G	4	73511262	74118611	-0.242	1.059e-23	rs11126412	1.54e-70	48757	Amino Acid	Tryptophan Metabolism	-0.63	0.061	6.204e-26	ALMS1	TRUE
N-acetylkynurenine (2)	rs2421488	2:73590625	T	2	73511262	74120785	0.786934	6.05223e-36	rs60762909	1.44134e-68	48757	Amino Acid	Tryptophan Metabolism	HMDB0240342	0.335	0.025	4.736e-40	TRUE	ALMS1	0.780587	3.77135926596861e-35	TRUE			N-acetylkynurenine (2)	rs11126417	2	73974315	A	4	73511262	74118611	-0.242	1.87e-23	rs11126412	1.54e-70	48757	Amino Acid	Tryptophan Metabolism	-0.638	0.061	2.186e-26	ALMS1	TRUE
N2-acetyl,N6,N6-dimethyllysine	rs2421488	2:73590625	T	2	73511262	74120785	0.550852	9.35557e-12	rs60762909	1.44134e-68	63254	Amino Acid	Lysine Metabolism	-	-0.033	0.018	0.06623	FALSE	ALMS1	-0.859262	0.153361818627402	FALSE			N-acetylkynurenine (2)	rs10208995	2	73976037	G	4	73511262	74118611	-0.241	1.768e-23	rs11126412	1.54e-70	48757	Amino Acid	Tryptophan Metabolism	-0.63	0.061	6.444e-26	ALMS1	TRUE
alliin	rs4641966	2:73590806	A	2	73511262	74120785	-0.451972	2.25171e-17	rs60762909	1.44134e-68	41494	Xenobiotics	Food Component/Plant	HMDB0033592	-0.138	0.033	2.489e-05	TRUE	ALMS1	-0.451417	3.16711016732257e-17	TRUE			N-acetylkynurenine (2)	rs2272178	2	73977609	T	4	73511262	74118611	-0.241	1.233e-23	rs11126412	1.54e-70	48757	Amino Acid	Tryptophan Metabolism	-0.631	0.061	4.959e-26	ALMS1	TRUE
X-12753	rs4641966	2:73590806	A	2	73511262	74120785	0.463147	2.0648e-17	rs60762909	1.44134e-68	47723	Unknown		-	0.076	0.035	0.02873	TRUE	ALMS1	0.461299	3.91607541336956e-17	TRUE			N-acetylkynurenine (2)	rs4852317	2	73978633	T	4	73511262	74118611	-0.245	3.8e-24	rs11126412	1.54e-70	48757	Amino Acid	Tryptophan Metabolism	-0.648	0.061	4.478e-27	ALMS1	TRUE
N-acetylkynurenine (2)	rs4641966	2:73590806	A	2	73511262	74120785	0.790128	3.25455e-36	rs60762909	1.44134e-68	48757	Amino Acid	Tryptophan Metabolism	HMDB0240342	0.335	0.025	6.459e-40	TRUE	ALMS1	0.784068	1.93610705071978e-35	TRUE			N-acetylkynurenine (2)	rs10172044	2	73979051	A	4	73511262	74118611	-0.24	2.533e-23	rs11126412	1.54e-70	48757	Amino Acid	Tryptophan Metabolism	-0.633	0.061	3.895e-26	ALMS1	TRUE
N2-acetyl,N6,N6-dimethyllysine	rs4641966	2:73590806	A	2	73511262	74120785	0.549026	1.0918e-11	rs60762909	1.44134e-68	63254	Amino Acid	Lysine Metabolism	-	-0.032	0.018	0.07273	FALSE	ALMS1	-0.859502	0.153234828500779	FALSE			N-acetylkynurenine (2)	rs35791379	2	73979482	A	4	73511262	74118611	-0.24	2.21e-23	rs11126412	1.54e-70	48757	Amino Acid	Tryptophan Metabolism	-0.629	0.061	6.719e-26	ALMS1	TRUE
alliin	rs1851546	2:73591127	A	2	73511262	74120785	-0.450224	2.91938e-17	rs60762909	1.44134e-68	41494	Xenobiotics	Food Component/Plant	HMDB0033592	-0.14	0.033	1.902e-05	TRUE	ALMS1	-0.449502	4.20598883348711e-17	TRUE			N-acetylkynurenine (2)	rs2567600	2	73981598	A	4	73511262	74118611	0.359	8.502e-31	rs11126412	1.54e-70	48757	Amino Acid	Tryptophan Metabolism	1.028	0.09	5.003e-33	ALMS1	TRUE
X-12753	rs1851546	2:73591127	A	2	73511262	74120785	0.461531	2.58451e-17	rs60762909	1.44134e-68	47723	Unknown		-	0.078	0.035	0.02521	TRUE	ALMS1	0.459573	4.97485203436534e-17	TRUE			N-acetylkynurenine (2)	rs891695	2	73982940	C	4	73511262	74118611	-0.24	1.755e-23	rs11126412	1.54e-70	48757	Amino Acid	Tryptophan Metabolism	-0.63	0.061	5.989e-26	ALMS1	TRUE
N-acetylkynurenine (2)	rs1851546	2:73591127	A	2	73511262	74120785	0.789048	4.02643e-36	rs60762909	1.44134e-68	48757	Amino Acid	Tryptophan Metabolism	HMDB0240342	0.334	0.025	1.11e-39	TRUE	ALMS1	0.782935	2.4135102721634e-35	TRUE			N-acetylkynurenine (2)	rs891696	2	73982974	T	4	73511262	74118611	-0.242	9.414e-24	rs11126412	1.54e-70	48757	Amino Acid	Tryptophan Metabolism	-0.632	0.061	4.239e-26	ALMS1	TRUE
N2-acetyl,N6,N6-dimethyllysine	rs1851546	2:73591127	A	2	73511262	74120785	0.552152	8.44264e-12	rs60762909	1.44134e-68	63254	Amino Acid	Lysine Metabolism	-	-0.031	0.018	0.07565	FALSE	ALMS1	-0.85976	0.153086823961365	FALSE			N-acetylkynurenine (2)	rs12713797	2	73983180	G	4	73511262	74118611	-0.24	2.267e-23	rs11126412	1.54e-70	48757	Amino Acid	Tryptophan Metabolism	-0.635	0.061	2.434e-26	ALMS1	TRUE
alliin	rs1522926	2:73591241	C	2	73511262	74120785	-0.440971	9.48951e-17	rs60762909	1.44134e-68	41494	Xenobiotics	Food Component/Plant	HMDB0033592	-0.132	0.033	4.845e-05	TRUE	ALMS1	-0.440724	1.25871483120385e-16	TRUE			N-acetylkynurenine (2)	rs2567601	2	73985167	G	4	73511262	74118611	0.36	5.198e-31	rs11126412	1.54e-70	48757	Amino Acid	Tryptophan Metabolism	1.025	0.09	5.382e-33	ALMS1	TRUE
X-12753	rs1522926	2:73591241	C	2	73511262	74120785	0.454478	6.41525e-17	rs60762909	1.44134e-68	47723	Unknown		-	0.077	0.035	0.02782	TRUE	ALMS1	0.45186	1.34592275035003e-16	TRUE			N-acetylkynurenine (2)	rs2567602	2	73985536	G	4	73511262	74118611	0.359	6.107e-31	rs11126412	1.54e-70	48757	Amino Acid	Tryptophan Metabolism	1.037	0.09	1.098e-33	ALMS1	TRUE
N-acetylkynurenine (2)	rs1522926	2:73591241	C	2	73511262	74120785	0.784074	7.34589e-36	rs60762909	1.44134e-68	48757	Amino Acid	Tryptophan Metabolism	HMDB0240342	0.331	0.025	2.255e-39	TRUE	ALMS1	0.776879	5.27559691479429e-35	TRUE			N-acetylkynurenine (2)	rs2567603	2	73986125	C	4	73511262	74118611	0.358	5.035e-31	rs11126412	1.54e-70	48757	Amino Acid	Tryptophan Metabolism	1.029	0.09	2.211e-33	ALMS1	TRUE
N2-acetyl,N6,N6-dimethyllysine	rs1522926	2:73591241	C	2	73511262	74120785	0.557525	3.9154e-12	rs60762909	1.44134e-68	63254	Amino Acid	Lysine Metabolism	-	-0.039	0.018	0.02687	TRUE	ALMS1	-0.811538	0.178833662081083	FALSE			N-acetylkynurenine (2)	rs12713798	2	73986421	T	4	73511262	74118611	-0.242	8.906e-24	rs11126412	1.54e-70	48757	Amino Acid	Tryptophan Metabolism	-0.632	0.061	3.296e-26	ALMS1	TRUE
alliin	rs6546825	2:73592253	C	2	73511262	74120785	-0.450091	3.20506e-17	rs60762909	1.44134e-68	41494	Xenobiotics	Food Component/Plant	HMDB0033592	-0.139	0.033	2.349e-05	TRUE	ALMS1	-0.449466	4.5477010505019e-17	TRUE			N-acetylkynurenine (2)	rs57665766	2	73986600	A	4	73511262	74118611	0.308	2.111e-11	rs11126412	1.54e-70	48757	Amino Acid	Tryptophan Metabolism	0.961	0.138	1.735e-13	ALMS1	TRUE
X-12753	rs6546825	2:73592253	C	2	73511262	74120785	0.464347	1.82419e-17	rs60762909	1.44134e-68	47723	Unknown		-	0.074	0.035	0.03299	TRUE	ALMS1	0.462472	3.47791662173192e-17	TRUE			N-acetylkynurenine (2)	rs12624267	2	73986931	T	4	73511262	74118611	-0.24	1.698e-23	rs11126412	1.54e-70	48757	Amino Acid	Tryptophan Metabolism	-0.629	0.061	5.875e-26	ALMS1	TRUE
N-acetylkynurenine (2)	rs6546825	2:73592253	C	2	73511262	74120785	0.7893	4.16238e-36	rs60762909	1.44134e-68	48757	Amino Acid	Tryptophan Metabolism	HMDB0240342	0.336	0.025	4.561e-40	TRUE	ALMS1	0.783297	2.4074454223444e-35	TRUE			N-acetylkynurenine (2)	rs9309475	2	73990641	A	4	73511262	74118611	-0.241	1.426e-23	rs11126412	1.54e-70	48757	Amino Acid	Tryptophan Metabolism	-0.629	0.061	6.912e-26	ALMS1	TRUE
N2-acetyl,N6,N6-dimethyllysine	rs6546825	2:73592253	C	2	73511262	74120785	0.549022	1.11437e-11	rs60762909	1.44134e-68	63254	Amino Acid	Lysine Metabolism	-	-0.032	0.018	0.07026	FALSE	ALMS1	-0.860829	0.152814396480425	FALSE			N-acetylkynurenine (2)	rs9309476	2	73990824	T	4	73511262	74118611	-0.24	1.945e-23	rs11126412	1.54e-70	48757	Amino Acid	Tryptophan Metabolism	-0.628	0.061	8.695e-26	ALMS1	TRUE
alliin	rs2421489	2:73593448	G	2	73511262	74120785	-0.442844	9.3382e-17	rs60762909	1.44134e-68	41494	Xenobiotics	Food Component/Plant	HMDB0033592	-0.142	0.033	1.402e-05	TRUE	ALMS1	-0.44198	1.36461634249475e-16	TRUE			N-acetylkynurenine (2)	rs77206015	2	73991400	T	4	73511262	74118611	0.309	2.294e-11	rs11126412	1.54e-70	48757	Amino Acid	Tryptophan Metabolism	0.957	0.138	2.313e-13	ALMS1	TRUE
X-12753	rs2421489	2:73593448	G	2	73511262	74120785	0.464575	1.64196e-17	rs60762909	1.44134e-68	47723	Unknown		-	0.074	0.035	0.03309	TRUE	ALMS1	0.462605	3.17643403004462e-17	TRUE			N-acetylkynurenine (2)	rs11892172	2	73997952	A	4	73511262	74118611	-0.24	2.278e-23	rs11126412	1.54e-70	48757	Amino Acid	Tryptophan Metabolism	-0.628	0.061	8.049e-26	ALMS1	TRUE
N-acetylkynurenine (2)	rs2421489	2:73593448	G	2	73511262	74120785	0.790365	3.30073e-36	rs60762909	1.44134e-68	48757	Amino Acid	Tryptophan Metabolism	HMDB0240342	0.335	0.025	6.554e-40	TRUE	ALMS1	0.784562	1.82449272719782e-35	TRUE			N-acetylkynurenine (2)	rs13033744	2	73998973	A	4	73511262	74118611	-0.24	2.26e-23	rs11126412	1.54e-70	48757	Amino Acid	Tryptophan Metabolism	-0.628	0.061	8.065e-26	ALMS1	TRUE
N2-acetyl,N6,N6-dimethyllysine	rs2421489	2:73593448	G	2	73511262	74120785	0.55183	8.73272e-12	rs60762909	1.44134e-68	63254	Amino Acid	Lysine Metabolism	-	-0.03	0.018	0.08605	FALSE	ALMS1	-0.860891	0.152699960171505	FALSE			N-acetylkynurenine (2)	rs2421559	2	73999654	A	4	73511262	74118611	-0.241	1.482e-23	rs11126412	1.54e-70	48757	Amino Acid	Tryptophan Metabolism	-0.626	0.061	1.029e-25	ALMS1	TRUE
alliin	rs7574291	2:73594941	C	2	73511262	74120785	-0.445741	5.69243e-17	rs60762909	1.44134e-68	41494	Xenobiotics	Food Component/Plant	HMDB0033592	-0.133	0.033	5.003e-05	TRUE	ALMS1	-0.445256	7.88107305227948e-17	TRUE			N-acetylkynurenine (2)	rs2116367	2	74000701	T	4	73511262	74118611	-0.237	6.641e-23	rs11126412	1.54e-70	48757	Amino Acid	Tryptophan Metabolism	-0.629	0.061	7.321e-26	ALMS1	TRUE
X-12753	rs7574291	2:73594941	C	2	73511262	74120785	0.462154	2.37441e-17	rs60762909	1.44134e-68	47723	Unknown		-	0.072	0.035	0.0395	TRUE	ALMS1	0.460044	4.67295628615642e-17	TRUE			N-acetylkynurenine (2)	rs2567598	2	74004071	G	4	73511262	74118611	0.355	2.001e-30	rs11126412	1.54e-70	48757	Amino Acid	Tryptophan Metabolism	1.026	0.09	3.71e-33	ALMS1	TRUE
N-acetylkynurenine (2)	rs7574291	2:73594941	C	2	73511262	74120785	0.776229	4.16649e-35	rs60762909	1.44134e-68	48757	Amino Acid	Tryptophan Metabolism	HMDB0240342	0.334	0.025	1.509e-39	TRUE	ALMS1	0.771001	2.00506588242198e-34	TRUE			N-acetylkynurenine (2)	rs2272051	2	74007136	C	4	73511262	74118611	-0.24	1.947e-23	rs11126412	1.54e-70	48757	Amino Acid	Tryptophan Metabolism	-0.63	0.061	5.609e-26	ALMS1	TRUE
N2-acetyl,N6,N6-dimethyllysine	rs7574291	2:73594941	C	2	73511262	74120785	0.541588	1.91255e-11	rs60762909	1.44134e-68	63254	Amino Acid	Lysine Metabolism	-	-0.031	0.018	0.0826	FALSE	ALMS1	-0.857027	0.154934822116856	FALSE			N-acetylkynurenine (2)	rs3813228	2	74007345	G	4	73511262	74118611	-0.239	2.94e-23	rs11126412	1.54e-70	48757	Amino Acid	Tryptophan Metabolism	-0.631	0.061	4.515e-26	ALMS1	TRUE
alliin	rs6728128	2:73595982	C	2	73511262	74120785	-0.445717	5.71209e-17	rs60762909	1.44134e-68	41494	Xenobiotics	Food Component/Plant	HMDB0033592	-0.133	0.033	5.003e-05	TRUE	ALMS1	-0.445231	7.90909306150173e-17	TRUE			N-acetylkynurenine (2)	rs13006598	2	74010592	C	4	73511262	74118611	-0.238	4.256e-23	rs11126412	1.54e-70	48757	Amino Acid	Tryptophan Metabolism	-0.632	0.061	3.968e-26	ALMS1	TRUE
X-12753	rs6728128	2:73595982	C	2	73511262	74120785	0.462151	2.37489e-17	rs60762909	1.44134e-68	47723	Unknown		-	0.072	0.035	0.03954	TRUE	ALMS1	0.46004	4.67366696621059e-17	TRUE			N-acetylkynurenine (2)	rs13383097	2	74035031	G	4	73511262	74118611	-0.233	5.664e-22	rs11126412	1.54e-70	48757	Amino Acid	Tryptophan Metabolism	-0.63	0.061	9.303e-26	ALMS1	TRUE
N-acetylkynurenine (2)	rs6728128	2:73595982	C	2	73511262	74120785	0.776217	4.17489e-35	rs60762909	1.44134e-68	48757	Amino Acid	Tryptophan Metabolism	HMDB0240342	0.334	0.025	1.507e-39	TRUE	ALMS1	0.770991	2.00809559766968e-34	TRUE			N-acetylkynurenine (2)	rs143422975	2	74036318	C	4	73511262	74118611	-0.237	7.534e-23	rs11126412	1.54e-70	48757	Amino Acid	Tryptophan Metabolism	-0.631	0.061	4.848e-26	ALMS1	TRUE
N2-acetyl,N6,N6-dimethyllysine	rs6728128	2:73595982	C	2	73511262	74120785	0.541585	1.91274e-11	rs60762909	1.44134e-68	63254	Amino Acid	Lysine Metabolism	-	-0.031	0.018	0.08259	FALSE	ALMS1	-0.85703	0.154932781993177	FALSE			N-acetylkynurenine (2)	rs7597302	2	74037131	G	4	73511262	74118611	-0.237	7.658e-23	rs11126412	1.54e-70	48757	Amino Acid	Tryptophan Metabolism	-0.631	0.061	4.87e-26	ALMS1	TRUE
alliin	rs7567017	2:73596270	T	2	73511262	74120785	-0.445717	5.71238e-17	rs60762909	1.44134e-68	41494	Xenobiotics	Food Component/Plant	HMDB0033592	-0.133	0.033	5.003e-05	TRUE	ALMS1	-0.44523	7.90909306150173e-17	TRUE			N-acetylkynurenine (2)	rs7419346	2	74037469	G	4	73511262	74118611	-0.233	2.737e-22	rs11126412	1.54e-70	48757	Amino Acid	Tryptophan Metabolism	-0.621	0.06	9.829e-26	ALMS1	TRUE
X-12753	rs7567017	2:73596270	T	2	73511262	74120785	0.462153	2.37369e-17	rs60762909	1.44134e-68	47723	Unknown		-	0.072	0.035	0.03954	TRUE	ALMS1	0.460042	4.67153525035116e-17	TRUE			N-acetylkynurenine (2)	rs142508337	2	74037732	T	4	73511262	74118611	0.313	8.513e-12	rs11126412	1.54e-70	48757	Amino Acid	Tryptophan Metabolism	0.945	0.136	2.527e-13	ALMS1	TRUE
N-acetylkynurenine (2)	rs7567017	2:73596270	T	2	73511262	74120785	0.776212	4.17699e-35	rs60762909	1.44134e-68	48757	Amino Acid	Tryptophan Metabolism	HMDB0240342	0.334	0.025	1.507e-39	TRUE	ALMS1	0.770986	2.01011795095511e-34	TRUE			N-acetylkynurenine (2)	rs2462127	2	74048826	G	4	73511262	74118611	-0.229	1.42e-21	rs11126412	1.54e-70	48757	Amino Acid	Tryptophan Metabolism	-0.625	0.06	3.079e-26	ALMS1	TRUE
N2-acetyl,N6,N6-dimethyllysine	rs7567017	2:73596270	T	2	73511262	74120785	0.541583	1.91294e-11	rs60762909	1.44134e-68	63254	Amino Acid	Lysine Metabolism	-	-0.031	0.018	0.0826	FALSE	ALMS1	-0.857029	0.154933802051204	FALSE			N-acetylkynurenine (2)	rs732778	2	74049341	G	4	73511262	74118611	-0.228	1.841e-21	rs11126412	1.54e-70	48757	Amino Acid	Tryptophan Metabolism	-0.624	0.06	3.775e-26	ALMS1	TRUE
alliin	rs7567343	2:73596605	A	2	73511262	74120785	-0.445711	5.71731e-17	rs60762909	1.44134e-68	41494	Xenobiotics	Food Component/Plant	HMDB0033592	-0.133	0.033	5.002e-05	TRUE	ALMS1	-0.445224	7.9163143007574e-17	TRUE			N-acetylkynurenine (2)	rs10203740	2	74051360	G	4	73511262	74118611	-0.226	4.651e-21	rs11126412	1.54e-70	48757	Amino Acid	Tryptophan Metabolism	-0.624	0.06	4.265e-26	ALMS1	TRUE
X-12753	rs7567343	2:73596605	A	2	73511262	74120785	0.462153	2.37333e-17	rs60762909	1.44134e-68	47723	Unknown		-	0.072	0.035	0.03956	TRUE	ALMS1	0.460043	4.67082489456713e-17	TRUE			N-acetylkynurenine (2)	rs3813229	2	74056564	G	4	73511262	74118611	0.165	2.071e-11	rs11126412	1.54e-70	48757	Amino Acid	Tryptophan Metabolism	0.421	0.06	1.442e-12	ALMS1	TRUE
N-acetylkynurenine (2)	rs7567343	2:73596605	A	2	73511262	74120785	0.776211	4.17909e-35	rs60762909	1.44134e-68	48757	Amino Acid	Tryptophan Metabolism	HMDB0240342	0.334	0.025	1.508e-39	TRUE	ALMS1	0.770985	2.01011795095511e-34	TRUE			N-acetylkynurenine (2)	rs4852983	2	74058894	T	4	73511262	74118611	0.168	8.987e-12	rs11126412	1.54e-70	48757	Amino Acid	Tryptophan Metabolism	0.429	0.06	7.083e-13	ALMS1	TRUE
N2-acetyl,N6,N6-dimethyllysine	rs7567343	2:73596605	A	2	73511262	74120785	0.541582	1.91314e-11	rs60762909	1.44134e-68	63254	Amino Acid	Lysine Metabolism	-	-0.031	0.018	0.08258	FALSE	ALMS1	-0.857031	0.154932781993177	FALSE			N-acetylkynurenine (2)	rs200160889	2	74059235	C	4	73511262	74118611	0.165	1.6e-11	rs11126412	1.54e-70	48757	Amino Acid	Tryptophan Metabolism	0.432	0.06	3.387e-13	ALMS1	TRUE
alliin	rs2901437	2:73597024	G	2	73511262	74120785	-0.434491	2.58498e-16	rs60762909	1.44134e-68	41494	Xenobiotics	Food Component/Plant	HMDB0033592	-0.127	0.033	9.151e-05	TRUE	ALMS1	-0.434214	3.43247906440907e-16	TRUE			N-acetylkynurenine (2)	rs6546875	2	74063673	C	4	73511262	74118611	0.166	1.416e-11	rs11126412	1.54e-70	48757	Amino Acid	Tryptophan Metabolism	0.428	0.06	6.322e-13	ALMS1	TRUE
X-12753	rs2901437	2:73597024	G	2	73511262	74120785	0.454923	6.17184e-17	rs60762909	1.44134e-68	47723	Unknown		-	0.073	0.035	0.03796	TRUE	ALMS1	0.452044	1.34708355791181e-16	TRUE			N-acetylkynurenine (2)	rs7594485	2	74070186	T	4	73511262	74118611	0.19	2.05e-13	rs11126412	1.54e-70	48757	Amino Acid	Tryptophan Metabolism	0.49	0.065	1.636e-14	ALMS1	TRUE
N-acetylkynurenine (2)	rs2901437	2:73597024	G	2	73511262	74120785	0.769914	1.01179e-34	rs60762909	1.44134e-68	48757	Amino Acid	Tryptophan Metabolism	HMDB0240342	0.33	0.025	5.519e-39	TRUE	ALMS1	0.763537	5.89017189983238e-34	TRUE			N-acetylkynurenine (2)	rs1036113	2	74071151	T	4	73511262	74118611	0.188	2.835e-13	rs11126412	1.54e-70	48757	Amino Acid	Tryptophan Metabolism	0.487	0.065	2.191e-14	ALMS1	TRUE
N2-acetyl,N6,N6-dimethyllysine	rs2901437	2:73597024	G	2	73511262	74120785	0.549091	7.63482e-12	rs60762909	1.44134e-68	63254	Amino Acid	Lysine Metabolism	-	-0.038	0.018	0.03091	TRUE	ALMS1	-0.809282	0.180646181829792	FALSE			N-acetylkynurenine (2)	rs6722659	2	74080159	C	4	73511262	74118611	0.164	2.744e-11	rs11126412	1.54e-70	48757	Amino Acid	Tryptophan Metabolism	0.428	0.06	7.557e-13	ALMS1	TRUE
alliin	rs1852644	2:73597718	G	2	73511262	74120785	-0.434477	2.58996e-16	rs60762909	1.44134e-68	41494	Xenobiotics	Food Component/Plant	HMDB0033592	-0.127	0.033	9.149e-05	TRUE	ALMS1	-0.4342	3.43927689969415e-16	TRUE			N-acetylkynurenine (2)	rs3738846	2	74091805	T	4	73511262	74118611	0.173	1.81e-11	rs11126412	1.54e-70	48757	Amino Acid	Tryptophan Metabolism	0.435	0.064	7.436e-12	ALMS1	TRUE
X-12753	rs1852644	2:73597718	G	2	73511262	74120785	0.45492	6.1734e-17	rs60762909	1.44134e-68	47723	Unknown		-	0.073	0.035	0.03799	TRUE	ALMS1	0.45204	1.34742516246776e-16	TRUE			N-acetylkynurenine (2)	rs3813230	2	74093652	C	4	73511262	74118611	0.187	9.404e-14	rs11126412	1.54e-70	48757	Amino Acid	Tryptophan Metabolism	0.515	0.063	8.826e-17	ALMS1	TRUE
N-acetylkynurenine (2)	rs1852644	2:73597718	G	2	73511262	74120785	0.769902	1.01331e-34	rs60762909	1.44134e-68	48757	Amino Acid	Tryptophan Metabolism	HMDB0240342	0.33	0.025	5.516e-39	TRUE	ALMS1	0.763526	5.89907296342968e-34	TRUE			N-acetylkynurenine (2)	rs3813231	2	74093682	A	4	73511262	74118611	0.187	1.065e-13	rs11126412	1.54e-70	48757	Amino Acid	Tryptophan Metabolism	0.514	0.063	9.348e-17	ALMS1	TRUE
N2-acetyl,N6,N6-dimethyllysine	rs1852644	2:73597718	G	2	73511262	74120785	0.549086	7.63716e-12	rs60762909	1.44134e-68	63254	Amino Acid	Lysine Metabolism	-	-0.038	0.018	0.0309	TRUE	ALMS1	-0.809283	0.180644965615726	FALSE			5alpha-androstan-3alpha,17alpha-diol monosulfate	rs34956644	4	69315905	G	5	69303288	69491183	-0.2	9.938e-17	rs1454247	4.274e-26	37183	Lipid	Androgenic Steroids	-0.398	0.059	1.324e-11	TMPRSS11E	TRUE
alliin	rs1403412	2:73598092	C	2	73511262	74120785	-0.435394	2.2563e-16	rs60762909	1.44134e-68	41494	Xenobiotics	Food Component/Plant	HMDB0033592	-0.127	0.033	9.666e-05	TRUE	ALMS1	-0.43503	3.04286976588795e-16	TRUE			5alpha-androstan-3alpha,17alpha-diol monosulfate	rs1554891	4	69317078	A	5	69303288	69491183	-0.197	1.573e-16	rs1454247	4.274e-26	37183	Lipid	Androgenic Steroids	-0.397	0.058	1.018e-11	TMPRSS11E	TRUE
X-12753	rs1403412	2:73598092	C	2	73511262	74120785	0.454066	7.06789e-17	rs60762909	1.44134e-68	47723	Unknown		-	0.073	0.035	0.03751	TRUE	ALMS1	0.451095	1.56406916782663e-16	TRUE			5alpha-androstan-3alpha,17alpha-diol monosulfate	rs62317541	4	69317873	A	5	69303288	69491183	-0.2	5.855e-17	rs1454247	4.274e-26	37183	Lipid	Androgenic Steroids	-0.397	0.059	1.202e-11	TMPRSS11E	TRUE
N-acetylkynurenine (2)	rs1403412	2:73598092	C	2	73511262	74120785	0.773015	5.70645e-35	rs60762909	1.44134e-68	48757	Amino Acid	Tryptophan Metabolism	HMDB0240342	0.33	0.025	4.52e-39	TRUE	ALMS1	0.76663	3.36212769554121e-34	TRUE			5alpha-androstan-3alpha,17alpha-diol monosulfate	rs62317542	4	69317947	A	5	69303288	69491183	-0.201	5.651e-17	rs1454247	4.274e-26	37183	Lipid	Androgenic Steroids	-0.397	0.059	1.2e-11	TMPRSS11E	TRUE
N2-acetyl,N6,N6-dimethyllysine	rs1403412	2:73598092	C	2	73511262	74120785	0.552841	5.60463e-12	rs60762909	1.44134e-68	63254	Amino Acid	Lysine Metabolism	-	-0.038	0.018	0.03251	TRUE	ALMS1	-0.807695	0.181634435239494	FALSE			5alpha-androstan-3alpha,17alpha-diol monosulfate	rs34243356	4	69334413	A	5	69303288	69491183	-0.244	4.055e-19	rs1454247	4.274e-26	37183	Lipid	Androgenic Steroids	-0.464	0.065	9.859e-13	TMPRSS11E	TRUE
alliin	rs6546826	2:73599808	T	2	73511262	74120785	-0.447142	4.54263e-17	rs60762909	1.44134e-68	41494	Xenobiotics	Food Component/Plant	HMDB0033592	-0.133	0.033	4.755e-05	TRUE	ALMS1	-0.446486	6.47110750210762e-17	TRUE			5alpha-androstan-3alpha,17alpha-diol monosulfate	rs34072207	4	69335293	G	5	69303288	69491183	-0.244	3.255e-19	rs1454247	4.274e-26	37183	Lipid	Androgenic Steroids	-0.463	0.065	1.073e-12	TMPRSS11E	TRUE
X-12753	rs6546826	2:73599808	T	2	73511262	74120785	0.46271	2.13319e-17	rs60762909	1.44134e-68	47723	Unknown		-	0.074	0.035	0.03423	TRUE	ALMS1	0.460645	4.1747655181166e-17	TRUE			cholic acid glucuronide	rs34883218	4	69337448	A	5	69303288	69491183	0.172	1.824e-11	rs1454247	4.274e-26	62571	Lipid	Primary Bile Acid Metabolism	0.657	0.053	7.964e-37	TMPRSS11E	TRUE
N-acetylkynurenine (2)	rs6546826	2:73599808	T	2	73511262	74120785	0.776953	3.73171e-35	rs60762909	1.44134e-68	48757	Amino Acid	Tryptophan Metabolism	HMDB0240342	0.333	0.025	1.443e-39	TRUE	ALMS1	0.771698	1.8075969047553e-34	TRUE			cholic acid glucuronide	rs1037497	4	69337759	C	5	69303288	69491183	0.172	1.815e-11	rs1454247	4.274e-26	62571	Lipid	Primary Bile Acid Metabolism	0.657	0.053	7.445e-37	TMPRSS11E	TRUE
N2-acetyl,N6,N6-dimethyllysine	rs6546826	2:73599808	T	2	73511262	74120785	0.540357	2.11929e-11	rs60762909	1.44134e-68	63254	Amino Acid	Lysine Metabolism	-	-0.029	0.018	0.09597	FALSE	ALMS1	-0.85728	0.154824699049408	FALSE			5alpha-androstan-3alpha,17alpha-diol monosulfate	rs1349849	4	69337945	A	5	69303288	69491183	0.167	3.315e-11	rs1454247	4.274e-26	37183	Lipid	Androgenic Steroids	0.326	0.066	5.247e-07	TMPRSS11E	TRUE
alliin	rs7586361	2:73601606	A	2	73511262	74120785	-0.446098	5.32183e-17	rs60762909	1.44134e-68	41494	Xenobiotics	Food Component/Plant	HMDB0033592	-0.135	0.033	3.483e-05	TRUE	ALMS1	-0.44532	7.71619969312303e-17	TRUE			5alpha-androstan-3alpha,17alpha-diol monosulfate	rs969114	4	69338311	G	5	69303288	69491183	0.233	5.269e-25	rs1454247	4.274e-26	37183	Lipid	Androgenic Steroids	0.32	0.058	3.171e-08	TMPRSS11E	TRUE
X-12753	rs7586361	2:73601606	A	2	73511262	74120785	0.461297	2.66877e-17	rs60762909	1.44134e-68	47723	Unknown		-	0.075	0.035	0.03128	TRUE	ALMS1	0.459405	5.06724276981893e-17	TRUE			cholic acid glucuronide	rs969114	4	69338311	G	5	69303288	69491183	-0.213	7.819e-15	rs1454247	4.274e-26	62571	Lipid	Primary Bile Acid Metabolism	-0.961	0.053	2.125e-79	TMPRSS11E	TRUE
N-acetylkynurenine (2)	rs7586361	2:73601606	A	2	73511262	74120785	0.777384	3.37952e-35	rs60762909	1.44134e-68	48757	Amino Acid	Tryptophan Metabolism	HMDB0240342	0.332	0.025	3.798e-39	TRUE	ALMS1	0.772184	1.6197650746233e-34	TRUE			cholic acid glucuronide	rs62317557	4	69338481	T	5	69303288	69491183	0.172	1.763e-11	rs1454247	4.274e-26	62571	Lipid	Primary Bile Acid Metabolism	0.657	0.053	7.012e-37	TMPRSS11E	TRUE
N2-acetyl,N6,N6-dimethyllysine	rs7586361	2:73601606	A	2	73511262	74120785	0.544121	1.54876e-11	rs60762909	1.44134e-68	63254	Amino Acid	Lysine Metabolism	-	-0.03	0.018	0.09275	FALSE	ALMS1	-0.856507	0.155234029911448	FALSE			cholic acid glucuronide	rs62317559	4	69338734	A	5	69303288	69491183	0.172	1.75e-11	rs1454247	4.274e-26	62571	Lipid	Primary Bile Acid Metabolism	0.657	0.053	6.974e-37	TMPRSS11E	TRUE
alliin	rs6740173	2:73602266	G	2	73511262	74120785	-0.446871	4.75034e-17	rs60762909	1.44134e-68	41494	Xenobiotics	Food Component/Plant	HMDB0033592	-0.133	0.033	4.538e-05	TRUE	ALMS1	-0.446176	6.80487346286549e-17	TRUE			cholic acid glucuronide	rs62317860	4	69339177	T	5	69303288	69491183	0.172	1.718e-11	rs1454247	4.274e-26	62571	Lipid	Primary Bile Acid Metabolism	0.657	0.053	6.29e-37	TMPRSS11E	TRUE
X-12753	rs6740173	2:73602266	G	2	73511262	74120785	0.46294	2.06396e-17	rs60762909	1.44134e-68	47723	Unknown		-	0.074	0.035	0.03394	TRUE	ALMS1	0.460841	4.06554662418447e-17	TRUE			5alpha-androstan-3alpha,17alpha-diol monosulfate	rs35662434	4	69339933	G	5	69303288	69491183	-0.245	2.262e-19	rs1454247	4.274e-26	37183	Lipid	Androgenic Steroids	-0.462	0.064	1.02e-12	TMPRSS11E	TRUE
N-acetylkynurenine (2)	rs6740173	2:73602266	G	2	73511262	74120785	0.776961	3.72046e-35	rs60762909	1.44134e-68	48757	Amino Acid	Tryptophan Metabolism	HMDB0240342	0.333	0.025	1.657e-39	TRUE	ALMS1	0.771766	1.78050945308764e-34	TRUE			5alpha-androstan-3alpha,17alpha-diol monosulfate	rs2603187	4	69340500	G	5	69303288	69491183	0.235	3.542e-25	rs1454247	4.274e-26	37183	Lipid	Androgenic Steroids	0.33	0.058	1.267e-08	TMPRSS11E	TRUE
N2-acetyl,N6,N6-dimethyllysine	rs6740173	2:73602266	G	2	73511262	74120785	0.540362	2.11324e-11	rs60762909	1.44134e-68	63254	Amino Acid	Lysine Metabolism	-	-0.029	0.018	0.09714	FALSE	ALMS1	-0.85718	0.154971549556752	FALSE			cholic acid glucuronide	rs2603187	4	69340500	G	5	69303288	69491183	-0.23	2.205e-16	rs1454247	4.274e-26	62571	Lipid	Primary Bile Acid Metabolism	-1.011	0.054	2.411e-86	TMPRSS11E	TRUE
alliin	rs62151562	2:73603540	G	2	73511262	74120785	-0.602454	4.4892e-19	rs60762909	1.44134e-68	41494	Xenobiotics	Food Component/Plant	HMDB0033592	-0.167	0.044	0.0001579	TRUE	ALMS1	-0.609366	2.74561241459042e-19	TRUE			cholic acid glucuronide	rs62317863	4	69340657	G	5	69303288	69491183	0.172	1.635e-11	rs1454247	4.274e-26	62571	Lipid	Primary Bile Acid Metabolism	0.655	0.053	6.825e-37	TMPRSS11E	TRUE
X-12753	rs62151562	2:73603540	G	2	73511262	74120785	0.570689	7.62598e-18	rs60762909	1.44134e-68	47723	Unknown		-	0.072	0.04	0.07312	FALSE	ALMS1	0.566868	1.84950458601763e-17	TRUE			5alpha-androstan-3alpha,17alpha-diol monosulfate	rs2603186	4	69340782	G	5	69303288	69491183	0.235	3.803e-25	rs1454247	4.274e-26	37183	Lipid	Androgenic Steroids	0.33	0.058	1.261e-08	TMPRSS11E	TRUE
N-acetylkynurenine (2)	rs62151562	2:73603540	G	2	73511262	74120785	1.01405	1.12949e-35	rs60762909	1.44134e-68	48757	Amino Acid	Tryptophan Metabolism	HMDB0240342	0.375	0.03	3.076e-36	TRUE	ALMS1	1.0116	3.39314932734947e-35	TRUE			cholic acid glucuronide	rs2603186	4	69340782	G	5	69303288	69491183	-0.23	2.05e-16	rs1454247	4.274e-26	62571	Lipid	Primary Bile Acid Metabolism	-1.01	0.054	2.151e-86	TMPRSS11E	TRUE
alliin	rs10175529	2:73606093	G	2	73511262	74120785	-0.457371	1.7301e-17	rs60762909	1.44134e-68	41494	Xenobiotics	Food Component/Plant	HMDB0033592	-0.132	0.033	7.73e-05	TRUE	ALMS1	-0.456261	2.67133721472403e-17	TRUE			5alpha-androstan-3alpha,17alpha-diol monosulfate	rs4860948	4	69340991	A	5	69303288	69491183	-0.238	7.61e-19	rs1454247	4.274e-26	37183	Lipid	Androgenic Steroids	-0.457	0.063	8.427e-13	TMPRSS11E	TRUE
X-12753	rs10175529	2:73606093	G	2	73511262	74120785	0.474655	5.17295e-18	rs60762909	1.44134e-68	47723	Unknown		-	0.082	0.035	0.01909	TRUE	ALMS1	0.47128	1.28661702543086e-17	TRUE			5alpha-androstan-3alpha,17alpha-diol monosulfate	rs2708699	4	69341037	C	5	69303288	69491183	0.235	4.049e-25	rs1454247	4.274e-26	37183	Lipid	Androgenic Steroids	0.33	0.058	1.262e-08	TMPRSS11E	TRUE
N-acetylkynurenine (2)	rs10175529	2:73606093	G	2	73511262	74120785	0.794193	8.91162e-36	rs60762909	1.44134e-68	48757	Amino Acid	Tryptophan Metabolism	HMDB0240342	0.339	0.025	8.64e-41	TRUE	ALMS1	0.789534	3.86162132148573e-35	TRUE			cholic acid glucuronide	rs2708699	4	69341037	C	5	69303288	69491183	-0.23	1.932e-16	rs1454247	4.274e-26	62571	Lipid	Primary Bile Acid Metabolism	-1.01	0.054	1.989e-86	TMPRSS11E	TRUE
N2-acetyl,N6,N6-dimethyllysine	rs10175529	2:73606093	G	2	73511262	74120785	0.560123	7.02624e-12	rs60762909	1.44134e-68	63254	Amino Acid	Lysine Metabolism	-	-0.036	0.018	0.0445	TRUE	ALMS1	-0.661267	0.278556305821505	FALSE			5alpha-androstan-3alpha,17alpha-diol monosulfate	rs976058	4	69341487	C	5	69303288	69491183	0.239	4.363e-26	rs1454247	4.274e-26	37183	Lipid	Androgenic Steroids	0.33	0.058	1.283e-08	TMPRSS11E	TRUE
alliin	rs6546827	2:73606493	T	2	73511262	74120785	-0.446799	6.93302e-17	rs60762909	1.44134e-68	41494	Xenobiotics	Food Component/Plant	HMDB0033592	-0.127	0.033	0.0001275	TRUE	ALMS1	-0.445564	1.07616365548048e-16	TRUE			cholic acid glucuronide	rs976058	4	69341487	C	5	69303288	69491183	-0.231	1.741e-16	rs1454247	4.274e-26	62571	Lipid	Primary Bile Acid Metabolism	-1.009	0.054	1.969e-86	TMPRSS11E	TRUE
X-12753	rs6546827	2:73606493	T	2	73511262	74120785	0.464107	2.23931e-17	rs60762909	1.44134e-68	47723	Unknown		-	0.081	0.035	0.02226	TRUE	ALMS1	0.459211	6.84396952148877e-17	TRUE			5alpha-androstan-3alpha,17alpha-diol monosulfate	rs1454247	4	69341579	T	5	69303288	69491183	0.239	4.274e-26	rs1454247	4.274e-26	37183	Lipid	Androgenic Steroids	0.33	0.058	1.258e-08	TMPRSS11E	TRUE
N-acetylkynurenine (2)	rs6546827	2:73606493	T	2	73511262	74120785	0.789632	1.35857e-35	rs60762909	1.44134e-68	48757	Amino Acid	Tryptophan Metabolism	HMDB0240342	0.336	0.025	2.193e-40	TRUE	ALMS1	0.782611	8.8012847541827e-35	TRUE			cholic acid glucuronide	rs1454247	4	69341579	T	5	69303288	69491183	-0.231	1.709e-16	rs1454247	4.274e-26	62571	Lipid	Primary Bile Acid Metabolism	-1.01	0.054	1.736e-86	TMPRSS11E	TRUE
N2-acetyl,N6,N6-dimethyllysine	rs6546827	2:73606493	T	2	73511262	74120785	0.589229	4.23058e-13	rs60762909	1.44134e-68	63254	Amino Acid	Lysine Metabolism	-	-0.042	0.018	0.01819	TRUE	ALMS1	-0.608858	0.31835103669816	FALSE			5alpha-androstan-3alpha,17alpha-diol monosulfate	rs983745	4	69342169	C	5	69303288	69491183	0.239	4.405e-26	rs1454247	4.274e-26	37183	Lipid	Androgenic Steroids	0.33	0.058	1.224e-08	TMPRSS11E	TRUE
alliin	rs6706409	2:73606508	C	2	73511262	74120785	-0.446806	6.92424e-17	rs60762909	1.44134e-68	41494	Xenobiotics	Food Component/Plant	HMDB0033592	-0.127	0.033	0.0001275	TRUE	ALMS1	-0.445568	1.07518186586068e-16	TRUE			cholic acid glucuronide	rs983745	4	69342169	C	5	69303288	69491183	-0.231	1.732e-16	rs1454247	4.274e-26	62571	Lipid	Primary Bile Acid Metabolism	-1.01	0.054	1.796e-86	TMPRSS11E	TRUE
X-12753	rs6706409	2:73606508	C	2	73511262	74120785	0.464094	2.24328e-17	rs60762909	1.44134e-68	47723	Unknown		-	0.081	0.035	0.02226	TRUE	ALMS1	0.459196	6.85786261657364e-17	TRUE			5alpha-androstan-3alpha,17alpha-diol monosulfate	rs976002	4	69343287	G	5	69303288	69491183	-0.236	1.504e-18	rs1454247	4.274e-26	37183	Lipid	Androgenic Steroids	-0.457	0.063	7.514e-13	TMPRSS11E	TRUE
N-acetylkynurenine (2)	rs6706409	2:73606508	C	2	73511262	74120785	0.789637	1.35652e-35	rs60762909	1.44134e-68	48757	Amino Acid	Tryptophan Metabolism	HMDB0240342	0.336	0.025	2.196e-40	TRUE	ALMS1	0.782613	8.79685652188976e-35	TRUE			cholic acid glucuronide	rs1026341	4	69343353	G	5	69303288	69491183	-0.174	8.084e-12	rs1454247	4.274e-26	62571	Lipid	Primary Bile Acid Metabolism	-0.652	0.053	1.366e-36	TMPRSS11E	TRUE
N2-acetyl,N6,N6-dimethyllysine	rs6706409	2:73606508	C	2	73511262	74120785	0.589247	4.22304e-13	rs60762909	1.44134e-68	63254	Amino Acid	Lysine Metabolism	-	-0.042	0.018	0.01819	TRUE	ALMS1	-0.608857	0.318351765736376	FALSE			cholic acid glucuronide	rs1026340	4	69343543	A	5	69303288	69491183	-0.174	8.084e-12	rs1454247	4.274e-26	62571	Lipid	Primary Bile Acid Metabolism	-0.652	0.053	1.366e-36	TMPRSS11E	TRUE
alliin	rs6710659	2:73607510	G	2	73511262	74120785	-0.45584	2.45157e-17	rs60762909	1.44134e-68	41494	Xenobiotics	Food Component/Plant	HMDB0033592	-0.138	0.033	3.906e-05	TRUE	ALMS1	-0.453602	4.44153628414517e-17	TRUE			cholic acid glucuronide	rs3100651	4	69343724	G	5	69303288	69491183	-0.174	8.084e-12	rs1454247	4.274e-26	62571	Lipid	Primary Bile Acid Metabolism	-0.652	0.053	1.366e-36	TMPRSS11E	TRUE
X-12753	rs6710659	2:73607510	G	2	73511262	74120785	0.468463	1.56526e-17	rs60762909	1.44134e-68	47723	Unknown		-	0.074	0.035	0.03732	TRUE	ALMS1	0.464223	4.38227319021506e-17	TRUE			cholic acid glucuronide	rs2603182	4	69343921	T	5	69303288	69491183	-0.174	8.084e-12	rs1454247	4.274e-26	62571	Lipid	Primary Bile Acid Metabolism	-0.652	0.053	1.366e-36	TMPRSS11E	TRUE
N-acetylkynurenine (2)	rs6710659	2:73607510	G	2	73511262	74120785	0.805086	1.33247e-36	rs60762909	1.44134e-68	48757	Amino Acid	Tryptophan Metabolism	HMDB0240342	0.335	0.025	8.716e-40	TRUE	ALMS1	0.797119	1.08601772667896e-35	TRUE			5alpha-androstan-3alpha,17alpha-diol monosulfate	rs2708690	4	69343960	A	5	69303288	69491183	0.212	4.746e-11	rs1454247	4.274e-26	37183	Lipid	Androgenic Steroids	0.138	0.082	0.09115	TMPRSS11E	FALSE
N2-acetyl,N6,N6-dimethyllysine	rs6710659	2:73607510	G	2	73511262	74120785	0.560087	7.27541e-12	rs60762909	1.44134e-68	63254	Amino Acid	Lysine Metabolism	-	-0.04	0.018	0.02589	TRUE	ALMS1	-0.658312	0.280466088515811	FALSE			cholic acid glucuronide	rs2603181	4	69344110	T	5	69303288	69491183	-0.174	8.084e-12	rs1454247	4.274e-26	62571	Lipid	Primary Bile Acid Metabolism	-0.652	0.053	1.366e-36	TMPRSS11E	TRUE
alliin	rs11693531	2:73608614	G	2	73511262	74120785	-0.462676	7.73531e-18	rs60762909	1.44134e-68	41494	Xenobiotics	Food Component/Plant	HMDB0033592	-0.139	0.033	3.205e-05	TRUE	ALMS1	-0.460862	1.33192094444972e-17	TRUE			cholic acid glucuronide	rs2708691	4	69344404	C	5	69303288	69491183	-0.174	8.084e-12	rs1454247	4.274e-26	62571	Lipid	Primary Bile Acid Metabolism	-0.652	0.053	1.366e-36	TMPRSS11E	TRUE
X-12753	rs11693531	2:73608614	G	2	73511262	74120785	0.467648	1.49928e-17	rs60762909	1.44134e-68	47723	Unknown		-	0.08	0.035	0.02288	TRUE	ALMS1	0.463271	4.28583327458857e-17	TRUE			cholic acid glucuronide	rs2603180	4	69344733	T	5	69303288	69491183	-0.174	8.084e-12	rs1454247	4.274e-26	62571	Lipid	Primary Bile Acid Metabolism	-0.652	0.053	1.366e-36	TMPRSS11E	TRUE
N-acetylkynurenine (2)	rs11693531	2:73608614	G	2	73511262	74120785	0.813341	2.6828e-37	rs60762909	1.44134e-68	48757	Amino Acid	Tryptophan Metabolism	HMDB0240342	0.342	0.025	1.918e-41	TRUE	ALMS1	0.806448	1.79837090110289e-36	TRUE			cholic acid glucuronide	rs2603179	4	69344883	T	5	69303288	69491183	-0.174	8.084e-12	rs1454247	4.274e-26	62571	Lipid	Primary Bile Acid Metabolism	-0.652	0.053	1.366e-36	TMPRSS11E	TRUE
N2-acetyl,N6,N6-dimethyllysine	rs11693531	2:73608614	G	2	73511262	74120785	0.600354	2.3984e-13	rs60762909	1.44134e-68	63254	Amino Acid	Lysine Metabolism	-	-0.04	0.018	0.02355	TRUE	ALMS1	-0.665982	0.274584490970818	FALSE			5alpha-androstan-3alpha,17alpha-diol monosulfate	rs1377870	4	69345132	G	5	69303288	69491183	0.163	6.6e-11	rs1454247	4.274e-26	37183	Lipid	Androgenic Steroids	0.323	0.065	5.741e-07	TMPRSS11E	TRUE
alliin	rs6747145	2:73609177	A	2	73511262	74120785	-0.464366	5.91397e-18	rs60762909	1.44134e-68	41494	Xenobiotics	Food Component/Plant	HMDB0033592	-0.138	0.033	3.576e-05	TRUE	ALMS1	-0.462782	9.85174142589552e-18	TRUE			5alpha-androstan-3alpha,17alpha-diol monosulfate	rs1377869	4	69345142	G	5	69303288	69491183	0.163	6.797e-11	rs1454247	4.274e-26	37183	Lipid	Androgenic Steroids	0.323	0.065	5.746e-07	TMPRSS11E	TRUE
X-12753	rs6747145	2:73609177	A	2	73511262	74120785	0.467764	1.49943e-17	rs60762909	1.44134e-68	47723	Unknown		-	0.078	0.035	0.02631	TRUE	ALMS1	0.463375	4.29583820112164e-17	TRUE			cholic acid glucuronide	rs140009857	4	69345334	A	5	69303288	69491183	0.171	1.611e-11	rs1454247	4.274e-26	62571	Lipid	Primary Bile Acid Metabolism	0.654	0.053	7.547e-37	TMPRSS11E	TRUE
N-acetylkynurenine (2)	rs6747145	2:73609177	A	2	73511262	74120785	0.811765	3.42064e-37	rs60762909	1.44134e-68	48757	Amino Acid	Tryptophan Metabolism	HMDB0240342	0.341	0.025	2.322e-41	TRUE	ALMS1	0.8049	2.2781018473368e-36	TRUE			cholic acid glucuronide	rs35890966	4	69345580	A	5	69303288	69491183	0.172	1.552e-11	rs1454247	4.274e-26	62571	Lipid	Primary Bile Acid Metabolism	0.654	0.053	8.155e-37	TMPRSS11E	TRUE
N2-acetyl,N6,N6-dimethyllysine	rs6747145	2:73609177	A	2	73511262	74120785	0.597373	3.04853e-13	rs60762909	1.44134e-68	63254	Amino Acid	Lysine Metabolism	-	-0.041	0.018	0.02125	TRUE	ALMS1	-0.665569	0.274900330745287	FALSE			5alpha-androstan-3alpha,17alpha-diol monosulfate	rs35258587	4	69345659	C	5	69303288	69491183	0.163	6.627e-11	rs1454247	4.274e-26	37183	Lipid	Androgenic Steroids	0.323	0.065	5.749e-07	TMPRSS11E	TRUE
alliin	rs6748040	2:73609928	A	2	73511262	74120785	-0.464246	5.89991e-18	rs60762909	1.44134e-68	41494	Xenobiotics	Food Component/Plant	HMDB0033592	-0.138	0.033	3.525e-05	TRUE	ALMS1	-0.462695	9.785582453159e-18	TRUE			cholic acid glucuronide	rs984808	4	69345909	C	5	69303288	69491183	-0.174	8.084e-12	rs1454247	4.274e-26	62571	Lipid	Primary Bile Acid Metabolism	-0.652	0.053	1.366e-36	TMPRSS11E	TRUE
X-12753	rs6748040	2:73609928	A	2	73511262	74120785	0.466617	1.74322e-17	rs60762909	1.44134e-68	47723	Unknown		-	0.08	0.035	0.02307	TRUE	ALMS1	0.462392	4.85551094146195e-17	TRUE			cholic acid glucuronide	rs140661403	4	69346521	T	5	69303288	69491183	0.171	1.599e-11	rs1454247	4.274e-26	62571	Lipid	Primary Bile Acid Metabolism	0.654	0.053	7.52e-37	TMPRSS11E	TRUE
N-acetylkynurenine (2)	rs6748040	2:73609928	A	2	73511262	74120785	0.812061	3.14818e-37	rs60762909	1.44134e-68	48757	Amino Acid	Tryptophan Metabolism	HMDB0240342	0.341	0.025	2.85e-41	TRUE	ALMS1	0.805238	2.08610344517983e-36	TRUE			cholic acid glucuronide	rs1823866	4	69347243	G	5	69303288	69491183	-0.174	8.084e-12	rs1454247	4.274e-26	62571	Lipid	Primary Bile Acid Metabolism	-0.652	0.053	1.366e-36	TMPRSS11E	TRUE
N2-acetyl,N6,N6-dimethyllysine	rs6748040	2:73609928	A	2	73511262	74120785	0.596095	3.377e-13	rs60762909	1.44134e-68	63254	Amino Acid	Lysine Metabolism	-	-0.04	0.018	0.02344	TRUE	ALMS1	-0.66599	0.274540269560024	FALSE			cholic acid glucuronide	rs2708692	4	69347393	C	5	69303288	69491183	-0.174	8.084e-12	rs1454247	4.274e-26	62571	Lipid	Primary Bile Acid Metabolism	-0.652	0.053	1.366e-36	TMPRSS11E	TRUE
alliin	rs17008991	2:73610116	A	2	73511262	74120785	-0.688412	2.53908e-14	rs60762909	1.44134e-68	41494	Xenobiotics	Food Component/Plant	HMDB0033592	-0.186	0.061	0.002264	TRUE	ALMS1	-0.678318	7.90366117305706e-14	TRUE			cholic acid glucuronide	rs2708693	4	69347992	G	5	69303288	69491183	-0.174	8.084e-12	rs1454247	4.274e-26	62571	Lipid	Primary Bile Acid Metabolism	-0.652	0.053	1.366e-36	TMPRSS11E	TRUE
X-12753	rs17008991	2:73610116	A	2	73511262	74120785	0.590858	5.96818e-12	rs60762909	1.44134e-68	47723	Unknown		-	0.13	0.05	0.01008	TRUE	ALMS1	0.571126	3.83947089785878e-11	TRUE			5alpha-androstan-3alpha,17alpha-diol monosulfate	rs34330040	4	69348038	G	5	69303288	69491183	0.163	6.6e-11	rs1454247	4.274e-26	37183	Lipid	Androgenic Steroids	0.323	0.065	5.741e-07	TMPRSS11E	TRUE
N-acetylkynurenine (2)	rs17008991	2:73610116	A	2	73511262	74120785	1.14462	7.22982e-25	rs60762909	1.44134e-68	48757	Amino Acid	Tryptophan Metabolism	HMDB0240342	0.394	0.038	4.323e-25	TRUE	ALMS1	1.12269	9.91196749170757e-24	TRUE			cholic acid glucuronide	rs2708694	4	69348146	G	5	69303288	69491183	-0.174	8.084e-12	rs1454247	4.274e-26	62571	Lipid	Primary Bile Acid Metabolism	-0.652	0.053	1.366e-36	TMPRSS11E	TRUE
alliin	rs10165862	2:73610743	T	2	73511262	74120785	-0.452721	2.78385e-17	rs60762909	1.44134e-68	41494	Xenobiotics	Food Component/Plant	HMDB0033592	-0.132	0.033	6.669e-05	TRUE	ALMS1	-0.451388	4.41840729192934e-17	TRUE			5alpha-androstan-3alpha,17alpha-diol monosulfate	rs35274454	4	69348155	C	5	69303288	69491183	0.163	6.6e-11	rs1454247	4.274e-26	37183	Lipid	Androgenic Steroids	0.323	0.065	5.741e-07	TMPRSS11E	TRUE
X-12753	rs10165862	2:73610743	T	2	73511262	74120785	0.458562	5.1389e-17	rs60762909	1.44134e-68	47723	Unknown		-	0.079	0.035	0.02546	TRUE	ALMS1	0.453474	1.59855176380551e-16	TRUE			cholic acid glucuronide	rs6828360	4	69348349	A	5	69303288	69491183	0.171	1.583e-11	rs1454247	4.274e-26	62571	Lipid	Primary Bile Acid Metabolism	0.654	0.053	7.475e-37	TMPRSS11E	TRUE
N-acetylkynurenine (2)	rs10165862	2:73610743	T	2	73511262	74120785	0.805298	7.35203e-37	rs60762909	1.44134e-68	48757	Amino Acid	Tryptophan Metabolism	HMDB0240342	0.338	0.025	9.113e-41	TRUE	ALMS1	0.797284	6.02185307055019e-36	TRUE			cholic acid glucuronide	rs138040271	4	69348487	T	5	69303288	69491183	-0.174	8.084e-12	rs1454247	4.274e-26	62571	Lipid	Primary Bile Acid Metabolism	-0.652	0.053	1.366e-36	TMPRSS11E	TRUE
N2-acetyl,N6,N6-dimethyllysine	rs10165862	2:73610743	T	2	73511262	74120785	0.603747	1.16059e-13	rs60762909	1.44134e-68	63254	Amino Acid	Lysine Metabolism	-	-0.043	0.018	0.01496	TRUE	ALMS1	-0.61175	0.315430468384118	FALSE			cholic acid glucuronide	rs2603174	4	69348674	C	5	69303288	69491183	-0.174	8.084e-12	rs1454247	4.274e-26	62571	Lipid	Primary Bile Acid Metabolism	-0.652	0.053	1.366e-36	TMPRSS11E	TRUE
alliin	rs7576824	2:73611281	G	2	73511262	74120785	-0.464404	5.86891e-18	rs60762909	1.44134e-68	41494	Xenobiotics	Food Component/Plant	HMDB0033592	-0.14	0.033	3.023e-05	TRUE	ALMS1	-0.462499	1.02962076580131e-17	TRUE			5alpha-androstan-3alpha,17alpha-diol monosulfate	rs67470022	4	69348700	A	5	69303288	69491183	0.163	6.6e-11	rs1454247	4.274e-26	37183	Lipid	Androgenic Steroids	0.323	0.065	5.741e-07	TMPRSS11E	TRUE
X-12753	rs7576824	2:73611281	G	2	73511262	74120785	0.466369	1.82946e-17	rs60762909	1.44134e-68	47723	Unknown		-	0.08	0.035	0.02284	TRUE	ALMS1	0.461953	5.24948271171435e-17	TRUE			cholic acid glucuronide	rs2603173	4	69348803	C	5	69303288	69491183	-0.174	8.267e-12	rs1454247	4.274e-26	62571	Lipid	Primary Bile Acid Metabolism	-0.651	0.053	1.677e-36	TMPRSS11E	TRUE
N-acetylkynurenine (2)	rs7576824	2:73611281	G	2	73511262	74120785	0.814502	2.1588e-37	rs60762909	1.44134e-68	48757	Amino Acid	Tryptophan Metabolism	HMDB0240342	0.342	0.025	2.004e-41	TRUE	ALMS1	0.807633	1.44998632350259e-36	TRUE			cholic acid glucuronide	rs2708696	4	69348883	G	5	69303288	69491183	-0.174	8.084e-12	rs1454247	4.274e-26	62571	Lipid	Primary Bile Acid Metabolism	-0.652	0.053	1.366e-36	TMPRSS11E	TRUE
N2-acetyl,N6,N6-dimethyllysine	rs7576824	2:73611281	G	2	73511262	74120785	0.601255	2.22357e-13	rs60762909	1.44134e-68	63254	Amino Acid	Lysine Metabolism	-	-0.04	0.018	0.02364	TRUE	ALMS1	-0.665815	0.274701117551119	FALSE			5alpha-androstan-3alpha,17alpha-diol monosulfate	rs1117816	4	69349018	C	5	69303288	69491183	-0.238	7.991e-19	rs1454247	4.274e-26	37183	Lipid	Androgenic Steroids	-0.462	0.063	4.55e-13	TMPRSS11E	TRUE
alliin	rs12465867	2:73612102	T	2	73511262	74120785	-0.470248	2.2991e-18	rs60762909	1.44134e-68	41494	Xenobiotics	Food Component/Plant	HMDB0033592	-0.141	0.033	2.618e-05	TRUE	ALMS1	-0.46866	3.8739981179435e-18	TRUE			cholic acid glucuronide	rs2708697	4	69349034	C	5	69303288	69491183	-0.174	8.084e-12	rs1454247	4.274e-26	62571	Lipid	Primary Bile Acid Metabolism	-0.652	0.053	1.366e-36	TMPRSS11E	TRUE
X-12753	rs12465867	2:73612102	T	2	73511262	74120785	0.463546	2.92368e-17	rs60762909	1.44134e-68	47723	Unknown		-	0.079	0.035	0.02517	TRUE	ALMS1	0.459332	8.05927143288726e-17	TRUE			cholic acid glucuronide	rs2603172	4	69349100	C	5	69303288	69491183	-0.174	8.084e-12	rs1454247	4.274e-26	62571	Lipid	Primary Bile Acid Metabolism	-0.652	0.053	1.349e-36	TMPRSS11E	TRUE
N-acetylkynurenine (2)	rs12465867	2:73612102	T	2	73511262	74120785	0.813693	2.27588e-37	rs60762909	1.44134e-68	48757	Amino Acid	Tryptophan Metabolism	HMDB0240342	0.341	0.025	2.712e-41	TRUE	ALMS1	0.807455	1.34933451112726e-36	TRUE			cholic acid glucuronide	rs3109119	4	69349401	A	5	69303288	69491183	-0.174	7.924e-12	rs1454247	4.274e-26	62571	Lipid	Primary Bile Acid Metabolism	-0.652	0.053	1.264e-36	TMPRSS11E	TRUE
N2-acetyl,N6,N6-dimethyllysine	rs12465867	2:73612102	T	2	73511262	74120785	0.596164	3.31163e-13	rs60762909	1.44134e-68	63254	Amino Acid	Lysine Metabolism	-	-0.041	0.018	0.02016	TRUE	ALMS1	-0.664945	0.275349728398285	FALSE			5alpha-androstan-3alpha,17alpha-diol monosulfate	rs2331415	4	69349677	A	5	69303288	69491183	-0.238	7.819e-19	rs1454247	4.274e-26	37183	Lipid	Androgenic Steroids	-0.462	0.063	4.883e-13	TMPRSS11E	TRUE
alliin	rs35885918	2:73612234	C	2	73511262	74120785	-0.470266	2.29619e-18	rs60762909	1.44134e-68	41494	Xenobiotics	Food Component/Plant	HMDB0033592	-0.141	0.033	2.622e-05	TRUE	ALMS1	-0.468674	3.87144828815593e-18	TRUE			cholic acid glucuronide	rs2708687	4	69349718	T	5	69303288	69491183	-0.174	7.764e-12	rs1454247	4.274e-26	62571	Lipid	Primary Bile Acid Metabolism	-0.653	0.053	1.195e-36	TMPRSS11E	TRUE
X-12753	rs35885918	2:73612234	C	2	73511262	74120785	0.463565	2.91864e-17	rs60762909	1.44134e-68	47723	Unknown		-	0.079	0.035	0.02511	TRUE	ALMS1	0.459349	8.0474303389547e-17	TRUE			cholic acid glucuronide	rs2708686	4	69349737	G	5	69303288	69491183	-0.174	7.986e-12	rs1454247	4.274e-26	62571	Lipid	Primary Bile Acid Metabolism	-0.653	0.053	1.198e-36	TMPRSS11E	TRUE
N-acetylkynurenine (2)	rs35885918	2:73612234	C	2	73511262	74120785	0.813779	2.24518e-37	rs60762909	1.44134e-68	48757	Amino Acid	Tryptophan Metabolism	HMDB0240342	0.341	0.025	2.67e-41	TRUE	ALMS1	0.807543	1.33112971409493e-36	TRUE			5alpha-androstan-3alpha,17alpha-diol monosulfate	rs13114070	4	69349893	C	5	69303288	69491183	0.164	6.011e-11	rs1454247	4.274e-26	37183	Lipid	Androgenic Steroids	0.324	0.065	5.495e-07	TMPRSS11E	TRUE
N2-acetyl,N6,N6-dimethyllysine	rs35885918	2:73612234	C	2	73511262	74120785	0.596304	3.27624e-13	rs60762909	1.44134e-68	63254	Amino Acid	Lysine Metabolism	-	-0.036	0.018	0.04215	TRUE	ALMS1	-0.664978	0.275335607725661	FALSE			cholic acid glucuronide	rs2708685	4	69350066	T	5	69303288	69491183	-0.174	7.595e-12	rs1454247	4.274e-26	62571	Lipid	Primary Bile Acid Metabolism	-0.653	0.053	1.125e-36	TMPRSS11E	TRUE
alliin	rs11126399	2:73613341	A	2	73511262	74120785	-0.47114	2.13396e-18	rs60762909	1.44134e-68	41494	Xenobiotics	Food Component/Plant	HMDB0033592	-0.142	0.033	2.206e-05	TRUE	ALMS1	-0.469353	3.71207930757247e-18	TRUE			cholic acid glucuronide	rs2708684	4	69350289	C	5	69303288	69491183	-0.175	7.501e-12	rs1454247	4.274e-26	62571	Lipid	Primary Bile Acid Metabolism	-0.654	0.053	1.084e-36	TMPRSS11E	TRUE
X-12753	rs11126399	2:73613341	A	2	73511262	74120785	0.460477	5.07985e-17	rs60762909	1.44134e-68	47723	Unknown		-	0.079	0.035	0.02574	TRUE	ALMS1	0.456321	1.37357263748143e-16	TRUE			cholic acid glucuronide	rs2708683	4	69350476	T	5	69303288	69491183	-0.175	7.406e-12	rs1454247	4.274e-26	62571	Lipid	Primary Bile Acid Metabolism	-0.654	0.053	1.048e-36	TMPRSS11E	TRUE
N-acetylkynurenine (2)	rs11126399	2:73613341	A	2	73511262	74120785	0.815803	1.83045e-37	rs60762909	1.44134e-68	48757	Amino Acid	Tryptophan Metabolism	HMDB0240342	0.342	0.025	2.588e-41	TRUE	ALMS1	0.809632	1.05453282835297e-36	TRUE			cholic acid glucuronide	rs2603169	4	69351061	C	5	69303288	69491183	-0.174	9.167e-12	rs1454247	4.274e-26	62571	Lipid	Primary Bile Acid Metabolism	-0.654	0.053	9.754e-37	TMPRSS11E	TRUE
N2-acetyl,N6,N6-dimethyllysine	rs11126399	2:73613341	A	2	73511262	74120785	0.599768	2.61665e-13	rs60762909	1.44134e-68	63254	Amino Acid	Lysine Metabolism	-	-0.042	0.018	0.01898	TRUE	ALMS1	-0.667536	0.273990260020556	FALSE			cholic acid glucuronide	rs2603168	4	69351146	G	5	69303288	69491183	-0.175	7.118e-12	rs1454247	4.274e-26	62571	Lipid	Primary Bile Acid Metabolism	-0.655	0.053	9.417e-37	TMPRSS11E	TRUE
alliin	rs6706235	2:73613558	G	2	73511262	74120785	-0.469071	2.78738e-18	rs60762909	1.44134e-68	41494	Xenobiotics	Food Component/Plant	HMDB0033592	-0.141	0.033	2.382e-05	TRUE	ALMS1	-0.467184	4.91845507679984e-18	TRUE			cholic acid glucuronide	rs2603167	4	69351163	A	5	69303288	69491183	-0.175	7.11e-12	rs1454247	4.274e-26	62571	Lipid	Primary Bile Acid Metabolism	-0.655	0.053	9.393e-37	TMPRSS11E	TRUE
X-12753	rs6706235	2:73613558	G	2	73511262	74120785	0.463086	3.08629e-17	rs60762909	1.44134e-68	47723	Unknown		-	0.081	0.035	0.02139	TRUE	ALMS1	0.458847	8.53016762615681e-17	TRUE			5alpha-androstan-3alpha,17alpha-diol monosulfate	rs13137188	4	69351336	A	5	69303288	69491183	0.165	5.116e-11	rs1454247	4.274e-26	37183	Lipid	Androgenic Steroids	0.326	0.066	5.137e-07	TMPRSS11E	TRUE
N-acetylkynurenine (2)	rs6706235	2:73613558	G	2	73511262	74120785	0.816432	1.43707e-37	rs60762909	1.44134e-68	48757	Amino Acid	Tryptophan Metabolism	HMDB0240342	0.342	0.025	2.003e-41	TRUE	ALMS1	0.81013	8.67973232847388e-37	TRUE			cholic acid glucuronide	rs6850720	4	69351445	A	5	69303288	69491183	0.172	1.371e-11	rs1454247	4.274e-26	62571	Lipid	Primary Bile Acid Metabolism	0.657	0.053	4.911e-37	TMPRSS11E	TRUE
N2-acetyl,N6,N6-dimethyllysine	rs6706235	2:73613558	G	2	73511262	74120785	0.600338	2.34612e-13	rs60762909	1.44134e-68	63254	Amino Acid	Lysine Metabolism	-	-0.041	0.018	0.02293	TRUE	ALMS1	-0.665595	0.274954693091143	FALSE			cholic acid glucuronide	rs2603165	4	69351654	T	5	69303288	69491183	-0.175	6.958e-12	rs1454247	4.274e-26	62571	Lipid	Primary Bile Acid Metabolism	-0.655	0.053	8.798e-37	TMPRSS11E	TRUE
alliin	rs6546829	2:73613789	G	2	73511262	74120785	-0.469896	2.42048e-18	rs60762909	1.44134e-68	41494	Xenobiotics	Food Component/Plant	HMDB0033592	-0.141	0.033	2.438e-05	TRUE	ALMS1	-0.468016	4.26899488163346e-18	TRUE			cholic acid glucuronide	rs2708681	4	69351789	C	5	69303288	69491183	-0.175	6.899e-12	rs1454247	4.274e-26	62571	Lipid	Primary Bile Acid Metabolism	-0.655	0.053	8.61e-37	TMPRSS11E	TRUE
X-12753	rs6546829	2:73613789	G	2	73511262	74120785	0.46202	3.56375e-17	rs60762909	1.44134e-68	47723	Unknown		-	0.081	0.035	0.02118	TRUE	ALMS1	0.457878	9.70114283087095e-17	TRUE			cholic acid glucuronide	rs2708680	4	69351937	G	5	69303288	69491183	-0.175	6.855e-12	rs1454247	4.274e-26	62571	Lipid	Primary Bile Acid Metabolism	-0.655	0.053	8.456e-37	TMPRSS11E	TRUE
N-acetylkynurenine (2)	rs6546829	2:73613789	G	2	73511262	74120785	0.812811	2.91791e-37	rs60762909	1.44134e-68	48757	Amino Acid	Tryptophan Metabolism	HMDB0240342	0.342	0.025	1.894e-41	TRUE	ALMS1	0.806494	1.75017112875391e-36	TRUE			5alpha-androstan-3alpha,17alpha-diol monosulfate	rs13143784	4	69352134	A	5	69303288	69491183	0.165	4.726e-11	rs1454247	4.274e-26	37183	Lipid	Androgenic Steroids	0.327	0.066	4.97e-07	TMPRSS11E	TRUE
N2-acetyl,N6,N6-dimethyllysine	rs6546829	2:73613789	G	2	73511262	74120785	0.60166	2.0099e-13	rs60762909	1.44134e-68	63254	Amino Acid	Lysine Metabolism	-	-0.041	0.018	0.02234	TRUE	ALMS1	-0.665382	0.275079576237849	FALSE			cholic acid glucuronide	rs2708678	4	69352228	T	5	69303288	69491183	-0.175	6.767e-12	rs1454247	4.274e-26	62571	Lipid	Primary Bile Acid Metabolism	-0.656	0.053	8.151e-37	TMPRSS11E	TRUE
alliin	rs62151564	2:73615449	G	2	73511262	74120785	-0.655495	3.93199e-21	rs60762909	1.44134e-68	41494	Xenobiotics	Food Component/Plant	HMDB0033592	-0.168	0.046	0.0002872	TRUE	ALMS1	-0.660793	3.02222204137018e-21	TRUE			cholic acid glucuronide	rs2603163	4	69352319	C	5	69303288	69491183	-0.175	6.744e-12	rs1454247	4.274e-26	62571	Lipid	Primary Bile Acid Metabolism	-0.656	0.053	8.025e-37	TMPRSS11E	TRUE
X-12753	rs62151564	2:73615449	G	2	73511262	74120785	0.591159	2.36391e-18	rs60762909	1.44134e-68	47723	Unknown		-	0.086	0.041	0.03643	TRUE	ALMS1	0.583893	9.27065300184309e-18	TRUE			5alpha-androstan-3alpha,17alpha-diol monosulfate	rs35065844	4	69352321	C	5	69303288	69491183	0.165	4.709e-11	rs1454247	4.274e-26	37183	Lipid	Androgenic Steroids	0.327	0.066	4.87e-07	TMPRSS11E	TRUE
N-acetylkynurenine (2)	rs62151564	2:73615449	G	2	73511262	74120785	1.07669	2.04362e-37	rs60762909	1.44134e-68	48757	Amino Acid	Tryptophan Metabolism	HMDB0240342	0.396	0.03	6.411e-39	TRUE	ALMS1	1.07264	7.64240842322473e-37	TRUE			cholic acid glucuronide	rs1584874	4	69352681	T	5	69303288	69491183	-0.175	7.082e-12	rs1454247	4.274e-26	62571	Lipid	Primary Bile Acid Metabolism	-0.656	0.053	8.392e-37	TMPRSS11E	TRUE
N2-acetyl,N6,N6-dimethyllysine	rs62151564	2:73615449	G	2	73511262	74120785	0.772426	2.16572e-12	rs60762909	1.44134e-68	63254	Amino Acid	Lysine Metabolism	-	-0.041	0.022	0.06825	FALSE	ALMS1	-1.02691	0.141014823824874	FALSE			cholic acid glucuronide	rs2603162	4	69353031	C	5	69303288	69491183	-0.175	6.806e-12	rs1454247	4.274e-26	62571	Lipid	Primary Bile Acid Metabolism	-0.656	0.053	9.018e-37	TMPRSS11E	TRUE
alliin	rs11689392	2:73622026	C	2	73511262	74120785	-0.621318	1.40127e-25	rs60762909	1.44134e-68	41494	Xenobiotics	Food Component/Plant	HMDB0033592	-0.155	0.038	5.428e-05	TRUE	ALMS1	-0.625969	1.04896724226713e-25	TRUE			cholic acid glucuronide	rs2603161	4	69353052	A	5	69303288	69491183	-0.175	6.922e-12	rs1454247	4.274e-26	62571	Lipid	Primary Bile Acid Metabolism	-0.656	0.053	7.786e-37	TMPRSS11E	TRUE
X-12753	rs11689392	2:73622026	C	2	73511262	74120785	0.614325	1.72763e-25	rs60762909	1.44134e-68	47723	Unknown		-	0.154	0.037	4.079e-05	TRUE	ALMS1	0.604371	1.79778939142087e-24	TRUE			5alpha-androstan-3alpha,17alpha-diol monosulfate	rs10020631	4	69353863	A	5	69303288	69491183	-0.236	6.266e-19	rs1454247	4.274e-26	37183	Lipid	Androgenic Steroids	-0.457	0.063	6.522e-13	TMPRSS11E	TRUE
N-acetylkynurenine (2)	rs11689392	2:73622026	C	2	73511262	74120785	1.16942	1.67347e-58	rs60762909	1.44134e-68	48757	Amino Acid	Tryptophan Metabolism	HMDB0240342	0.441	0.027	2.436e-61	TRUE	ALMS1	1.16481	1.3261033787401e-57	TRUE			5alpha-androstan-3alpha,17alpha-diol monosulfate	rs2603154	4	69363530	G	5	69303288	69491183	0.233	5.287e-19	rs1454247	4.274e-26	37183	Lipid	Androgenic Steroids	0.203	0.068	0.002624	TMPRSS11E	TRUE
N2-acetyl,N6,N6-dimethyllysine	rs11689392	2:73622026	C	2	73511262	74120785	0.772951	7.65968e-17	rs60762909	1.44134e-68	63254	Amino Acid	Lysine Metabolism	-	-0.057	0.019	0.003337	TRUE	ALMS1	-0.631115	0.329790833754198	FALSE			cholic acid glucuronide	rs2603154	4	69363530	G	5	69303288	69491183	-0.253	6.934e-13	rs1454247	4.274e-26	62571	Lipid	Primary Bile Acid Metabolism	-1.045	0.061	3.649e-71	TMPRSS11E	TRUE
alliin	rs56672945	2:73622663	T	2	73511262	74120785	-0.638445	3.96234e-26	rs60762909	1.44134e-68	41494	Xenobiotics	Food Component/Plant	HMDB0033592	-0.17	0.039	1.513e-05	TRUE	ALMS1	-0.642957	3.07600778968483e-26	TRUE			cholic acid glucuronide	rs62317908	4	69364663	C	5	69303288	69491183	0.179	2.403e-12	rs1454247	4.274e-26	62571	Lipid	Primary Bile Acid Metabolism	0.747	0.051	9.476e-51	TMPRSS11E	TRUE
X-12753	rs56672945	2:73622663	T	2	73511262	74120785	0.636539	1.24275e-26	rs60762909	1.44134e-68	47723	Unknown		-	0.153	0.038	4.752e-05	TRUE	ALMS1	0.627552	1.16619469131076e-25	TRUE			cholic acid glucuronide	rs62317909	4	69364862	A	5	69303288	69491183	0.179	2.315e-12	rs1454247	4.274e-26	62571	Lipid	Primary Bile Acid Metabolism	0.745	0.051	1.59e-50	TMPRSS11E	TRUE
N-acetylkynurenine (2)	rs56672945	2:73622663	T	2	73511262	74120785	1.18287	2.03837e-58	rs60762909	1.44134e-68	48757	Amino Acid	Tryptophan Metabolism	HMDB0240342	0.443	0.027	1.269e-60	TRUE	ALMS1	1.18079	1.00116102336897e-57	TRUE			cholic acid glucuronide	rs2603153	4	69365052	T	5	69303288	69491183	-0.188	1.425e-13	rs1454247	4.274e-26	62571	Lipid	Primary Bile Acid Metabolism	-0.75	0.051	7.586e-52	TMPRSS11E	TRUE
N2-acetyl,N6,N6-dimethyllysine	rs56672945	2:73622663	T	2	73511262	74120785	0.763229	5.87902e-16	rs60762909	1.44134e-68	63254	Amino Acid	Lysine Metabolism	-	-0.049	0.02	0.01187	TRUE	ALMS1	-0.704207	0.280583802770573	FALSE			cholic acid glucuronide	rs62317910	4	69365591	T	5	69303288	69491183	0.179	2.11e-12	rs1454247	4.274e-26	62571	Lipid	Primary Bile Acid Metabolism	0.744	0.051	1.717e-50	TMPRSS11E	TRUE
alliin	rs60844734	2:73623205	A	2	73511262	74120785	-0.638576	3.85198e-26	rs60762909	1.44134e-68	41494	Xenobiotics	Food Component/Plant	HMDB0033592	-0.17	0.039	1.519e-05	TRUE	ALMS1	-0.643082	2.99335942169827e-26	TRUE			cholic acid glucuronide	rs62317911	4	69366011	A	5	69303288	69491183	0.179	1.999e-12	rs1454247	4.274e-26	62571	Lipid	Primary Bile Acid Metabolism	0.744	0.051	1.815e-50	TMPRSS11E	TRUE
X-12753	rs60844734	2:73623205	A	2	73511262	74120785	0.636419	1.26233e-26	rs60762909	1.44134e-68	47723	Unknown		-	0.153	0.038	4.734e-05	TRUE	ALMS1	0.627438	1.18278462195152e-25	TRUE			cholic acid glucuronide	rs62317912	4	69366170	T	5	69303288	69491183	0.179	1.962e-12	rs1454247	4.274e-26	62571	Lipid	Primary Bile Acid Metabolism	0.744	0.051	1.857e-50	TMPRSS11E	TRUE
N-acetylkynurenine (2)	rs60844734	2:73623205	A	2	73511262	74120785	1.18309	1.92308e-58	rs60762909	1.44134e-68	48757	Amino Acid	Tryptophan Metabolism	HMDB0240342	0.443	0.027	1.243e-60	TRUE	ALMS1	1.18102	9.4405964016523e-58	TRUE			5alpha-androstan-3alpha,17alpha-diol monosulfate	rs2708668	4	69366493	G	5	69303288	69491183	0.242	3.79e-20	rs1454247	4.274e-26	37183	Lipid	Androgenic Steroids	0.233	0.069	0.0006464	TMPRSS11E	TRUE
N2-acetyl,N6,N6-dimethyllysine	rs60844734	2:73623205	A	2	73511262	74120785	0.763418	5.7609e-16	rs60762909	1.44134e-68	63254	Amino Acid	Lysine Metabolism	-	-0.049	0.02	0.01188	TRUE	ALMS1	-0.704136	0.280629253024708	FALSE			cholic acid glucuronide	rs2708668	4	69366493	G	5	69303288	69491183	-0.273	3.328e-14	rs1454247	4.274e-26	62571	Lipid	Primary Bile Acid Metabolism	-1.08	0.062	1.711e-74	TMPRSS11E	TRUE
alliin	rs56145559	2:73623439	T	2	73511262	74120785	-0.640218	3.95435e-26	rs60762909	1.44134e-68	41494	Xenobiotics	Food Component/Plant	HMDB0033592	-0.172	0.039	1.311e-05	TRUE	ALMS1	-0.644884	2.99335942169827e-26	TRUE			cholic acid glucuronide	rs62299466	4	69366530	A	5	69303288	69491183	0.178	2.597e-12	rs1454247	4.274e-26	62571	Lipid	Primary Bile Acid Metabolism	0.743	0.051	1.262e-50	TMPRSS11E	TRUE
X-12753	rs56145559	2:73623439	T	2	73511262	74120785	0.642385	5.8475e-27	rs60762909	1.44134e-68	47723	Unknown		-	0.154	0.038	4.445e-05	TRUE	ALMS1	0.633542	5.44727735706609e-26	TRUE			5alpha-androstan-3alpha,17alpha-diol monosulfate	rs2708667	4	69366617	A	5	69303288	69491183	0.242	3.68e-20	rs1454247	4.274e-26	37183	Lipid	Androgenic Steroids	0.233	0.069	0.0006478	TMPRSS11E	TRUE
N-acetylkynurenine (2)	rs56145559	2:73623439	T	2	73511262	74120785	1.1844	2.1758e-58	rs60762909	1.44134e-68	48757	Amino Acid	Tryptophan Metabolism	HMDB0240342	0.444	0.027	1.175e-60	TRUE	ALMS1	1.18248	1.04165750538459e-57	TRUE			cholic acid glucuronide	rs2708667	4	69366617	A	5	69303288	69491183	-0.273	3.242e-14	rs1454247	4.274e-26	62571	Lipid	Primary Bile Acid Metabolism	-1.08	0.062	1.669e-74	TMPRSS11E	TRUE
N2-acetyl,N6,N6-dimethyllysine	rs56145559	2:73623439	T	2	73511262	74120785	0.762837	7.04053e-16	rs60762909	1.44134e-68	63254	Amino Acid	Lysine Metabolism	-	-0.049	0.02	0.01327	TRUE	ALMS1	-0.706736	0.279208179992321	FALSE			5alpha-androstan-3alpha,17alpha-diol monosulfate	rs2708666	4	69366834	T	5	69303288	69491183	0.242	3.814e-20	rs1454247	4.274e-26	37183	Lipid	Androgenic Steroids	0.234	0.069	0.0006211	TMPRSS11E	TRUE
alliin	rs6741067	2:73623882	C	2	73511262	74120785	-0.621426	1.34788e-25	rs60762909	1.44134e-68	41494	Xenobiotics	Food Component/Plant	HMDB0033592	-0.155	0.038	5.499e-05	TRUE	ALMS1	-0.626066	1.01104027063671e-25	TRUE			cholic acid glucuronide	rs2708666	4	69366834	T	5	69303288	69491183	-0.273	3.244e-14	rs1454247	4.274e-26	62571	Lipid	Primary Bile Acid Metabolism	-1.08	0.062	1.468e-74	TMPRSS11E	TRUE
X-12753	rs6741067	2:73623882	C	2	73511262	74120785	0.614087	1.76462e-25	rs60762909	1.44134e-68	47723	Unknown		-	0.154	0.037	4.03e-05	TRUE	ALMS1	0.604153	1.82890591140694e-24	TRUE			5alpha-androstan-3alpha,17alpha-diol monosulfate	rs2708665	4	69367083	A	5	69303288	69491183	0.243	2.335e-20	rs1454247	4.274e-26	37183	Lipid	Androgenic Steroids	0.234	0.069	0.0006185	TMPRSS11E	TRUE
N-acetylkynurenine (2)	rs6741067	2:73623882	C	2	73511262	74120785	1.17017	1.37389e-58	rs60762909	1.44134e-68	48757	Amino Acid	Tryptophan Metabolism	HMDB0240342	0.441	0.027	2.179e-61	TRUE	ALMS1	1.16557	1.08924571647711e-57	TRUE			cholic acid glucuronide	rs2708665	4	69367083	A	5	69303288	69491183	-0.274	2.689e-14	rs1454247	4.274e-26	62571	Lipid	Primary Bile Acid Metabolism	-1.082	0.062	8.622e-75	TMPRSS11E	TRUE
N2-acetyl,N6,N6-dimethyllysine	rs6741067	2:73623882	C	2	73511262	74120785	0.773633	7.11282e-17	rs60762909	1.44134e-68	63254	Amino Acid	Lysine Metabolism	-	-0.057	0.019	0.003441	TRUE	ALMS1	-0.630942	0.329889643972767	FALSE			cholic acid glucuronide	rs35798601	4	69367312	A	5	69303288	69491183	0.18	1.787e-12	rs1454247	4.274e-26	62571	Lipid	Primary Bile Acid Metabolism	0.744	0.051	1.518e-50	TMPRSS11E	TRUE
alliin	rs56014217	2:73623929	T	2	73511262	74120785	-0.651853	3.14181e-27	rs60762909	1.44134e-68	41494	Xenobiotics	Food Component/Plant	HMDB0033592	-0.17	0.039	1.61e-05	TRUE	ALMS1	-0.656056	2.59531416509521e-27	TRUE			cholic acid glucuronide	rs35683735	4	69367364	A	5	69303288	69491183	0.179	1.904e-12	rs1454247	4.274e-26	62571	Lipid	Primary Bile Acid Metabolism	0.745	0.051	1.499e-50	TMPRSS11E	TRUE
X-12753	rs56014217	2:73623929	T	2	73511262	74120785	0.627619	4.65171e-26	rs60762909	1.44134e-68	47723	Unknown		-	0.153	0.037	4.532e-05	TRUE	ALMS1	0.618518	4.30805468361303e-25	TRUE			cholic acid glucuronide	rs62317916	4	69367393	G	5	69303288	69491183	0.178	2.645e-12	rs1454247	4.274e-26	62571	Lipid	Primary Bile Acid Metabolism	0.746	0.051	1.25e-50	TMPRSS11E	TRUE
N-acetylkynurenine (2)	rs56014217	2:73623929	T	2	73511262	74120785	1.20316	3.63174e-60	rs60762909	1.44134e-68	48757	Amino Acid	Tryptophan Metabolism	HMDB0240342	0.449	0.027	1.329e-62	TRUE	ALMS1	1.20033	2.07426589808277e-59	TRUE			cholic acid glucuronide	rs35082910	4	69367432	C	5	69303288	69491183	0.179	2.141e-12	rs1454247	4.274e-26	62571	Lipid	Primary Bile Acid Metabolism	0.741	0.051	4.859e-50	TMPRSS11E	TRUE
N2-acetyl,N6,N6-dimethyllysine	rs56014217	2:73623929	T	2	73511262	74120785	0.783775	1.02852e-16	rs60762909	1.44134e-68	63254	Amino Acid	Lysine Metabolism	-	-0.05	0.02	0.01034	TRUE	ALMS1	-0.703462	0.281413698672066	FALSE			cholic acid glucuronide	rs34875004	4	69367533	G	5	69303288	69491183	0.18	1.769e-12	rs1454247	4.274e-26	62571	Lipid	Primary Bile Acid Metabolism	0.745	0.051	1.542e-50	TMPRSS11E	TRUE
alliin	rs11679809	2:73624844	T	2	73511262	74120785	-0.622103	4.56544e-25	rs60762909	1.44134e-68	41494	Xenobiotics	Food Component/Plant	HMDB0033592	-0.164	0.039	2.486e-05	TRUE	ALMS1	-0.625362	4.33203283295119e-25	TRUE			cholic acid glucuronide	rs62299467	4	69367877	C	5	69303288	69491183	0.183	7.133e-13	rs1454247	4.274e-26	62571	Lipid	Primary Bile Acid Metabolism	0.745	0.051	1.593e-50	TMPRSS11E	TRUE
X-12753	rs11679809	2:73624844	T	2	73511262	74120785	0.637482	7.74768e-27	rs60762909	1.44134e-68	47723	Unknown		-	0.153	0.037	4.238e-05	TRUE	ALMS1	0.629461	6.13901704771288e-26	TRUE			cholic acid glucuronide	rs35517288	4	69368265	T	5	69303288	69491183	0.183	7.019e-13	rs1454247	4.274e-26	62571	Lipid	Primary Bile Acid Metabolism	0.745	0.051	1.647e-50	TMPRSS11E	TRUE
N-acetylkynurenine (2)	rs11679809	2:73624844	T	2	73511262	74120785	1.17222	9.77328e-58	rs60762909	1.44134e-68	48757	Amino Acid	Tryptophan Metabolism	HMDB0240342	0.437	0.027	2.187e-59	TRUE	ALMS1	1.17387	2.3336477963382e-57	TRUE			cholic acid glucuronide	rs62299469	4	69368317	T	5	69303288	69491183	0.183	7.027e-13	rs1454247	4.274e-26	62571	Lipid	Primary Bile Acid Metabolism	0.745	0.051	1.657e-50	TMPRSS11E	TRUE
N2-acetyl,N6,N6-dimethyllysine	rs11679809	2:73624844	T	2	73511262	74120785	0.756858	8.52284e-16	rs60762909	1.44134e-68	63254	Amino Acid	Lysine Metabolism	-	-0.046	0.02	0.01795	TRUE	ALMS1	-0.863565	0.186732611988055	FALSE			cholic acid glucuronide	rs4543210	4	69368469	T	5	69303288	69491183	0.183	6.953e-13	rs1454247	4.274e-26	62571	Lipid	Primary Bile Acid Metabolism	0.745	0.051	1.737e-50	TMPRSS11E	TRUE
alliin	rs10184268	2:73627044	T	2	73511262	74120785	-0.610136	1.25068e-24	rs60762909	1.44134e-68	41494	Xenobiotics	Food Component/Plant	HMDB0033592	-0.158	0.039	4.286e-05	TRUE	ALMS1	-0.61479	9.27671248518094e-25	TRUE			cholic acid glucuronide	rs62299470	4	69368776	T	5	69303288	69491183	0.183	8.752e-13	rs1454247	4.274e-26	62571	Lipid	Primary Bile Acid Metabolism	0.747	0.051	1.18e-50	TMPRSS11E	TRUE
X-12753	rs10184268	2:73627044	T	2	73511262	74120785	0.618977	1.02336e-25	rs60762909	1.44134e-68	47723	Unknown		-	0.154	0.038	4.426e-05	TRUE	ALMS1	0.609224	1.03817098981326e-24	TRUE			cholic acid glucuronide	rs142431615	4	69369000	A	5	69303288	69491183	0.183	7.339e-13	rs1454247	4.274e-26	62571	Lipid	Primary Bile Acid Metabolism	0.747	0.051	1.247e-50	TMPRSS11E	TRUE
N-acetylkynurenine (2)	rs10184268	2:73627044	T	2	73511262	74120785	1.15565	3.39018e-57	rs60762909	1.44134e-68	48757	Amino Acid	Tryptophan Metabolism	HMDB0240342	0.435	0.027	1.81e-59	TRUE	ALMS1	1.15172	2.26993481646374e-56	TRUE			cholic acid glucuronide	rs62317919	4	69369442	G	5	69303288	69491183	0.183	7.21e-13	rs1454247	4.274e-26	62571	Lipid	Primary Bile Acid Metabolism	0.747	0.051	1.327e-50	TMPRSS11E	TRUE
N2-acetyl,N6,N6-dimethyllysine	rs10184268	2:73627044	T	2	73511262	74120785	0.759686	2.66499e-16	rs60762909	1.44134e-68	63254	Amino Acid	Lysine Metabolism	-	-0.056	0.019	0.003846	TRUE	ALMS1	-0.633756	0.327683212521596	FALSE			cholic acid glucuronide	rs4546319	4	69369611	A	5	69303288	69491183	0.183	7.713e-13	rs1454247	4.274e-26	62571	Lipid	Primary Bile Acid Metabolism	0.748	0.051	1.309e-50	TMPRSS11E	TRUE
alliin	rs111845822	2:73627310	A	2	73511262	74120785	-0.690248	2.08227e-14	rs60762909	1.44134e-68	41494	Xenobiotics	Food Component/Plant	HMDB0033592	-0.186	0.061	0.002224	TRUE	ALMS1	-0.680141	6.51890942176177e-14	TRUE			cholic acid glucuronide	rs4464628	4	69369891	T	5	69303288	69491183	0.184	7.039e-13	rs1454247	4.274e-26	62571	Lipid	Primary Bile Acid Metabolism	0.748	0.051	1.373e-50	TMPRSS11E	TRUE
X-12753	rs111845822	2:73627310	A	2	73511262	74120785	0.589704	6.37385e-12	rs60762909	1.44134e-68	47723	Unknown		-	0.131	0.05	0.009224	TRUE	ALMS1	0.57014	4.03601406889607e-11	TRUE			cholic acid glucuronide	rs57999791	4	69370407	T	5	69303288	69491183	0.184	6.855e-13	rs1454247	4.274e-26	62571	Lipid	Primary Bile Acid Metabolism	0.747	0.051	1.734e-50	TMPRSS11E	TRUE
N-acetylkynurenine (2)	rs111845822	2:73627310	A	2	73511262	74120785	1.14339	6.9789e-25	rs60762909	1.44134e-68	48757	Amino Acid	Tryptophan Metabolism	HMDB0240342	0.395	0.038	2.958e-25	TRUE	ALMS1	1.12245	8.91488604907026e-24	TRUE			cholic acid glucuronide	rs3100649	4	69370630	T	5	69303288	69491183	-0.187	2.362e-13	rs1454247	4.274e-26	62571	Lipid	Primary Bile Acid Metabolism	-0.752	0.051	8.192e-52	TMPRSS11E	TRUE
N-acetylkynurenine (2)	rs113054081	2:73629433	A	2	73511262	74120785	1.08858	2.59015e-17	rs60762909	1.44134e-68	48757	Amino Acid	Tryptophan Metabolism	HMDB0240342	0.348	0.044	4.896e-15	TRUE	ALMS1	1.09248	2.64962907884207e-17	TRUE			cholic acid glucuronide	rs11726019	4	69370642	A	5	69303288	69491183	0.184	6.974e-13	rs1454247	4.274e-26	62571	Lipid	Primary Bile Acid Metabolism	0.749	0.051	1.281e-50	TMPRSS11E	TRUE
alliin	rs11899740	2:73631212	A	2	73511262	74120785	-0.639149	3.39392e-26	rs60762909	1.44134e-68	41494	Xenobiotics	Food Component/Plant	HMDB0033592	-0.171	0.039	1.386e-05	TRUE	ALMS1	-0.643252	2.83609601632323e-26	TRUE			cholic acid glucuronide	4.000	4	69370707	G	5	69303288	69491183	0.184	6.663e-13	rs1454247	4.274e-26	62571	Lipid	Primary Bile Acid Metabolism	0.749	0.051	1.219e-50	TMPRSS11E	TRUE
X-12753	rs11899740	2:73631212	A	2	73511262	74120785	0.634994	1.52206e-26	rs60762909	1.44134e-68	47723	Unknown		-	0.155	0.038	3.551e-05	TRUE	ALMS1	0.626052	1.40764760005884e-25	TRUE			cholic acid glucuronide	4.000	4	69370713	A	5	69303288	69491183	0.184	6.666e-13	rs1454247	4.274e-26	62571	Lipid	Primary Bile Acid Metabolism	0.749	0.051	1.222e-50	TMPRSS11E	TRUE
N-acetylkynurenine (2)	rs11899740	2:73631212	A	2	73511262	74120785	1.18969	5.16307e-59	rs60762909	1.44134e-68	48757	Amino Acid	Tryptophan Metabolism	HMDB0240342	0.443	0.027	7.482e-61	TRUE	ALMS1	1.18756	2.61456365973675e-58	TRUE			cholic acid glucuronide	4.000	4	69370755	G	5	69303288	69491183	0.184	6.628e-13	rs1454247	4.274e-26	62571	Lipid	Primary Bile Acid Metabolism	0.749	0.051	1.224e-50	TMPRSS11E	TRUE
N2-acetyl,N6,N6-dimethyllysine	rs11899740	2:73631212	A	2	73511262	74120785	0.770804	3.08546e-16	rs60762909	1.44134e-68	63254	Amino Acid	Lysine Metabolism	-	-0.048	0.02	0.01367	TRUE	ALMS1	-0.703446	0.281003537742977	FALSE			cholic acid glucuronide	4.000	4	69370871	A	5	69303288	69491183	0.184	6.554e-13	rs1454247	4.274e-26	62571	Lipid	Primary Bile Acid Metabolism	0.75	0.051	1.029e-50	TMPRSS11E	TRUE
alliin	rs11899902	2:73631564	A	2	73511262	74120785	-0.640279	2.59257e-26	rs60762909	1.44134e-68	41494	Xenobiotics	Food Component/Plant	HMDB0033592	-0.17	0.039	1.597e-05	TRUE	ALMS1	-0.644731	2.04233026676126e-26	TRUE			cholic acid glucuronide	4.000	4	69370903	C	5	69303288	69491183	0.182	1.224e-12	rs1454247	4.274e-26	62571	Lipid	Primary Bile Acid Metabolism	0.747	0.051	3.375e-50	TMPRSS11E	TRUE
X-12753	rs11899902	2:73631564	A	2	73511262	74120785	0.634646	1.56724e-26	rs60762909	1.44134e-68	47723	Unknown		-	0.153	0.038	4.517e-05	TRUE	ALMS1	0.625755	1.43779224724936e-25	TRUE			cholic acid glucuronide	4.000	4	69371230	C	5	69303288	69491183	0.184	7.617e-13	rs1454247	4.274e-26	62571	Lipid	Primary Bile Acid Metabolism	0.75	0.052	1.214e-50	TMPRSS11E	TRUE
N-acetylkynurenine (2)	rs11899902	2:73631564	A	2	73511262	74120785	1.18576	8.87802e-59	rs60762909	1.44134e-68	48757	Amino Acid	Tryptophan Metabolism	HMDB0240342	0.443	0.027	1.031e-60	TRUE	ALMS1	1.18376	4.3647283632939e-58	TRUE			cholic acid glucuronide	4.000	4	69371256	C	5	69303288	69491183	0.184	7.594e-13	rs1454247	4.274e-26	62571	Lipid	Primary Bile Acid Metabolism	0.75	0.052	1.213e-50	TMPRSS11E	TRUE
N2-acetyl,N6,N6-dimethyllysine	rs11899902	2:73631564	A	2	73511262	74120785	0.765324	4.53792e-16	rs60762909	1.44134e-68	63254	Amino Acid	Lysine Metabolism	-	-0.049	0.02	0.01204	TRUE	ALMS1	-0.702832	0.281407478471604	FALSE			cholic acid glucuronide	4.000	4	69371302	T	5	69303288	69491183	0.184	7.58e-13	rs1454247	4.274e-26	62571	Lipid	Primary Bile Acid Metabolism	0.75	0.052	1.224e-50	TMPRSS11E	TRUE
alliin	rs13383871	2:73631779	C	2	73511262	74120785	-0.642297	1.91852e-26	rs60762909	1.44134e-68	41494	Xenobiotics	Food Component/Plant	HMDB0033592	-0.171	0.039	1.387e-05	TRUE	ALMS1	-0.646523	1.57198814406234e-26	TRUE			cholic acid glucuronide	4.000	4	69371370	A	5	69303288	69491183	0.184	7.568e-13	rs1454247	4.274e-26	62571	Lipid	Primary Bile Acid Metabolism	0.751	0.052	1.224e-50	TMPRSS11E	TRUE
X-12753	rs13383871	2:73631779	C	2	73511262	74120785	0.635246	1.42332e-26	rs60762909	1.44134e-68	47723	Unknown		-	0.156	0.038	3.399e-05	TRUE	ALMS1	0.626422	1.29260664450772e-25	TRUE			5alpha-androstan-3alpha,17alpha-diol monosulfate	4.000	4	69371441	C	5	69303288	69491183	0.24	9.62e-20	rs1454247	4.274e-26	37183	Lipid	Androgenic Steroids	0.235	0.069	0.0006243	TMPRSS11E	TRUE
N-acetylkynurenine (2)	rs13383871	2:73631779	C	2	73511262	74120785	1.18908	5.43427e-59	rs60762909	1.44134e-68	48757	Amino Acid	Tryptophan Metabolism	HMDB0240342	0.443	0.027	1.054e-60	TRUE	ALMS1	1.18704	2.70669776333921e-58	TRUE			cholic acid glucuronide	4.000	4	69371441	C	5	69303288	69491183	-0.277	2.091e-14	rs1454247	4.274e-26	62571	Lipid	Primary Bile Acid Metabolism	-1.095	0.062	1.574e-75	TMPRSS11E	TRUE
N2-acetyl,N6,N6-dimethyllysine	rs13383871	2:73631779	C	2	73511262	74120785	0.7641	5.08824e-16	rs60762909	1.44134e-68	63254	Amino Acid	Lysine Metabolism	-	-0.048	0.02	0.0151	TRUE	ALMS1	-0.702987	0.281312123813327	FALSE			cholic acid glucuronide	4.000	4	69371559	A	5	69303288	69491183	0.184	6.856e-13	rs1454247	4.274e-26	62571	Lipid	Primary Bile Acid Metabolism	0.751	0.051	1.074e-50	TMPRSS11E	TRUE
alliin	rs13428235	2:73633430	A	2	73511262	74120785	-0.640906	2.25681e-26	rs60762909	1.44134e-68	41494	Xenobiotics	Food Component/Plant	HMDB0033592	-0.17	0.039	1.605e-05	TRUE	ALMS1	-0.645353	1.7805295794158e-26	TRUE			cholic acid glucuronide	rs35744988	4	69371915	C	5	69303288	69491183	0.184	6.256e-13	rs1454247	4.274e-26	62571	Lipid	Primary Bile Acid Metabolism	0.751	0.052	1.138e-50	TMPRSS11E	TRUE
X-12753	rs13428235	2:73633430	A	2	73511262	74120785	0.634171	1.66082e-26	rs60762909	1.44134e-68	47723	Unknown		-	0.153	0.038	4.473e-05	TRUE	ALMS1	0.625313	1.51218959809111e-25	TRUE			cholic acid glucuronide	4.000	4	69372082	T	5	69303288	69491183	0.186	4.096e-13	rs1454247	4.274e-26	62571	Lipid	Primary Bile Acid Metabolism	0.748	0.052	3.38e-50	TMPRSS11E	TRUE
N-acetylkynurenine (2)	rs13428235	2:73633430	A	2	73511262	74120785	1.18636	7.31808e-59	rs60762909	1.44134e-68	48757	Amino Acid	Tryptophan Metabolism	HMDB0240342	0.443	0.027	1.04e-60	TRUE	ALMS1	1.18437	3.60681838620869e-58	TRUE			cholic acid glucuronide	4.000	4	69372252	C	5	69303288	69491183	-0.188	1.98e-13	rs1454247	4.274e-26	62571	Lipid	Primary Bile Acid Metabolism	-0.755	0.051	5.811e-52	TMPRSS11E	TRUE
N2-acetyl,N6,N6-dimethyllysine	rs13428235	2:73633430	A	2	73511262	74120785	0.765455	4.37381e-16	rs60762909	1.44134e-68	63254	Amino Acid	Lysine Metabolism	-	-0.049	0.02	0.01198	TRUE	ALMS1	-0.702353	0.281681331724542	FALSE			cholic acid glucuronide	rs62317937	4	69372670	A	5	69303288	69491183	0.185	6.076e-13	rs1454247	4.274e-26	62571	Lipid	Primary Bile Acid Metabolism	0.751	0.052	1.248e-50	TMPRSS11E	TRUE
alliin	rs7580825	2:73635148	A	2	73511262	74120785	-0.642776	1.83708e-26	rs60762909	1.44134e-68	41494	Xenobiotics	Food Component/Plant	HMDB0033592	-0.171	0.039	1.402e-05	TRUE	ALMS1	-0.647068	1.4871559091849e-26	TRUE			cholic acid glucuronide	rs62317938	4	69372697	G	5	69303288	69491183	0.185	5.432e-13	rs1454247	4.274e-26	62571	Lipid	Primary Bile Acid Metabolism	0.753	0.052	6.421e-51	TMPRSS11E	TRUE
X-12753	rs7580825	2:73635148	A	2	73511262	74120785	0.6369	1.09665e-26	rs60762909	1.44134e-68	47723	Unknown		-	0.156	0.038	3.337e-05	TRUE	ALMS1	0.628144	9.91343206228354e-26	TRUE			cholic acid glucuronide	rs145765524	4	69372878	G	5	69303288	69491183	0.185	6.003e-13	rs1454247	4.274e-26	62571	Lipid	Primary Bile Acid Metabolism	0.751	0.052	1.267e-50	TMPRSS11E	TRUE
N-acetylkynurenine (2)	rs7580825	2:73635148	A	2	73511262	74120785	1.19044	3.8533e-59	rs60762909	1.44134e-68	48757	Amino Acid	Tryptophan Metabolism	HMDB0240342	0.443	0.027	1.081e-60	TRUE	ALMS1	1.18843	1.93178412727705e-58	TRUE			cholic acid glucuronide	rs148896974	4	69372998	T	5	69303288	69491183	0.184	7.276e-13	rs1454247	4.274e-26	62571	Lipid	Primary Bile Acid Metabolism	0.756	0.052	3.701e-51	TMPRSS11E	TRUE
N2-acetyl,N6,N6-dimethyllysine	rs7580825	2:73635148	A	2	73511262	74120785	0.764308	4.78574e-16	rs60762909	1.44134e-68	63254	Amino Acid	Lysine Metabolism	-	-0.048	0.02	0.0152	TRUE	ALMS1	-0.702132	0.281799690654743	FALSE			5alpha-androstan-3alpha,17alpha-diol monosulfate	4.000	4	69373407	C	5	69303288	69491183	-0.239	1.347e-18	rs1454247	4.274e-26	37183	Lipid	Androgenic Steroids	-0.451	0.065	5.72e-12	TMPRSS11E	TRUE
alliin	rs10179134	2:73637519	G	2	73511262	74120785	-0.643505	1.52283e-26	rs60762909	1.44134e-68	41494	Xenobiotics	Food Component/Plant	HMDB0033592	-0.171	0.039	1.413e-05	TRUE	ALMS1	-0.647791	1.23525515747064e-26	TRUE			3-decenoylcarnitine	rs62394175	6	4104898	T	6	4079592	4147657	0.174	1.116e-11	rs7757606	2.315e-14	63361	Lipid	Fatty Acid Metabolism (Acyl Carnitine, Monounsaturated)	0.399	0.066	7.854e-10	FAM217A:C6orf201	TRUE
X-12753	rs10179134	2:73637519	G	2	73511262	74120785	0.635991	1.21855e-26	rs60762909	1.44134e-68	47723	Unknown		-	0.156	0.038	3.294e-05	TRUE	ALMS1	0.627288	1.08831719360118e-25	TRUE			3-decenoylcarnitine	rs6597031	6	4106370	A	6	4079592	4147657	0.184	5.555e-14	rs7757606	2.315e-14	63361	Lipid	Fatty Acid Metabolism (Acyl Carnitine, Monounsaturated)	0.436	0.063	3.03e-12	FAM217A:C6orf201	TRUE
N-acetylkynurenine (2)	rs10179134	2:73637519	G	2	73511262	74120785	1.19097	2.99211e-59	rs60762909	1.44134e-68	48757	Amino Acid	Tryptophan Metabolism	HMDB0240342	0.443	0.027	1.144e-60	TRUE	ALMS1	1.18898	1.50530492326131e-58	TRUE			3-decenoylcarnitine	rs619873	6	4107455	G	6	4079592	4147657	0.185	3.313e-14	rs7757606	2.315e-14	63361	Lipid	Fatty Acid Metabolism (Acyl Carnitine, Monounsaturated)	0.435	0.063	2.079e-12	FAM217A:C6orf201	TRUE
N2-acetyl,N6,N6-dimethyllysine	rs10179134	2:73637519	G	2	73511262	74120785	0.764256	4.57909e-16	rs60762909	1.44134e-68	63254	Amino Acid	Lysine Metabolism	-	-0.048	0.02	0.01511	TRUE	ALMS1	-0.701308	0.282238373827136	FALSE			3-decenoylcarnitine	rs1359321	6	4107486	A	6	4079592	4147657	0.18	1.604e-12	rs7757606	2.315e-14	63361	Lipid	Fatty Acid Metabolism (Acyl Carnitine, Monounsaturated)	0.4	0.065	5.858e-10	FAM217A:C6orf201	TRUE
alliin	rs10496190	2:73638823	C	2	73511262	74120785	0.360713	1.86294e-13	rs60762909	1.44134e-68	41494	Xenobiotics	Food Component/Plant	HMDB0033592	0.108	0.03	0.0002851	TRUE	ALMS1	0.357232	3.78630513131124e-13	TRUE			3-decenoylcarnitine	rs1815510	6	4108754	C	6	4079592	4147657	0.18	1.58e-12	rs7757606	2.315e-14	63361	Lipid	Fatty Acid Metabolism (Acyl Carnitine, Monounsaturated)	0.4	0.065	5.594e-10	FAM217A:C6orf201	TRUE
X-12753	rs10496190	2:73638823	C	2	73511262	74120785	-0.353723	4.78171e-12	rs60762909	1.44134e-68	47723	Unknown		-	-0.065	0.032	0.04488	TRUE	ALMS1	-0.352989	6.65260342120826e-12	TRUE			3-decenoylcarnitine	rs2326403	6	4108932	G	6	4079592	4147657	0.18	1.58e-12	rs7757606	2.315e-14	63361	Lipid	Fatty Acid Metabolism (Acyl Carnitine, Monounsaturated)	0.4	0.065	5.594e-10	FAM217A:C6orf201	TRUE
N-acetylkynurenine (2)	rs10496190	2:73638823	C	2	73511262	74120785	-0.64433	5.21145e-29	rs60762909	1.44134e-68	48757	Amino Acid	Tryptophan Metabolism	HMDB0240342	-0.272	0.024	3.879e-30	TRUE	ALMS1	-0.639316	1.78873491555698e-28	TRUE			3-decenoylcarnitine	rs649725	6	4109593	A	6	4079592	4147657	0.185	3.227e-14	rs7757606	2.315e-14	63361	Lipid	Fatty Acid Metabolism (Acyl Carnitine, Monounsaturated)	0.435	0.063	1.998e-12	FAM217A:C6orf201	TRUE
alliin	rs2421545	2:73639476	C	2	73511262	74120785	0.391083	3.87051e-15	rs60762909	1.44134e-68	41494	Xenobiotics	Food Component/Plant	HMDB0033592	0.097	0.031	0.001452	TRUE	ALMS1	0.38675	9.41802588550601e-15	TRUE			3-decenoylcarnitine	rs853416	6	4113047	T	6	4079592	4147657	0.184	4.68e-14	rs7757606	2.315e-14	63361	Lipid	Fatty Acid Metabolism (Acyl Carnitine, Monounsaturated)	0.433	0.063	2.826e-12	FAM217A:C6orf201	TRUE
X-12753	rs2421545	2:73639476	C	2	73511262	74120785	-0.385146	7.9254e-14	rs60762909	1.44134e-68	47723	Unknown		-	-0.057	0.033	0.08679	FALSE	ALMS1	-0.386741	8.24994640773009e-14	TRUE			3-decenoylcarnitine	rs853417	6	4113123	A	6	4079592	4147657	0.186	2.45e-14	rs7757606	2.315e-14	63361	Lipid	Fatty Acid Metabolism (Acyl Carnitine, Monounsaturated)	0.436	0.063	1.829e-12	FAM217A:C6orf201	TRUE
N-acetylkynurenine (2)	rs2421545	2:73639476	C	2	73511262	74120785	-0.716138	5.22781e-34	rs60762909	1.44134e-68	48757	Amino Acid	Tryptophan Metabolism	HMDB0240342	-0.292	0.024	2.585e-34	TRUE	ALMS1	-0.713561	1.29428357432185e-33	TRUE			3-decenoylcarnitine	rs1832059	6	4113219	G	6	4079592	4147657	0.181	1.225e-12	rs7757606	2.315e-14	63361	Lipid	Fatty Acid Metabolism (Acyl Carnitine, Monounsaturated)	0.397	0.065	7.366e-10	FAM217A:C6orf201	TRUE
alliin	rs2421546	2:73641077	C	2	73511262	74120785	0.379724	1.89771e-14	rs60762909	1.44134e-68	41494	Xenobiotics	Food Component/Plant	HMDB0033592	0.099	0.03	0.001219	TRUE	ALMS1	0.375897	4.16592449574338e-14	TRUE			3-decenoylcarnitine	rs620484	6	4114211	A	6	4079592	4147657	0.186	2.45e-14	rs7757606	2.315e-14	63361	Lipid	Fatty Acid Metabolism (Acyl Carnitine, Monounsaturated)	0.436	0.063	1.829e-12	FAM217A:C6orf201	TRUE
X-12753	rs2421546	2:73641077	C	2	73511262	74120785	-0.370567	5.73161e-13	rs60762909	1.44134e-68	47723	Unknown		-	-0.055	0.033	0.09504	FALSE	ALMS1	-0.371163	6.82463667087845e-13	TRUE			3-decenoylcarnitine	rs634698	6	4114247	A	6	4079592	4147657	0.186	2.45e-14	rs7757606	2.315e-14	63361	Lipid	Fatty Acid Metabolism (Acyl Carnitine, Monounsaturated)	0.436	0.063	1.829e-12	FAM217A:C6orf201	TRUE
N-acetylkynurenine (2)	rs2421546	2:73641077	C	2	73511262	74120785	-0.70536	3.18528e-33	rs60762909	1.44134e-68	48757	Amino Acid	Tryptophan Metabolism	HMDB0240342	-0.294	0.024	8.42e-35	TRUE	ALMS1	-0.70084	1.08529674913334e-32	TRUE			3-decenoylcarnitine	rs633290	6	4114788	G	6	4079592	4147657	0.186	2.45e-14	rs7757606	2.315e-14	63361	Lipid	Fatty Acid Metabolism (Acyl Carnitine, Monounsaturated)	0.436	0.063	1.829e-12	FAM217A:C6orf201	TRUE
alliin	rs2421548	2:73641240	G	2	73511262	74120785	0.394012	2.37607e-15	rs60762909	1.44134e-68	41494	Xenobiotics	Food Component/Plant	HMDB0033592	0.103	0.031	0.0007861	TRUE	ALMS1	0.389794	5.70400301195738e-15	TRUE			3-decenoylcarnitine	rs617790	6	4115758	T	6	4079592	4147657	0.186	2.45e-14	rs7757606	2.315e-14	63361	Lipid	Fatty Acid Metabolism (Acyl Carnitine, Monounsaturated)	0.436	0.063	1.829e-12	FAM217A:C6orf201	TRUE
X-12753	rs2421548	2:73641240	G	2	73511262	74120785	-0.374828	3.48495e-13	rs60762909	1.44134e-68	47723	Unknown		-	-0.055	0.033	0.09602	FALSE	ALMS1	-0.375965	3.84654117192791e-13	TRUE			3-decenoylcarnitine	rs7166	6	4116262	A	6	4079592	4147657	0.186	2.45e-14	rs7757606	2.315e-14	63361	Lipid	Fatty Acid Metabolism (Acyl Carnitine, Monounsaturated)	0.436	0.063	1.829e-12	FAM217A:C6orf201	TRUE
N-acetylkynurenine (2)	rs2421548	2:73641240	G	2	73511262	74120785	-0.709855	1.63563e-33	rs60762909	1.44134e-68	48757	Amino Acid	Tryptophan Metabolism	HMDB0240342	-0.295	0.024	5.98e-35	TRUE	ALMS1	-0.706722	4.44960726364213e-33	TRUE			3-decenoylcarnitine	rs2783073	6	4118674	C	6	4079592	4147657	0.186	2.424e-14	rs7757606	2.315e-14	63361	Lipid	Fatty Acid Metabolism (Acyl Carnitine, Monounsaturated)	0.436	0.063	1.831e-12	FAM217A:C6orf201	TRUE
alliin	rs6755217	2:73641285	T	2	73511262	74120785	-0.652812	1.8346e-27	rs60762909	1.44134e-68	41494	Xenobiotics	Food Component/Plant	HMDB0033592	-0.168	0.039	1.929e-05	TRUE	ALMS1	-0.656938	1.55262911768105e-27	TRUE			3-decenoylcarnitine	rs584585	6	4118789	A	6	4079592	4147657	0.186	2.323e-14	rs7757606	2.315e-14	63361	Lipid	Fatty Acid Metabolism (Acyl Carnitine, Monounsaturated)	0.436	0.063	1.835e-12	FAM217A:C6orf201	TRUE
X-12753	rs6755217	2:73641285	T	2	73511262	74120785	0.628109	3.0085e-26	rs60762909	1.44134e-68	47723	Unknown		-	0.156	0.037	3.019e-05	TRUE	ALMS1	0.619226	2.72052641484442e-25	TRUE			3-decenoylcarnitine	rs71553907	6	4118979	T	6	4079592	4147657	0.181	1.216e-12	rs7757606	2.315e-14	63361	Lipid	Fatty Acid Metabolism (Acyl Carnitine, Monounsaturated)	0.401	0.065	5.203e-10	FAM217A:C6orf201	TRUE
N-acetylkynurenine (2)	rs6755217	2:73641285	T	2	73511262	74120785	1.20795	5.09927e-61	rs60762909	1.44134e-68	48757	Amino Acid	Tryptophan Metabolism	HMDB0240342	0.448	0.027	9.66e-63	TRUE	ALMS1	1.20525	3.10537564488561e-60	TRUE			3-decenoylcarnitine	rs9503919	6	4118984	G	6	4079592	4147657	0.181	1.216e-12	rs7757606	2.315e-14	63361	Lipid	Fatty Acid Metabolism (Acyl Carnitine, Monounsaturated)	0.401	0.065	5.203e-10	FAM217A:C6orf201	TRUE
N2-acetyl,N6,N6-dimethyllysine	rs6755217	2:73641285	T	2	73511262	74120785	0.785884	6.04396e-17	rs60762909	1.44134e-68	63254	Amino Acid	Lysine Metabolism	-	-0.049	0.02	0.0128	TRUE	ALMS1	-0.696903	0.28497084542889	FALSE			3-decenoylcarnitine	rs659025	6	4119051	T	6	4079592	4147657	0.186	2.452e-14	rs7757606	2.315e-14	63361	Lipid	Fatty Acid Metabolism (Acyl Carnitine, Monounsaturated)	0.434	0.063	2.339e-12	FAM217A:C6orf201	TRUE
alliin	rs12995433	2:73641326	T	2	73511262	74120785	0.394674	2.05869e-15	rs60762909	1.44134e-68	41494	Xenobiotics	Food Component/Plant	HMDB0033592	0.103	0.031	0.0007862	TRUE	ALMS1	0.390424	4.98313210319747e-15	TRUE			3-decenoylcarnitine	rs7757606	6	4119704	A	6	4079592	4147657	0.186	2.315e-14	rs7757606	2.315e-14	63361	Lipid	Fatty Acid Metabolism (Acyl Carnitine, Monounsaturated)	0.436	0.063	1.784e-12	FAM217A:C6orf201	TRUE
X-12753	rs12995433	2:73641326	T	2	73511262	74120785	-0.372888	4.45951e-13	rs60762909	1.44134e-68	47723	Unknown		-	-0.055	0.033	0.09631	FALSE	ALMS1	-0.374058	4.88584750016384e-13	TRUE			3-decenoylcarnitine	rs7744628	6	4119996	C	6	4079592	4147657	0.185	2.462e-14	rs7757606	2.315e-14	63361	Lipid	Fatty Acid Metabolism (Acyl Carnitine, Monounsaturated)	0.433	0.063	2.509e-12	FAM217A:C6orf201	TRUE
N-acetylkynurenine (2)	rs12995433	2:73641326	T	2	73511262	74120785	-0.710118	1.47081e-33	rs60762909	1.44134e-68	48757	Amino Acid	Tryptophan Metabolism	HMDB0240342	-0.295	0.024	5.492e-35	TRUE	ALMS1	-0.706955	4.02543313801959e-33	TRUE			3-decenoylcarnitine	rs9328220	6	4120181	C	6	4079592	4147657	0.185	2.466e-14	rs7757606	2.315e-14	63361	Lipid	Fatty Acid Metabolism (Acyl Carnitine, Monounsaturated)	0.433	0.063	2.519e-12	FAM217A:C6orf201	TRUE
alliin	rs6755241	2:73641364	T	2	73511262	74120785	-0.655844	1.04677e-27	rs60762909	1.44134e-68	41494	Xenobiotics	Food Component/Plant	HMDB0033592	-0.168	0.039	1.935e-05	TRUE	ALMS1	-0.660095	8.67769741038461e-28	TRUE			3-decenoylcarnitine	rs693953	6	4120565	T	6	4079592	4147657	0.185	2.469e-14	rs7757606	2.315e-14	63361	Lipid	Fatty Acid Metabolism (Acyl Carnitine, Monounsaturated)	0.433	0.063	2.526e-12	FAM217A:C6orf201	TRUE
X-12753	rs6755241	2:73641364	T	2	73511262	74120785	0.628431	2.79492e-26	rs60762909	1.44134e-68	47723	Unknown		-	0.156	0.037	2.894e-05	TRUE	ALMS1	0.619659	2.48559447954564e-25	TRUE			3-decenoylcarnitine	rs613260	6	4120567	G	6	4079592	4147657	0.185	2.469e-14	rs7757606	2.315e-14	63361	Lipid	Fatty Acid Metabolism (Acyl Carnitine, Monounsaturated)	0.433	0.063	2.526e-12	FAM217A:C6orf201	TRUE
N-acetylkynurenine (2)	rs6755241	2:73641364	T	2	73511262	74120785	1.20728	5.50345e-61	rs60762909	1.44134e-68	48757	Amino Acid	Tryptophan Metabolism	HMDB0240342	0.448	0.027	1.372e-62	TRUE	ALMS1	1.20465	3.29482573064403e-60	TRUE			3-decenoylcarnitine	rs613709	6	4120683	A	6	4079592	4147657	0.186	2.41e-14	rs7757606	2.315e-14	63361	Lipid	Fatty Acid Metabolism (Acyl Carnitine, Monounsaturated)	0.436	0.063	1.866e-12	FAM217A:C6orf201	TRUE
N2-acetyl,N6,N6-dimethyllysine	rs6755241	2:73641364	T	2	73511262	74120785	0.779058	1.02399e-16	rs60762909	1.44134e-68	63254	Amino Acid	Lysine Metabolism	-	-0.048	0.02	0.01412	TRUE	ALMS1	-0.696499	0.285249096410648	FALSE			3-decenoylcarnitine	rs9503922	6	4121333	T	6	4079592	4147657	0.181	1.182e-12	rs7757606	2.315e-14	63361	Lipid	Fatty Acid Metabolism (Acyl Carnitine, Monounsaturated)	0.401	0.065	5.436e-10	FAM217A:C6orf201	TRUE
alliin	rs13022149	2:73641515	A	2	73511262	74120785	0.391443	4.07092e-15	rs60762909	1.44134e-68	41494	Xenobiotics	Food Component/Plant	HMDB0033592	0.101	0.031	0.0009347	TRUE	ALMS1	0.387373	9.48332813838879e-15	TRUE			3-decenoylcarnitine	rs629362	6	4121831	C	6	4079592	4147657	0.186	2.421e-14	rs7757606	2.315e-14	63361	Lipid	Fatty Acid Metabolism (Acyl Carnitine, Monounsaturated)	0.439	0.063	1.369e-12	FAM217A:C6orf201	TRUE
X-12753	rs13022149	2:73641515	A	2	73511262	74120785	-0.377206	2.72014e-13	rs60762909	1.44134e-68	47723	Unknown		-	-0.055	0.033	0.0964	FALSE	ALMS1	-0.378077	3.13653508178363e-13	TRUE			3-decenoylcarnitine	rs643232	6	4122249	A	6	4079592	4147657	0.185	2.435e-14	rs7757606	2.315e-14	63361	Lipid	Fatty Acid Metabolism (Acyl Carnitine, Monounsaturated)	0.436	0.063	1.887e-12	FAM217A:C6orf201	TRUE
N-acetylkynurenine (2)	rs13022149	2:73641515	A	2	73511262	74120785	-0.712268	1.25073e-33	rs60762909	1.44134e-68	48757	Amino Acid	Tryptophan Metabolism	HMDB0240342	-0.293	0.024	3.256e-34	TRUE	ALMS1	-0.708667	3.63071489587706e-33	TRUE			3-decenoylcarnitine	rs659305	6	4125655	G	6	4079592	4147657	0.185	2.435e-14	rs7757606	2.315e-14	63361	Lipid	Fatty Acid Metabolism (Acyl Carnitine, Monounsaturated)	0.431	0.063	3.129e-12	FAM217A:C6orf201	TRUE
alliin	rs4852927	2:73641557	T	2	73511262	74120785	0.394139	2.33067e-15	rs60762909	1.44134e-68	41494	Xenobiotics	Food Component/Plant	HMDB0033592	0.103	0.031	0.0007847	TRUE	ALMS1	0.389921	5.59780322187404e-15	TRUE			3-decenoylcarnitine	rs660560	6	4125941	G	6	4079592	4147657	0.185	2.471e-14	rs7757606	2.315e-14	63361	Lipid	Fatty Acid Metabolism (Acyl Carnitine, Monounsaturated)	0.436	0.063	1.907e-12	FAM217A:C6orf201	TRUE
X-12753	rs4852927	2:73641557	T	2	73511262	74120785	-0.374891	3.45562e-13	rs60762909	1.44134e-68	47723	Unknown		-	-0.055	0.033	0.09598	FALSE	ALMS1	-0.376028	3.8141674449917e-13	TRUE			3-decenoylcarnitine	rs612022	6	4126916	A	6	4079592	4147657	0.185	2.671e-14	rs7757606	2.315e-14	63361	Lipid	Fatty Acid Metabolism (Acyl Carnitine, Monounsaturated)	0.435	0.063	2.018e-12	FAM217A:C6orf201	TRUE
N-acetylkynurenine (2)	rs4852927	2:73641557	T	2	73511262	74120785	-0.709983	1.599e-33	rs60762909	1.44134e-68	48757	Amino Acid	Tryptophan Metabolism	HMDB0240342	-0.295	0.024	5.974e-35	TRUE	ALMS1	-0.706857	4.34555883254209e-33	TRUE			3-decenoylcarnitine	rs676683	6	4127253	T	6	4079592	4147657	0.185	2.746e-14	rs7757606	2.315e-14	63361	Lipid	Fatty Acid Metabolism (Acyl Carnitine, Monounsaturated)	0.435	0.063	2.059e-12	FAM217A:C6orf201	TRUE
alliin	rs7564890	2:73641853	C	2	73511262	74120785	-0.65246	1.76475e-27	rs60762909	1.44134e-68	41494	Xenobiotics	Food Component/Plant	HMDB0033592	-0.166	0.039	2.323e-05	TRUE	ALMS1	-0.656888	1.41579167675711e-27	TRUE			3-decenoylcarnitine	rs689308	6	4127730	C	6	4079592	4147657	0.185	3.346e-14	rs7757606	2.315e-14	63361	Lipid	Fatty Acid Metabolism (Acyl Carnitine, Monounsaturated)	0.434	0.063	2.374e-12	FAM217A:C6orf201	TRUE
X-12753	rs7564890	2:73641853	C	2	73511262	74120785	0.626517	3.93049e-26	rs60762909	1.44134e-68	47723	Unknown		-	0.157	0.037	2.589e-05	TRUE	ALMS1	0.61775	3.45208005605905e-25	TRUE			3-decenoylcarnitine	rs3177253	6	4133855	T	6	4079592	4147657	0.181	1.27e-12	rs7757606	2.315e-14	63361	Lipid	Fatty Acid Metabolism (Acyl Carnitine, Monounsaturated)	0.389	0.065	1.622e-09	FAM217A:C6orf201	TRUE
N-acetylkynurenine (2)	rs7564890	2:73641853	C	2	73511262	74120785	1.19977	2.05363e-60	rs60762909	1.44134e-68	48757	Amino Acid	Tryptophan Metabolism	HMDB0240342	0.447	0.027	3.657e-62	TRUE	ALMS1	1.19715	1.18354205599227e-59	TRUE			3-decenoylcarnitine	rs35071107	6	4135225	A	6	4079592	4147657	0.176	4.925e-12	rs7757606	2.315e-14	63361	Lipid	Fatty Acid Metabolism (Acyl Carnitine, Monounsaturated)	0.4	0.065	6.001e-10	FAM217A:C6orf201	TRUE
N2-acetyl,N6,N6-dimethyllysine	rs7564890	2:73641853	C	2	73511262	74120785	0.774605	1.35572e-16	rs60762909	1.44134e-68	63254	Amino Acid	Lysine Metabolism	-	-0.05	0.02	0.01113	TRUE	ALMS1	-0.691011	0.289187522182584	FALSE			46356	rs3799346	6	25791354	T	7	25691362	25957426	0.177	8.528e-12	rs1165162	3.929e-13	X-21312	Unnamed		0.416	0.067	2.145e-10	SLC17A4	TRUE
alliin	rs6730785	2:73642403	C	2	73511262	74120785	0.379917	1.97125e-14	rs60762909	1.44134e-68	41494	Xenobiotics	Food Component/Plant	HMDB0033592	0.093	0.03	0.002374	TRUE	ALMS1	0.375964	4.4336693175393e-14	TRUE			46356	rs942377	6	25792292	C	7	25691362	25957426	0.177	8.516e-12	rs1165162	3.929e-13	X-21312	Unnamed		0.416	0.067	2.139e-10	SLC17A4	TRUE
X-12753	rs6730785	2:73642403	C	2	73511262	74120785	-0.3774	2.28996e-13	rs60762909	1.44134e-68	47723	Unknown		-	-0.059	0.033	0.0759	FALSE	ALMS1	-0.378223	2.65177866467592e-13	TRUE			46356	rs62392756	6	25792557	C	7	25691362	25957426	0.224	3.495e-11	rs1165162	3.929e-13	X-21312	Unnamed		0.359	0.083	1.146e-05	SLC17A4	TRUE
N-acetylkynurenine (2)	rs6730785	2:73642403	C	2	73511262	74120785	-0.718305	3.12707e-34	rs60762909	1.44134e-68	48757	Amino Acid	Tryptophan Metabolism	HMDB0240342	-0.292	0.024	2.945e-34	TRUE	ALMS1	-0.714628	9.27021940923725e-34	TRUE			46356	rs3799350	6	25799929	T	7	25691362	25957426	0.177	8.479e-12	rs1165162	3.929e-13	X-21312	Unnamed		0.416	0.067	2.122e-10	SLC17A4	TRUE
alliin	rs17349321	2:73643753	T	2	73511262	74120785	-0.667743	3.00951e-22	rs60762909	1.44134e-68	41494	Xenobiotics	Food Component/Plant	HMDB0033592	-0.168	0.046	0.0002827	TRUE	ALMS1	-0.67284	2.41894217852373e-22	TRUE			46356	rs1324082	6	25801971	T	7	25691362	25957426	0.177	8.606e-12	rs1165162	3.929e-13	X-21312	Unnamed		0.417	0.067	2.078e-10	SLC17A4	TRUE
X-12753	rs17349321	2:73643753	T	2	73511262	74120785	0.578214	5.90828e-18	rs60762909	1.44134e-68	47723	Unknown		-	0.091	0.041	0.0254	TRUE	ALMS1	0.570462	2.41335454962367e-17	TRUE			46356	rs62392759	6	25804685	A	7	25691362	25957426	0.226	2.928e-11	rs1165162	3.929e-13	X-21312	Unnamed		0.354	0.083	1.521e-05	SLC17A4	TRUE
N-acetylkynurenine (2)	rs17349321	2:73643753	T	2	73511262	74120785	1.10771	6.8472e-40	rs60762909	1.44134e-68	48757	Amino Acid	Tryptophan Metabolism	HMDB0240342	0.404	0.03	1.664e-41	TRUE	ALMS1	1.10314	3.02735590118276e-39	TRUE			46356	rs9467604	6	25805002	T	7	25691362	25957426	0.177	8.794e-12	rs1165162	3.929e-13	X-21312	Unnamed		0.417	0.067	2.017e-10	SLC17A4	TRUE
N2-acetyl,N6,N6-dimethyllysine	rs17349321	2:73643753	T	2	73511262	74120785	0.795251	3.23053e-13	rs60762909	1.44134e-68	63254	Amino Acid	Lysine Metabolism	-	-0.038	0.022	0.08367	FALSE	ALMS1	-1.01691	0.144056866514652	FALSE			46356	rs9461215	6	25806576	C	7	25691362	25957426	0.177	8.671e-12	rs1165162	3.929e-13	X-21312	Unnamed		0.416	0.067	2.204e-10	SLC17A4	TRUE
alliin	rs1918863	2:73644481	G	2	73511262	74120785	-0.62397	7.59536e-26	rs60762909	1.44134e-68	41494	Xenobiotics	Food Component/Plant	HMDB0033592	-0.156	0.038	5.147e-05	TRUE	ALMS1	-0.628455	5.86654650419325e-26	TRUE			46356	rs62394267	6	25809091	G	7	25691362	25957426	0.225	3.132e-11	rs1165162	3.929e-13	X-21312	Unnamed		0.357	0.083	1.28e-05	SLC17A4	TRUE
X-12753	rs1918863	2:73644481	G	2	73511262	74120785	0.614618	1.33637e-25	rs60762909	1.44134e-68	47723	Unknown		-	0.156	0.037	2.809e-05	TRUE	ALMS1	0.605025	1.31541394039972e-24	TRUE			46356	rs1924469	6	25809524	C	7	25691362	25957426	0.177	8.488e-12	rs1165162	3.929e-13	X-21312	Unnamed		0.417	0.067	2.147e-10	SLC17A4	TRUE
N-acetylkynurenine (2)	rs1918863	2:73644481	G	2	73511262	74120785	1.18083	1.05505e-59	rs60762909	1.44134e-68	48757	Amino Acid	Tryptophan Metabolism	HMDB0240342	0.441	0.027	1.163e-61	TRUE	ALMS1	1.17638	8.54146533643071e-59	TRUE			46356	rs1359231	6	25809798	T	7	25691362	25957426	0.221	8.696e-11	rs1165162	3.929e-13	X-21312	Unnamed		0.358	0.084	1.329e-05	SLC17A4	TRUE
N2-acetyl,N6,N6-dimethyllysine	rs1918863	2:73644481	G	2	73511262	74120785	0.776134	4.76408e-17	rs60762909	1.44134e-68	63254	Amino Acid	Lysine Metabolism	-	-0.053	0.019	0.005944	TRUE	ALMS1	-0.62853	0.331133733088503	FALSE			46356	rs9467610	6	25810797	C	7	25691362	25957426	0.177	8.42e-12	rs1165162	3.929e-13	X-21312	Unnamed		0.416	0.067	2.193e-10	SLC17A4	TRUE
N-acetylkynurenine (2)	rs1881244	2:73645089	A	2	73511262	74120785	0.961373	8.7543e-16	rs60762909	1.44134e-68	48757	Amino Acid	Tryptophan Metabolism	HMDB0240342	0.309	0.042	1.9e-13	TRUE	ALMS1	0.960009	1.20871066904507e-15	TRUE			46356	rs1951905	6	25811034	T	7	25691362	25957426	0.177	8.405e-12	rs1165162	3.929e-13	X-21312	Unnamed		0.416	0.067	2.201e-10	SLC17A4	TRUE
alliin	rs1534471	2:73647508	A	2	73511262	74120785	-0.613424	5.55839e-25	rs60762909	1.44134e-68	41494	Xenobiotics	Food Component/Plant	HMDB0033592	-0.159	0.038	3.556e-05	TRUE	ALMS1	-0.617977	4.20496656688356e-25	TRUE			46356	rs1575534	6	25811404	T	7	25691362	25957426	0.177	8.393e-12	rs1165162	3.929e-13	X-21312	Unnamed		0.416	0.067	2.216e-10	SLC17A4	TRUE
X-12753	rs1534471	2:73647508	A	2	73511262	74120785	0.618065	9.80402e-26	rs60762909	1.44134e-68	47723	Unknown		-	0.158	0.038	2.763e-05	TRUE	ALMS1	0.608251	1.00924198800531e-24	TRUE			46356	rs942378	6	25812459	A	7	25691362	25957426	0.177	8.86e-12	rs1165162	3.929e-13	X-21312	Unnamed		0.416	0.067	2.235e-10	SLC17A4	TRUE
N-acetylkynurenine (2)	rs1534471	2:73647508	A	2	73511262	74120785	1.1748	3.49756e-59	rs60762909	1.44134e-68	48757	Amino Acid	Tryptophan Metabolism	HMDB0240342	0.438	0.027	1.38e-60	TRUE	ALMS1	1.17192	2.00790342894112e-58	TRUE			46356	rs62394268	6	25812713	C	7	25691362	25957426	0.225	2.864e-11	rs1165162	3.929e-13	X-21312	Unnamed		0.355	0.083	1.425e-05	SLC17A4	TRUE
N2-acetyl,N6,N6-dimethyllysine	rs1534471	2:73647508	A	2	73511262	74120785	0.762418	1.64861e-16	rs60762909	1.44134e-68	63254	Amino Acid	Lysine Metabolism	-	-0.056	0.019	0.003981	TRUE	ALMS1	-0.628794	0.330838234283256	FALSE			46356	rs9467614	6	25814532	T	7	25691362	25957426	0.177	8.154e-12	rs1165162	3.929e-13	X-21312	Unnamed		0.417	0.067	2.122e-10	SLC17A4	TRUE
alliin	rs6705489	2:73648811	T	2	73511262	74120785	-0.647414	5.66751e-27	rs60762909	1.44134e-68	41494	Xenobiotics	Food Component/Plant	HMDB0033592	-0.173	0.039	1.113e-05	TRUE	ALMS1	-0.651485	4.79388325365907e-27	TRUE			46356	rs9467615	6	25814939	C	7	25691362	25957426	0.177	8.107e-12	rs1165162	3.929e-13	X-21312	Unnamed		0.417	0.067	2.078e-10	SLC17A4	TRUE
X-12753	rs6705489	2:73648811	T	2	73511262	74120785	0.632183	1.96454e-26	rs60762909	1.44134e-68	47723	Unknown		-	0.16	0.038	2.138e-05	TRUE	ALMS1	0.62322	1.81977568036309e-25	TRUE			46356	rs13193685	6	25815370	G	7	25691362	25957426	0.177	8.093e-12	rs1165162	3.929e-13	X-21312	Unnamed		0.417	0.067	2.023e-10	SLC17A4	TRUE
N-acetylkynurenine (2)	rs6705489	2:73648811	T	2	73511262	74120785	1.20661	6.54372e-61	rs60762909	1.44134e-68	48757	Amino Acid	Tryptophan Metabolism	HMDB0240342	0.446	0.027	1.367e-61	TRUE	ALMS1	1.20565	2.74747688564277e-60	TRUE			46356	rs7753366	6	25817518	A	7	25691362	25957426	0.177	7.79e-12	rs1165162	3.929e-13	X-21312	Unnamed		0.418	0.067	1.827e-10	SLC17A4	TRUE
N2-acetyl,N6,N6-dimethyllysine	rs6705489	2:73648811	T	2	73511262	74120785	0.764374	3.6958e-16	rs60762909	1.44134e-68	63254	Amino Acid	Lysine Metabolism	-	-0.049	0.02	0.01184	TRUE	ALMS1	-0.696412	0.285160524648506	FALSE			46356	rs9461218	6	25818755	A	7	25691362	25957426	0.182	8.33e-12	rs1165162	3.929e-13	X-21312	Unnamed		0.462	0.07	1.469e-11	SLC17A4	TRUE
alliin	rs1881245	2:73649928	A	2	73511262	74120785	-0.615078	4.00209e-25	rs60762909	1.44134e-68	41494	Xenobiotics	Food Component/Plant	HMDB0033592	-0.16	0.038	3.101e-05	TRUE	ALMS1	-0.61936	3.16512277145964e-25	TRUE			46356	rs45493498	6	25819532	T	7	25691362	25957426	0.227	2.244e-11	rs1165162	3.929e-13	X-21312	Unnamed		0.358	0.083	1.242e-05	SLC17A4	TRUE
X-12753	rs1881245	2:73649928	A	2	73511262	74120785	0.617055	1.10994e-25	rs60762909	1.44134e-68	47723	Unknown		-	0.16	0.038	2.095e-05	TRUE	ALMS1	0.607242	1.13861684253994e-24	TRUE			46356	rs62394270	6	25820354	G	7	25691362	25957426	0.227	1.962e-11	rs1165162	3.929e-13	X-21312	Unnamed		0.36	0.083	1.135e-05	SLC17A4	TRUE
N-acetylkynurenine (2)	rs1881245	2:73649928	A	2	73511262	74120785	1.17925	1.25827e-59	rs60762909	1.44134e-68	48757	Amino Acid	Tryptophan Metabolism	HMDB0240342	0.438	0.027	1.355e-60	TRUE	ALMS1	1.17641	7.20510213542602e-59	TRUE			46356	rs6913879	6	25820428	C	7	25691362	25957426	0.178	7.123e-12	rs1165162	3.929e-13	X-21312	Unnamed		0.422	0.067	1.268e-10	SLC17A4	TRUE
N2-acetyl,N6,N6-dimethyllysine	rs1881245	2:73649928	A	2	73511262	74120785	0.761926	1.65733e-16	rs60762909	1.44134e-68	63254	Amino Acid	Lysine Metabolism	-	-0.055	0.019	0.004847	TRUE	ALMS1	-0.628461	0.331043639096091	FALSE			46356	rs9467616	6	25820891	A	7	25691362	25957426	0.18	4.4e-12	rs1165162	3.929e-13	X-21312	Unnamed		0.435	0.067	4.33e-11	SLC17A4	TRUE
alliin	rs1881246	2:73650122	A	2	73511262	74120785	0.380268	1.67204e-14	rs60762909	1.44134e-68	41494	Xenobiotics	Food Component/Plant	HMDB0033592	0.095	0.03	0.001881	TRUE	ALMS1	0.376115	3.88007610906354e-14	TRUE			46356	rs9467618	6	25824809	T	7	25691362	25957426	0.188	5.772e-13	rs1165162	3.929e-13	X-21312	Unnamed		0.489	0.068	1.884e-13	SLC17A4	TRUE
X-12753	rs1881246	2:73650122	A	2	73511262	74120785	-0.379316	1.56352e-13	rs60762909	1.44134e-68	47723	Unknown		-	-0.06	0.033	0.0712	FALSE	ALMS1	-0.380096	1.83088434699521e-13	TRUE			46356	rs6456703	6	25826119	T	7	25691362	25957426	0.188	5.82e-13	rs1165162	3.929e-13	X-21312	Unnamed		0.489	0.068	1.842e-13	SLC17A4	TRUE
N-acetylkynurenine (2)	rs1881246	2:73650122	A	2	73511262	74120785	-0.721889	1.01945e-34	rs60762909	1.44134e-68	48757	Amino Acid	Tryptophan Metabolism	HMDB0240342	-0.293	0.024	1.208e-34	TRUE	ALMS1	-0.718666	2.79085352807041e-34	TRUE			46356	rs1408268	6	25826986	A	7	25691362	25957426	0.188	5.829e-13	rs1165162	3.929e-13	X-21312	Unnamed		0.492	0.068	1.228e-13	SLC17A4	TRUE
alliin	rs3813227	2:73651967	T	2	73511262	74120785	-0.624656	5.22656e-26	rs60762909	1.44134e-68	41494	Xenobiotics	Food Component/Plant	HMDB0033592	-0.156	0.038	4.646e-05	TRUE	ALMS1	-0.629129	4.0430942086679e-26	TRUE			46356	rs62394271	6	25827154	A	7	25691362	25957426	0.239	1.149e-12	rs1165162	3.929e-13	X-21312	Unnamed		0.465	0.086	2.645e-08	SLC17A4	TRUE
X-12753	rs3813227	2:73651967	T	2	73511262	74120785	0.611224	2.16795e-25	rs60762909	1.44134e-68	47723	Unknown		-	0.157	0.037	2.501e-05	TRUE	ALMS1	0.601207	2.27449264311278e-24	TRUE			46356	rs35875210	6	25827484	G	7	25691362	25957426	0.188	5.88e-13	rs1165162	3.929e-13	X-21312	Unnamed		0.489	0.068	1.801e-13	SLC17A4	TRUE
N-acetylkynurenine (2)	rs3813227	2:73651967	T	2	73511262	74120785	1.19188	5.41034e-61	rs60762909	1.44134e-68	48757	Amino Acid	Tryptophan Metabolism	HMDB0240342	0.444	0.027	1.255e-62	TRUE	ALMS1	1.18843	3.62446047782114e-60	TRUE			46356	rs13200784	6	25829633	T	7	25691362	25957426	0.188	4.918e-13	rs1165162	3.929e-13	X-21312	Unnamed		0.486	0.067	2.339e-13	SLC17A4	TRUE
N2-acetyl,N6,N6-dimethyllysine	rs3813227	2:73651967	T	2	73511262	74120785	0.778048	3.44424e-17	rs60762909	1.44134e-68	63254	Amino Acid	Lysine Metabolism	-	-0.056	0.019	0.003545	TRUE	ALMS1	-0.625187	0.333553339216391	FALSE			46356	rs3799354	6	25830038	A	7	25691362	25957426	0.241	8.03e-13	rs1165162	3.929e-13	X-21312	Unnamed		0.461	0.086	3.345e-08	SLC17A4	TRUE
alliin	rs7598396	2:73652628	G	2	73511262	74120785	-0.658721	4.88456e-28	rs60762909	1.44134e-68	41494	Xenobiotics	Food Component/Plant	HMDB0033592	-0.169	0.039	1.501e-05	TRUE	ALMS1	-0.662734	4.22878088265128e-28	TRUE			46356	rs62394272	6	25831076	G	7	25691362	25957426	0.239	1.191e-12	rs1165162	3.929e-13	X-21312	Unnamed		0.466	0.086	2.457e-08	SLC17A4	TRUE
X-12753	rs7598396	2:73652628	G	2	73511262	74120785	0.625312	4.31274e-26	rs60762909	1.44134e-68	47723	Unknown		-	0.159	0.037	1.932e-05	TRUE	ALMS1	0.616147	4.07339822212208e-25	TRUE			46356	rs3757132	6	25832691	T	7	25691362	25957426	0.189	4.199e-13	rs1165162	3.929e-13	X-21312	Unnamed		0.485	0.067	2.587e-13	SLC17A4	TRUE
N-acetylkynurenine (2)	rs7598396	2:73652628	G	2	73511262	74120785	1.22333	1.16078e-62	rs60762909	1.44134e-68	48757	Amino Acid	Tryptophan Metabolism	HMDB0240342	0.451	0.027	1.385e-63	TRUE	ALMS1	1.22172	5.75343676173131e-62	TRUE			46356	rs62394273	6	25833722	T	7	25691362	25957426	0.239	1.208e-12	rs1165162	3.929e-13	X-21312	Unnamed		0.466	0.086	2.318e-08	SLC17A4	TRUE
N2-acetyl,N6,N6-dimethyllysine	rs7598396	2:73652628	G	2	73511262	74120785	0.780232	7.99618e-17	rs60762909	1.44134e-68	63254	Amino Acid	Lysine Metabolism	-	-0.05	0.019	0.01087	TRUE	ALMS1	-0.692839	0.287560006586445	FALSE			46356	rs62394274	6	25837855	C	7	25691362	25957426	0.238	1.291e-12	rs1165162	3.929e-13	X-21312	Unnamed		0.468	0.085	1.966e-08	SLC17A4	TRUE
alliin	rs6753344	2:73653138	G	2	73511262	74120785	-0.659327	4.36743e-28	rs60762909	1.44134e-68	41494	Xenobiotics	Food Component/Plant	HMDB0033592	-0.169	0.039	1.501e-05	TRUE	ALMS1	-0.66349	3.67955120127369e-28	TRUE			46356	rs62394275	6	25838181	G	7	25691362	25957426	0.238	1.304e-12	rs1165162	3.929e-13	X-21312	Unnamed		0.468	0.085	1.9e-08	SLC17A4	TRUE
X-12753	rs6753344	2:73653138	G	2	73511262	74120785	0.624697	4.81646e-26	rs60762909	1.44134e-68	47723	Unknown		-	0.159	0.037	1.932e-05	TRUE	ALMS1	0.615378	4.660871654016e-25	TRUE			46356	rs72843569	6	25840528	A	7	25691362	25957426	0.237	1.408e-12	rs1165162	3.929e-13	X-21312	Unnamed		0.468	0.085	1.731e-08	SLC17A4	TRUE
N-acetylkynurenine (2)	rs6753344	2:73653138	G	2	73511262	74120785	1.22309	1.20047e-62	rs60762909	1.44134e-68	48757	Amino Acid	Tryptophan Metabolism	HMDB0240342	0.451	0.027	1.979e-63	TRUE	ALMS1	1.22125	6.28467488033552e-62	TRUE			46356	rs3887266	6	25843746	T	7	25691362	25957426	0.232	6.516e-12	rs1165162	3.929e-13	X-21312	Unnamed		0.483	0.086	1.009e-08	SLC17A4	TRUE
N2-acetyl,N6,N6-dimethyllysine	rs6753344	2:73653138	G	2	73511262	74120785	0.781126	7.28582e-17	rs60762909	1.44134e-68	63254	Amino Acid	Lysine Metabolism	-	-0.05	0.019	0.01049	TRUE	ALMS1	-0.693329	0.287242711973305	FALSE			46356	rs1165148	6	25844710	T	7	25691362	25957426	0.187	5.355e-13	rs1165162	3.929e-13	X-21312	Unnamed		0.498	0.067	5.17e-14	SLC17A4	TRUE
alliin	rs6740223	2:73653332	C	2	73511262	74120785	-0.625026	4.93449e-26	rs60762909	1.44134e-68	41494	Xenobiotics	Food Component/Plant	HMDB0033592	-0.156	0.038	4.644e-05	TRUE	ALMS1	-0.629499	3.81716974463628e-26	TRUE			46356	rs62394288	6	25845066	A	7	25691362	25957426	0.24	4.874e-13	rs1165162	3.929e-13	X-21312	Unnamed		0.477	0.085	7.872e-09	SLC17A4	TRUE
X-12753	rs6740223	2:73653332	C	2	73511262	74120785	0.611032	2.25838e-25	rs60762909	1.44134e-68	47723	Unknown		-	0.157	0.037	2.501e-05	TRUE	ALMS1	0.601003	2.37180136805877e-24	TRUE			46356	rs1165191	6	25847847	T	7	25691362	25957426	0.187	5.225e-13	rs1165162	3.929e-13	X-21312	Unnamed		0.498	0.067	5.029e-14	SLC17A4	TRUE
N-acetylkynurenine (2)	rs6740223	2:73653332	C	2	73511262	74120785	1.19238	4.95796e-61	rs60762909	1.44134e-68	48757	Amino Acid	Tryptophan Metabolism	HMDB0240342	0.444	0.027	1.351e-62	TRUE	ALMS1	1.18889	3.35489336049002e-60	TRUE			46356	rs62394289	6	25848911	A	7	25691362	25957426	0.24	4.751e-13	rs1165162	3.929e-13	X-21312	Unnamed		0.477	0.085	8.007e-09	SLC17A4	TRUE
N2-acetyl,N6,N6-dimethyllysine	rs6740223	2:73653332	C	2	73511262	74120785	0.778461	3.33768e-17	rs60762909	1.44134e-68	63254	Amino Acid	Lysine Metabolism	-	-0.056	0.019	0.003553	TRUE	ALMS1	-0.625182	0.333559801609886	FALSE			46356	rs1165189	6	25849779	C	7	25691362	25957426	0.187	5.611e-13	rs1165162	3.929e-13	X-21312	Unnamed		0.502	0.067	2.698e-14	SLC17A4	TRUE
alliin	rs6707722	2:73654363	A	2	73511262	74120785	-0.625012	4.95195e-26	rs60762909	1.44134e-68	41494	Xenobiotics	Food Component/Plant	HMDB0033592	-0.156	0.038	4.632e-05	TRUE	ALMS1	-0.629485	3.83260369591844e-26	TRUE			46356	rs56027330	6	25850845	T	7	25691362	25957426	0.238	7.015e-13	rs1165162	3.929e-13	X-21312	Unnamed		0.478	0.085	6.827e-09	SLC17A4	TRUE
X-12753	rs6707722	2:73654363	A	2	73511262	74120785	0.611017	2.26752e-25	rs60762909	1.44134e-68	47723	Unknown		-	0.157	0.037	2.501e-05	TRUE	ALMS1	0.600987	2.38139775321402e-24	TRUE			46356	rs1165187	6	25851369	C	7	25691362	25957426	0.187	5.144e-13	rs1165162	3.929e-13	X-21312	Unnamed		0.498	0.067	4.923e-14	SLC17A4	TRUE
N-acetylkynurenine (2)	rs6707722	2:73654363	A	2	73511262	74120785	1.19239	4.95547e-61	rs60762909	1.44134e-68	48757	Amino Acid	Tryptophan Metabolism	HMDB0240342	0.444	0.027	1.355e-62	TRUE	ALMS1	1.1889	3.35321011927407e-60	TRUE			46356	rs1747551	6	25851529	G	7	25691362	25957426	0.187	5.142e-13	rs1165162	3.929e-13	X-21312	Unnamed		0.498	0.067	4.923e-14	SLC17A4	TRUE
N2-acetyl,N6,N6-dimethyllysine	rs6707722	2:73654363	A	2	73511262	74120785	0.77841	3.35584e-17	rs60762909	1.44134e-68	63254	Amino Acid	Lysine Metabolism	-	-0.056	0.019	0.003562	TRUE	ALMS1	-0.625178	0.33356600566492	FALSE			46356	rs1186313	6	25856881	C	7	25691362	25957426	0.17	1.025e-10	rs1165162	3.929e-13	X-21312	Unnamed		0.484	0.069	8.989e-13	SLC17A4	TRUE
alliin	rs12996463	2:73655496	C	2	73511262	74120785	0.395278	2.03758e-15	rs60762909	1.44134e-68	41494	Xenobiotics	Food Component/Plant	HMDB0033592	0.099	0.031	0.001169	TRUE	ALMS1	0.390769	5.15615288158586e-15	TRUE			46356	rs1184802	6	25858346	T	7	25691362	25957426	0.188	3.948e-13	rs1165162	3.929e-13	X-21312	Unnamed		0.498	0.067	5.074e-14	SLC17A4	TRUE
X-12753	rs12996463	2:73655496	C	2	73511262	74120785	-0.384076	9.50896e-14	rs60762909	1.44134e-68	47723	Unknown		-	-0.059	0.033	0.07678	FALSE	ALMS1	-0.385388	1.03179483150378e-13	TRUE			46356	rs1179087	6	25858704	T	7	25691362	25957426	0.171	7.962e-11	rs1165162	3.929e-13	X-21312	Unnamed		0.485	0.069	8.076e-13	SLC17A4	TRUE
N-acetylkynurenine (2)	rs12996463	2:73655496	C	2	73511262	74120785	-0.727221	5.42912e-35	rs60762909	1.44134e-68	48757	Amino Acid	Tryptophan Metabolism	HMDB0240342	-0.295	0.024	8.433e-35	TRUE	ALMS1	-0.72541	1.17964595091615e-34	TRUE			46356	rs1165169	6	25859286	G	7	25691362	25957426	0.188	4.068e-13	rs1165162	3.929e-13	X-21312	Unnamed		0.499	0.067	4.513e-14	SLC17A4	TRUE
alliin	rs62151604	2:73657446	T	2	73511262	74120785	-0.658262	1.38538e-21	rs60762909	1.44134e-68	41494	Xenobiotics	Food Component/Plant	HMDB0033592	-0.17	0.046	0.0002321	TRUE	ALMS1	-0.663093	1.12896794660892e-21	TRUE			46356	rs1780966	6	25859433	C	7	25691362	25957426	0.188	3.936e-13	rs1165162	3.929e-13	X-21312	Unnamed		0.498	0.067	5.072e-14	SLC17A4	TRUE
X-12753	rs62151604	2:73657446	T	2	73511262	74120785	0.583399	4.01991e-18	rs60762909	1.44134e-68	47723	Unknown		-	0.091	0.041	0.0259	TRUE	ALMS1	0.576201	1.54196246029401e-17	TRUE			46356	rs1182814	6	25859554	C	7	25691362	25957426	0.188	3.935e-13	rs1165162	3.929e-13	X-21312	Unnamed		0.498	0.067	5.071e-14	SLC17A4	TRUE
N-acetylkynurenine (2)	rs62151604	2:73657446	T	2	73511262	74120785	1.10135	1.83184e-39	rs60762909	1.44134e-68	48757	Amino Acid	Tryptophan Metabolism	HMDB0240342	0.399	0.03	4.52e-40	TRUE	ALMS1	1.09878	5.939119026638e-39	TRUE			46356	rs72843579	6	25859683	T	7	25691362	25957426	0.24	4.6e-13	rs1165162	3.929e-13	X-21312	Unnamed		0.477	0.085	7.963e-09	SLC17A4	TRUE
N2-acetyl,N6,N6-dimethyllysine	rs62151604	2:73657446	T	2	73511262	74120785	0.773515	1.31681e-12	rs60762909	1.44134e-68	63254	Amino Acid	Lysine Metabolism	-	-0.041	0.022	0.06524	FALSE	ALMS1	-1.018	0.143672252111047	FALSE			46356	rs1165167	6	25860688	G	7	25691362	25957426	0.188	3.933e-13	rs1165162	3.929e-13	X-21312	Unnamed		0.498	0.067	5.071e-14	SLC17A4	TRUE
alliin	rs10190219	2:73658331	T	2	73511262	74120785	-0.647533	5.28387e-27	rs60762909	1.44134e-68	41494	Xenobiotics	Food Component/Plant	HMDB0033592	-0.173	0.039	1.076e-05	TRUE	ALMS1	-0.651566	4.49198261548091e-27	TRUE			46356	rs1165164	6	25863481	A	7	25691362	25957426	0.17	9.328e-11	rs1165162	3.929e-13	X-21312	Unnamed		0.484	0.069	9.283e-13	SLC17A4	TRUE
X-12753	rs10190219	2:73658331	T	2	73511262	74120785	0.63083	2.41582e-26	rs60762909	1.44134e-68	47723	Unknown		-	0.159	0.038	2.156e-05	TRUE	ALMS1	0.621816	2.24701898104103e-25	TRUE			46356	rs1165162	6	25863605	T	7	25691362	25957426	0.188	3.929e-13	rs1165162	3.929e-13	X-21312	Unnamed		0.498	0.067	5.07e-14	SLC17A4	TRUE
N-acetylkynurenine (2)	rs10190219	2:73658331	T	2	73511262	74120785	1.20792	4.30804e-61	rs60762909	1.44134e-68	48757	Amino Acid	Tryptophan Metabolism	HMDB0240342	0.445	0.027	1.542e-61	TRUE	ALMS1	1.20695	1.81604083250003e-60	TRUE			46356	rs17271121	6	25863650	C	7	25691362	25957426	0.24	4.6e-13	rs1165162	3.929e-13	X-21312	Unnamed		0.477	0.085	7.963e-09	SLC17A4	TRUE
N2-acetyl,N6,N6-dimethyllysine	rs10190219	2:73658331	T	2	73511262	74120785	0.764333	3.6234e-16	rs60762909	1.44134e-68	63254	Amino Acid	Lysine Metabolism	-	-0.049	0.02	0.01176	TRUE	ALMS1	-0.696037	0.285394682927212	FALSE			46356	rs1165161	6	25864362	T	7	25691362	25957426	0.188	4.079e-13	rs1165162	3.929e-13	X-21312	Unnamed		0.498	0.067	4.781e-14	SLC17A4	TRUE
alliin	rs2421550	2:73658686	G	2	73511262	74120785	-0.61346	5.18188e-25	rs60762909	1.44134e-68	41494	Xenobiotics	Food Component/Plant	HMDB0033592	-0.159	0.038	3.418e-05	TRUE	ALMS1	-0.617955	3.95192480443889e-25	TRUE			46356	rs1165159	6	25864625	G	7	25691362	25957426	0.188	3.929e-13	rs1165162	3.929e-13	X-21312	Unnamed		0.498	0.067	5.07e-14	SLC17A4	TRUE
X-12753	rs2421550	2:73658686	G	2	73511262	74120785	0.616123	1.3283e-25	rs60762909	1.44134e-68	47723	Unknown		-	0.157	0.038	2.798e-05	TRUE	ALMS1	0.606232	1.37584521345042e-24	TRUE			46356	rs62394295	6	25864682	A	7	25691362	25957426	0.24	4.6e-13	rs1165162	3.929e-13	X-21312	Unnamed		0.477	0.085	7.968e-09	SLC17A4	TRUE
N-acetylkynurenine (2)	rs2421550	2:73658686	G	2	73511262	74120785	1.17688	1.82143e-59	rs60762909	1.44134e-68	48757	Amino Acid	Tryptophan Metabolism	HMDB0240342	0.438	0.027	1.473e-60	TRUE	ALMS1	1.17402	1.04719887946674e-58	TRUE			46356	rs1165158	6	25864898	A	7	25691362	25957426	0.188	3.952e-13	rs1165162	3.929e-13	X-21312	Unnamed		0.498	0.067	4.87e-14	SLC17A4	TRUE
N2-acetyl,N6,N6-dimethyllysine	rs2421550	2:73658686	G	2	73511262	74120785	0.762825	1.53359e-16	rs60762909	1.44134e-68	63254	Amino Acid	Lysine Metabolism	-	-0.056	0.019	0.003898	TRUE	ALMS1	-0.62821	0.331262532026442	FALSE			46356	rs62394296	6	25870381	T	7	25691362	25957426	0.24	4.798e-13	rs1165162	3.929e-13	X-21312	Unnamed		0.479	0.085	7.137e-09	SLC17A4	TRUE
alliin	rs2178154	2:73661738	T	2	73511262	74120785	0.395522	1.86152e-15	rs60762909	1.44134e-68	41494	Xenobiotics	Food Component/Plant	HMDB0033592	0.099	0.031	0.001142	TRUE	ALMS1	0.390979	4.74333639190903e-15	TRUE			46356	rs556339	6	25870745	T	7	25691362	25957426	0.182	1.675e-12	rs1165162	3.929e-13	X-21312	Unnamed		0.488	0.067	1.21e-13	SLC17A4	TRUE
X-12753	rs2178154	2:73661738	T	2	73511262	74120785	-0.382672	1.11407e-13	rs60762909	1.44134e-68	47723	Unknown		-	-0.06	0.033	0.07084	FALSE	ALMS1	-0.383984	1.20726222572328e-13	TRUE			46356	rs62394297	6	25871117	G	7	25691362	25957426	0.24	4.744e-13	rs1165162	3.929e-13	X-21312	Unnamed		0.477	0.085	7.864e-09	SLC17A4	TRUE
N-acetylkynurenine (2)	rs2178154	2:73661738	T	2	73511262	74120785	-0.726674	5.62095e-35	rs60762909	1.44134e-68	48757	Amino Acid	Tryptophan Metabolism	HMDB0240342	-0.294	0.024	8.252e-35	TRUE	ALMS1	-0.724733	1.24867679932297e-34	TRUE			46356	rs79782817	6	25882678	T	7	25691362	25957426	0.256	7.925e-13	rs1165162	3.929e-13	X-21312	Unnamed		0.468	0.091	1.162e-07	SLC17A4	TRUE
alliin	rs6736866	2:73661986	G	2	73511262	74120785	-0.655542	8.95772e-28	rs60762909	1.44134e-68	41494	Xenobiotics	Food Component/Plant	HMDB0033592	-0.17	0.039	1.352e-05	TRUE	ALMS1	-0.659411	7.94093814205687e-28	TRUE			46356	rs1836859	6	25948738	T	7	25691362	25957426	0.233	1.541e-10	rs1165162	3.929e-13	X-21312	Unnamed		0.339	0.09	0.0001179	SLC17A4	TRUE
X-12753	rs6736866	2:73661986	G	2	73511262	74120785	0.624433	5.2134e-26	rs60762909	1.44134e-68	47723	Unknown		-	0.159	0.037	2.016e-05	TRUE	ALMS1	0.615134	5.01214687712096e-25	TRUE			46356	rs72832583	6	25950144	G	7	25691362	25957426	0.233	1.542e-10	rs1165162	3.929e-13	X-21312	Unnamed		0.339	0.09	0.0001195	SLC17A4	TRUE
N-acetylkynurenine (2)	rs6736866	2:73661986	G	2	73511262	74120785	1.22456	1.01066e-62	rs60762909	1.44134e-68	48757	Amino Acid	Tryptophan Metabolism	HMDB0240342	0.452	0.027	1.172e-63	TRUE	ALMS1	1.22278	5.20144197919059e-62	TRUE			46356	rs72832593	6	25957426	C	7	25691362	25957426	0.233	1.579e-10	rs1165162	3.929e-13	X-21312	Unnamed		0.334	0.09	0.0001446	SLC17A4	TRUE
N2-acetyl,N6,N6-dimethyllysine	rs6736866	2:73661986	G	2	73511262	74120785	0.783882	6.19535e-17	rs60762909	1.44134e-68	63254	Amino Acid	Lysine Metabolism	-	-0.05	0.019	0.01058	TRUE	ALMS1	-0.693049	0.287457742252033	FALSE			dopamine 4-sulfate	rs9467749	6	26395918	T	8	26358143	26451888	-0.727	6.208e-11	rs2393650	3.427e-11	48406	Amino Acid	Tyrosine Metabolism	0.272	0.215	0.2051	RNU6-1259P	FALSE
alliin	rs6546835	2:73664715	A	2	73511262	74120785	-0.623678	6.31809e-26	rs60762909	1.44134e-68	41494	Xenobiotics	Food Component/Plant	HMDB0033592	-0.157	0.038	4.071e-05	TRUE	ALMS1	-0.6281	4.93200630981326e-26	TRUE			dopamine 4-sulfate	rs7356980	6	26396398	A	8	26358143	26451888	-0.727	6.208e-11	rs2393650	3.427e-11	48406	Amino Acid	Tyrosine Metabolism	0.25	0.214	0.2424	RNU6-1259P	FALSE
X-12753	rs6546835	2:73664715	A	2	73511262	74120785	0.609824	2.87869e-25	rs60762909	1.44134e-68	47723	Unknown		-	0.157	0.037	2.5e-05	TRUE	ALMS1	0.599751	3.02966108616072e-24	TRUE			dopamine 4-sulfate	rs59121933	6	26397903	T	8	26358143	26451888	-0.727	6.208e-11	rs2393650	3.427e-11	48406	Amino Acid	Tyrosine Metabolism	0.25	0.214	0.2425	RNU6-1259P	FALSE
N-acetylkynurenine (2)	rs6546835	2:73664715	A	2	73511262	74120785	1.19199	5.57013e-61	rs60762909	1.44134e-68	48757	Amino Acid	Tryptophan Metabolism	HMDB0240342	0.444	0.027	1.695e-62	TRUE	ALMS1	1.18832	3.90587484206001e-60	TRUE			dopamine 4-sulfate	rs2393650	6	26406396	T	8	26358143	26451888	-0.737	3.427e-11	rs2393650	3.427e-11	48406	Amino Acid	Tyrosine Metabolism	0.158	0.209	0.4493	RNU6-1259P	FALSE
N2-acetyl,N6,N6-dimethyllysine	rs6546835	2:73664715	A	2	73511262	74120785	0.774224	4.82313e-17	rs60762909	1.44134e-68	63254	Amino Acid	Lysine Metabolism	-	-0.055	0.019	0.004131	TRUE	ALMS1	-0.624663	0.334032267293704	FALSE			dopamine 4-sulfate	rs6456720	6	26414417	T	8	26358143	26451888	-0.697	1.211e-10	rs2393650	3.427e-11	48406	Amino Acid	Tyrosine Metabolism	0.081	0.203	0.6891	RNU6-1259P	FALSE
alliin	rs2901438	2:73665656	A	2	73511262	74120785	-0.62347	6.5221e-26	rs60762909	1.44134e-68	41494	Xenobiotics	Food Component/Plant	HMDB0033592	-0.157	0.038	4.022e-05	TRUE	ALMS1	-0.627884	5.09639165225473e-26	TRUE			dopamine 4-sulfate	rs58380352	6	26419446	T	8	26358143	26451888	-0.697	1.211e-10	rs2393650	3.427e-11	48406	Amino Acid	Tyrosine Metabolism	0.081	0.203	0.6891	RNU6-1259P	FALSE
X-12753	rs2901438	2:73665656	A	2	73511262	74120785	0.609651	2.96567e-25	rs60762909	1.44134e-68	47723	Unknown		-	0.157	0.037	2.5e-05	TRUE	ALMS1	0.599573	3.12124325927728e-24	TRUE			dopamine 4-sulfate	rs3846842	6	26423591	G	8	26358143	26451888	-0.787	1.193e-10	rs2393650	3.427e-11	48406	Amino Acid	Tyrosine Metabolism	0.203	0.235	0.3892	RNU6-1259P	FALSE
N-acetylkynurenine (2)	rs2901438	2:73665656	A	2	73511262	74120785	1.19175	5.75193e-61	rs60762909	1.44134e-68	48757	Amino Acid	Tryptophan Metabolism	HMDB0240342	0.444	0.027	1.745e-62	TRUE	ALMS1	1.18807	4.04958894337968e-60	TRUE			dopamine 4-sulfate	rs6935678	6	26451888	C	8	26358143	26451888	-0.641	6.951e-11	rs2393650	3.427e-11	48406	Amino Acid	Tyrosine Metabolism	0.182	0.188	0.3325	RNU6-1259P	FALSE
N2-acetyl,N6,N6-dimethyllysine	rs2901438	2:73665656	A	2	73511262	74120785	0.773653	5.04034e-17	rs60762909	1.44134e-68	63254	Amino Acid	Lysine Metabolism	-	-0.055	0.019	0.004198	TRUE	ALMS1	-0.624577	0.33409365503455	FALSE			47723	rs4486059	6	120391933	T	9	120391933	120847531	1.281	8.471e-13	rs4486059	8.471e-13	X-12753	Unnamed		0.503	0.24	0.03615	MIR3144	TRUE
alliin	rs7584575	2:73666402	T	2	73511262	74120785	-0.626053	4.29537e-26	rs60762909	1.44134e-68	41494	Xenobiotics	Food Component/Plant	HMDB0033592	-0.159	0.038	3.453e-05	TRUE	ALMS1	-0.630267	3.47709510682801e-26	TRUE			glyco-beta-muricholate**	rs78653058	7	98838805	T	10	98838805	100072772	0.601	9.218e-17	rs45446698	3.282e-49	62066	Lipid	Primary Bile Acid Metabolism	1.45	0.364	2.752e-06	PTCD1:ATP5J2-PTCD1	TRUE
X-12753	rs7584575	2:73666402	T	2	73511262	74120785	0.61073	2.43716e-25	rs60762909	1.44134e-68	47723	Unknown		-	0.16	0.037	1.872e-05	TRUE	ALMS1	0.60072	2.54546377484098e-24	TRUE			tauro-beta-muricholate	rs78653058	7	98838805	T	10	98838805	100072772	0.484	6.096e-11	rs45446698	3.282e-49	33983	Lipid	Primary Bile Acid Metabolism	1.678	0.218	4.501e-18	PTCD1:ATP5J2-PTCD1	TRUE
N-acetylkynurenine (2)	rs7584575	2:73666402	T	2	73511262	74120785	1.19514	3.34365e-61	rs60762909	1.44134e-68	48757	Amino Acid	Tryptophan Metabolism	HMDB0240342	0.444	0.027	1.812e-62	TRUE	ALMS1	1.19146	2.35872400754941e-60	TRUE			glyco-beta-muricholate**	rs11769461	7	98877267	A	10	98838805	100072772	0.493	3.447e-11	rs45446698	3.282e-49	62066	Lipid	Primary Bile Acid Metabolism	0.783	0.279	0.002261	PTCD1:ATP5J2-PTCD1	TRUE
N2-acetyl,N6,N6-dimethyllysine	rs7584575	2:73666402	T	2	73511262	74120785	0.771248	6.28519e-17	rs60762909	1.44134e-68	63254	Amino Acid	Lysine Metabolism	-	-0.054	0.019	0.005289	TRUE	ALMS1	-0.625027	0.333745731615489	FALSE			glyco-beta-muricholate**	rs139380031	7	98911827	A	10	98838805	100072772	0.723	2.743e-28	rs45446698	3.282e-49	62066	Lipid	Primary Bile Acid Metabolism	1.68	0.345	3.966e-09	PTCD1:ATP5J2-PTCD1	TRUE
alliin	rs7585004	2:73666645	C	2	73511262	74120785	-0.624505	1.10882e-25	rs60762909	1.44134e-68	41494	Xenobiotics	Food Component/Plant	HMDB0033592	-0.161	0.038	2.94e-05	TRUE	ALMS1	-0.629428	7.87232335730604e-26	TRUE			tauro-beta-muricholate	rs139380031	7	98911827	A	10	98838805	100072772	0.56	3.59e-17	rs45446698	3.282e-49	33983	Lipid	Primary Bile Acid Metabolism	2.037	0.209	9.971e-30	PTCD1:ATP5J2-PTCD1	TRUE
X-12753	rs7585004	2:73666645	C	2	73511262	74120785	0.606075	1.14322e-24	rs60762909	1.44134e-68	47723	Unknown		-	0.156	0.038	3.506e-05	TRUE	ALMS1	0.59614	1.11774889104819e-23	TRUE			glyco-beta-muricholate**	rs143524414	7	98965615	A	10	98838805	100072772	0.354	2.589e-18	rs45446698	3.282e-49	62066	Lipid	Primary Bile Acid Metabolism	0.628	0.149	9.169e-06	PTCD1:ATP5J2-PTCD1	TRUE
N-acetylkynurenine (2)	rs7585004	2:73666645	C	2	73511262	74120785	1.19002	2.89178e-60	rs60762909	1.44134e-68	48757	Amino Acid	Tryptophan Metabolism	HMDB0240342	0.442	0.027	4.239e-61	TRUE	ALMS1	1.18644	1.96778809356866e-59	TRUE			tauro-beta-muricholate	rs143524414	7	98965615	A	10	98838805	100072772	0.343	3.385e-14	rs45446698	3.282e-49	33983	Lipid	Primary Bile Acid Metabolism	0.766	0.098	6.923e-16	PTCD1:ATP5J2-PTCD1	TRUE
N2-acetyl,N6,N6-dimethyllysine	rs7585004	2:73666645	C	2	73511262	74120785	0.766808	1.50707e-16	rs60762909	1.44134e-68	63254	Amino Acid	Lysine Metabolism	-	-0.057	0.019	0.003553	TRUE	ALMS1	-0.657109	0.307812169150528	FALSE			glyco-beta-muricholate**	rs77356530	7	99019565	A	10	98838805	100072772	0.735	3.139e-19	rs45446698	3.282e-49	62066	Lipid	Primary Bile Acid Metabolism	1.966	0.512	8.453e-07	PTCD1:ATP5J2-PTCD1	TRUE
alliin	rs7585124	2:73666724	A	2	73511262	74120785	-0.623294	6.69544e-26	rs60762909	1.44134e-68	41494	Xenobiotics	Food Component/Plant	HMDB0033592	-0.157	0.038	3.984e-05	TRUE	ALMS1	-0.627701	5.23711747993232e-26	TRUE			glyco-beta-muricholate**	rs917154	7	99020806	G	10	98838805	100072772	0.243	5.061e-17	rs45446698	3.282e-49	62066	Lipid	Primary Bile Acid Metabolism	0.342	0.094	0.0001881	PTCD1:ATP5J2-PTCD1	TRUE
X-12753	rs7585124	2:73666724	A	2	73511262	74120785	0.609506	3.03837e-25	rs60762909	1.44134e-68	47723	Unknown		-	0.157	0.037	2.5e-05	TRUE	ALMS1	0.599423	3.19778965589752e-24	TRUE			tauro-beta-muricholate	rs917154	7	99020806	G	10	98838805	100072772	0.252	1.605e-13	rs45446698	3.282e-49	33983	Lipid	Primary Bile Acid Metabolism	0.385	0.066	3.36e-09	PTCD1:ATP5J2-PTCD1	TRUE
N-acetylkynurenine (2)	rs7585124	2:73666724	A	2	73511262	74120785	1.19154	5.92478e-61	rs60762909	1.44134e-68	48757	Amino Acid	Tryptophan Metabolism	HMDB0240342	0.444	0.027	1.787e-62	TRUE	ALMS1	1.18783	4.18176814410123e-60	TRUE			glyco-beta-muricholate**	rs28457808	7	99023246	G	10	98838805	100072772	0.229	5.379e-16	rs45446698	3.282e-49	62066	Lipid	Primary Bile Acid Metabolism	0.382	0.092	2.037e-05	PTCD1:ATP5J2-PTCD1	TRUE
N2-acetyl,N6,N6-dimethyllysine	rs7585124	2:73666724	A	2	73511262	74120785	0.773177	5.22718e-17	rs60762909	1.44134e-68	63254	Amino Acid	Lysine Metabolism	-	-0.055	0.019	0.004254	TRUE	ALMS1	-0.624502	0.334146248079947	FALSE			tauro-beta-muricholate	rs28457808	7	99023246	G	10	98838805	100072772	0.24	7.314e-13	rs45446698	3.282e-49	33983	Lipid	Primary Bile Acid Metabolism	0.372	0.064	5.468e-09	PTCD1:ATP5J2-PTCD1	TRUE
alliin	rs7598946	2:73666729	C	2	73511262	74120785	-0.623294	6.69544e-26	rs60762909	1.44134e-68	41494	Xenobiotics	Food Component/Plant	HMDB0033592	-0.157	0.038	3.984e-05	TRUE	ALMS1	-0.627701	5.23711747993232e-26	TRUE			glyco-beta-muricholate**	rs2404324	7	99023461	G	10	98838805	100072772	0.247	1.409e-17	rs45446698	3.282e-49	62066	Lipid	Primary Bile Acid Metabolism	0.349	0.094	0.0001431	PTCD1:ATP5J2-PTCD1	TRUE
X-12753	rs7598946	2:73666729	C	2	73511262	74120785	0.609506	3.03837e-25	rs60762909	1.44134e-68	47723	Unknown		-	0.157	0.037	2.5e-05	TRUE	ALMS1	0.599423	3.19778965589752e-24	TRUE			tauro-beta-muricholate	rs2404324	7	99023461	G	10	98838805	100072772	0.253	1.122e-13	rs45446698	3.282e-49	33983	Lipid	Primary Bile Acid Metabolism	0.382	0.066	4.555e-09	PTCD1:ATP5J2-PTCD1	TRUE
N-acetylkynurenine (2)	rs7598946	2:73666729	C	2	73511262	74120785	1.19154	5.92478e-61	rs60762909	1.44134e-68	48757	Amino Acid	Tryptophan Metabolism	HMDB0240342	0.444	0.027	1.787e-62	TRUE	ALMS1	1.18783	4.18176814410123e-60	TRUE			glyco-beta-muricholate**	rs151031260	7	99024062	G	10	98838805	100072772	0.247	1.465e-17	rs45446698	3.282e-49	62066	Lipid	Primary Bile Acid Metabolism	0.349	0.094	0.0001418	PTCD1:ATP5J2-PTCD1	TRUE
N2-acetyl,N6,N6-dimethyllysine	rs7598946	2:73666729	C	2	73511262	74120785	0.773177	5.22718e-17	rs60762909	1.44134e-68	63254	Amino Acid	Lysine Metabolism	-	-0.055	0.019	0.004254	TRUE	ALMS1	-0.624502	0.334146248079947	FALSE			tauro-beta-muricholate	rs151031260	7	99024062	G	10	98838805	100072772	0.253	1.163e-13	rs45446698	3.282e-49	33983	Lipid	Primary Bile Acid Metabolism	0.381	0.066	4.658e-09	PTCD1:ATP5J2-PTCD1	TRUE
N-acetylkynurenine (2)	rs11679202	2:73666997	G	2	73511262	74120785	0.866208	1.61841e-13	rs60762909	1.44134e-68	48757	Amino Acid	Tryptophan Metabolism	HMDB0240342	0.293	0.043	6.483e-12	TRUE	ALMS1	0.879946	7.14825714488815e-14	TRUE			glyco-beta-muricholate**	rs185451136	7	99024600	C	10	98838805	100072772	0.246	2.383e-17	rs45446698	3.282e-49	62066	Lipid	Primary Bile Acid Metabolism	0.348	0.094	0.0001492	PTCD1:ATP5J2-PTCD1	TRUE
alliin	rs1528169	2:73669186	C	2	73511262	74120785	0.38141	1.46859e-14	rs60762909	1.44134e-68	41494	Xenobiotics	Food Component/Plant	HMDB0033592	0.095	0.03	0.001728	TRUE	ALMS1	0.377259	3.41537683500893e-14	TRUE			tauro-beta-muricholate	rs185451136	7	99024600	C	10	98838805	100072772	0.253	1.379e-13	rs45446698	3.282e-49	33983	Lipid	Primary Bile Acid Metabolism	0.377	0.066	6.993e-09	PTCD1:ATP5J2-PTCD1	TRUE
X-12753	rs1528169	2:73669186	C	2	73511262	74120785	-0.378209	1.92873e-13	rs60762909	1.44134e-68	47723	Unknown		-	-0.06	0.033	0.06912	FALSE	ALMS1	-0.378961	2.26353812781961e-13	TRUE			glyco-beta-muricholate**	rs190256229	7	99024636	T	10	98838805	100072772	0.327	2.44e-19	rs45446698	3.282e-49	62066	Lipid	Primary Bile Acid Metabolism	0.544	0.127	7.269e-06	PTCD1:ATP5J2-PTCD1	TRUE
N-acetylkynurenine (2)	rs1528169	2:73669186	C	2	73511262	74120785	-0.722186	1.16372e-34	rs60762909	1.44134e-68	48757	Amino Acid	Tryptophan Metabolism	HMDB0240342	-0.294	0.024	1.075e-34	TRUE	ALMS1	-0.718771	3.31340967686539e-34	TRUE			tauro-beta-muricholate	rs190256229	7	99024636	T	10	98838805	100072772	0.315	8.117e-14	rs45446698	3.282e-49	33983	Lipid	Primary Bile Acid Metabolism	0.56	0.085	1.978e-11	PTCD1:ATP5J2-PTCD1	TRUE
alliin	rs6746971	2:73669462	T	2	73511262	74120785	0.39593	1.76668e-15	rs60762909	1.44134e-68	41494	Xenobiotics	Food Component/Plant	HMDB0033592	0.099	0.031	0.001127	TRUE	ALMS1	0.39141	4.48765106943956e-15	TRUE			glyco-beta-muricholate**	rs368703876	7	99024766	T	10	98838805	100072772	0.307	3.052e-20	rs45446698	3.282e-49	62066	Lipid	Primary Bile Acid Metabolism	0.43	0.111	6.532e-05	PTCD1:ATP5J2-PTCD1	TRUE
X-12753	rs6746971	2:73669462	T	2	73511262	74120785	-0.382444	1.17484e-13	rs60762909	1.44134e-68	47723	Unknown		-	-0.06	0.033	0.07043	FALSE	ALMS1	-0.383754	1.27208760885833e-13	TRUE			tauro-beta-muricholate	rs368703876	7	99024766	T	10	98838805	100072772	0.289	8.147e-14	rs45446698	3.282e-49	33983	Lipid	Primary Bile Acid Metabolism	0.513	0.077	1.267e-11	PTCD1:ATP5J2-PTCD1	TRUE
N-acetylkynurenine (2)	rs6746971	2:73669462	T	2	73511262	74120785	-0.726732	5.92595e-35	rs60762909	1.44134e-68	48757	Amino Acid	Tryptophan Metabolism	HMDB0240342	-0.295	0.024	7.847e-35	TRUE	ALMS1	-0.72475	1.32774802312122e-34	TRUE			glyco-beta-muricholate**	rs72494444	7	99024900	T	10	98838805	100072772	0.3	5.3e-20	rs45446698	3.282e-49	62066	Lipid	Primary Bile Acid Metabolism	0.403	0.108	0.0001224	PTCD1:ATP5J2-PTCD1	TRUE
alliin	rs10175180	2:73673123	T	2	73511262	74120785	-0.623049	6.93259e-26	rs60762909	1.44134e-68	41494	Xenobiotics	Food Component/Plant	HMDB0033592	-0.157	0.038	4.003e-05	TRUE	ALMS1	-0.627451	5.42533991588908e-26	TRUE			tauro-beta-muricholate	rs72494444	7	99024900	T	10	98838805	100072772	0.285	9.096e-14	rs45446698	3.282e-49	33983	Lipid	Primary Bile Acid Metabolism	0.476	0.075	1.58e-10	PTCD1:ATP5J2-PTCD1	TRUE
X-12753	rs10175180	2:73673123	T	2	73511262	74120785	0.609042	3.28222e-25	rs60762909	1.44134e-68	47723	Unknown		-	0.157	0.037	2.5e-05	TRUE	ALMS1	0.598956	3.44931056097025e-24	TRUE			glyco-beta-muricholate**	7.000	7	99025328	T	10	98838805	100072772	0.727	7.377e-39	rs45446698	3.282e-49	62066	Lipid	Primary Bile Acid Metabolism	1.672	0.3	1.872e-11	PTCD1:ATP5J2-PTCD1	TRUE
N-acetylkynurenine (2)	rs10175180	2:73673123	T	2	73511262	74120785	1.19141	5.86561e-61	rs60762909	1.44134e-68	48757	Amino Acid	Tryptophan Metabolism	HMDB0240342	0.444	0.027	1.969e-62	TRUE	ALMS1	1.18766	4.18176814410123e-60	TRUE			tauro-beta-muricholate	7.000	7	99025328	T	10	98838805	100072772	0.597	1.999e-25	rs45446698	3.282e-49	33983	Lipid	Primary Bile Acid Metabolism	1.896	0.176	2.777e-35	PTCD1:ATP5J2-PTCD1	TRUE
N2-acetyl,N6,N6-dimethyllysine	rs10175180	2:73673123	T	2	73511262	74120785	0.773252	5.15481e-17	rs60762909	1.44134e-68	63254	Amino Acid	Lysine Metabolism	-	-0.055	0.019	0.004397	TRUE	ALMS1	-0.624344	0.33425794782806	FALSE			glyco-beta-muricholate**	rs28566086	7	99025490	C	10	98838805	100072772	0.299	6.352e-20	rs45446698	3.282e-49	62066	Lipid	Primary Bile Acid Metabolism	0.403	0.108	0.0001235	PTCD1:ATP5J2-PTCD1	TRUE
alliin	rs10496191	2:73673798	T	2	73511262	74120785	-0.623024	6.9536e-26	rs60762909	1.44134e-68	41494	Xenobiotics	Food Component/Plant	HMDB0033592	-0.157	0.038	4.006e-05	TRUE	ALMS1	-0.627426	5.44178469344036e-26	TRUE			tauro-beta-muricholate	rs28566086	7	99025490	C	10	98838805	100072772	0.284	1.162e-13	rs45446698	3.282e-49	33983	Lipid	Primary Bile Acid Metabolism	0.475	0.075	1.686e-10	PTCD1:ATP5J2-PTCD1	TRUE
X-12753	rs10496191	2:73673798	T	2	73511262	74120785	0.608992	3.30883e-25	rs60762909	1.44134e-68	47723	Unknown		-	0.157	0.037	2.5e-05	TRUE	ALMS1	0.598907	3.47552617006814e-24	TRUE			glyco-beta-muricholate**	rs28419687	7	99025510	T	10	98838805	100072772	0.319	5.673e-19	rs45446698	3.282e-49	62066	Lipid	Primary Bile Acid Metabolism	0.524	0.123	8.931e-06	PTCD1:ATP5J2-PTCD1	TRUE
N-acetylkynurenine (2)	rs10496191	2:73673798	T	2	73511262	74120785	1.1914	5.85679e-61	rs60762909	1.44134e-68	48757	Amino Acid	Tryptophan Metabolism	HMDB0240342	0.444	0.027	1.99e-62	TRUE	ALMS1	1.18764	4.18176814410123e-60	TRUE			tauro-beta-muricholate	rs28419687	7	99025510	T	10	98838805	100072772	0.316	3.438e-14	rs45446698	3.282e-49	33983	Lipid	Primary Bile Acid Metabolism	0.544	0.083	3.024e-11	PTCD1:ATP5J2-PTCD1	TRUE
N2-acetyl,N6,N6-dimethyllysine	rs10496191	2:73673798	T	2	73511262	74120785	0.773266	5.14463e-17	rs60762909	1.44134e-68	63254	Amino Acid	Lysine Metabolism	-	-0.055	0.019	0.004411	TRUE	ALMS1	-0.624328	0.334269094623493	FALSE			glyco-beta-muricholate**	rs11972285	7	99025591	G	10	98838805	100072772	0.245	2.494e-17	rs45446698	3.282e-49	62066	Lipid	Primary Bile Acid Metabolism	0.347	0.094	0.0001495	PTCD1:ATP5J2-PTCD1	TRUE
N-acetylkynurenine (2)	rs12104768	2:73674966	C	2	73511262	74120785	1.09636	9.796e-18	rs60762909	1.44134e-68	48757	Amino Acid	Tryptophan Metabolism	HMDB0240342	0.341	0.044	1.537e-14	TRUE	ALMS1	1.09981	1.03317403646371e-17	TRUE			tauro-beta-muricholate	rs11972285	7	99025591	G	10	98838805	100072772	0.254	9.929e-14	rs45446698	3.282e-49	33983	Lipid	Primary Bile Acid Metabolism	0.377	0.065	6.695e-09	PTCD1:ATP5J2-PTCD1	TRUE
alliin	rs7598901	2:73675844	T	2	73511262	74120785	0.383805	1.09889e-14	rs60762909	1.44134e-68	41494	Xenobiotics	Food Component/Plant	HMDB0033592	0.092	0.03	0.002452	TRUE	ALMS1	0.37975	2.53856315160329e-14	TRUE			glyco-beta-muricholate**	rs11982726	7	99025632	C	10	98838805	100072772	0.319	5.678e-19	rs45446698	3.282e-49	62066	Lipid	Primary Bile Acid Metabolism	0.521	0.123	9.805e-06	PTCD1:ATP5J2-PTCD1	TRUE
X-12753	rs7598901	2:73675844	T	2	73511262	74120785	-0.381684	1.25678e-13	rs60762909	1.44134e-68	47723	Unknown		-	-0.06	0.033	0.071	FALSE	ALMS1	-0.381833	1.62104494389918e-13	TRUE			tauro-beta-muricholate	rs11982726	7	99025632	C	10	98838805	100072772	0.318	2.407e-14	rs45446698	3.282e-49	33983	Lipid	Primary Bile Acid Metabolism	0.54	0.083	4.384e-11	PTCD1:ATP5J2-PTCD1	TRUE
N-acetylkynurenine (2)	rs7598901	2:73675844	T	2	73511262	74120785	-0.721333	1.58031e-34	rs60762909	1.44134e-68	48757	Amino Acid	Tryptophan Metabolism	HMDB0240342	-0.296	0.024	4.594e-35	TRUE	ALMS1	-0.718701	3.72006667415685e-34	TRUE			glyco-beta-muricholate**	rs10271049	7	99026493	G	10	98838805	100072772	0.245	2.607e-17	rs45446698	3.282e-49	62066	Lipid	Primary Bile Acid Metabolism	0.348	0.094	0.000146	PTCD1:ATP5J2-PTCD1	TRUE
N-acetylkynurenine (2)	rs112034360	2:73677548	G	2	73511262	74120785	1.08899	1.76204e-17	rs60762909	1.44134e-68	48757	Amino Acid	Tryptophan Metabolism	HMDB0240342	0.341	0.044	1.403e-14	TRUE	ALMS1	1.09308	1.77485803250763e-17	TRUE			tauro-beta-muricholate	rs10271049	7	99026493	G	10	98838805	100072772	0.252	1.43e-13	rs45446698	3.282e-49	33983	Lipid	Primary Bile Acid Metabolism	0.379	0.065	5.462e-09	PTCD1:ATP5J2-PTCD1	TRUE
alliin	rs6546836	2:73677833	G	2	73511262	74120785	-0.625716	4.33674e-26	rs60762909	1.44134e-68	41494	Xenobiotics	Food Component/Plant	HMDB0033592	-0.156	0.038	4.738e-05	TRUE	ALMS1	-0.630178	3.36155425055509e-26	TRUE			glyco-beta-muricholate**	rs2240384	7	99027044	C	10	98838805	100072772	0.245	2.607e-17	rs45446698	3.282e-49	62066	Lipid	Primary Bile Acid Metabolism	0.348	0.094	0.000146	PTCD1:ATP5J2-PTCD1	TRUE
X-12753	rs6546836	2:73677833	G	2	73511262	74120785	0.607862	4.01018e-25	rs60762909	1.44134e-68	47723	Unknown		-	0.157	0.037	2.501e-05	TRUE	ALMS1	0.597764	4.19980023158256e-24	TRUE			tauro-beta-muricholate	rs2240384	7	99027044	C	10	98838805	100072772	0.252	1.43e-13	rs45446698	3.282e-49	33983	Lipid	Primary Bile Acid Metabolism	0.379	0.065	5.462e-09	PTCD1:ATP5J2-PTCD1	TRUE
N-acetylkynurenine (2)	rs6546836	2:73677833	G	2	73511262	74120785	1.19447	2.92877e-61	rs60762909	1.44134e-68	48757	Amino Acid	Tryptophan Metabolism	HMDB0240342	0.443	0.027	3.258e-62	TRUE	ALMS1	1.19058	2.17891893708151e-60	TRUE			glyco-beta-muricholate**	rs7794682	7	99029277	T	10	98838805	100072772	0.244	2.891e-17	rs45446698	3.282e-49	62066	Lipid	Primary Bile Acid Metabolism	0.348	0.094	0.0001419	PTCD1:ATP5J2-PTCD1	TRUE
N2-acetyl,N6,N6-dimethyllysine	rs6546836	2:73677833	G	2	73511262	74120785	0.780808	2.64266e-17	rs60762909	1.44134e-68	63254	Amino Acid	Lysine Metabolism	-	-0.055	0.019	0.004232	TRUE	ALMS1	-0.624617	0.334029159454486	FALSE			tauro-beta-muricholate	rs7794682	7	99029277	T	10	98838805	100072772	0.252	1.43e-13	rs45446698	3.282e-49	33983	Lipid	Primary Bile Acid Metabolism	0.379	0.065	5.56e-09	PTCD1:ATP5J2-PTCD1	TRUE
alliin	rs6546837	2:73677898	C	2	73511262	74120785	-0.626165	4.4162e-26	rs60762909	1.44134e-68	41494	Xenobiotics	Food Component/Plant	HMDB0033592	-0.156	0.038	4.905e-05	TRUE	ALMS1	-0.627342	5.42533991588908e-26	TRUE			glyco-beta-muricholate**	rs7794705	7	99029384	G	10	98838805	100072772	0.245	2.607e-17	rs45446698	3.282e-49	62066	Lipid	Primary Bile Acid Metabolism	0.348	0.094	0.000146	PTCD1:ATP5J2-PTCD1	TRUE
X-12753	rs6546837	2:73677898	C	2	73511262	74120785	0.608744	3.72725e-25	rs60762909	1.44134e-68	47723	Unknown		-	0.158	0.037	2.403e-05	TRUE	ALMS1	0.599766	2.92596034923909e-24	TRUE			tauro-beta-muricholate	rs7794705	7	99029384	G	10	98838805	100072772	0.252	1.43e-13	rs45446698	3.282e-49	33983	Lipid	Primary Bile Acid Metabolism	0.379	0.065	5.462e-09	PTCD1:ATP5J2-PTCD1	TRUE
N-acetylkynurenine (2)	rs6546837	2:73677898	C	2	73511262	74120785	1.197	2.05298e-61	rs60762909	1.44134e-68	48757	Amino Acid	Tryptophan Metabolism	HMDB0240342	0.443	0.027	4.078e-62	TRUE	ALMS1	1.19281	1.46281741784776e-60	TRUE			glyco-beta-muricholate**	rs12538826	7	99030228	C	10	98838805	100072772	0.295	1.972e-19	rs45446698	3.282e-49	62066	Lipid	Primary Bile Acid Metabolism	0.392	0.108	0.0001832	PTCD1:ATP5J2-PTCD1	TRUE
N2-acetyl,N6,N6-dimethyllysine	rs6546837	2:73677898	C	2	73511262	74120785	0.780219	2.77666e-17	rs60762909	1.44134e-68	63254	Amino Acid	Lysine Metabolism	-	-0.056	0.019	0.00373	TRUE	ALMS1	-0.624667	0.333950958217772	FALSE			tauro-beta-muricholate	rs12538826	7	99030228	C	10	98838805	100072772	0.284	1.231e-13	rs45446698	3.282e-49	33983	Lipid	Primary Bile Acid Metabolism	0.467	0.075	3.172e-10	PTCD1:ATP5J2-PTCD1	TRUE
alliin	rs6546838	2:73679280	G	2	73511262	74120785	-0.627984	2.84756e-26	rs60762909	1.44134e-68	41494	Xenobiotics	Food Component/Plant	HMDB0033592	-0.156	0.038	4.799e-05	TRUE	ALMS1	-0.632564	2.16537983017489e-26	TRUE			glyco-beta-muricholate**	rs35183025	7	99030782	T	10	98838805	100072772	0.326	2.936e-19	rs45446698	3.282e-49	62066	Lipid	Primary Bile Acid Metabolism	0.544	0.127	7.216e-06	PTCD1:ATP5J2-PTCD1	TRUE
X-12753	rs6546838	2:73679280	G	2	73511262	74120785	0.605934	5.58369e-25	rs60762909	1.44134e-68	47723	Unknown		-	0.157	0.037	2.501e-05	TRUE	ALMS1	0.595628	6.01923516280276e-24	TRUE			tauro-beta-muricholate	rs35183025	7	99030782	T	10	98838805	100072772	0.315	8.46e-14	rs45446698	3.282e-49	33983	Lipid	Primary Bile Acid Metabolism	0.558	0.084	2.207e-11	PTCD1:ATP5J2-PTCD1	TRUE
N-acetylkynurenine (2)	rs6546838	2:73679280	G	2	73511262	74120785	1.19426	2.59906e-61	rs60762909	1.44134e-68	48757	Amino Acid	Tryptophan Metabolism	HMDB0240342	0.443	0.027	3.232e-62	TRUE	ALMS1	1.19109	1.67508154925538e-60	TRUE			glyco-beta-muricholate**	rs11973173	7	99032399	G	10	98838805	100072772	0.319	6.194e-19	rs45446698	3.282e-49	62066	Lipid	Primary Bile Acid Metabolism	0.521	0.123	9.785e-06	PTCD1:ATP5J2-PTCD1	TRUE
N2-acetyl,N6,N6-dimethyllysine	rs6546838	2:73679280	G	2	73511262	74120785	0.782293	2.25183e-17	rs60762909	1.44134e-68	63254	Amino Acid	Lysine Metabolism	-	-0.055	0.019	0.004313	TRUE	ALMS1	-0.624441	0.334146248079947	FALSE			tauro-beta-muricholate	rs11973173	7	99032399	G	10	98838805	100072772	0.318	2.449e-14	rs45446698	3.282e-49	33983	Lipid	Primary Bile Acid Metabolism	0.539	0.083	4.62e-11	PTCD1:ATP5J2-PTCD1	TRUE
alliin	rs10496192	2:73679866	C	2	73511262	74120785	-0.678813	4.61051e-23	rs60762909	1.44134e-68	41494	Xenobiotics	Food Component/Plant	HMDB0033592	-0.168	0.046	0.000253	TRUE	ALMS1	-0.683665	3.82067587975342e-23	TRUE			glyco-beta-muricholate**	rs11555142	7	99032593	T	10	98838805	100072772	0.326	2.938e-19	rs45446698	3.282e-49	62066	Lipid	Primary Bile Acid Metabolism	0.544	0.127	7.219e-06	PTCD1:ATP5J2-PTCD1	TRUE
X-12753	rs10496192	2:73679866	C	2	73511262	74120785	0.568249	1.8451e-17	rs60762909	1.44134e-68	47723	Unknown		-	0.092	0.041	0.02332	TRUE	ALMS1	0.560555	7.27622171299657e-17	TRUE			tauro-beta-muricholate	rs11555142	7	99032593	T	10	98838805	100072772	0.315	8.458e-14	rs45446698	3.282e-49	33983	Lipid	Primary Bile Acid Metabolism	0.558	0.084	2.209e-11	PTCD1:ATP5J2-PTCD1	TRUE
N-acetylkynurenine (2)	rs10496192	2:73679866	C	2	73511262	74120785	1.11891	5.92594e-41	rs60762909	1.44134e-68	48757	Amino Acid	Tryptophan Metabolism	HMDB0240342	0.406	0.03	6.195e-42	TRUE	ALMS1	1.11652	1.95685779686839e-40	TRUE			glyco-beta-muricholate**	rs58964157	7	99034055	A	10	98838805	100072772	0.325	3.116e-19	rs45446698	3.282e-49	62066	Lipid	Primary Bile Acid Metabolism	0.544	0.127	7.107e-06	PTCD1:ATP5J2-PTCD1	TRUE
N2-acetyl,N6,N6-dimethyllysine	rs10496192	2:73679866	C	2	73511262	74120785	0.784893	4.80418e-13	rs60762909	1.44134e-68	63254	Amino Acid	Lysine Metabolism	-	-0.04	0.022	0.07315	FALSE	ALMS1	-1.01046	0.146329755075307	FALSE			tauro-beta-muricholate	rs58964157	7	99034055	A	10	98838805	100072772	0.315	8.317e-14	rs45446698	3.282e-49	33983	Lipid	Primary Bile Acid Metabolism	0.555	0.084	2.643e-11	PTCD1:ATP5J2-PTCD1	TRUE
N-acetylkynurenine (2)	rs28730854	2:73679956	T	2	73511262	74120785	1.09707	1.28462e-10	rs60762909	1.44134e-68	48757	Amino Acid	Tryptophan Metabolism	HMDB0240342	0.353	0.058	9.823e-10	TRUE	ALMS1	1.05551	7.95719912331725e-10	TRUE			glyco-beta-muricholate**	rs6955891	7	99035211	A	10	98838805	100072772	0.326	2.969e-19	rs45446698	3.282e-49	62066	Lipid	Primary Bile Acid Metabolism	0.544	0.127	7.133e-06	PTCD1:ATP5J2-PTCD1	TRUE
alliin	rs6724782	2:73679990	A	2	73511262	74120785	-0.628979	2.43909e-26	rs60762909	1.44134e-68	41494	Xenobiotics	Food Component/Plant	HMDB0033592	-0.156	0.038	4.695e-05	TRUE	ALMS1	-0.633586	1.84730425504256e-26	TRUE			tauro-beta-muricholate	rs6955891	7	99035211	A	10	98838805	100072772	0.315	8.221e-14	rs45446698	3.282e-49	33983	Lipid	Primary Bile Acid Metabolism	0.558	0.085	2.267e-11	PTCD1:ATP5J2-PTCD1	TRUE
X-12753	rs6724782	2:73679990	A	2	73511262	74120785	0.606682	4.93934e-25	rs60762909	1.44134e-68	47723	Unknown		-	0.157	0.037	2.501e-05	TRUE	ALMS1	0.596393	5.32703972676367e-24	TRUE			glyco-beta-muricholate**	rs10215854	7	99036920	A	10	98838805	100072772	0.318	6.584e-19	rs45446698	3.282e-49	62066	Lipid	Primary Bile Acid Metabolism	0.521	0.123	9.691e-06	PTCD1:ATP5J2-PTCD1	TRUE
N-acetylkynurenine (2)	rs6724782	2:73679990	A	2	73511262	74120785	1.19512	2.27428e-61	rs60762909	1.44134e-68	48757	Amino Acid	Tryptophan Metabolism	HMDB0240342	0.443	0.027	3.218e-62	TRUE	ALMS1	1.19206	1.44168260165153e-60	TRUE			tauro-beta-muricholate	rs10215854	7	99036920	A	10	98838805	100072772	0.318	2.445e-14	rs45446698	3.282e-49	33983	Lipid	Primary Bile Acid Metabolism	0.538	0.083	4.922e-11	PTCD1:ATP5J2-PTCD1	TRUE
N2-acetyl,N6,N6-dimethyllysine	rs6724782	2:73679990	A	2	73511262	74120785	0.781953	2.35524e-17	rs60762909	1.44134e-68	63254	Amino Acid	Lysine Metabolism	-	-0.055	0.019	0.004205	TRUE	ALMS1	-0.624805	0.333898147380422	FALSE			glyco-beta-muricholate**	rs13311457	7	99044432	G	10	98838805	100072772	0.244	3.127e-17	rs45446698	3.282e-49	62066	Lipid	Primary Bile Acid Metabolism	0.348	0.094	0.0001449	PTCD1:ATP5J2-PTCD1	TRUE
alliin	rs6546839	2:73680508	C	2	73511262	74120785	-0.627712	3.03287e-26	rs60762909	1.44134e-68	41494	Xenobiotics	Food Component/Plant	HMDB0033592	-0.156	0.038	4.646e-05	TRUE	ALMS1	-0.632336	2.29121724223493e-26	TRUE			tauro-beta-muricholate	rs13311457	7	99044432	G	10	98838805	100072772	0.252	1.409e-13	rs45446698	3.282e-49	33983	Lipid	Primary Bile Acid Metabolism	0.377	0.065	6.358e-09	PTCD1:ATP5J2-PTCD1	TRUE
X-12753	rs6546839	2:73680508	C	2	73511262	74120785	0.608593	3.47831e-25	rs60762909	1.44134e-68	47723	Unknown		-	0.157	0.037	2.501e-05	TRUE	ALMS1	0.598385	3.73002076783379e-24	TRUE			glyco-beta-muricholate**	rs45618033	7	99046617	A	10	98838805	100072772	0.325	3.575e-19	rs45446698	3.282e-49	62066	Lipid	Primary Bile Acid Metabolism	0.545	0.127	6.931e-06	PTCD1:ATP5J2-PTCD1	TRUE
N-acetylkynurenine (2)	rs6546839	2:73680508	C	2	73511262	74120785	1.19367	3.1768e-61	rs60762909	1.44134e-68	48757	Amino Acid	Tryptophan Metabolism	HMDB0240342	0.444	0.027	1.858e-62	TRUE	ALMS1	1.19086	1.89233223697872e-60	TRUE			tauro-beta-muricholate	rs45618033	7	99046617	A	10	98838805	100072772	0.315	8.013e-14	rs45446698	3.282e-49	33983	Lipid	Primary Bile Acid Metabolism	0.555	0.084	2.733e-11	PTCD1:ATP5J2-PTCD1	TRUE
N2-acetyl,N6,N6-dimethyllysine	rs6546839	2:73680508	C	2	73511262	74120785	0.779829	2.87869e-17	rs60762909	1.44134e-68	63254	Amino Acid	Lysine Metabolism	-	-0.055	0.019	0.004077	TRUE	ALMS1	-0.624984	0.333730986634346	FALSE			glyco-beta-muricholate**	rs883403	7	99047978	C	10	98838805	100072772	0.245	2.22e-17	rs45446698	3.282e-49	62066	Lipid	Primary Bile Acid Metabolism	0.353	0.094	0.0001163	PTCD1:ATP5J2-PTCD1	TRUE
alliin	rs7594511	2:73681639	G	2	73511262	74120785	-0.663465	2.05053e-28	rs60762909	1.44134e-68	41494	Xenobiotics	Food Component/Plant	HMDB0033592	-0.169	0.039	1.506e-05	TRUE	ALMS1	-0.667632	1.73370303598162e-28	TRUE			tauro-beta-muricholate	rs883403	7	99047978	C	10	98838805	100072772	0.252	1.493e-13	rs45446698	3.282e-49	33983	Lipid	Primary Bile Acid Metabolism	0.376	0.065	6.988e-09	PTCD1:ATP5J2-PTCD1	TRUE
X-12753	rs7594511	2:73681639	G	2	73511262	74120785	0.621423	8.67294e-26	rs60762909	1.44134e-68	47723	Unknown		-	0.159	0.037	1.912e-05	TRUE	ALMS1	0.611989	8.4498393865773e-25	TRUE			glyco-beta-muricholate**	rs2280600	7	99048432	C	10	98838805	100072772	0.245	2.105e-17	rs45446698	3.282e-49	62066	Lipid	Primary Bile Acid Metabolism	0.354	0.094	0.0001136	PTCD1:ATP5J2-PTCD1	TRUE
N-acetylkynurenine (2)	rs7594511	2:73681639	G	2	73511262	74120785	1.22677	4.54881e-63	rs60762909	1.44134e-68	48757	Amino Acid	Tryptophan Metabolism	HMDB0240342	0.45	0.027	3.208e-63	TRUE	ALMS1	1.22565	2.08688933973382e-62	TRUE			tauro-beta-muricholate	rs2280600	7	99048432	C	10	98838805	100072772	0.251	1.551e-13	rs45446698	3.282e-49	33983	Lipid	Primary Bile Acid Metabolism	0.378	0.065	6.187e-09	PTCD1:ATP5J2-PTCD1	TRUE
N2-acetyl,N6,N6-dimethyllysine	rs7594511	2:73681639	G	2	73511262	74120785	0.78284	6.14343e-17	rs60762909	1.44134e-68	63254	Amino Acid	Lysine Metabolism	-	-0.049	0.019	0.01239	TRUE	ALMS1	-0.692622	0.287732682551807	FALSE			glyco-beta-muricholate**	rs13227522	7	99049098	T	10	98838805	100072772	0.317	8.857e-19	rs45446698	3.282e-49	62066	Lipid	Primary Bile Acid Metabolism	0.521	0.123	9.642e-06	PTCD1:ATP5J2-PTCD1	TRUE
alliin	rs79370894	2:73683515	A	2	73511262	74120785	-0.67305	1.14571e-22	rs60762909	1.44134e-68	41494	Xenobiotics	Food Component/Plant	HMDB0033592	-0.166	0.046	0.0003071	TRUE	ALMS1	-0.677945	9.42710119895926e-23	TRUE			tauro-beta-muricholate	rs13227522	7	99049098	T	10	98838805	100072772	0.316	2.71e-14	rs45446698	3.282e-49	33983	Lipid	Primary Bile Acid Metabolism	0.534	0.083	6.238e-11	PTCD1:ATP5J2-PTCD1	TRUE
X-12753	rs79370894	2:73683515	A	2	73511262	74120785	0.574398	8.66922e-18	rs60762909	1.44134e-68	47723	Unknown		-	0.092	0.041	0.02332	TRUE	ALMS1	0.566986	3.35889805217097e-17	TRUE			glyco-beta-muricholate**	rs13227795	7	99049403	G	10	98838805	100072772	0.244	3.337e-17	rs45446698	3.282e-49	62066	Lipid	Primary Bile Acid Metabolism	0.347	0.094	0.0001477	PTCD1:ATP5J2-PTCD1	TRUE
N-acetylkynurenine (2)	rs79370894	2:73683515	A	2	73511262	74120785	1.12169	5.37795e-41	rs60762909	1.44134e-68	48757	Amino Acid	Tryptophan Metabolism	HMDB0240342	0.404	0.03	1.294e-41	TRUE	ALMS1	1.11824	2.07125649740287e-40	TRUE			tauro-beta-muricholate	rs13227795	7	99049403	G	10	98838805	100072772	0.251	1.515e-13	rs45446698	3.282e-49	33983	Lipid	Primary Bile Acid Metabolism	0.377	0.065	6.716e-09	PTCD1:ATP5J2-PTCD1	TRUE
N2-acetyl,N6,N6-dimethyllysine	rs79370894	2:73683515	A	2	73511262	74120785	0.793904	2.9306e-13	rs60762909	1.44134e-68	63254	Amino Acid	Lysine Metabolism	-	-0.041	0.022	0.06815	FALSE	ALMS1	-1.01289	0.145423570998102	FALSE			glyco-beta-muricholate**	rs13243267	7	99053314	C	10	98838805	100072772	0.324	3.712e-19	rs45446698	3.282e-49	62066	Lipid	Primary Bile Acid Metabolism	0.545	0.127	6.925e-06	PTCD1:ATP5J2-PTCD1	TRUE
alliin	rs6749680	2:73685852	A	2	73511262	74120785	0.346125	1.42004e-12	rs60762909	1.44134e-68	41494	Xenobiotics	Food Component/Plant	HMDB0033592	0.119	0.03	7.243e-05	TRUE	ALMS1	0.344688	2.09065112543173e-12	TRUE			tauro-beta-muricholate	rs13243267	7	99053314	C	10	98838805	100072772	0.315	8.076e-14	rs45446698	3.282e-49	33983	Lipid	Primary Bile Acid Metabolism	0.554	0.084	2.817e-11	PTCD1:ATP5J2-PTCD1	TRUE
X-12753	rs6749680	2:73685852	A	2	73511262	74120785	-0.359147	1.5704e-12	rs60762909	1.44134e-68	47723	Unknown		-	-0.041	0.033	0.213	FALSE	ALMS1	-0.361009	1.58229334782237e-12	TRUE			glyco-beta-muricholate**	rs12535424	7	99053816	A	10	98838805	100072772	0.326	2.397e-19	rs45446698	3.282e-49	62066	Lipid	Primary Bile Acid Metabolism	0.545	0.127	7.019e-06	PTCD1:ATP5J2-PTCD1	TRUE
N-acetylkynurenine (2)	rs6749680	2:73685852	A	2	73511262	74120785	-0.707834	1.99299e-34	rs60762909	1.44134e-68	48757	Amino Acid	Tryptophan Metabolism	HMDB0240342	-0.283	0.024	6.135e-33	TRUE	ALMS1	-0.708532	2.35545269732094e-34	TRUE			tauro-beta-muricholate	rs12535424	7	99053816	A	10	98838805	100072772	0.315	8.076e-14	rs45446698	3.282e-49	33983	Lipid	Primary Bile Acid Metabolism	0.558	0.085	2.102e-11	PTCD1:ATP5J2-PTCD1	TRUE
N2-acetyl,N6,N6-dimethyllysine	rs6749680	2:73685852	A	2	73511262	74120785	-0.486163	2.63051e-11	rs60762909	1.44134e-68	63254	Amino Acid	Lysine Metabolism	-	0.023	0.016	0.1627	FALSE	ALMS1	0.775374	0.197116612972547	FALSE			glyco-beta-muricholate**	rs1043466	7	99054289	G	10	98838805	100072772	0.244	3.3e-17	rs45446698	3.282e-49	62066	Lipid	Primary Bile Acid Metabolism	0.348	0.094	0.0001436	PTCD1:ATP5J2-PTCD1	TRUE
alliin	rs6756987	2:73687077	T	2	73511262	74120785	-0.627221	3.39221e-26	rs60762909	1.44134e-68	41494	Xenobiotics	Food Component/Plant	HMDB0033592	-0.156	0.038	4.811e-05	TRUE	ALMS1	-0.631865	2.55235355937251e-26	TRUE			tauro-beta-muricholate	rs1043466	7	99054289	G	10	98838805	100072772	0.251	1.513e-13	rs45446698	3.282e-49	33983	Lipid	Primary Bile Acid Metabolism	0.377	0.065	6.603e-09	PTCD1:ATP5J2-PTCD1	TRUE
X-12753	rs6756987	2:73687077	T	2	73511262	74120785	0.608988	3.34407e-25	rs60762909	1.44134e-68	47723	Unknown		-	0.158	0.037	2.361e-05	TRUE	ALMS1	0.598903	3.51079056961723e-24	TRUE			glyco-beta-muricholate**	rs2280601	7	99056099	C	10	98838805	100072772	0.244	3.226e-17	rs45446698	3.282e-49	62066	Lipid	Primary Bile Acid Metabolism	0.348	0.094	0.0001415	PTCD1:ATP5J2-PTCD1	TRUE
N-acetylkynurenine (2)	rs6756987	2:73687077	T	2	73511262	74120785	1.19686	1.78835e-61	rs60762909	1.44134e-68	48757	Amino Acid	Tryptophan Metabolism	HMDB0240342	0.444	0.027	1.885e-62	TRUE	ALMS1	1.19314	1.29422895331409e-60	TRUE			tauro-beta-muricholate	rs2280601	7	99056099	C	10	98838805	100072772	0.252	1.494e-13	rs45446698	3.282e-49	33983	Lipid	Primary Bile Acid Metabolism	0.377	0.065	6.441e-09	PTCD1:ATP5J2-PTCD1	TRUE
N2-acetyl,N6,N6-dimethyllysine	rs6756987	2:73687077	T	2	73511262	74120785	0.778098	3.38265e-17	rs60762909	1.44134e-68	63254	Amino Acid	Lysine Metabolism	-	-0.055	0.019	0.004107	TRUE	ALMS1	-0.624967	0.333765910368012	FALSE			glyco-beta-muricholate**	rs28627543	7	99059950	A	10	98838805	100072772	0.318	6.619e-19	rs45446698	3.282e-49	62066	Lipid	Primary Bile Acid Metabolism	0.526	0.123	8.108e-06	PTCD1:ATP5J2-PTCD1	TRUE
alliin	rs2091504	2:73687794	T	2	73511262	74120785	0.381241	1.65438e-14	rs60762909	1.44134e-68	41494	Xenobiotics	Food Component/Plant	HMDB0033592	0.092	0.03	0.002529	TRUE	ALMS1	0.37731	3.7210630149985e-14	TRUE			tauro-beta-muricholate	rs28627543	7	99059950	A	10	98838805	100072772	0.317	2.472e-14	rs45446698	3.282e-49	33983	Lipid	Primary Bile Acid Metabolism	0.54	0.083	4.18e-11	PTCD1:ATP5J2-PTCD1	TRUE
X-12753	rs2091504	2:73687794	T	2	73511262	74120785	-0.376662	2.58883e-13	rs60762909	1.44134e-68	47723	Unknown		-	-0.053	0.033	0.1086	FALSE	ALMS1	-0.377455	3.02334255302068e-13	TRUE			glyco-beta-muricholate**	rs1980307	7	99060603	G	10	98838805	100072772	0.246	1.671e-17	rs45446698	3.282e-49	62066	Lipid	Primary Bile Acid Metabolism	0.357	0.094	9.802e-05	PTCD1:ATP5J2-PTCD1	TRUE
N-acetylkynurenine (2)	rs2091504	2:73687794	T	2	73511262	74120785	-0.722257	1.33714e-34	rs60762909	1.44134e-68	48757	Amino Acid	Tryptophan Metabolism	HMDB0240342	-0.291	0.024	4.884e-34	TRUE	ALMS1	-0.718605	3.94373113811081e-34	TRUE			tauro-beta-muricholate	rs1980307	7	99060603	G	10	98838805	100072772	0.252	1.414e-13	rs45446698	3.282e-49	33983	Lipid	Primary Bile Acid Metabolism	0.38	0.065	5.045e-09	PTCD1:ATP5J2-PTCD1	TRUE
alliin	rs2091503	2:73687865	G	2	73511262	74120785	0.345124	1.83826e-12	rs60762909	1.44134e-68	41494	Xenobiotics	Food Component/Plant	HMDB0033592	0.116	0.03	0.0001138	TRUE	ALMS1	0.34399	2.59536743678693e-12	TRUE			glyco-beta-muricholate**	rs13240600	7	99064466	G	10	98838805	100072772	0.245	2.339e-17	rs45446698	3.282e-49	62066	Lipid	Primary Bile Acid Metabolism	0.353	0.094	0.0001154	PTCD1:ATP5J2-PTCD1	TRUE
X-12753	rs2091503	2:73687865	G	2	73511262	74120785	-0.358342	1.94705e-12	rs60762909	1.44134e-68	47723	Unknown		-	-0.034	0.033	0.3012	FALSE	ALMS1	-0.360603	1.85388260234765e-12	TRUE			tauro-beta-muricholate	rs13240600	7	99064466	G	10	98838805	100072772	0.252	1.325e-13	rs45446698	3.282e-49	33983	Lipid	Primary Bile Acid Metabolism	0.38	0.065	4.866e-09	PTCD1:ATP5J2-PTCD1	TRUE
N-acetylkynurenine (2)	rs2091503	2:73687865	G	2	73511262	74120785	-0.7055	4.22527e-34	rs60762909	1.44134e-68	48757	Amino Acid	Tryptophan Metabolism	HMDB0240342	-0.281	0.024	1.74e-32	TRUE	ALMS1	-0.705799	5.43167263589774e-34	TRUE			glyco-beta-muricholate**	rs28602855	7	99065986	G	10	98838805	100072772	0.318	5.569e-19	rs45446698	3.282e-49	62066	Lipid	Primary Bile Acid Metabolism	0.531	0.123	6.757e-06	PTCD1:ATP5J2-PTCD1	TRUE
N2-acetyl,N6,N6-dimethyllysine	rs2091503	2:73687865	G	2	73511262	74120785	-0.482624	4.07935e-11	rs60762909	1.44134e-68	63254	Amino Acid	Lysine Metabolism	-	0.022	0.016	0.1732	FALSE	ALMS1	0.780209	0.194566072023181	FALSE			tauro-beta-muricholate	rs28602855	7	99065986	G	10	98838805	100072772	0.317	2.307e-14	rs45446698	3.282e-49	33983	Lipid	Primary Bile Acid Metabolism	0.54	0.083	3.914e-11	PTCD1:ATP5J2-PTCD1	TRUE
alliin	rs4852930	2:73688318	C	2	73511262	74120785	0.346272	1.43648e-12	rs60762909	1.44134e-68	41494	Xenobiotics	Food Component/Plant	HMDB0033592	0.118	0.03	8.068e-05	TRUE	ALMS1	0.34491	2.09641387280926e-12	TRUE			glyco-beta-muricholate**	rs10808111	7	99070884	A	10	98838805	100072772	0.327	2.092e-19	rs45446698	3.282e-49	62066	Lipid	Primary Bile Acid Metabolism	0.558	0.127	4.403e-06	PTCD1:ATP5J2-PTCD1	TRUE
X-12753	rs4852930	2:73688318	C	2	73511262	74120785	-0.361174	1.22202e-12	rs60762909	1.44134e-68	47723	Unknown		-	-0.041	0.033	0.213	FALSE	ALMS1	-0.363363	1.17428847697191e-12	TRUE			tauro-beta-muricholate	rs10808111	7	99070884	A	10	98838805	100072772	0.316	6.725e-14	rs45446698	3.282e-49	33983	Lipid	Primary Bile Acid Metabolism	0.562	0.084	1.569e-11	PTCD1:ATP5J2-PTCD1	TRUE
N-acetylkynurenine (2)	rs4852930	2:73688318	C	2	73511262	74120785	-0.709247	1.61895e-34	rs60762909	1.44134e-68	48757	Amino Acid	Tryptophan Metabolism	HMDB0240342	-0.283	0.024	5.121e-33	TRUE	ALMS1	-0.709641	2.05306106569221e-34	TRUE			glyco-beta-muricholate**	rs10808112	7	99070988	T	10	98838805	100072772	0.319	5.049e-19	rs45446698	3.282e-49	62066	Lipid	Primary Bile Acid Metabolism	0.533	0.123	6.255e-06	PTCD1:ATP5J2-PTCD1	TRUE
N2-acetyl,N6,N6-dimethyllysine	rs4852930	2:73688318	C	2	73511262	74120785	-0.489511	1.96773e-11	rs60762909	1.44134e-68	63254	Amino Acid	Lysine Metabolism	-	0.023	0.016	0.1582	FALSE	ALMS1	0.775811	0.196852948613505	FALSE			tauro-beta-muricholate	rs10808112	7	99070988	T	10	98838805	100072772	0.317	2.253e-14	rs45446698	3.282e-49	33983	Lipid	Primary Bile Acid Metabolism	0.541	0.083	3.547e-11	PTCD1:ATP5J2-PTCD1	TRUE
[truncated: 15,712 more rows]
