# Supplementary material for: Genome-wide association studies of missing metabolite measures from two population-based studies
Source: Genome Biol. 2026 Jul 10;27:220. doi: 10.1186/s13059-026-04132-9 (PMC13352909; doi:10.1186/s13059-026-04132-9)
Supplement: Supplementary file 4 — Additional file 4: Table S3. SNP*SNP interaction analyses using EasyStrata [file 13059_2026_4132_MOESM4_ESM.xlsx]

## Sheet: Table S3
SNP*SNP interaction using EasyStrata: A1_RS = Risk allele in the Rhineland study, A2_RS = Other allele in the Rhineland study, Beta_RS = Effect size in the Rhineland study, SE_RS = Standard error in the Rhineland study, P_RS = P value of the SNP in the Rhineland study, N_RS = Sample size in the Rhineland study, A1_NEO = Risk allele in the NEO study, A2_NEO = Other allele in the NEO study, Beta_NE…
Metabolite	Chromosome	Position	A1_RS	A2_RS	BETA_RS	SE_RS	P_RS	N_RS	A1_NEO	A2_NEO	BETA_NEO	SE_NEO	P_NEO	N_NEO	P.Interaction	Metabolite
X-21845	7	29509265	G	A	-0.1437	0.08107	0.07638	4165	G	A	1.246	0.2415	1.6e-08	594	4.89e-08	47022
X-21851	9	18289897	G	T	-0.8103	0.2693	0.002255	888	G	T	1.3	0.2779	2.27e-06	594	4.94e-08	47028
X-12410	16	85115549	G	C	0.04098	0.07972	0.6072	4165	G	C	-1.04	0.1786	3.07e-09	594	3.26e-08	47921
X-12410	16	85115822	T	C	0.04118	0.07975	0.6056	4165	T	C	-1.036	0.1786	3.51e-09	594	3.65e-08	47921
3-hydroxysebacate	1	231532312	A	G	-0.1599	0.0783	0.04114	4165	A	G	1.164	0.2283	3.08e-07	594	4.13e-08	31943
glycerophosphoinositol*	10	7763421	A	G	-0.4628	0.1197	0.0001009	888	A	G	0.6365	0.1565	4.04e-05	594	2.41e-08	47155
nisinate (24:6n3)	7	10271742	G	A	0.1027	0.08275	0.2147	4165	G	A	-1.382	0.2559	1.68e-07	594	3.38e-08	57810
nisinate (24:6n3)	7	10275125	G	A	0.1009	0.08268	0.2225	4165	G	A	-1.379	0.2556	1.74e-07	594	3.61e-08	57810
nisinate (24:6n3)	7	10357744	A	C	0.1427	0.08089	0.07775	4165	A	C	-1.324	0.2565	5.63e-07	594	4.94e-08	57810
3-acetylphenol sulfate	8	29717134	T	C	0.1501	0.06656	0.02409	4165	T	C	-0.7061	0.1394	2.41e-07	594	2.98e-08	48693
3-acetylphenol sulfate	8	29728324	G	C	0.1625	0.06672	0.01488	4165	G	C	-0.682	0.1393	6.29e-07	594	4.56e-08	48693
3-acetylphenol sulfate	8	29728330	G	A	0.1625	0.06672	0.01488	4165	G	A	-0.6802	0.1393	6.76e-07	594	4.87e-08	48693
3-acetylphenol sulfate	8	29731466	G	A	0.126	0.06564	0.05493	4165	G	A	-0.6955	0.1353	1.57e-07	594	4.69e-08	48693
genistein sulfate*	9	32601501	T	C	-0.1965	0.08847	0.02638	4165	T	C	0.9992	0.1999	5.38e-07	594	4.51e-08	62061
genistein sulfate*	9	32613788	A	G	-0.2087	0.08888	0.01887	4165	A	G	1.021	0.2019	3.78e-07	594	2.48e-08	62061
genistein sulfate*	9	32617290	A	C	-0.2662	0.09481	0.004325	4165	A	C	1.037	0.2077	5.6e-07	594	1.14e-08	62061
genistein sulfate*	9	32630472	C	T	-0.2725	0.0885	0.001794	4165	C	T	0.9763	0.2008	1.04e-06	594	1.26e-08	62061
genistein sulfate*	9	32647760	C	G	-0.2638	0.09442	0.004526	4165	C	G	1.055	0.2142	8.09e-07	594	1.76e-08	62061
genistein sulfate*	9	32658293	A	T	-0.2841	0.09312	0.001925	4165	A	T	1.129	0.2178	1.71e-07	594	2.44e-09	62061
genistein sulfate*	9	32664662	A	G	-0.2644	0.09397	0.004248	4165	A	G	1.064	0.2164	8.18e-07	594	1.8e-08	62061
S-allylcysteine	1	88187078	A	G	-0.2199	0.05822	0.0001532	2996	A	G	0.5421	0.126	1.18e-05	594	4.02e-08	43239
solanidine	7	18883237	G	A	-0.1803	0.1445	0.212	4165	G	A	2.051	0.3761	4.99e-08	594	3.06e-08	39788
