# Supplementary material for: Genome-wide association studies of missing metabolite measures from two population-based studies
Source: Genome Biol. 2026 Jul 10;27:220. doi: 10.1186/s13059-026-04132-9 (PMC13352909; doi:10.1186/s13059-026-04132-9)
Supplement: Supplementary file 5 — Additional file 5: Table S4. Frequency of missing metabolites in the NEO study and Rhineland Study [file 13059_2026_4132_MOESM5_ESM.xlsx]

## Sheet: Table S4
Frequencies of missingness across the 224 metabolites in the NEO and Rhineland Study
Metabolite Chemical Name	Super_Pathway	Missing Frequency in NEO (%)	Missing Frequency Rhineland Study (%)
cytidine	Nucleotide	17.68	30.78
4-hydroxyphenylacetate	Amino Acid	16.16	19.66
cotinine	Xenobiotics	77.1	81.73
cytosine	Nucleotide	16.84	36.57
arabinose	Carbohydrate	32.15	43.36
homovanillate (HVA)	Amino Acid	17.34	14.41
sucrose	Carbohydrate	17.51	52.25
5,6-dihydrouracil	Nucleotide	12.46	51.6
chenodeoxycholate	Lipid	15.82	27.25
ursodeoxycholate	Lipid	20.03	18.94
riboflavin (Vitamin B2)	Cofactors and Vitamins	28.28	20.5
corticosterone	Lipid	13.97	10.28
taurodeoxycholate	Lipid	21.21	16.18
xanthosine	Nucleotide	23.4	59.98
xylose	Carbohydrate	32.49	44.13
xanthurenate	Amino Acid	32.66	11.31
5-hydroxylysine	Amino Acid	15.99	12.27
4-acetamidophenylglucuronide	Xenobiotics	78.62	89.2
ibuprofen	Xenobiotics	76.6	88.4
estrone 3-sulfate	Lipid	79.46	61.56
glycodeoxycholate	Lipid	27.61	23.53
taurocholate	Lipid	19.7	11.64
saccharin	Xenobiotics	35.35	32.32
theanine	Xenobiotics	52.36	80.79
galactonate	Carbohydrate	20.03	14.62
O-acetylhomoserine	Amino Acid	21.89	20.31
butyrylglycine	Lipid	45.96	27.27
7-ketodeoxycholate	Lipid	71.89	76.46
glycolithocholate	Lipid	30.47	19.78
5-hydroxyhexanoate	Lipid	17.85	37.45
3-hydroxysebacate	Lipid	10.77	17.14
4-imidazoleacetate	Amino Acid	40.24	59.35
I-urobilinogen	Cofactors and Vitamins	86.87	69.14
2-hydroxyacetaminophen sulfate*	Xenobiotics	61.95	75.7
salicyluric glucuronide*	Xenobiotics	83.16	71.52
N-acetylisoleucine	Amino Acid	23.06	26.97
tauro-beta-muricholate	Lipid	70.03	51.81
hyocholate	Lipid	11.28	13.76
beta-guanidinopropanoate	Xenobiotics	26.6	18.36
hexanoylglycine	Lipid	19.02	17.67
N-acetyl-aspartyl-glutamate (NAAG)	Amino Acid	12.29	49.1
3-methyladipate	Lipid	32.49	21.39
2-ethylphenylsulfate	Xenobiotics	83.5	70.92
malonylcarnitine	Lipid	12.46	43.23
alpha-hydroxycaproate	Lipid	54.38	50.35
chiro-inositol	Lipid	67	64.11
21-hydroxypregnenolone monosulfate (1)	Lipid	60.94	47.41
5alpha-androstan-3alpha,17alpha-diol monosulfate	Lipid	23.4	27.44
5alpha-androstan-3alpha,17beta-diol disulfate	Lipid	40.57	34.79
5alpha-androstan-3alpha,17beta-diol monosulfate (2)	Lipid	36.7	48.09
4-hydroxycoumarin	Xenobiotics	9.43	10.68
4-acetaminophen sulfate	Xenobiotics	52.19	71.26
17alpha-hydroxypregnenolone 3-sulfate	Lipid	31.82	24.42
S-methylmethionine	Amino Acid	16.84	30.44
12,13-DiHOME	Lipid	26.43	10.64
9,10-DiHOME	Lipid	24.75	13.49
hydroxycotinine	Xenobiotics	85.69	87.15
tauroursodeoxycholate	Lipid	85.52	70.66
7-methylurate	Xenobiotics	30.81	40.17
ethyl glucuronide	Xenobiotics	50.17	87.61
solanidine	Xenobiotics	80.13	73.88
isoleucylglycine	Peptide	15.32	27.08
leucylglycine	Peptide	61.78	48.14
L-urobilin	Cofactors and Vitamins	55.22	57.53
valylglycine	Peptide	37.88	42.71
dihydroferulate	Xenobiotics	36.36	49.75
alliin	Xenobiotics	67.68	60.48
indoleacetylglutamine	Amino Acid	25.42	14.07
glycohyocholate	Lipid	28.62	13.04
N-methyltaurine	Amino Acid	54.38	48.09
S-allylcysteine	Xenobiotics	39.73	35.38
N-acetyl-3-methylhistidine*	Amino Acid	58.42	70.16
indolin-2-one	Xenobiotics	18.18	19.52
3b-hydroxy-5-cholenoic acid	Lipid	13.97	12.63
3-methoxytyramine sulfate	Amino Acid	29.97	20.22
N-acetylalliin	Xenobiotics	48.99	47.61
3-(3-hydroxyphenyl)propionate sulfate	Xenobiotics	20.03	17.98
1-oleoyl-GPG (18:1)*	Lipid	23.91	52.48
3-methyl catechol sulfate (2)	Xenobiotics	39.39	49.89
5alpha-pregnan-diol disulfate	Lipid	56.06	40.89
X-12714	Unnamed	81.48	28.84
X-21312	Unnamed	50.84	29.72
X-21410	Unnamed	33.67	10.14
X-16124	Unnamed	11.28	18.2
X-11843	Unnamed	12.96	11.57
X-07765	Unnamed	24.41	29.29
X-12007	Unnamed	14.98	10.2
X-12013	Unnamed	33.5	33.61
X-12407	Unnamed	41.58	45.55
X-12740	Unnamed	29.12	14.45
X-12816	Unnamed	13.97	25.74
X-15220	Unnamed	21.04	57.47
X-16576	Unnamed	14.98	20.57
X-17438	Unnamed	36.03	33.42
X-21661	Unnamed	65.82	52.82
X-21742	Unnamed	24.41	11.21
X-21752	Unnamed	62.96	55.22
X-12126	Unnamed	29.29	42.1
X-21803	Unnamed	61.78	60.89
X-21807	Unnamed	62.63	52.27
X-17348	Unnamed	74.41	63.7
X-21815	Unnamed	45.96	36.28
X-21816	Unnamed	59.09	52.8
X-17367	Unnamed	14.98	11.96
X-17354	Unnamed	25.59	24.06
X-21842	Unnamed	39.23	27.37
X-21845	Unnamed	40.74	33.61
X-21851	Unnamed	69.7	48.76
ferulic acid 4-sulfate	Xenobiotics	66.33	63.05
5alpha-androstan-3alpha,17beta-diol 17-glucuronide	Lipid	55.72	55.75
glycerophosphoinositol*	Lipid	18.69	50.79
X-18345	Unnamed	59.43	31.69
17alpha-hydroxypregnanolone glucuronide	Lipid	44.78	64.64
X-11632	Unnamed	19.02	17.55
X-12027	Unnamed	88.72	75.53
X-12456	Unnamed	56.9	51.98
X-11858	Unnamed	22.9	18.01
X-12261	Unnamed	57.58	54.57
X-12830	Unnamed	32.83	21.39
X-13658	Unnamed	84.34	50.83
X-18899	Unnamed	28.11	14.29
X-19183	Unnamed	57.91	58.63
X-12753	Unnamed	43.94	69.99
X-22509	Unnamed	24.58	22.57
X-22520	Unnamed	69.02	58.27
X-17328	Unnamed	35.02	42.52
X-12221	Unnamed	23.74	37.24
X-12306	Unnamed	10.94	10.78
X-12410	Unnamed	15.66	11.98
X-12543	Unnamed	16.16	35.13
X-12726	Unnamed	32.15	29.34
X-12730	Unnamed	58.59	67.23
X-12731	Unnamed	68.86	47.48
X-12738	Unnamed	38.72	58.13
X-13723	Unnamed	57.91	57.26
X-14082	Unnamed	48.32	34.72
X-16649	Unnamed	36.7	71.96
X-17346	Unnamed	76.43	41.01
X-17655	Unnamed	82.66	73.42
X-17685	Unnamed	23.4	25.35
X-17612	Unnamed	12.29	15.03
N-acetylglucosaminylasparagine	Carbohydrate	20.03	12.39
X-22834	Unnamed	49.83	50.73
pregnanolone/allopregnanolone sulfate	Lipid	53.2	47.54
dopamine 4-sulfate	Amino Acid	15.32	59.98
4-methylguaiacol sulfate	Xenobiotics	11.62	11.19
phenylacetylcarnitine	Peptide	9.43	12.99
N-formylphenylalanine	Amino Acid	37.71	17.58
4-vinylguaiacol sulfate	Xenobiotics	43.27	47.25
propyl 4-hydroxybenzoate sulfate	Xenobiotics	43.77	79.26
acesulfame	Xenobiotics	51.52	73.13
2-acetamidophenol sulfate	Xenobiotics	16.84	13.83
umbelliferone sulfate	Xenobiotics	39.73	37.86
3-acetylphenol sulfate	Xenobiotics	29.63	17.86
eugenol sulfate	Xenobiotics	23.91	17.45
daidzein sulfate (2)	Xenobiotics	83	87.9
vanillic alcohol sulfate	Amino Acid	77.1	57.21
N-acetylkynurenine (2)	Amino Acid	43.43	33.76
1,2,3-benzenetriol sulfate (2)	Xenobiotics	23.74	15.73
isoeugenol sulfate	Xenobiotics	49.83	39.62
X-23583	Unnamed	14.65	40.99
X-23641	Unnamed	20.54	10.73
X-23648	Unnamed	78.45	57.09
X-23655	Unnamed	15.99	27.11
X-23662	Unnamed	50.17	51.6
X-23787	Unnamed	9.93	29.05
X-23974	Unnamed	12.96	12.95
linoleoyl ethanolamide	Lipid	14.81	20.79
X-24418	Unnamed	21.89	17.91
1-linoleoyl-GPA (18:2)*	Lipid	24.07	30.18
X-12111	Unnamed	27.78	47.88
X-24541	Unnamed	64.48	46.06
X-24546	Unnamed	14.31	14.12
5-hydroxyindole sulfate	Amino Acid	45.96	37.24
phenylacetylglutamate	Peptide	19.53	14.89
glycocholate glucuronide (1)	Lipid	79.63	66.75
trans-3,4-methyleneheptanoate	Xenobiotics	33.16	36.6
14-HDoHE/17-HDoHE	Lipid	27.78	30.25
X-24637	Unnamed	77.61	84.58
caffeic acid sulfate	Xenobiotics	63.13	23.43
X-24757	Unnamed	15.49	11.62
docosapentaenoylcarnitine (C22:5n3)*	Lipid	29.29	38.63
2,3-dihydroxy-2-methylbutyrate	Amino Acid	17.85	21.73
heneicosapentaenoate (21:5n3)	Lipid	25.59	35.15
X-24949	Unnamed	28.96	12.89
X-24953	Unnamed	14.48	27.9
1H-indole-7-acetic acid	Xenobiotics	30.64	30.25
nisinate (24:6n3)	Lipid	10.77	32.82
methylnaphthyl sulfate (2)*	Xenobiotics	87.21	76.06
glucuronide of C10H18O2 (1)*	Partially Characterized Molecules	84.85	66.94
glucuronide of C10H18O2 (7)*	Partially Characterized Molecules	47.47	26.67
glucuronide of C10H18O2 (8)*	Partially Characterized Molecules	85.86	70.32
genistein sulfate*	Xenobiotics	86.7	87.54
glyco-beta-muricholate**	Lipid	29.12	16.57
3-hydroxyadipate	Lipid	12.12	22.76
resveratrol sulfate (2)*	Xenobiotics	86.7	51.64
glycine conjugate of C10H12O2*	Partially Characterized Molecules	25.59	35.32
histidine betaine (hercynine)*	Xenobiotics	57.74	65.32
glucuronide of piperine metabolite C17H21NO3 (3)*	Xenobiotics	17.34	28.6
glucuronide of piperine metabolite C17H21NO3 (5)*	Xenobiotics	16.5	25.31
X-25217	Unnamed	56.4	64.53
X-25279	Unnamed	79.12	65.55
lithocholic acid sulfate (2)	Lipid	57.58	41.03
3-hydroxyhippurate sulfate	Xenobiotics	23.23	28.07
(2,4 or 2,5)-dimethylphenol sulfate	Xenobiotics	47.98	40.86
1-carboxyethylisoleucine	Amino Acid	28.28	10.79
1-carboxyethyltyrosine	Amino Acid	64.81	38.44
cholic acid glucuronide	Lipid	39.56	39.88
X-25417	Unnamed	47.64	58.3
4-methylhexanoylglutamine	Lipid	32.66	18.78
X-25433	Unnamed	45.96	38.06
tetrahydrocortisol sulfate (1)	Lipid	57.74	48.49
dihydroferulic acid sulfate	Xenobiotics	59.6	58.56
taurodeoxycholic acid 3-sulfate	Lipid	30.81	21.37
taurochenodeoxycholic acid 3-sulfate	Lipid	24.75	19.04
3-hydroxydodecanedioate*	Lipid	11.95	29.12
X-25503	Unnamed	62.96	84.15
X-25523	Unnamed	85.35	68.84
3-hydroxy-2-methylpyridine sulfate	Xenobiotics	24.58	35.99
5-hydroxy-2-methylpyridine sulfate	Xenobiotics	44.28	68.64
3-hydroxypyridine glucuronide	Xenobiotics	51.35	77.14
N2-acetyl,N6,N6-dimethyllysine	Amino Acid	16.67	13.28
3-decenoylcarnitine	Lipid	19.53	29.2
(2-butoxyethoxy)acetic acid	Xenobiotics	46.8	17.62
