# Supplementary material for: Genome-wide association studies of missing metabolite measures from two population-based studies
Source: Genome Biol. 2026 Jul 10;27:220. doi: 10.1186/s13059-026-04132-9 (PMC13352909; doi:10.1186/s13059-026-04132-9)
Supplement: Supplementary file 6 — Additional file 6: Table S5. Overall SNPs in linkage disequilibrium with lead SNPs identified in meta-analysis [file 13059_2026_4132_MOESM6_ESM.xlsx]

## Sheet: Table_S5
GWAS meta-analysis results and overall SNPs in LD with lead SNPs in meta-analysis r2: r2 between the genome-wide significant SNPs that are in relatively high linkage disequilibrium (LD) with the lead SNP; CADD: deleterious measure of a SNP. CADD>=12.37 suggests that a SNP is deleterious; RDB: regulome database score to indicate whether a SNP has a regulatory function.
Metabolite name	Associated SNP	Chr:Pos:A1:A2	A1 allele frequency	Beta META (SE)	P value META	Indipendent significant SNP	r2	Nearest gene	Function	CADD	RDB	Previously reported trait (PMID)	Compound_id	Super pathway	Sub pathway	HMDB
3-hydroxysebacate	rs145230871	47261936:T:C	0.1204	-0,5422 (0,0822)	4.329e-11	rs1126742	0.635276	CYP4B1	intergenic	0.039	6	10-undecenoate (28263315)	31943	Lipid	Fatty Acid, Monohydroxy	HMDB0000350
3-hydroxysebacate	rs4560983	47262777:C:T	0.1206	-0,5414 (0,0821)	4.289e-11	rs1126742	0.635276	CYP4B1	intergenic	2.625	6	10-undecenoate (28263315)	31943	Lipid	Fatty Acid, Monohydroxy	HMDB0000350
3-hydroxysebacate	rs1572603	47272403:A:G	0.1193	-0,5328 (0,0822)	9.275e-11	rs1126742	0.663702	CYP4B1	intronic	9.37	4	10-undecenoate (28263315)	31943	Lipid	Fatty Acid, Monohydroxy	HMDB0000350
3-hydroxysebacate	rs3820080	47281535:C:T	0.1275	-0,5178 (0,0803)	1.145e-10	rs1126742	0.821556	CYP4B1	intronic	7.072	-	10-undecenoate (28263315)	31943	Lipid	Fatty Acid, Monohydroxy	HMDB0000350
3-hydroxysebacate	rs3766197	47281827:T:C	0.1275	-0,5179 (0,0803)	1.142e-10	rs1126742	0.821556	CYP4B1	intronic	0.051	-	Serum ratio of (10-undecenoate (11:1n1))/(myristate (14:0)) (21886157)	31943	Lipid	Fatty Acid, Monohydroxy	HMDB0000350
3-hydroxysebacate	rs9429103	47331191:A:G	0.126	-0,5254 (0,0807)	7.395e-11	rs1126742	0.82876	CYP4Z2P	ncRNA_intronic	0.933	7	10-undecenoate (28263315)	31943	Lipid	Fatty Acid, Monohydroxy	HMDB0000350
3-hydroxysebacate	rs6678639	47331966:G:A	0.1277	-0,5252 (0,08)	5.249e-11	rs1126742	0.913127	CYP4Z2P	ncRNA_intronic	1.511	6	10-undecenoate (28263315)	31943	Lipid	Fatty Acid, Monohydroxy	HMDB0000350
3-hydroxysebacate	rs12095130	47345926:A:T	0.1281	-0,5258 (0,0799)	4.658e-11	rs1126742	0.920917	CYP4Z2P	ncRNA_intronic	0.789	6	10-undecenoate (28263315)	31943	Lipid	Fatty Acid, Monohydroxy	HMDB0000350
3-hydroxysebacate	rs6663730	47347425:C:A	0.128	-0,5243 (0,08)	5.629e-11	rs1126742	0.913229	CYP4Z2P	ncRNA_intronic	1.414	6	10-undecenoate (28263315)	31943	Lipid	Fatty Acid, Monohydroxy	HMDB0000350
3-hydroxysebacate	rs6663731	47347427:T:A	0.128	-0,5242 (0,08)	5.64e-11	rs1126742	0.913229	CYP4Z2P	ncRNA_intronic	1.54	6	10-undecenoate (28263315)	31943	Lipid	Fatty Acid, Monohydroxy	HMDB0000350
3-hydroxysebacate	rs59428107	47364062:G:C	0.1284	-0,5214 (0,0797)	6.034e-11	rs1126742	0.936414	CYP4Z2P	ncRNA_intronic	5.365	5	10-undecenoate (28263315)	31943	Lipid	Fatty Acid, Monohydroxy	HMDB0000350
3-hydroxysebacate	rs28597732	47365292:A:G	0.125	-0,5197 (0,0803)	9.586e-11	rs1126742	0.858052	CYP4Z2P	ncRNA_intronic	2.493	6	10-undecenoate (28263315)	31943	Lipid	Fatty Acid, Monohydroxy	HMDB0000350
3-hydroxysebacate	rs11807217	47371118:G:C	0.1243	-0,5253 (0,0802)	5.88e-11	rs1126742	0.897706	CYP4Z2P	intergenic	0.94	7	10-undecenoate (28263315)	31943	Lipid	Fatty Acid, Monohydroxy	HMDB0000350
3-hydroxysebacate	rs6687264	47374039:C:T	0.1243	-0,5265 (0,0802)	5.268e-11	rs1126742	0.882542	CYP4Z2P	intergenic	3.419	5	10-undecenoate (28263315)	31943	Lipid	Fatty Acid, Monohydroxy	HMDB0000350
3-hydroxysebacate	rs6672252	47374259:T:C	0.1243	-0,5249 (0,0802)	6.063e-11	rs1126742	0.897706	CYP4Z2P	intergenic	11.56	7	10-undecenoate (28263315)	31943	Lipid	Fatty Acid, Monohydroxy	HMDB0000350
3-hydroxysebacate	rs4507958	47383041:T:A	0.1303	-0,5095 (0,0793)	1.302e-10	rs1126742	0.90504	CYP4A11	intergenic	1.227	6	10-undecenoate (28263315)	31943	Lipid	Fatty Acid, Monohydroxy	HMDB0000350
3-hydroxysebacate	rs11211394	47383352:C:T	0.1286	-0,5216 (0,0795)	5.286e-11	rs1126742	0.936414	CYP4A11	intergenic	1.849	6	10-undecenoate (28263315)	31943	Lipid	Fatty Acid, Monohydroxy	HMDB0000350
3-hydroxysebacate	rs10890426	47385304:T:G	0.1265	-0,5184 (0,0797)	7.942e-11	rs1126742	0.865675	CYP4A11	intergenic	0.768	7	10-undecenoate (28263315)	31943	Lipid	Fatty Acid, Monohydroxy	HMDB0000350
3-hydroxysebacate	rs10890427	47385518:T:C	0.1243	-0,5249 (0,0802)	6.065e-11	rs1126742	0.897706	CYP4A11	intergenic	0.592	6	10-undecenoate (28263315)	31943	Lipid	Fatty Acid, Monohydroxy	HMDB0000350
3-hydroxysebacate	rs111790575	47386549:G:A	0.8735	0,5185 (0,0797)	7.918e-11	rs1126742	0.865675	CYP4A11	intergenic	1.643	7	10-undecenoate (28263315)	31943	Lipid	Fatty Acid, Monohydroxy	HMDB0000350
3-hydroxysebacate	rs12132488	47389613:C:T	0.8691	0,5157 (0,079)	6.698e-11	rs1126742	0.90504	CYP4A11	intergenic	6.997	6	10-undecenoate (28263315)	31943	Lipid	Fatty Acid, Monohydroxy	HMDB0000350
3-hydroxysebacate	rs12080585	47390015:G:T	0.1286	-0,5215 (0,0795)	5.302e-11	rs1126742	0.936414	CYP4A11	intergenic	3.176	7	10-undecenoate (28263315)	31943	Lipid	Fatty Acid, Monohydroxy	HMDB0000350
3-hydroxysebacate	rs11211401	47390848:T:G	0.1245	-0,524 (0,0803)	6.603e-11	rs1126742	0.889778	CYP4A11	intergenic	0.993	7	10-undecenoate (28263315)	31943	Lipid	Fatty Acid, Monohydroxy	HMDB0000350
3-hydroxysebacate	rs11211402	47392054:T:C	0.8736	0,5188 (0,0797)	7.612e-11	rs1126742	0.865675	CYP4A11	intergenic	0.092	6	10-undecenoate (28263315)	31943	Lipid	Fatty Acid, Monohydroxy	HMDB0000350
3-hydroxysebacate	rs11211403	47392855:T:G	0.8735	0,5185 (0,0797)	7.825e-11	rs1126742	0.858052	CYP4A11	intergenic	0.938	6	10-undecenoate (28263315)	31943	Lipid	Fatty Acid, Monohydroxy	HMDB0000350
3-hydroxysebacate	rs4491016	47394096:A:G	0.1245	-0,5251 (0,08)	5.258e-11	rs1126742	0.890104	CYP4A11	downstream	0.328	7	10-undecenoate (28263315)	31943	Lipid	Fatty Acid, Monohydroxy	HMDB0000350
3-hydroxysebacate	rs9333029	47396162:G:A	0.1286	-0,5213 (0,0795)	5.428e-11	rs1126742	0.928645	CYP4A11	intronic	2.891	5	10-undecenoate (28263315)	31943	Lipid	Fatty Acid, Monohydroxy	HMDB0000350
3-hydroxysebacate	rs9333027	47396501:C:G	0.1286	-0,5215 (0,0795)	5.305e-11	rs1126742	0.928645	CYP4A11	intronic	0.233	6	10-undecenoate (28263315)	31943	Lipid	Fatty Acid, Monohydroxy	HMDB0000350
3-hydroxysebacate	rs4660979	47397089:T:C	0.1243	-0,5249 (0,0802)	6.055e-11	rs1126742	0.890104	CYP4A11	intronic	0.286	4	10-undecenoate (28263315)	31943	Lipid	Fatty Acid, Monohydroxy	HMDB0000350
3-hydroxysebacate	rs148556935	47398228:A:G	0.1288	-0,5195 (0,0794)	6.037e-11	rs1126742	0.928645	CYP4A11	UTR3	6.636	7	10-undecenoate (28263315)	31943	Lipid	Fatty Acid, Monohydroxy	HMDB0000350
3-hydroxysebacate	rs1126742	47398496:G:A	0.1361	-0,5556 (0,078)	1.085e-12	rs1126742	1	CYP4A11	exonic	14.47	-	10-undecenoate (28263315)	31943	Lipid	Fatty Acid, Monohydroxy	HMDB0000350
3-hydroxysebacate	rs4660980	47399497:C:T	0.1288	-0,5199 (0,0795)	6.093e-11	rs1126742	0.936414	CYP4A11	intronic	0.155	6	10-undecenoate (28263315)	31943	Lipid	Fatty Acid, Monohydroxy	HMDB0000350
3-hydroxysebacate	rs150932197	47401023:C:T	0.1285	-0,5205 (0,0795)	5.927e-11	rs1126742	0.936414	CYP4A11	intronic	0.467	5	10-undecenoate (28263315)	31943	Lipid	Fatty Acid, Monohydroxy	HMDB0000350
3-hydroxysebacate	rs9332998	47404186:C:T	0.1285	-0,5139 (0,0794)	9.871e-11	rs1126742	0.936414	CYP4A11	intronic	5.949	-	Serum concentration of 10-undecenoate (11:1n1) (21886157)	31943	Lipid	Fatty Acid, Monohydroxy	HMDB0000350
3-hydroxysebacate	rs57791728	47409419:T:C	0.1241	-0,5197 (0,0803)	9.784e-11	rs1126742	0.897706	CYP4A11	intergenic	1.117	6	10-undecenoate (28263315)	31943	Lipid	Fatty Acid, Monohydroxy	HMDB0000350
3-hydroxysebacate	rs57025390	47412477:G:C	0.1287	-0,5153 (0,0796)	9.471e-11	rs1126742	0.928645	CYP4A11	intergenic	0.737	6	10-undecenoate (28263315)	31943	Lipid	Fatty Acid, Monohydroxy	HMDB0000350
3-decenoylcarnitine	rs147319315	75941778:A:G	0.0132	-1,5646 (0,2335)	2.086e-11	rs147319315	1	SLC44A5	intronic	0.499	7	Cis-4-decenoylcarnitine (28263315)	63361	Lipid	Fatty Acid Metabolism (Acyl Carnitine, Monounsaturated)	-
3-decenoylcarnitine	rs17304141	76094078:G:T	0.0312	-1,0432 (0,1399)	8.8e-14	rs17304141	1	RP4-595K12.2	intergenic	12.44	6	Decenoylcarnitine (26068415)	63361	Lipid	Fatty Acid Metabolism (Acyl Carnitine, Monounsaturated)	-
3-decenoylcarnitine	rs78355731	76098743:G:A	0.3018	-0,3721 (0,0551)	1.429e-11	rs12118229	0.910512	RP4-595K12.2	intergenic	6.556	6	Cis-4-decenoylcarnitine (28263315)	63361	Lipid	Fatty Acid Metabolism (Acyl Carnitine, Monounsaturated)	-
3-decenoylcarnitine	rs111334828	76098889:G:C	0.3019	-0,3724 (0,0551)	1.377e-11	rs12118229	0.910512	RP4-595K12.2	intergenic	1.872	6	Cis-4-decenoylcarnitine (28263315)	63361	Lipid	Fatty Acid Metabolism (Acyl Carnitine, Monounsaturated)	-
3-decenoylcarnitine	rs814863	76099720:A:G	0.1053	-0,617 (0,0883)	2.75e-12	rs814863	1	RP4-595K12.2	intergenic	0.658	6	Decanoylcarnitine (28263315)	63361	Lipid	Fatty Acid Metabolism (Acyl Carnitine, Monounsaturated)	-
3-decenoylcarnitine	rs185190706	76100546:C:G	0.3017	-0,3735 (0,0551)	1.213e-11	rs12118229	0.910512	RP4-595K12.2	intergenic	0.578	7	Cis-4-decenoylcarnitine (28263315)	63361	Lipid	Fatty Acid Metabolism (Acyl Carnitine, Monounsaturated)	-
3-decenoylcarnitine	rs77733234	76101655:T:A	0.3012	-0,3786 (0,0551)	6.496e-12	rs12118229	0.919174	RP4-595K12.2	intergenic	2.488	7	Cis-4-decenoylcarnitine (28263315)	63361	Lipid	Fatty Acid Metabolism (Acyl Carnitine, Monounsaturated)	-
3-decenoylcarnitine	rs12144212	76101921:C:T	0.2049	0,7289 (0,0709)	8.72e-25	rs8763	0.980628	RP4-595K12.2	intergenic	8.416	6	Cis-4-decenoylcarnitine (28263315)	63361	Lipid	Fatty Acid Metabolism (Acyl Carnitine, Monounsaturated)	-
3-decenoylcarnitine	rs211723	76103030:T:C	0.7037	-0,7759 (0,0611)	5.822e-37	rs211710	0.975205	RP4-595K12.2	intergenic	1.846	7	Caprylate (28263315)	63361	Lipid	Fatty Acid Metabolism (Acyl Carnitine, Monounsaturated)	-
3-decenoylcarnitine	rs12145550	76103757:C:T	0.2052	0,7301 (0,0709)	6.971e-25	rs8763	0.974124	RP4-595K12.2	intergenic	5.709	6	Cis-4-decenoylcarnitine (28263315)	63361	Lipid	Fatty Acid Metabolism (Acyl Carnitine, Monounsaturated)	-
3-decenoylcarnitine	rs11589276	76105545:A:G	0.3014	-0,3785 (0,0551)	6.469e-12	rs12118229	0.923053	RP4-595K12.2	intergenic	0.202	5	Cis-4-decenoylcarnitine (28263315)	63361	Lipid	Fatty Acid Metabolism (Acyl Carnitine, Monounsaturated)	-
3-decenoylcarnitine	rs211718	76106675:C:T	0.6985	-0,7683 (0,0608)	1.304e-36	rs211710	0.951338	RP4-595K12.2	downstream	1.471	6	Decanoylcarnitine (26068415)	63361	Lipid	Fatty Acid Metabolism (Acyl Carnitine, Monounsaturated)	-
3-decenoylcarnitine	rs380075	76106961:A:T	0.7013	-0,7684 (0,0643)	6.032e-33	rs211710	0.956093	RP4-595K12.2	downstream	4.149	6	Caprylate (28263315)	63361	Lipid	Fatty Acid Metabolism (Acyl Carnitine, Monounsaturated)	-
3-decenoylcarnitine	rs385897	76106962:C:T	0.7013	-0,7684 (0,0643)	6.032e-33	rs211710	0.956093	RP4-595K12.2	downstream	5.343	7	Caprylate (28263315)	63361	Lipid	Fatty Acid Metabolism (Acyl Carnitine, Monounsaturated)	-
3-decenoylcarnitine	rs211717	76106969:A:G	0.6989	-0,7687 (0,0608)	1.316e-36	rs211710	0.956093	RP4-595K12.2	downstream	5.391	7	Caprylate (28263315)	63361	Lipid	Fatty Acid Metabolism (Acyl Carnitine, Monounsaturated)	-
3-decenoylcarnitine	rs211710	76109038:A:G	0.7041	-0,7772 (0,0612)	5.372e-37	rs211710	1	RP4-595K12.2	intergenic	1.598	6	Caprylate (28263315)	63361	Lipid	Fatty Acid Metabolism (Acyl Carnitine, Monounsaturated)	-
3-decenoylcarnitine	rs663565	76111709:T:G	0.1104	-0,5925 (0,0872)	1.066e-11	rs814863	0.933245	RP4-595K12.2	intergenic	0.879	-	Hexanoylcarnitine (28263315)	63361	Lipid	Fatty Acid Metabolism (Acyl Carnitine, Monounsaturated)	-
3-decenoylcarnitine	rs11576534	76112751:T:C	0.3017	-0,3781 (0,0551)	6.585e-12	rs12118229	0.919174	RP4-595K12.2	intergenic	1.851	5	Cis-4-decenoylcarnitine (28263315)	63361	Lipid	Fatty Acid Metabolism (Acyl Carnitine, Monounsaturated)	-
3-decenoylcarnitine	rs437298	76113770:C:T	0.7037	-0,7749 (0,0611)	7.247e-37	rs211710	0.980113	RP4-595K12.2	intergenic	2.114	6	Caprylate (28263315)	63361	Lipid	Fatty Acid Metabolism (Acyl Carnitine, Monounsaturated)	-
3-decenoylcarnitine	rs448710	76116554:C:T	0.6986	-0,7681 (0,0608)	1.374e-36	rs211710	0.956093	RP4-595K12.2	intergenic	3.616	7	Caprylate (28263315)	63361	Lipid	Fatty Acid Metabolism (Acyl Carnitine, Monounsaturated)	-
3-decenoylcarnitine	rs74088954	76117012:A:T	0.0273	-0,933 (0,1458)	1.561e-10	rs60219146	1	RP4-595K12.2	intergenic	2.345	7	-	63361	Lipid	Fatty Acid Metabolism (Acyl Carnitine, Monounsaturated)	-
3-decenoylcarnitine	rs139653127	76117170:G:A	0.0273	-0,9331 (0,1458)	1.557e-10	rs60219146	1	RP4-595K12.2	intergenic	1.335	6	-	63361	Lipid	Fatty Acid Metabolism (Acyl Carnitine, Monounsaturated)	-
3-decenoylcarnitine	rs6675076	76118503:C:A	0.3017	-0,3771 (0,055)	7.219e-12	rs12118229	0.919174	RP4-595K12.2	intergenic	1.216	6	Cis-4-decenoylcarnitine (28263315)	63361	Lipid	Fatty Acid Metabolism (Acyl Carnitine, Monounsaturated)	-
3-decenoylcarnitine	rs74088959	76118716:T:G	0.0273	-0,9335 (0,1458)	1.508e-10	rs60219146	1	RP4-595K12.2	intergenic	2.245	6	-	63361	Lipid	Fatty Acid Metabolism (Acyl Carnitine, Monounsaturated)	-
3-decenoylcarnitine	rs416420	76119028:G:A	0.6986	-0,7681 (0,0608)	1.367e-36	rs211710	0.956093	RP4-595K12.2	intergenic	0.642	7	Caprylate (28263315)	63361	Lipid	Fatty Acid Metabolism (Acyl Carnitine, Monounsaturated)	-
3-decenoylcarnitine	rs435039	76119070:G:T	0.7037	-0,775 (0,0611)	7.227e-37	rs211710	0.980113	RP4-595K12.2	intergenic	3.856	5	Caprylate (28263315)	63361	Lipid	Fatty Acid Metabolism (Acyl Carnitine, Monounsaturated)	-
3-decenoylcarnitine	rs74088960	76119838:C:T	0.0273	-0,9338 (0,1457)	1.481e-10	rs60219146	1	RP4-595K12.2	intergenic	0.357	6	-	63361	Lipid	Fatty Acid Metabolism (Acyl Carnitine, Monounsaturated)	-
3-decenoylcarnitine	rs441109	76120430:G:T	0.7037	-0,775 (0,0611)	7.219e-37	rs211710	0.980113	RP4-595K12.2	intergenic	3.502	-	Caprylate (28263315)	63361	Lipid	Fatty Acid Metabolism (Acyl Carnitine, Monounsaturated)	-
3-decenoylcarnitine	rs11163904	76121208:T:C	0.3018	-0,3763 (0,055)	7.867e-12	rs12118229	0.914832	RP4-595K12.2	intergenic	0.537	7	C16:1-OH / C6(C4:1-DC) (20037589)	63361	Lipid	Fatty Acid Metabolism (Acyl Carnitine, Monounsaturated)	-
3-decenoylcarnitine	rs76321824	76122467:T:C	0.0273	-0,934 (0,1457)	1.462e-10	rs60219146	1	RP4-595K12.2	intergenic	1.545	6	-	63361	Lipid	Fatty Acid Metabolism (Acyl Carnitine, Monounsaturated)	-
3-decenoylcarnitine	rs11579086	76122704:T:C	0.3016	-0,3763 (0,055)	8.046e-12	rs12118229	0.914098	RP4-595K12.2	intergenic	2.128	6	Cis-4-decenoylcarnitine (28263315)	63361	Lipid	Fatty Acid Metabolism (Acyl Carnitine, Monounsaturated)	-
3-decenoylcarnitine	rs6672180	76123973:G:C	0.3014	0,7681 (0,0608)	1.37e-36	rs211710	0.956093	RP4-595K12.2	intergenic	2.731	7	Caprylate (28263315)	63361	Lipid	Fatty Acid Metabolism (Acyl Carnitine, Monounsaturated)	-
3-decenoylcarnitine	rs77208152	76124255:C:T	0.3017	-0,3767 (0,055)	7.567e-12	rs12118229	0.919174	RP4-595K12.2	intergenic	11.83	7	Cis-4-decenoylcarnitine (28263315)	63361	Lipid	Fatty Acid Metabolism (Acyl Carnitine, Monounsaturated)	-
3-decenoylcarnitine	rs11801414	76124517:A:G	0.3017	-0,3767 (0,055)	7.567e-12	rs12118229	0.919174	RP4-595K12.2	intergenic	7.928	6	Cis-4-decenoylcarnitine (28263315)	63361	Lipid	Fatty Acid Metabolism (Acyl Carnitine, Monounsaturated)	-
3-decenoylcarnitine	rs11802717	76124648:T:C	0.3017	-0,3767 (0,055)	7.567e-12	rs12118229	0.919174	RP4-595K12.2	intergenic	12.59	7	Cis-4-decenoylcarnitine (28263315)	63361	Lipid	Fatty Acid Metabolism (Acyl Carnitine, Monounsaturated)	-
3-decenoylcarnitine	rs4549990	76125075:G:A	0.3053	-0,3744 (0,0582)	1.25e-10	rs12118229	0.919174	RP4-595K12.2	intergenic	1.417	6	Cis-4-decenoylcarnitine (28263315)	63361	Lipid	Fatty Acid Metabolism (Acyl Carnitine, Monounsaturated)	-
3-decenoylcarnitine	rs1412717	76125471:T:C	0.3017	-0,3767 (0,055)	7.576e-12	rs12118229	0.919174	RP4-595K12.2	intergenic	7.053	-	Cis-4-decenoylcarnitine (28263315)	63361	Lipid	Fatty Acid Metabolism (Acyl Carnitine, Monounsaturated)	-
3-decenoylcarnitine	rs60554887	76125931:T:C	0.0273	-0,9341 (0,1457)	1.449e-10	rs60219146	1	RP4-595K12.2	intergenic	7.84	7	-	63361	Lipid	Fatty Acid Metabolism (Acyl Carnitine, Monounsaturated)	-
3-decenoylcarnitine	rs12129523	76129223:A:C	0.3018	-0,3761 (0,055)	8.242e-12	rs12118229	0.914832	RP4-595K12.2	intergenic	0.127	6	Decanoylcarnitine (26068415)	63361	Lipid	Fatty Acid Metabolism (Acyl Carnitine, Monounsaturated)	-
3-decenoylcarnitine	rs11163915	76130199:T:C	0.3017	-0,3767 (0,055)	7.564e-12	rs12118229	0.919174	RP4-595K12.2	intergenic	12.32	6	Decanoylcarnitine (26068415)	63361	Lipid	Fatty Acid Metabolism (Acyl Carnitine, Monounsaturated)	-
3-decenoylcarnitine	rs57249318	76130493:A:C	0.3017	-0,3767 (0,055)	7.57e-12	rs12118229	0.919174	RP4-595K12.2	intergenic	6.185	6	Cis-4-decenoylcarnitine (28263315)	63361	Lipid	Fatty Acid Metabolism (Acyl Carnitine, Monounsaturated)	-
3-decenoylcarnitine	rs12125933	76130920:T:C	0.3017	-0,3767 (0,055)	7.611e-12	rs12118229	0.923053	RP4-595K12.2	intergenic	0.108	7	Cis-4-decenoylcarnitine (28263315)	63361	Lipid	Fatty Acid Metabolism (Acyl Carnitine, Monounsaturated)	-
3-decenoylcarnitine	rs79447649	76131069:A:G	0.0273	-0,9342 (0,1457)	1.438e-10	rs60219146	1	RP4-595K12.2	intergenic	4.815	7	-	63361	Lipid	Fatty Acid Metabolism (Acyl Carnitine, Monounsaturated)	-
3-decenoylcarnitine	rs4949872	76131392:G:C	0.2963	0,7752 (0,0611)	6.959e-37	rs211710	0.980113	RP4-595K12.2	intergenic	2.075	6	Caprylate (28263315)	63361	Lipid	Fatty Acid Metabolism (Acyl Carnitine, Monounsaturated)	-
3-decenoylcarnitine	rs12126155	76131555:G:C	0.3017	-0,3767 (0,055)	7.556e-12	rs12118229	0.923053	RP4-595K12.2	intergenic	7	7	Decanoylcarnitine (26068415)	63361	Lipid	Fatty Acid Metabolism (Acyl Carnitine, Monounsaturated)	-
3-decenoylcarnitine	rs11163924	76132070:A:C	0.2963	0,7753 (0,0611)	6.866e-37	rs211710	0.980113	RP4-595K12.2	intergenic	0.582	6	Decanoylcarnitine (26068415)	63361	Lipid	Fatty Acid Metabolism (Acyl Carnitine, Monounsaturated)	-
3-decenoylcarnitine	rs60378926	76133254:G:A	0.2963	0,7753 (0,0611)	6.866e-37	rs211710	0.980113	RP4-595K12.2	intergenic	1.23	6	Caprylate (28263315)	63361	Lipid	Fatty Acid Metabolism (Acyl Carnitine, Monounsaturated)	-
3-decenoylcarnitine	rs7549167	76134258:C:T	0.3014	0,7681 (0,0608)	1.367e-36	rs211710	0.956093	RP4-595K12.2	intergenic	8.211	7	Caprylate (28263315)	63361	Lipid	Fatty Acid Metabolism (Acyl Carnitine, Monounsaturated)	-
3-decenoylcarnitine	rs138345470	76134459:A:C	0.0273	-0,9344 (0,1457)	1.421e-10	rs60219146	1	RP4-595K12.2	intergenic	1.376	6	-	63361	Lipid	Fatty Acid Metabolism (Acyl Carnitine, Monounsaturated)	-
3-decenoylcarnitine	rs17585530	76134990:A:G	0.3017	-0,3767 (0,055)	7.567e-12	rs12118229	0.923053	RP4-595K12.2	intergenic	0.948	7	Decanoylcarnitine (26068415)	63361	Lipid	Fatty Acid Metabolism (Acyl Carnitine, Monounsaturated)	-
3-decenoylcarnitine	rs60630670	76135750:A:G	0.0273	-0,9343 (0,1457)	1.423e-10	rs60219146	1	RP4-595K12.2	intergenic	0.638	6	-	63361	Lipid	Fatty Acid Metabolism (Acyl Carnitine, Monounsaturated)	-
3-decenoylcarnitine	rs7552404	76135946:G:A	0.3018	0,7671 (0,0608)	1.578e-36	rs211710	0.956093	RP4-595K12.2	intergenic	0.717	6	Decanoylcarnitine (26068415)	63361	Lipid	Fatty Acid Metabolism (Acyl Carnitine, Monounsaturated)	-
3-decenoylcarnitine	rs12132750	76136222:G:A	0.3017	-0,3767 (0,055)	7.565e-12	rs12118229	0.919174	RP4-595K12.2	intergenic	13.72	6	Cis-4-decenoylcarnitine (28263315)	63361	Lipid	Fatty Acid Metabolism (Acyl Carnitine, Monounsaturated)	-
3-decenoylcarnitine	rs12131344	76136437:T:C	0.3022	-0,3765 (0,055)	7.906e-12	rs12118229	0.914832	RP4-595K12.2	intergenic	0.319	6	Decanoylcarnitine (26068415)	63361	Lipid	Fatty Acid Metabolism (Acyl Carnitine, Monounsaturated)	-
3-decenoylcarnitine	rs56069207	76137269:G:A	0.0273	-0,9344 (0,1457)	1.413e-10	rs60219146	1	RP4-595K12.2	intergenic	2.301	7	-	63361	Lipid	Fatty Acid Metabolism (Acyl Carnitine, Monounsaturated)	-
3-decenoylcarnitine	rs12134854	76137606:C:T	0.3019	0,7695 (0,0608)	1.014e-36	rs211710	0.946609	RP4-595K12.2	intergenic	1.237	5	Decenoylcarnitine (26068415)	63361	Lipid	Fatty Acid Metabolism (Acyl Carnitine, Monounsaturated)	-
3-decenoylcarnitine	rs199831579	76137740:C:A	0.3045	-0,3767 (0,0583)	1.068e-10	rs12118229	0.919174	RP4-595K12.2	intergenic	10.08	6	Cis-4-decenoylcarnitine (28263315)	63361	Lipid	Fatty Acid Metabolism (Acyl Carnitine, Monounsaturated)	-
3-decenoylcarnitine	rs12132503	76137762:G:C	0.3017	-0,3767 (0,055)	7.562e-12	rs12118229	0.919174	RP4-595K12.2	intergenic	7.203	7	Cis-4-decenoylcarnitine (28263315)	63361	Lipid	Fatty Acid Metabolism (Acyl Carnitine, Monounsaturated)	-
3-decenoylcarnitine	rs78106188	76137836:G:A	0.3017	-0,3767 (0,055)	7.56e-12	rs12118229	0.919174	RP4-595K12.2	intergenic	0.303	5	Cis-4-decenoylcarnitine (28263315)	63361	Lipid	Fatty Acid Metabolism (Acyl Carnitine, Monounsaturated)	-
3-decenoylcarnitine	rs12131493	76139172:A:G	0.3002	-0,3754 (0,0552)	1.054e-11	rs12118229	0.914622	RP4-595K12.2	intergenic	0.165	5	Cis-4-decenoylcarnitine (28263315)	63361	Lipid	Fatty Acid Metabolism (Acyl Carnitine, Monounsaturated)	-
3-decenoylcarnitine	rs7548962	76139266:A:G	0.3014	0,7683 (0,0608)	1.337e-36	rs211710	0.956093	RP4-595K12.2	intergenic	2.84	6	Caprylate (28263315)	63361	Lipid	Fatty Acid Metabolism (Acyl Carnitine, Monounsaturated)	-
3-decenoylcarnitine	rs6593585	76140273:A:G	0.3013	0,7681 (0,0608)	1.398e-36	rs211710	0.956093	RP4-595K12.2	intergenic	0.82	7	Caprylate (28263315)	63361	Lipid	Fatty Acid Metabolism (Acyl Carnitine, Monounsaturated)	-
3-decenoylcarnitine	rs114421765	76141802:T:C	0.302	-0,3751 (0,0551)	9.53e-12	rs12118229	0.915379	RP4-682C21.5	intergenic	4.04	7	Cis-4-decenoylcarnitine (28263315)	63361	Lipid	Fatty Acid Metabolism (Acyl Carnitine, Monounsaturated)	-
3-decenoylcarnitine	rs113734488	76141811:G:A	0.3021	-0,3751 (0,055)	9.532e-12	rs12118229	0.915379	RP4-682C21.5	intergenic	5.11	7	Cis-4-decenoylcarnitine (28263315)	63361	Lipid	Fatty Acid Metabolism (Acyl Carnitine, Monounsaturated)	-
3-decenoylcarnitine	rs2147039	76143166:T:C	0.3019	-0,3766 (0,055)	7.769e-12	rs12118229	0.914832	RP4-682C21.5	intergenic	0.244	5	Cis-4-decenoylcarnitine (28263315)	63361	Lipid	Fatty Acid Metabolism (Acyl Carnitine, Monounsaturated)	-
3-decenoylcarnitine	rs7513363	76143443:G:A	0.3287	0,579 (0,0575)	7.39e-24	rs211710	0.881204	RP4-682C21.5	intergenic	2.432	2c	Caprylate (28263315)	63361	Lipid	Fatty Acid Metabolism (Acyl Carnitine, Monounsaturated)	-
3-decenoylcarnitine	rs7516122	76143458:C:T	0.2962	0,7755 (0,0611)	6.96e-37	rs211710	0.980113	RP4-682C21.5	intergenic	2.938	2c	Caprylate (28263315)	63361	Lipid	Fatty Acid Metabolism (Acyl Carnitine, Monounsaturated)	-
3-decenoylcarnitine	rs12130334	76143753:A:G	0.3017	-0,3767 (0,055)	7.642e-12	rs12118229	0.923053	RP4-682C21.5	intergenic	0.973	4	Cis-4-decenoylcarnitine (28263315)	63361	Lipid	Fatty Acid Metabolism (Acyl Carnitine, Monounsaturated)	-
3-decenoylcarnitine	rs7515955	76143884:T:A	0.327	0,586 (0,0609)	6.256e-22	rs211710	0.881204	RP4-682C21.5	intergenic	1.024	4	Cis-4-decenoylcarnitine (28263315)	63361	Lipid	Fatty Acid Metabolism (Acyl Carnitine, Monounsaturated)	-
3-decenoylcarnitine	rs12134096	76144090:T:C	0.3052	-0,375 (0,0582)	1.171e-10	rs12118229	0.919174	RP4-682C21.5	intergenic	0.494	5	-	63361	Lipid	Fatty Acid Metabolism (Acyl Carnitine, Monounsaturated)	-
3-decenoylcarnitine	rs7518999	76144173:C:T	0.2989	0,7677 (0,0642)	6.322e-33	rs211710	0.956093	RP4-682C21.5	intergenic	1.047	7	Caprylate (28263315)	63361	Lipid	Fatty Acid Metabolism (Acyl Carnitine, Monounsaturated)	-
3-decenoylcarnitine	rs61797307	76144459:T:C	0.2989	0,7677 (0,0642)	6.333e-33	rs211710	0.956093	RP4-682C21.5	intergenic	0.453	7	Caprylate (28263315)	63361	Lipid	Fatty Acid Metabolism (Acyl Carnitine, Monounsaturated)	-
3-decenoylcarnitine	rs7519306	76144505:A:T	0.3053	-0,3744 (0,0582)	1.249e-10	rs12118229	0.919174	RP4-682C21.5	intergenic	0.494	7	Hexanoylcarnitine (28263315)	63361	Lipid	Fatty Acid Metabolism (Acyl Carnitine, Monounsaturated)	-
3-decenoylcarnitine	rs149708706	76144574:G:A	0.3014	0,7681 (0,0608)	1.4e-36	rs211710	0.956093	RP4-682C21.5	intergenic	0.738	6	Caprylate (28263315)	63361	Lipid	Fatty Acid Metabolism (Acyl Carnitine, Monounsaturated)	-
3-decenoylcarnitine	rs7550850	76144948:A:G	0.3061	-0,3776 (0,0582)	8.935e-11	rs12118229	0.914832	RP4-682C21.5	intergenic	0.425	7	Octanoylcarnitine (28263315)	63361	Lipid	Fatty Acid Metabolism (Acyl Carnitine, Monounsaturated)	-
3-decenoylcarnitine	rs368994998	76145274:T:C	0.3044	-0,3738 (0,0582)	1.336e-10	rs12118229	0.914098	RP4-682C21.5	intergenic	0.511	7	Cis-4-decenoylcarnitine (28263315)	63361	Lipid	Fatty Acid Metabolism (Acyl Carnitine, Monounsaturated)	-
3-decenoylcarnitine	rs372446710	76146180:T:C	0.327	0,586 (0,0609)	6.255e-22	rs211710	0.881204	RP4-682C21.5	intergenic	0.66	7	Caprylate (28263315)	63361	Lipid	Fatty Acid Metabolism (Acyl Carnitine, Monounsaturated)	-
3-decenoylcarnitine	rs61797311	76146456:A:C	0.327	0,586 (0,0609)	6.256e-22	rs211710	0.881204	RP4-682C21.5	intergenic	0.579	6	Caprylate (28263315)	63361	Lipid	Fatty Acid Metabolism (Acyl Carnitine, Monounsaturated)	-
3-decenoylcarnitine	rs370540687	76146686:G:A	0.3051	-0,3749 (0,0582)	1.213e-10	rs12118229	0.918483	RP4-682C21.5	intergenic	0.865	7	Cis-4-decenoylcarnitine (28263315)	63361	Lipid	Fatty Acid Metabolism (Acyl Carnitine, Monounsaturated)	-
3-decenoylcarnitine	rs372802678	76146716:C:T	0.3052	-0,373 (0,0582)	1.473e-10	rs12118229	0.914622	RP4-682C21.5	intergenic	0.992	7	Cis-4-decenoylcarnitine (28263315)	63361	Lipid	Fatty Acid Metabolism (Acyl Carnitine, Monounsaturated)	-
3-decenoylcarnitine	rs376844202	76146717:T:G	0.3047	-0,3756 (0,0583)	1.135e-10	rs12118229	0.872583	RP4-682C21.5	intergenic	0.414	7	Cis-4-decenoylcarnitine (28263315)	63361	Lipid	Fatty Acid Metabolism (Acyl Carnitine, Monounsaturated)	-
3-decenoylcarnitine	rs373237743	76147326:A:G	0.2989	0,7677 (0,0642)	6.332e-33	rs211710	0.956093	RP4-682C21.5	intergenic	0.428	7	Caprylate (28263315)	63361	Lipid	Fatty Acid Metabolism (Acyl Carnitine, Monounsaturated)	-
3-decenoylcarnitine	rs370944436	76147410:T:C	0.3053	-0,3744 (0,0582)	1.249e-10	rs12118229	0.919174	RP4-682C21.5	intergenic	0.459	7	Cis-4-decenoylcarnitine (28263315)	63361	Lipid	Fatty Acid Metabolism (Acyl Carnitine, Monounsaturated)	-
3-decenoylcarnitine	rs149237735	76147622:G:A	0.3053	-0,3744 (0,0582)	1.249e-10	rs12118229	0.919174	RP4-682C21.5	intergenic	0.892	7	Cis-4-decenoylcarnitine (28263315)	63361	Lipid	Fatty Acid Metabolism (Acyl Carnitine, Monounsaturated)	-
3-decenoylcarnitine	rs147202734	76147837:C:T	0.0273	-0,9343 (0,1457)	1.421e-10	rs60219146	1	RP4-682C21.5	intergenic	0.965	6	-	63361	Lipid	Fatty Acid Metabolism (Acyl Carnitine, Monounsaturated)	-
3-decenoylcarnitine	rs12087626	76148473:A:C	0.2989	0,7677 (0,0642)	6.297e-33	rs211710	0.956093	RP4-682C21.5	intergenic	0.327	7	Caprylate (28263315)	63361	Lipid	Fatty Acid Metabolism (Acyl Carnitine, Monounsaturated)	-
3-decenoylcarnitine	1:76148892:A:T	76148892:A:T	0.3269	0,5867 (0,0609)	5.744e-22	rs211710	0.881204	RP4-682C21.5	intergenic	2.189	7	-	63361	Lipid	Fatty Acid Metabolism (Acyl Carnitine, Monounsaturated)	-
3-decenoylcarnitine	rs2761587	76149181:C:T	0.5957	-0,3892 (0,0568)	7.566e-12	rs211710	0.661815	RP4-682C21.5	intergenic	1.022	7	Decanoylcarnitine (26068415)	63361	Lipid	Fatty Acid Metabolism (Acyl Carnitine, Monounsaturated)	-
3-decenoylcarnitine	rs7527874	76149299:G:C	0.327	0,586 (0,0609)	6.255e-22	rs211710	0.881204	RP4-682C21.5	intergenic	0.547	6	Cis-4-decenoylcarnitine (28263315)	63361	Lipid	Fatty Acid Metabolism (Acyl Carnitine, Monounsaturated)	-
3-decenoylcarnitine	rs115205217	76149467:T:A	0.0273	-0,9343 (0,1457)	1.42e-10	rs60219146	1	RP4-682C21.5	intergenic	0.599	6	-	63361	Lipid	Fatty Acid Metabolism (Acyl Carnitine, Monounsaturated)	-
3-decenoylcarnitine	rs6673786	76149637:T:C	0.3017	-0,3767 (0,055)	7.619e-12	rs12118229	0.923053	RP4-682C21.5	intergenic	0.126	6	Cis-4-decenoylcarnitine (28263315)	63361	Lipid	Fatty Acid Metabolism (Acyl Carnitine, Monounsaturated)	-
3-decenoylcarnitine	rs12085123	76149749:A:G	0.3013	0,7682 (0,0608)	1.394e-36	rs211710	0.956093	RP4-682C21.5	intergenic	8.049	7	Caprylate (28263315)	63361	Lipid	Fatty Acid Metabolism (Acyl Carnitine, Monounsaturated)	-
3-decenoylcarnitine	rs12134767	76149848:T:C	0.3018	-0,3767 (0,055)	7.612e-12	rs12118229	0.919174	RP4-682C21.5	intergenic	9.916	6	Cis-4-decenoylcarnitine (28263315)	63361	Lipid	Fatty Acid Metabolism (Acyl Carnitine, Monounsaturated)	-
3-decenoylcarnitine	rs11163961	76151253:T:C	0.3013	0,7679 (0,0608)	1.455e-36	rs211710	0.951338	RP4-682C21.5	intergenic	5.906	5	Caprylate (28263315)	63361	Lipid	Fatty Acid Metabolism (Acyl Carnitine, Monounsaturated)	-
3-decenoylcarnitine	rs1855136	76153076:T:C	0.2962	0,775 (0,0611)	7.42e-37	rs211710	0.975205	RP4-682C21.5	intergenic	6.415	7	Caprylate (28263315)	63361	Lipid	Fatty Acid Metabolism (Acyl Carnitine, Monounsaturated)	-
3-decenoylcarnitine	rs2066183	76153745:G:A	0.3287	0,5786 (0,0575)	7.723e-24	rs211710	0.876925	RP4-682C21.5	intergenic	4.298	-	Decanoylcarnitine (26068415)	63361	Lipid	Fatty Acid Metabolism (Acyl Carnitine, Monounsaturated)	-
3-decenoylcarnitine	rs11163967	76154185:C:T	0.3013	-0,3803 (0,055)	4.861e-12	rs12118229	0.918483	RP4-682C21.5	intergenic	7.127	6	Cis-4-decenoylcarnitine (28263315)	63361	Lipid	Fatty Acid Metabolism (Acyl Carnitine, Monounsaturated)	-
3-decenoylcarnitine	rs814897	76154273:A:G	0.6196	0,4732 (0,0528)	3.013e-19	rs7551136	0.743339	RP4-682C21.5	intergenic	2.36	7	Cis-4-decenoylcarnitine (28263315)	63361	Lipid	Fatty Acid Metabolism (Acyl Carnitine, Monounsaturated)	-
3-decenoylcarnitine	rs7518038	76154430:A:G	0.3012	0,7699 (0,0608)	1.013e-36	rs211710	0.946609	RP4-682C21.5	intergenic	9.311	6	Serum ratio of (hexanoylcarnitine)/(myristate (14:0)) (21886157)	63361	Lipid	Fatty Acid Metabolism (Acyl Carnitine, Monounsaturated)	-
3-decenoylcarnitine	rs77425581	76156018:G:A	0.0273	-0,9345 (0,1457)	1.401e-10	rs60219146	1	RP4-682C21.5	intergenic	3.973	7	-	63361	Lipid	Fatty Acid Metabolism (Acyl Carnitine, Monounsaturated)	-
3-decenoylcarnitine	rs7546641	76158035:C:T	0.3287	0,5784 (0,0575)	7.859e-24	rs211710	0.876925	RP4-682C21.5	intergenic	0.122	6	Caprylate (28263315)	63361	Lipid	Fatty Acid Metabolism (Acyl Carnitine, Monounsaturated)	-
3-decenoylcarnitine	rs185212283	76158125:T:C	0.0274	-0,9347 (0,1457)	1.386e-10	rs60219146	1	RP4-682C21.5	intergenic	1.222	7	-	63361	Lipid	Fatty Acid Metabolism (Acyl Carnitine, Monounsaturated)	-
3-decenoylcarnitine	rs7544117	76158246:G:A	0.3287	0,5784 (0,0575)	7.874e-24	rs211710	0.876925	RP4-682C21.5	intergenic	0.149	6	Decanoylcarnitine (26068415)	63361	Lipid	Fatty Acid Metabolism (Acyl Carnitine, Monounsaturated)	-
3-decenoylcarnitine	rs1498316	76159198:A:G	0.2962	0,775 (0,0611)	7.528e-37	rs211710	0.975205	RP4-682C21.5	intergenic	6.22	-	Caprylate (28263315)	63361	Lipid	Fatty Acid Metabolism (Acyl Carnitine, Monounsaturated)	-
3-decenoylcarnitine	rs1498315	76159225:A:G	0.3012	0,7679 (0,0608)	1.487e-36	rs211710	0.951338	RP4-682C21.5	intergenic	1.344	-	Decanoylcarnitine (26068415)	63361	Lipid	Fatty Acid Metabolism (Acyl Carnitine, Monounsaturated)	-
3-decenoylcarnitine	rs1846233	76159354:T:C	0.3017	-0,3769 (0,055)	7.417e-12	rs12118229	0.923053	RP4-682C21.5	intergenic	1.586	-	Decanoylcarnitine (26068415)	63361	Lipid	Fatty Acid Metabolism (Acyl Carnitine, Monounsaturated)	-
3-decenoylcarnitine	rs7533888	76160449:C:A	0.3012	0,7678 (0,0608)	1.496e-36	rs211710	0.951338	RP4-682C21.5	intergenic	3.282	6	Decanoylcarnitine (26068415)	63361	Lipid	Fatty Acid Metabolism (Acyl Carnitine, Monounsaturated)	-
3-decenoylcarnitine	rs1858536	76161595:T:G	0.3287	0,5784 (0,0575)	7.879e-24	rs211710	0.876925	RP4-682C21.5	intergenic	1.203	7	Decanoylcarnitine (26068415)	63361	Lipid	Fatty Acid Metabolism (Acyl Carnitine, Monounsaturated)	-
3-decenoylcarnitine	rs4638068	76161663:A:G	0.3017	-0,3768 (0,055)	7.503e-12	rs12118229	0.923053	RP4-682C21.5	intergenic	1.006	6	Decanoylcarnitine (26068415)	63361	Lipid	Fatty Acid Metabolism (Acyl Carnitine, Monounsaturated)	-
3-decenoylcarnitine	rs4949874	76161889:C:T	0.3012	0,7678 (0,0608)	1.501e-36	rs211710	0.951338	RP4-682C21.5	intergenic	1.025	5	Decanoylcarnitine (26068415)	63361	Lipid	Fatty Acid Metabolism (Acyl Carnitine, Monounsaturated)	-
3-decenoylcarnitine	rs7535991	76162624:T:C	0.3287	0,5783 (0,0575)	8.046e-24	rs211710	0.876925	RP4-682C21.5	intergenic	3.602	6	Decanoylcarnitine (26068415)	63361	Lipid	Fatty Acid Metabolism (Acyl Carnitine, Monounsaturated)	-
3-decenoylcarnitine	rs78232549	76163348:A:T	0.0274	-0,9348 (0,1456)	1.379e-10	rs60219146	1	RP4-682C21.5	intergenic	2.622	6	-	63361	Lipid	Fatty Acid Metabolism (Acyl Carnitine, Monounsaturated)	-
3-decenoylcarnitine	rs147772670	76163380:C:G	0.0274	-0,9348 (0,1456)	1.379e-10	rs60219146	1	RP4-682C21.5	intergenic	2.172	7	-	63361	Lipid	Fatty Acid Metabolism (Acyl Carnitine, Monounsaturated)	-
3-decenoylcarnitine	rs138995577	76163386:T:C	0.0274	-0,9348 (0,1456)	1.379e-10	rs60219146	1	RP4-682C21.5	intergenic	2.555	7	-	63361	Lipid	Fatty Acid Metabolism (Acyl Carnitine, Monounsaturated)	-
3-decenoylcarnitine	rs138221926	76163983:A:G	0.0274	-0,9348 (0,1456)	1.377e-10	rs60219146	1	RP4-682C21.5	intergenic	0.388	6	-	63361	Lipid	Fatty Acid Metabolism (Acyl Carnitine, Monounsaturated)	-
3-decenoylcarnitine	rs6688749	76164389:T:C	0.2989	0,7678 (0,0642)	6.18e-33	rs211710	0.951338	RP4-682C21.5	intergenic	0.445	7	Caprylate (28263315)	63361	Lipid	Fatty Acid Metabolism (Acyl Carnitine, Monounsaturated)	-
3-decenoylcarnitine	rs148408851	76164697:T:C	0.3053	-0,3744 (0,0582)	1.249e-10	rs12118229	0.923053	RP4-682C21.5	intergenic	0.384	7	Decanoylcarnitine (26068415)	63361	Lipid	Fatty Acid Metabolism (Acyl Carnitine, Monounsaturated)	-
3-decenoylcarnitine	rs368725059	76164873:A:C	0.3053	-0,3744 (0,0582)	1.254e-10	rs12118229	0.923053	RP4-682C21.5	intergenic	0.338	7	Decanoylcarnitine (26068415)	63361	Lipid	Fatty Acid Metabolism (Acyl Carnitine, Monounsaturated)	-
3-decenoylcarnitine	rs138493988	76165988:C:T	0.3009	0,7663 (0,0608)	2.058e-36	rs211710	0.951338	RP4-682C21.5	intergenic	0.845	6	Caprylate (28263315)	63361	Lipid	Fatty Acid Metabolism (Acyl Carnitine, Monounsaturated)	-
3-decenoylcarnitine	rs138488578	76166053:C:A	0.3051	-0,3765 (0,0582)	1.006e-10	rs12118229	0.913448	RP4-682C21.5	intergenic	0.773	7	Cis-4-decenoylcarnitine (28263315)	63361	Lipid	Fatty Acid Metabolism (Acyl Carnitine, Monounsaturated)	-
3-decenoylcarnitine	rs55792067	76166339:G:A	0.3017	-0,3767 (0,055)	7.529e-12	rs12118229	0.923053	RP4-682C21.5	intergenic	0.933	6	Decanoylcarnitine (26068415)	63361	Lipid	Fatty Acid Metabolism (Acyl Carnitine, Monounsaturated)	-
3-decenoylcarnitine	rs61797335	76166557:C:T	0.2961	0,7748 (0,0611)	7.818e-37	rs211710	0.975205	RP4-682C21.5	intergenic	1.055	7	Caprylate (28263315)	63361	Lipid	Fatty Acid Metabolism (Acyl Carnitine, Monounsaturated)	-
3-decenoylcarnitine	rs7550949	76166846:G:C	0.2989	0,7678 (0,0642)	6.171e-33	rs211710	0.951338	RP4-682C21.5	intergenic	0.533	6	Caprylate (28263315)	63361	Lipid	Fatty Acid Metabolism (Acyl Carnitine, Monounsaturated)	-
3-decenoylcarnitine	rs113652030	76166885:A:C	0.3015	-0,3768 (0,055)	7.479e-12	rs12118229	0.923053	RP4-682C21.5	intergenic	0.561	6	Decanoylcarnitine (26068415)	63361	Lipid	Fatty Acid Metabolism (Acyl Carnitine, Monounsaturated)	-
3-decenoylcarnitine	rs150404394	76166982:G:C	0.3287	0,5781 (0,0575)	8.222e-24	rs211710	0.876925	RP4-682C21.5	intergenic	0.464	6	Hexanoylcarnitine (28263315)	63361	Lipid	Fatty Acid Metabolism (Acyl Carnitine, Monounsaturated)	-
3-decenoylcarnitine	rs7551136	76167040:T:C	0.5504	0,5637 (0,0523)	4.481e-27	rs7551136	1	RP4-682C21.5	intergenic	0.713	6	Cis-4-decenoylcarnitine (28263315)	63361	Lipid	Fatty Acid Metabolism (Acyl Carnitine, Monounsaturated)	-
3-decenoylcarnitine	rs76963882	76167924:C:T	0.298	0,7702 (0,0643)	4.847e-33	rs211710	0.9216	RP4-682C21.5	intergenic	0.793	6	Caprylate (28263315)	63361	Lipid	Fatty Acid Metabolism (Acyl Carnitine, Monounsaturated)	-
3-decenoylcarnitine	rs150982037	76167963:T:C	0.2989	-0,377 (0,0554)	1.028e-11	rs12118229	0.918675	RP4-682C21.5	intergenic	0.54	7	Decanoylcarnitine (26068415)	63361	Lipid	Fatty Acid Metabolism (Acyl Carnitine, Monounsaturated)	-
3-decenoylcarnitine	rs61797337	76168340:G:A	0.2989	0,7679 (0,0642)	6.164e-33	rs211710	0.951338	RP4-682C21.5	intergenic	1.309	6	Caprylate (28263315)	63361	Lipid	Fatty Acid Metabolism (Acyl Carnitine, Monounsaturated)	-
3-decenoylcarnitine	rs815306	76168624:G:A	0.6173	0,4763 (0,0559)	1.617e-17	rs7551136	0.739447	RP4-682C21.5	intergenic	0.879	7	Cis-4-decenoylcarnitine (28263315)	63361	Lipid	Fatty Acid Metabolism (Acyl Carnitine, Monounsaturated)	-
3-decenoylcarnitine	rs67757078	76169456:A:G	0.3287	0,578 (0,0575)	8.336e-24	rs211710	0.876925	RP4-682C21.5	intergenic	1.998	5	Cis-4-decenoylcarnitine (28263315)	63361	Lipid	Fatty Acid Metabolism (Acyl Carnitine, Monounsaturated)	-
3-decenoylcarnitine	rs78061916	76169460:T:C	0.0274	-0,9349 (0,1456)	1.37e-10	rs60219146	1	RP4-682C21.5	intergenic	3.877	5	-	63361	Lipid	Fatty Acid Metabolism (Acyl Carnitine, Monounsaturated)	-
3-decenoylcarnitine	rs74088991	76169585:T:C	0.0274	-0,9349 (0,1456)	1.369e-10	rs60219146	1	RP4-682C21.5	intergenic	6.059	5	-	63361	Lipid	Fatty Acid Metabolism (Acyl Carnitine, Monounsaturated)	-
3-decenoylcarnitine	rs74088993	76170778:G:A	0.0274	-0,9349 (0,1456)	1.369e-10	rs60219146	1	RP4-682C21.5	intergenic	7.566	7	-	63361	Lipid	Fatty Acid Metabolism (Acyl Carnitine, Monounsaturated)	-
3-decenoylcarnitine	rs55781251	76171432:A:G	0.0274	-0,9349 (0,1456)	1.37e-10	rs60219146	1	RP4-682C21.5	intergenic	3.354	6	-	63361	Lipid	Fatty Acid Metabolism (Acyl Carnitine, Monounsaturated)	-
3-decenoylcarnitine	rs12145870	76171612:T:C	0.3017	-0,3767 (0,055)	7.536e-12	rs12118229	0.918483	RP4-682C21.5	intergenic	2.984	7	Cis-4-decenoylcarnitine (28263315)	63361	Lipid	Fatty Acid Metabolism (Acyl Carnitine, Monounsaturated)	-
3-decenoylcarnitine	rs1498317	76171984:C:A	0.3287	0,5779 (0,0575)	8.625e-24	rs211710	0.876925	RP4-682C21.5	intergenic	0.131	-	Cis-4-decenoylcarnitine (28263315)	63361	Lipid	Fatty Acid Metabolism (Acyl Carnitine, Monounsaturated)	-
3-decenoylcarnitine	rs74088996	76172647:C:T	0.0274	-0,9349 (0,1456)	1.369e-10	rs60219146	1	RP4-682C21.5	intergenic	2.203	5	-	63361	Lipid	Fatty Acid Metabolism (Acyl Carnitine, Monounsaturated)	-
3-decenoylcarnitine	rs4949875	76173080:A:G	0.2961	0,7746 (0,0611)	8.162e-37	rs211710	0.975205	RP4-682C21.5	intergenic	0.206	4	Caprylate (28263315)	63361	Lipid	Fatty Acid Metabolism (Acyl Carnitine, Monounsaturated)	-
3-decenoylcarnitine	rs56364153	76173104:T:C	0.0274	-0,9349 (0,1456)	1.367e-10	rs60219146	1	RP4-682C21.5	intergenic	3.133	4	-	63361	Lipid	Fatty Acid Metabolism (Acyl Carnitine, Monounsaturated)	-
3-decenoylcarnitine	rs4949876	76173377:T:C	0.3012	0,7673 (0,0608)	1.649e-36	rs211710	0.951338	RP4-682C21.5	intergenic	6.276	5	Decanoylcarnitine (26068415)	63361	Lipid	Fatty Acid Metabolism (Acyl Carnitine, Monounsaturated)	-
3-decenoylcarnitine	rs7513559	76173744:G:A	0.2961	0,7746 (0,0611)	8.216e-37	rs211710	0.975205	RP4-682C21.5	intergenic	15.55	7	Decenoylcarnitine (26068415)	63361	Lipid	Fatty Acid Metabolism (Acyl Carnitine, Monounsaturated)	-
3-decenoylcarnitine	rs56036152	76174280:C:T	0.0274	-0,9349 (0,1456)	1.365e-10	rs60219146	1	RP4-682C21.5	intergenic	4.089	6	-	63361	Lipid	Fatty Acid Metabolism (Acyl Carnitine, Monounsaturated)	-
3-decenoylcarnitine	rs74088997	76174573:T:C	0.0274	-0,9349 (0,1456)	1.365e-10	rs60219146	1	RP4-682C21.5	intergenic	0.032	5	-	63361	Lipid	Fatty Acid Metabolism (Acyl Carnitine, Monounsaturated)	-
3-decenoylcarnitine	rs74088999	76176821:T:C	0.0274	-0,9349 (0,1456)	1.362e-10	rs60219146	1	RP4-682C21.5	ncRNA_intronic	3.392	7	-	63361	Lipid	Fatty Acid Metabolism (Acyl Carnitine, Monounsaturated)	-
3-decenoylcarnitine	rs60219146	76177118:G:A	0.0274	-0,935 (0,1456)	1.361e-10	rs60219146	1	RP4-682C21.5	ncRNA_intronic	2.462	5	-	63361	Lipid	Fatty Acid Metabolism (Acyl Carnitine, Monounsaturated)	-
3-decenoylcarnitine	rs942270	76177332:A:G	0.2976	0,7697 (0,0612)	2.785e-36	rs211710	0.970324	RP4-682C21.5	ncRNA_intronic	2.735	5	Decanoylcarnitine (26068415)	63361	Lipid	Fatty Acid Metabolism (Acyl Carnitine, Monounsaturated)	-
3-decenoylcarnitine	rs1498312	76177849:T:C	0.3011	0,7672 (0,0608)	1.714e-36	rs211710	0.951338	RP4-682C21.5	ncRNA_intronic	1.272	-	Caprylate (28263315)	63361	Lipid	Fatty Acid Metabolism (Acyl Carnitine, Monounsaturated)	-
3-decenoylcarnitine	rs11164042	76178440:A:G	0.3018	-0,3756 (0,055)	8.747e-12	rs12118229	0.914319	RP4-682C21.5	ncRNA_intronic	0.29	6	Decanoylcarnitine (26068415)	63361	Lipid	Fatty Acid Metabolism (Acyl Carnitine, Monounsaturated)	-
3-decenoylcarnitine	rs11579752	76178694:T:C	0.3009	-0,3799 (0,0551)	5.54e-12	rs12118229	0.918483	RP4-682C21.5	ncRNA_intronic	2.119	7	Decanoylcarnitine (26068415)	63361	Lipid	Fatty Acid Metabolism (Acyl Carnitine, Monounsaturated)	-
3-decenoylcarnitine	rs74090705	76178918:T:C	0.0274	-0,935 (0,1456)	1.364e-10	rs60219146	1	RP4-682C21.5	ncRNA_intronic	1.644	7	-	63361	Lipid	Fatty Acid Metabolism (Acyl Carnitine, Monounsaturated)	-
3-decenoylcarnitine	rs2133134	76179587:A:G	0.296	0,775 (0,0611)	7.797e-37	rs211710	0.975205	RP4-682C21.5	ncRNA_intronic	8.159	-	Caprylate (28263315)	63361	Lipid	Fatty Acid Metabolism (Acyl Carnitine, Monounsaturated)	-
3-decenoylcarnitine	rs7556201	76180586:C:T	0.3284	0,578 (0,0575)	8.668e-24	rs211710	0.876925	RP4-682C21.5	ncRNA_intronic	0.289	6	Cis-4-decenoylcarnitine (28263315)	63361	Lipid	Fatty Acid Metabolism (Acyl Carnitine, Monounsaturated)	-
3-decenoylcarnitine	rs11161430	76180878:T:C	0.3284	0,5781 (0,0575)	8.538e-24	rs211710	0.876925	RP4-682C21.5	ncRNA_intronic	6.45	6	Decanoylcarnitine (26068415)	63361	Lipid	Fatty Acid Metabolism (Acyl Carnitine, Monounsaturated)	-
3-decenoylcarnitine	rs79892103	76181337:A:G	0.0274	-0,935 (0,1457)	1.385e-10	rs60219146	1	RP4-682C21.5	ncRNA_intronic	7.647	7	-	63361	Lipid	Fatty Acid Metabolism (Acyl Carnitine, Monounsaturated)	-
3-decenoylcarnitine	rs75194837	76182379:T:G	0.0274	-0,9349 (0,1457)	1.396e-10	rs60219146	1	RP4-682C21.5	ncRNA_intronic	0.108	7	-	63361	Lipid	Fatty Acid Metabolism (Acyl Carnitine, Monounsaturated)	-
3-decenoylcarnitine	rs11161437	76182512:C:T	0.2961	0,7757 (0,0611)	6.916e-37	rs211710	0.970324	RP4-682C21.5	ncRNA_intronic	10.13	6	Caprylate (28263315)	63361	Lipid	Fatty Acid Metabolism (Acyl Carnitine, Monounsaturated)	-
3-decenoylcarnitine	rs7534754	76185308:A:G	0.3016	0,7675 (0,0607)	1.32e-36	rs211710	0.936842	RP4-682C21.5	ncRNA_intronic	0.952	7	Decanoylcarnitine (26068415)	63361	Lipid	Fatty Acid Metabolism (Acyl Carnitine, Monounsaturated)	-
3-decenoylcarnitine	rs12138018	76186794:C:T	0.2971	-0,3841 (0,0553)	3.897e-12	rs12118229	0.940404	RP4-682C21.5	ncRNA_intronic	12.16	4	Cis-4-decenoylcarnitine (28263315)	63361	Lipid	Fatty Acid Metabolism (Acyl Carnitine, Monounsaturated)	-
3-decenoylcarnitine	rs12091720	76186949:A:G	0.3011	0,766 (0,0607)	1.898e-36	rs211710	0.941552	RP4-682C21.5	ncRNA_intronic	3.622	3a	Caprylate (28263315)	63361	Lipid	Fatty Acid Metabolism (Acyl Carnitine, Monounsaturated)	-
3-decenoylcarnitine	rs74090712	76189098:G:A	0.3	-0,3894 (0,0585)	2.825e-11	rs12118229	0.945006	RP4-682C21.5	ncRNA_intronic	3.184	4	Cis-4-decenoylcarnitine (28263315)	63361	Lipid	Fatty Acid Metabolism (Acyl Carnitine, Monounsaturated)	-
3-decenoylcarnitine	rs1251079	76189445:C:T	0.5915	-0,3798 (0,0532)	9.672e-13	rs211710	0.65581	RP4-682C21.5	ncRNA_exonic	2.815	-	Decanoylcarnitine (26068415)	63361	Lipid	Fatty Acid Metabolism (Acyl Carnitine, Monounsaturated)	-
3-decenoylcarnitine	rs1251078	76189488:G:C	0.5949	-0,3735 (0,0534)	2.666e-12	rs211710	0.651106	RP4-682C21.5	ncRNA_intronic	1.146	3a	Decanoylcarnitine (26068415)	63361	Lipid	Fatty Acid Metabolism (Acyl Carnitine, Monounsaturated)	-
3-decenoylcarnitine	rs1251077	76189745:G:C	0.5916	-0,3796 (0,0532)	1.019e-12	rs211710	0.65581	RP4-682C21.5	upstream	4.34	2b	Cis-4-decenoylcarnitine (28263315)	63361	Lipid	Fatty Acid Metabolism (Acyl Carnitine, Monounsaturated)	-
3-decenoylcarnitine	rs61797339	76189946:T:G	0.3011	0,7669 (0,0608)	1.69e-36	rs211710	0.941552	ACADM	upstream	7.688	4	Caprylate (28263315)	63361	Lipid	Fatty Acid Metabolism (Acyl Carnitine, Monounsaturated)	-
3-decenoylcarnitine	rs17848068	76190216:A:G	0.2968	-0,3862 (0,0553)	2.871e-12	rs12118229	0.945006	ACADM	UTR5	8.032	4	Cis-4-decenoylcarnitine (28263315)	63361	Lipid	Fatty Acid Metabolism (Acyl Carnitine, Monounsaturated)	-
3-decenoylcarnitine	rs1251075	76190569:G:C	0.3308	0,5832 (0,0575)	3.743e-24	rs211710	0.851618	ACADM	intronic	0.424	2b	Caprylate (28263315)	63361	Lipid	Fatty Acid Metabolism (Acyl Carnitine, Monounsaturated)	-
3-decenoylcarnitine	rs372210588	76190928:G:A	0.2942	0,7756 (0,0645)	2.606e-33	rs211710	0.960412	ACADM	intronic	0.427	2b	Caprylate (28263315)	63361	Lipid	Fatty Acid Metabolism (Acyl Carnitine, Monounsaturated)	-
3-decenoylcarnitine	rs1250874	76190978:G:A	0.329	0,5795 (0,0574)	5.317e-24	rs211710	0.85578	ACADM	intronic	0.61	-	Cis-4-decenoylcarnitine (28263315)	63361	Lipid	Fatty Acid Metabolism (Acyl Carnitine, Monounsaturated)	-
4-methylhexanoylglutamine	rs11161468	76192582:T:C	0.3026	-0,3841 (0,0599)	1.406e-10	rs211710	0.927549	ACADM	intronic	0.187	3a	Cis-4-decenoylcarnitine (28263315)	62735	Lipid	Fatty Acid Metabolism (Acyl Glutamine)	-
3-decenoylcarnitine	rs11161468	76192582:T:C	0.3026	0,7662 (0,0608)	1.985e-36	rs211710	0.927549	ACADM	intronic	0.187	3a	Cis-4-decenoylcarnitine (28263315)	63361	Lipid	Fatty Acid Metabolism (Acyl Carnitine, Monounsaturated)	-
4-methylhexanoylglutamine	rs1890451	76192765:T:C	0.3026	-0,3841 (0,0599)	1.392e-10	rs211710	0.927549	ACADM	intronic	0.71	-	Caprylate (28263315)	62735	Lipid	Fatty Acid Metabolism (Acyl Glutamine)	-
3-decenoylcarnitine	rs1890451	76192765:T:C	0.3026	0,7661 (0,0608)	2.003e-36	rs211710	0.927549	ACADM	intronic	0.71	-	Caprylate (28263315)	63361	Lipid	Fatty Acid Metabolism (Acyl Carnitine, Monounsaturated)	-
3-decenoylcarnitine	rs1250876	76193232:G:A	0.6239	0,4838 (0,0529)	5.588e-20	rs12118229	0.735397	ACADM	intronic	3.156	5	Decanoylcarnitine (26068415)	63361	Lipid	Fatty Acid Metabolism (Acyl Carnitine, Monounsaturated)	-
4-methylhexanoylglutamine	rs7524467	76194054:G:C	0.3025	-0,3847 (0,0599)	1.303e-10	rs211710	0.927549	ACADM	intronic	13.15	5	Decanoylcarnitine (26068415)	62735	Lipid	Fatty Acid Metabolism (Acyl Glutamine)	-
3-decenoylcarnitine	rs7524467	76194054:G:C	0.3025	0,7657 (0,0608)	2.149e-36	rs211710	0.927549	ACADM	intronic	13.15	5	Decanoylcarnitine (26068415)	63361	Lipid	Fatty Acid Metabolism (Acyl Carnitine, Monounsaturated)	-
3-decenoylcarnitine	rs1303169	76195041:C:T	0.3303	0,5734 (0,0573)	1.417e-23	rs211710	0.851618	ACADM	intronic	2.653	-	Cis-4-decenoylcarnitine (28263315)	63361	Lipid	Fatty Acid Metabolism (Acyl Carnitine, Monounsaturated)	-
3-decenoylcarnitine	rs111927462	76195422:G:A	0.2968	-0,3868 (0,0552)	2.515e-12	rs12118229	0.940404	ACADM	intronic	7.286	5	Cis-4-decenoylcarnitine (28263315)	63361	Lipid	Fatty Acid Metabolism (Acyl Carnitine, Monounsaturated)	-
3-decenoylcarnitine	rs1313071	76195542:G:C	0.3287	0,5783 (0,0573)	6.307e-24	rs211710	0.85578	ACADM	intronic	1.539	5	Cis-4-decenoylcarnitine (28263315)	63361	Lipid	Fatty Acid Metabolism (Acyl Carnitine, Monounsaturated)	-
3-decenoylcarnitine	rs1250880	76196602:C:T	0.6235	0,4859 (0,0528)	3.661e-20	rs12118229	0.735397	ACADM	intronic	6.091	-	Decanoylcarnitine (26068415)	63361	Lipid	Fatty Acid Metabolism (Acyl Carnitine, Monounsaturated)	-
4-methylhexanoylglutamine	rs61797340	76196912:T:C	0.297	-0,3866 (0,0601)	1.216e-10	rs211710	0.960412	ACADM	intronic	0.485	7	Caprylate (28263315)	62735	Lipid	Fatty Acid Metabolism (Acyl Glutamine)	-
3-decenoylcarnitine	rs61797340	76196912:T:C	0.297	0,7718 (0,0611)	1.264e-36	rs211710	0.960412	ACADM	intronic	0.485	7	Caprylate (28263315)	63361	Lipid	Fatty Acid Metabolism (Acyl Carnitine, Monounsaturated)	-
3-decenoylcarnitine	rs75405265	76197177:T:C	0.0247	-1,3468 (0,1613)	6.778e-17	rs75405265	1	ACADM	intronic	5.341	7	-	63361	Lipid	Fatty Acid Metabolism (Acyl Carnitine, Monounsaturated)	-
3-decenoylcarnitine	rs74090722	76197262:G:A	0.2947	-0,3923 (0,0552)	1.215e-12	rs12118229	0.962887	ACADM	intronic	3.773	6	Cis-4-decenoylcarnitine (28263315)	63361	Lipid	Fatty Acid Metabolism (Acyl Carnitine, Monounsaturated)	-
3-decenoylcarnitine	rs2275378	76198436:C:T	0.3288	0,5745 (0,0574)	1.345e-23	rs211710	0.85578	ACADM	intronic	12.88	-	Decanoylcarnitine (26068415)	63361	Lipid	Fatty Acid Metabolism (Acyl Carnitine, Monounsaturated)	-
3-decenoylcarnitine	rs3818855	76198785:A:G	0.3282	0,5766 (0,0573)	8.821e-24	rs211710	0.859963	ACADM	exonic	6.404	-	Decanoylcarnitine (26068415)	63361	Lipid	Fatty Acid Metabolism (Acyl Carnitine, Monounsaturated)	-
3-decenoylcarnitine	rs2153126	76199345:G:C	0.3282	0,5766 (0,0573)	8.85e-24	rs211710	0.859963	ACADM	intronic	0.994	5	Cis-4-decenoylcarnitine (28263315)	63361	Lipid	Fatty Acid Metabolism (Acyl Carnitine, Monounsaturated)	-
3-decenoylcarnitine	rs7554984	76199809:C:T	0.3283	0,571 (0,0573)	2.127e-23	rs211710	0.859963	ACADM	intronic	2.988	6	Cis-4-decenoylcarnitine (28263315)	63361	Lipid	Fatty Acid Metabolism (Acyl Carnitine, Monounsaturated)	-
3-decenoylcarnitine	rs7541058	76199817:T:C	0.3284	0,5711 (0,0573)	2.032e-23	rs211710	0.859963	ACADM	intronic	1.335	7	Cis-4-decenoylcarnitine (28263315)	63361	Lipid	Fatty Acid Metabolism (Acyl Carnitine, Monounsaturated)	-
3-decenoylcarnitine	rs60550898	76199994:A:G	0.298	-0,3976 (0,0584)	9.728e-12	rs12118229	0.962887	ACADM	intronic	0.091	7	Hexanoylcarnitine (28263315)	63361	Lipid	Fatty Acid Metabolism (Acyl Carnitine, Monounsaturated)	-
3-decenoylcarnitine	rs57186386	76201327:C:T	0.3284	0,5708 (0,0573)	2.117e-23	rs211710	0.859963	ACADM	intronic	4.227	7	Cis-4-decenoylcarnitine (28263315)	63361	Lipid	Fatty Acid Metabolism (Acyl Carnitine, Monounsaturated)	-
4-methylhexanoylglutamine	rs4949877	76201668:G:C	0.3024	-0,3888 (0,0598)	8.064e-11	rs211710	0.927549	ACADM	intronic	2.101	6	Caprylate (28263315)	62735	Lipid	Fatty Acid Metabolism (Acyl Glutamine)	-
3-decenoylcarnitine	rs4949877	76201668:G:C	0.3024	0,7581 (0,0607)	7.931e-36	rs211710	0.927549	ACADM	intronic	2.101	6	Caprylate (28263315)	63361	Lipid	Fatty Acid Metabolism (Acyl Carnitine, Monounsaturated)	-
3-decenoylcarnitine	rs2173378	76201992:T:G	0.3288	0,5722 (0,0572)	1.597e-23	rs211710	0.85578	ACADM	intronic	0.863	-	Decanoylcarnitine (26068415)	63361	Lipid	Fatty Acid Metabolism (Acyl Carnitine, Monounsaturated)	-
3-decenoylcarnitine	rs1146574	76202671:G:A	0.3288	0,5722 (0,0572)	1.604e-23	rs211710	0.85578	ACADM	intronic	0.572	-	Decanoylcarnitine (26068415)	63361	Lipid	Fatty Acid Metabolism (Acyl Carnitine, Monounsaturated)	-
4-methylhexanoylglutamine	rs4559448	76203456:G:A	0.3024	-0,3889 (0,0598)	7.988e-11	rs211710	0.927549	ACADM	intronic	1.49	5	Caprylate (28263315)	62735	Lipid	Fatty Acid Metabolism (Acyl Glutamine)	-
3-decenoylcarnitine	rs4559448	76203456:G:A	0.3024	0,758 (0,0607)	8.041e-36	rs211710	0.927549	ACADM	intronic	1.49	5	Caprylate (28263315)	63361	Lipid	Fatty Acid Metabolism (Acyl Carnitine, Monounsaturated)	-
3-decenoylcarnitine	rs2185435	76203764:G:C	0.3281	0,5766 (0,0574)	8.947e-24	rs211710	0.859963	ACADM	intronic	0.89	7	Cis-4-decenoylcarnitine (28263315)	63361	Lipid	Fatty Acid Metabolism (Acyl Carnitine, Monounsaturated)	-
3-decenoylcarnitine	rs2185436	76203783:G:A	0.3284	0,5708 (0,0573)	2.123e-23	rs211710	0.859963	ACADM	intronic	2.375	6	Cis-4-decenoylcarnitine (28263315)	63361	Lipid	Fatty Acid Metabolism (Acyl Carnitine, Monounsaturated)	-
4-methylhexanoylglutamine	rs7539246	76203850:G:C	0.3024	-0,3889 (0,0598)	7.95e-11	rs211710	0.927549	ACADM	intronic	2.803	7	Cis-4-decenoylcarnitine (28263315)	62735	Lipid	Fatty Acid Metabolism (Acyl Glutamine)	-
3-decenoylcarnitine	rs7539246	76203850:G:C	0.3024	0,7581 (0,0607)	8.017e-36	rs211710	0.927549	ACADM	intronic	2.803	7	Cis-4-decenoylcarnitine (28263315)	63361	Lipid	Fatty Acid Metabolism (Acyl Carnitine, Monounsaturated)	-
3-decenoylcarnitine	rs6593514	76203891:G:A	0.3283	0,5708 (0,0573)	2.127e-23	rs211710	0.859963	ACADM	intronic	0.168	6	Cis-4-decenoylcarnitine (28263315)	63361	Lipid	Fatty Acid Metabolism (Acyl Carnitine, Monounsaturated)	-
3-decenoylcarnitine	rs7550974	76204185:G:A	0.3286	0,5711 (0,0573)	2.096e-23	rs211710	0.859963	ACADM	intronic	5.933	7	Cis-4-decenoylcarnitine (28263315)	63361	Lipid	Fatty Acid Metabolism (Acyl Carnitine, Monounsaturated)	-
3-decenoylcarnitine	rs7516477	76204502:C:G	0.6232	0,4806 (0,0528)	8.915e-20	rs12118229	0.73375	ACADM	intronic	5.341	6	Decanoylcarnitine (26068415)	63361	Lipid	Fatty Acid Metabolism (Acyl Carnitine, Monounsaturated)	-
3-decenoylcarnitine	rs6704444	76205108:C:T	0.2945	-0,3909 (0,0552)	1.484e-12	rs12118229	0.958299	ACADM	intronic	11.29	6	Cis-4-decenoylcarnitine (28263315)	63361	Lipid	Fatty Acid Metabolism (Acyl Carnitine, Monounsaturated)	-
4-methylhexanoylglutamine	rs12127402	76205643:A:C	0.3023	-0,389 (0,0598)	7.886e-11	rs211710	0.927549	ACADM	intronic	0.493	6	Caprylate (28263315)	62735	Lipid	Fatty Acid Metabolism (Acyl Glutamine)	-
3-decenoylcarnitine	rs12127402	76205643:A:C	0.3023	0,7581 (0,0607)	7.976e-36	rs211710	0.927549	ACADM	intronic	0.493	6	Caprylate (28263315)	63361	Lipid	Fatty Acid Metabolism (Acyl Carnitine, Monounsaturated)	-
3-decenoylcarnitine	rs11161493	76206254:A:T	0.3283	0,571 (0,0573)	2.07e-23	rs211710	0.859963	ACADM	intronic	1.413	7	Decanoylcarnitine (26068415)	63361	Lipid	Fatty Acid Metabolism (Acyl Carnitine, Monounsaturated)	-
3-decenoylcarnitine	rs74090730	76207745:G:A	0.2945	-0,3902 (0,0552)	1.589e-12	rs12118229	0.962887	ACADM	intronic	5.965	5	Cis-4-decenoylcarnitine (28263315)	63361	Lipid	Fatty Acid Metabolism (Acyl Carnitine, Monounsaturated)	-
3-decenoylcarnitine	rs372334337	76208606:T:C	0.2951	0,7682 (0,0644)	7.855e-33	rs211710	0.960412	ACADM	intronic	11.04	5	Caprylate (28263315)	63361	Lipid	Fatty Acid Metabolism (Acyl Carnitine, Monounsaturated)	-
3-decenoylcarnitine	rs11578480	76208989:G:T	0.2946	-0,3904 (0,0552)	1.544e-12	rs12118229	0.962887	ACADM	intronic	14.22	5	Cis-4-decenoylcarnitine (28263315)	63361	Lipid	Fatty Acid Metabolism (Acyl Carnitine, Monounsaturated)	-
4-methylhexanoylglutamine	rs12123977	76209754:A:G	0.3028	-0,39 (0,0598)	7.238e-11	rs211710	0.927549	ACADM:RP4-682C21.2	ncRNA_exonic	15.76	7	Decanoylcarnitine (26068415)	62735	Lipid	Fatty Acid Metabolism (Acyl Glutamine)	-
3-decenoylcarnitine	rs12123977	76209754:A:G	0.3028	0,7604 (0,0607)	5.804e-36	rs211710	0.927549	ACADM:RP4-682C21.2	ncRNA_exonic	15.76	7	Decanoylcarnitine (26068415)	63361	Lipid	Fatty Acid Metabolism (Acyl Carnitine, Monounsaturated)	-
3-decenoylcarnitine	rs1146579	76209792:C:T	0.3287	0,5726 (0,0573)	1.5e-23	rs211710	0.85578	ACADM:RP4-682C21.2	ncRNA_exonic	16.36	-	-	63361	Lipid	Fatty Acid Metabolism (Acyl Carnitine, Monounsaturated)	-
3-decenoylcarnitine	rs1146580	76209935:C:T	0.3287	0,5725 (0,0573)	1.525e-23	rs211710	0.85578	ACADM:RP4-682C21.2	ncRNA_exonic	7.912	-	Cis-4-decenoylcarnitine (28263315)	63361	Lipid	Fatty Acid Metabolism (Acyl Carnitine, Monounsaturated)	-
4-methylhexanoylglutamine	rs11161510	76210289:T:C	0.2972	-0,3903 (0,06)	7.897e-11	rs211710	0.955578	ACADM:RP4-682C21.2	ncRNA_exonic	12.4	5	Decanoylcarnitine (26068415)	62735	Lipid	Fatty Acid Metabolism (Acyl Glutamine)	-
3-decenoylcarnitine	rs11161510	76210289:T:C	0.2972	0,765 (0,061)	4.063e-36	rs211710	0.955578	ACADM:RP4-682C21.2	ncRNA_exonic	12.4	5	Decanoylcarnitine (26068415)	63361	Lipid	Fatty Acid Metabolism (Acyl Carnitine, Monounsaturated)	-
4-methylhexanoylglutamine	rs11161511	76210477:T:C	0.3022	-0,3892 (0,0598)	7.638e-11	rs211710	0.927549	ACADM	intronic	0.753	5	Decanoylcarnitine (26068415)	62735	Lipid	Fatty Acid Metabolism (Acyl Glutamine)	-
3-decenoylcarnitine	rs11161511	76210477:T:C	0.3022	0,7586 (0,0607)	7.442e-36	rs211710	0.927549	ACADM	intronic	0.753	5	Decanoylcarnitine (26068415)	63361	Lipid	Fatty Acid Metabolism (Acyl Carnitine, Monounsaturated)	-
3-decenoylcarnitine	rs17647178	76210524:C:T	0.2946	-0,3905 (0,0552)	1.529e-12	rs12118229	0.962887	ACADM	intronic	9.199	7	Decanoylcarnitine (26068415)	63361	Lipid	Fatty Acid Metabolism (Acyl Carnitine, Monounsaturated)	-
3-decenoylcarnitine	rs4646960	76211103:A:C	0.2946	-0,3906 (0,0552)	1.501e-12	rs12118229	0.962887	ACADM	intronic	4.049	4	Cis-4-decenoylcarnitine (28263315)	63361	Lipid	Fatty Acid Metabolism (Acyl Carnitine, Monounsaturated)	-
3-decenoylcarnitine	rs114321273	76212452:A:T	0.2946	-0,3907 (0,0552)	1.476e-12	rs12118229	0.962887	ACADM	intronic	2.193	7	Cis-4-decenoylcarnitine (28263315)	63361	Lipid	Fatty Acid Metabolism (Acyl Carnitine, Monounsaturated)	-
4-methylhexanoylglutamine	rs11161515	76212559:T:C	0.297	-0,391 (0,06)	7.224e-11	rs211710	0.960412	ACADM	intronic	0.31	6	Caprylate (28263315)	62735	Lipid	Fatty Acid Metabolism (Acyl Glutamine)	-
3-decenoylcarnitine	rs11161515	76212559:T:C	0.297	0,7644 (0,0609)	4.377e-36	rs211710	0.960412	ACADM	intronic	0.31	6	Caprylate (28263315)	63361	Lipid	Fatty Acid Metabolism (Acyl Carnitine, Monounsaturated)	-
3-decenoylcarnitine	rs1146581	76213024:G:T	0.3261	0,5747 (0,0573)	1.195e-23	rs211710	0.868394	ACADM	intronic	3.551	-	Decanoylcarnitine (26068415)	63361	Lipid	Fatty Acid Metabolism (Acyl Carnitine, Monounsaturated)	-
4-methylhexanoylglutamine	rs4949674	76213715:A:C	0.3021	-0,3895 (0,0598)	7.421e-11	rs211710	0.927549	ACADM	intronic	2.96	7	Caprylate (28263315)	62735	Lipid	Fatty Acid Metabolism (Acyl Glutamine)	-
3-decenoylcarnitine	rs4949674	76213715:A:C	0.3021	0,7589 (0,0607)	7.028e-36	rs211710	0.927549	ACADM	intronic	2.96	7	Caprylate (28263315)	63361	Lipid	Fatty Acid Metabolism (Acyl Carnitine, Monounsaturated)	-
3-decenoylcarnitine	rs79552201	76215497:T:A	0.2946	-0,3907 (0,0552)	1.487e-12	rs12118229	0.962887	ACADM	intronic	3.301	7	Cis-4-decenoylcarnitine (28263315)	63361	Lipid	Fatty Acid Metabolism (Acyl Carnitine, Monounsaturated)	-
4-methylhexanoylglutamine	rs11161521	76216330:C:T	0.297	-0,391 (0,06)	7.16e-11	rs211710	0.960412	ACADM	intronic	7.166	7	Decanoylcarnitine (26068415)	62735	Lipid	Fatty Acid Metabolism (Acyl Glutamine)	-
3-decenoylcarnitine	rs11161521	76216330:C:T	0.297	0,7645 (0,0609)	4.324e-36	rs211710	0.960412	ACADM	intronic	7.166	7	Decanoylcarnitine (26068415)	63361	Lipid	Fatty Acid Metabolism (Acyl Carnitine, Monounsaturated)	-
4-methylhexanoylglutamine	rs61799967	76216649:A:G	0.2969	-0,3911 (0,06)	7.152e-11	rs211710	0.960412	ACADM	intronic	2.665	7	Caprylate (28263315)	62735	Lipid	Fatty Acid Metabolism (Acyl Glutamine)	-
3-decenoylcarnitine	rs61799967	76216649:A:G	0.2969	0,7645 (0,0609)	4.337e-36	rs211710	0.960412	ACADM	intronic	2.665	7	Caprylate (28263315)	63361	Lipid	Fatty Acid Metabolism (Acyl Carnitine, Monounsaturated)	-
3-decenoylcarnitine	rs139388983	76216956:G:C	0.2977	-0,3938 (0,0584)	1.506e-11	rs12118229	0.962887	ACADM	intronic	1.122	7	Hexanoylcarnitine (28263315)	63361	Lipid	Fatty Acid Metabolism (Acyl Carnitine, Monounsaturated)	-
4-methylhexanoylglutamine	rs12126607	76217097:A:G	0.3022	-0,3895 (0,0598)	7.416e-11	rs211710	0.927549	ACADM	intronic	0.478	6	Caprylate (28263315)	62735	Lipid	Fatty Acid Metabolism (Acyl Glutamine)	-
3-decenoylcarnitine	rs12126607	76217097:A:G	0.3022	0,7589 (0,0607)	7.066e-36	rs211710	0.927549	ACADM	intronic	0.478	6	Caprylate (28263315)	63361	Lipid	Fatty Acid Metabolism (Acyl Carnitine, Monounsaturated)	-
4-methylhexanoylglutamine	rs4646961	76217169:A:G	0.3022	-0,3894 (0,0598)	7.527e-11	rs211710	0.927549	ACADM	intronic	4.096	7	Decanoylcarnitine (26068415)	62735	Lipid	Fatty Acid Metabolism (Acyl Glutamine)	-
3-decenoylcarnitine	rs4646961	76217169:A:G	0.3022	0,7588 (0,0607)	7.225e-36	rs211710	0.927549	ACADM	intronic	4.096	7	Decanoylcarnitine (26068415)	63361	Lipid	Fatty Acid Metabolism (Acyl Carnitine, Monounsaturated)	-
3-decenoylcarnitine	rs77773255	76217193:A:G	0.2987	0,7623 (0,0642)	1.461e-32	rs211710	0.927549	ACADM	intronic	0.298	6	Cis-4-decenoylcarnitine (28263315)	63361	Lipid	Fatty Acid Metabolism (Acyl Carnitine, Monounsaturated)	-
4-methylhexanoylglutamine	rs72686191	76218319:T:G	0.2978	-0,3905 (0,0601)	8.065e-11	rs211710	0.955578	ACADM	intronic	0.692	6	Caprylate (28263315)	62735	Lipid	Fatty Acid Metabolism (Acyl Glutamine)	-
3-decenoylcarnitine	rs72686191	76218319:T:G	0.2978	0,7672 (0,061)	3.137e-36	rs211710	0.955578	ACADM	intronic	0.692	6	Caprylate (28263315)	63361	Lipid	Fatty Acid Metabolism (Acyl Carnitine, Monounsaturated)	-
4-methylhexanoylglutamine	rs10873685	76218818:C:A	0.3022	-0,3898 (0,0598)	7.278e-11	rs211710	0.927549	ACADM	intronic	5.224	7	Caprylate (28263315)	62735	Lipid	Fatty Acid Metabolism (Acyl Glutamine)	-
3-decenoylcarnitine	rs10873685	76218818:C:A	0.3022	0,7604 (0,0607)	5.775e-36	rs211710	0.927549	ACADM	intronic	5.224	7	Caprylate (28263315)	63361	Lipid	Fatty Acid Metabolism (Acyl Carnitine, Monounsaturated)	-
3-decenoylcarnitine	rs1612097	76218875:T:C	0.3287	0,5747 (0,0573)	1.138e-23	rs211710	0.85578	ACADM	intronic	0.574	-	Decenoylcarnitine (26068415)	63361	Lipid	Fatty Acid Metabolism (Acyl Carnitine, Monounsaturated)	-
3-decenoylcarnitine	rs1767458	76219155:G:A	0.3287	0,5748 (0,0573)	1.119e-23	rs211710	0.85578	ACADM	intronic	1.056	-	Decenoylcarnitine (26068415)	63361	Lipid	Fatty Acid Metabolism (Acyl Carnitine, Monounsaturated)	-
3-decenoylcarnitine	rs2788654	76219569:T:C	0.3287	0,575 (0,0573)	1.082e-23	rs211710	0.85578	ACADM	intronic	0.248	7	Decanoylcarnitine (28263315)	63361	Lipid	Fatty Acid Metabolism (Acyl Carnitine, Monounsaturated)	-
3-decenoylcarnitine	rs1694419	76219801:A:G	0.3287	0,5748 (0,0573)	1.121e-23	rs211710	0.85578	ACADM	intronic	1.208	6	Decanoylcarnitine (26068415)	63361	Lipid	Fatty Acid Metabolism (Acyl Carnitine, Monounsaturated)	-
3-decenoylcarnitine	rs1694421	76220386:G:A	0.6234	0,484 (0,0528)	5.141e-20	rs12118229	0.735397	ACADM	intronic	3.057	7	Cis-4-decenoylcarnitine (28263315)	63361	Lipid	Fatty Acid Metabolism (Acyl Carnitine, Monounsaturated)	-
3-decenoylcarnitine	rs1767457	76220742:G:C	0.6234	0,484 (0,0528)	5.127e-20	rs12118229	0.735397	ACADM	UTR3	1.506	5	Cis-4-decenoylcarnitine (28263315)	63361	Lipid	Fatty Acid Metabolism (Acyl Carnitine, Monounsaturated)	-
3-decenoylcarnitine	rs1611823	76221706:G:T	0.3286	0,5748 (0,0573)	1.112e-23	rs211710	0.85578	ACADM	intronic	8.73	7	Cis-4-decenoylcarnitine (28263315)	63361	Lipid	Fatty Acid Metabolism (Acyl Carnitine, Monounsaturated)	-
3-decenoylcarnitine	rs1613433	76221851:G:A	0.3272	0,5861 (0,0607)	5.058e-22	rs211710	0.85578	ACADM	intronic	6.118	5	Cis-4-decenoylcarnitine (28263315)	63361	Lipid	Fatty Acid Metabolism (Acyl Carnitine, Monounsaturated)	-
3-decenoylcarnitine	rs61799969	76221854:A:T	0.3272	0,5861 (0,0607)	5.058e-22	rs211710	0.85578	ACADM	intronic	5.693	5	Cis-4-decenoylcarnitine (28263315)	63361	Lipid	Fatty Acid Metabolism (Acyl Carnitine, Monounsaturated)	-
3-decenoylcarnitine	rs1613437	76221857:A:T	0.3272	0,5861 (0,0607)	5.058e-22	rs211710	0.85578	ACADM	intronic	5.119	5	Cis-4-decenoylcarnitine (28263315)	63361	Lipid	Fatty Acid Metabolism (Acyl Carnitine, Monounsaturated)	-
3-decenoylcarnitine	rs1767456	76222531:C:T	0.3287	0,5748 (0,0573)	1.116e-23	rs211710	0.85578	ACADM	intronic	5.732	-	Cis-4-decenoylcarnitine (28263315)	63361	Lipid	Fatty Acid Metabolism (Acyl Carnitine, Monounsaturated)	-
4-methylhexanoylglutamine	rs12126481	76222640:A:G	0.3023	-0,3898 (0,0598)	7.266e-11	rs211710	0.927549	ACADM	intronic	5.05	6	Cis-4-decenoylcarnitine (28263315)	62735	Lipid	Fatty Acid Metabolism (Acyl Glutamine)	-
3-decenoylcarnitine	rs12126481	76222640:A:G	0.3023	0,7603 (0,0607)	5.822e-36	rs211710	0.927549	ACADM	intronic	5.05	6	Cis-4-decenoylcarnitine (28263315)	63361	Lipid	Fatty Acid Metabolism (Acyl Carnitine, Monounsaturated)	-
3-decenoylcarnitine	rs1694424	76223351:C:G	0.3287	0,5747 (0,0573)	1.141e-23	rs211710	0.85578	ACADM	intronic	1.583	6	Cis-4-decenoylcarnitine (28263315)	63361	Lipid	Fatty Acid Metabolism (Acyl Carnitine, Monounsaturated)	-
3-decenoylcarnitine	rs1767455	76223381:T:C	0.3287	0,5747 (0,0573)	1.142e-23	rs211710	0.85578	ACADM	intronic	2.038	-	Cis-4-decenoylcarnitine (28263315)	63361	Lipid	Fatty Acid Metabolism (Acyl Carnitine, Monounsaturated)	-
3-decenoylcarnitine	rs1770511	76223816:C:T	0.3287	0,5746 (0,0573)	1.151e-23	rs211710	0.85578	ACADM	intronic	3.115	-	Cis-4-decenoylcarnitine (28263315)	63361	Lipid	Fatty Acid Metabolism (Acyl Carnitine, Monounsaturated)	-
4-methylhexanoylglutamine	rs2185152	76224010:T:C	0.3023	-0,3899 (0,0598)	7.226e-11	rs211710	0.927549	ACADM	intronic	2.602	-	Caprylate (28263315)	62735	Lipid	Fatty Acid Metabolism (Acyl Glutamine)	-
3-decenoylcarnitine	rs2185152	76224010:T:C	0.3023	0,7602 (0,0607)	5.962e-36	rs211710	0.927549	ACADM	intronic	2.602	-	Caprylate (28263315)	63361	Lipid	Fatty Acid Metabolism (Acyl Carnitine, Monounsaturated)	-
4-methylhexanoylglutamine	rs61289992	76224437:T:C	0.2971	-0,3917 (0,06)	6.732e-11	rs211710	0.960412	ACADM	intronic	2.832	4	Caprylate (28263315)	62735	Lipid	Fatty Acid Metabolism (Acyl Glutamine)	-
3-decenoylcarnitine	rs61289992	76224437:T:C	0.2971	0,7656 (0,061)	3.688e-36	rs211710	0.960412	ACADM	intronic	2.832	4	Caprylate (28263315)	63361	Lipid	Fatty Acid Metabolism (Acyl Carnitine, Monounsaturated)	-
4-methylhexanoylglutamine	rs61622554	76224748:T:C	0.3023	-0,3897 (0,0598)	7.363e-11	rs211710	0.927549	ACADM	intronic	3.978	7	Caprylate (28263315)	62735	Lipid	Fatty Acid Metabolism (Acyl Glutamine)	-
3-decenoylcarnitine	rs61622554	76224748:T:C	0.3023	0,7601 (0,0607)	6.057e-36	rs211710	0.927549	ACADM	intronic	3.978	7	Caprylate (28263315)	63361	Lipid	Fatty Acid Metabolism (Acyl Carnitine, Monounsaturated)	-
4-methylhexanoylglutamine	rs17587071	76225083:C:A	0.3026	-0,3913 (0,0598)	6.052e-11	rs211710	0.927549	ACADM	intronic	4.023	5	Decanoylcarnitine (26068415)	62735	Lipid	Fatty Acid Metabolism (Acyl Glutamine)	-
3-decenoylcarnitine	rs17587071	76225083:C:A	0.3026	0,7605 (0,0607)	5.48e-36	rs211710	0.927549	ACADM	intronic	4.023	5	Decanoylcarnitine (26068415)	63361	Lipid	Fatty Acid Metabolism (Acyl Carnitine, Monounsaturated)	-
3-decenoylcarnitine	rs2788655	76225633:C:A	0.5901	-0,3845 (0,0532)	4.888e-13	rs211710	0.640063	ACADM	intronic	2.201	7	Cis-4-decenoylcarnitine (28263315)	63361	Lipid	Fatty Acid Metabolism (Acyl Carnitine, Monounsaturated)	-
3-decenoylcarnitine	rs111625745	76225749:C:G	0.2946	-0,3914 (0,0553)	1.407e-12	rs12118229	0.962887	ACADM	intronic	2.111	7	Cis-4-decenoylcarnitine (28263315)	63361	Lipid	Fatty Acid Metabolism (Acyl Carnitine, Monounsaturated)	-
4-methylhexanoylglutamine	rs1061337	76227022:G:A	0.2971	-0,3917 (0,06)	6.721e-11	rs211710	0.960412	ACADM	exonic	9.848	6	Caprylate (28263315)	62735	Lipid	Fatty Acid Metabolism (Acyl Glutamine)	-
3-decenoylcarnitine	rs1061337	76227022:G:A	0.2971	0,7656 (0,061)	3.691e-36	rs211710	0.960412	ACADM	exonic	9.848	6	Caprylate (28263315)	63361	Lipid	Fatty Acid Metabolism (Acyl Carnitine, Monounsaturated)	-
3-decenoylcarnitine	rs8763	76229120:C:T	0.2054	0,7389 (0,0711)	2.489e-25	rs8763	1	ACADM	UTR3	9.685	7	Decanoylcarnitine (26068415)	63361	Lipid	Fatty Acid Metabolism (Acyl Carnitine, Monounsaturated)	-
3-decenoylcarnitine	rs1146587	76229326:C:T	0.6234	0,4842 (0,0528)	4.974e-20	rs12118229	0.735397	ACADM	UTR3	7.413	-	Cis-4-decenoylcarnitine (28263315)	63361	Lipid	Fatty Acid Metabolism (Acyl Carnitine, Monounsaturated)	-
3-decenoylcarnitine	rs1146588	76229787:G:C	0.3287	0,5746 (0,0573)	1.165e-23	rs211710	0.85578	ACADM	intronic	5.629	7	Decanoylcarnitine (26068415)	63361	Lipid	Fatty Acid Metabolism (Acyl Carnitine, Monounsaturated)	-
3-decenoylcarnitine	rs12136754	76230232:A:C	0.3283	0,5734 (0,0573)	1.516e-23	rs211710	0.859963	ACADM	intronic	4.057	2b	Decanoylcarnitine (26068415)	63361	Lipid	Fatty Acid Metabolism (Acyl Carnitine, Monounsaturated)	-
3-decenoylcarnitine	rs6675212	76230829:A:C	0.2946	-0,3915 (0,0553)	1.382e-12	rs12118229	0.967289	ACADM	intronic	5.695	6	Cis-4-decenoylcarnitine (28263315)	63361	Lipid	Fatty Acid Metabolism (Acyl Carnitine, Monounsaturated)	-
3-decenoylcarnitine	rs6593515	76231067:A:G	0.3283	0,5735 (0,0573)	1.491e-23	rs211710	0.85578	ACADM	intronic	0.008	7	Caprylate (28263315)	63361	Lipid	Fatty Acid Metabolism (Acyl Carnitine, Monounsaturated)	-
3-decenoylcarnitine	rs74968421	76233496:C:T	0.2946	-0,3916 (0,0553)	1.373e-12	rs12118229	0.971943	ACADM	intronic	7.617	7	Cis-4-decenoylcarnitine (28263315)	63361	Lipid	Fatty Acid Metabolism (Acyl Carnitine, Monounsaturated)	-
3-decenoylcarnitine	1:76233882:A:G	76233882:A:G	0.2947	-0,391 (0,0552)	1.465e-12	rs12118229	0.9675	ACADM	intronic	0.53	4	-	63361	Lipid	Fatty Acid Metabolism (Acyl Carnitine, Monounsaturated)	-
4-methylhexanoylglutamine	rs7516226	76234257:A:G	0.2973	-0,3947 (0,0601)	4.937e-11	rs211710	0.955838	ACADM	intronic	0.7	7	Decanoylcarnitine (26068415)	62735	Lipid	Fatty Acid Metabolism (Acyl Glutamine)	-
3-decenoylcarnitine	rs7516226	76234257:A:G	0.2973	0,7635 (0,061)	5.574e-36	rs211710	0.955838	ACADM	intronic	0.7	7	Decanoylcarnitine (26068415)	63361	Lipid	Fatty Acid Metabolism (Acyl Carnitine, Monounsaturated)	-
3-decenoylcarnitine	rs12130832	76234294:C:T	0.2946	-0,3917 (0,0553)	1.368e-12	rs12118229	0.971943	ACADM	intronic	10.96	6	Decanoylcarnitine (26068415)	63361	Lipid	Fatty Acid Metabolism (Acyl Carnitine, Monounsaturated)	-
3-decenoylcarnitine	rs6664254	76235084:T:G	0.2946	-0,3917 (0,0553)	1.371e-12	rs12118229	0.971943	ACADM	intronic	1.676	6	Decanoylcarnitine (26068415)	63361	Lipid	Fatty Acid Metabolism (Acyl Carnitine, Monounsaturated)	-
4-methylhexanoylglutamine	rs28602663	76235355:T:C	0.2973	-0,3954 (0,0601)	4.659e-11	rs211710	0.946288	ACADM	intronic	0.155	7	Caprylate (28263315)	62735	Lipid	Fatty Acid Metabolism (Acyl Glutamine)	-
3-decenoylcarnitine	rs28602663	76235355:T:C	0.2973	0,7641 (0,061)	5.088e-36	rs211710	0.946288	ACADM	intronic	0.155	7	Caprylate (28263315)	63361	Lipid	Fatty Acid Metabolism (Acyl Carnitine, Monounsaturated)	-
3-decenoylcarnitine	rs12142247	76235746:T:C	0.2947	-0,392 (0,0553)	1.342e-12	rs12118229	0.971943	ACADM	intronic	1.121	6	Decanoylcarnitine (26068415)	63361	Lipid	Fatty Acid Metabolism (Acyl Carnitine, Monounsaturated)	-
4-methylhexanoylglutamine	rs9662166	76235906:A:C	0.2973	-0,396 (0,0601)	4.454e-11	rs211710	0.946288	ACADM	intronic	6.037	7	Caprylate (28263315)	62735	Lipid	Fatty Acid Metabolism (Acyl Glutamine)	-
3-decenoylcarnitine	rs9662166	76235906:A:C	0.2973	0,7644 (0,061)	4.979e-36	rs211710	0.946288	ACADM	intronic	6.037	7	Caprylate (28263315)	63361	Lipid	Fatty Acid Metabolism (Acyl Carnitine, Monounsaturated)	-
4-methylhexanoylglutamine	rs4949879	76237143:A:G	0.2972	-0,3973 (0,0601)	3.939e-11	rs211710	0.95105	ACADM	intronic	2.988	5	Caprylate (28263315)	62735	Lipid	Fatty Acid Metabolism (Acyl Glutamine)	-
3-decenoylcarnitine	rs4949879	76237143:A:G	0.2972	0,7651 (0,061)	4.756e-36	rs211710	0.95105	ACADM	intronic	2.988	5	Caprylate (28263315)	63361	Lipid	Fatty Acid Metabolism (Acyl Carnitine, Monounsaturated)	-
3-decenoylcarnitine	rs61799988	76238686:A:G	0.31	0,7403 (0,06)	5.927e-35	rs211710	0.893531	ACADM	intronic	5.759	6	Cis-4-decenoylcarnitine (28263315)	63361	Lipid	Fatty Acid Metabolism (Acyl Carnitine, Monounsaturated)	-
3-decenoylcarnitine	rs11810154	76239973:G:C	0.2933	-0,397 (0,0554)	7.767e-13	rs12118229	0.995317	ACADM	intronic	0.391	7	Decenoylcarnitine (26068415)	63361	Lipid	Fatty Acid Metabolism (Acyl Carnitine, Monounsaturated)	-
3-decenoylcarnitine	rs77099976	76240524:C:T	0.2929	-0,3982 (0,0554)	6.778e-13	rs12118229	0.981326	ACADM	intronic	11.61	6	Cis-4-decenoylcarnitine (28263315)	63361	Lipid	Fatty Acid Metabolism (Acyl Carnitine, Monounsaturated)	-
3-decenoylcarnitine	rs17647711	76241710:G:C	0.293	-0,3978 (0,0554)	7.087e-13	rs12118229	0.981326	ACADM	intronic	5.047	5	Decanoylcarnitine (26068415)	63361	Lipid	Fatty Acid Metabolism (Acyl Carnitine, Monounsaturated)	-
3-decenoylcarnitine	rs11584577	76242378:G:A	0.2935	-0,3958 (0,0554)	8.951e-13	rs12118229	0.995317	ACADM	intronic	2.495	6	Cis-4-decenoylcarnitine (28263315)	63361	Lipid	Fatty Acid Metabolism (Acyl Carnitine, Monounsaturated)	-
4-methylhexanoylglutamine	rs2211080	76243438:A:G	0.2984	-0,3969 (0,0601)	3.921e-11	rs211710	0.932222	ACADM	intronic	1.604	-	Caprylate (28263315)	62735	Lipid	Fatty Acid Metabolism (Acyl Glutamine)	-
3-decenoylcarnitine	rs2211080	76243438:A:G	0.2984	0,7656 (0,0609)	3.396e-36	rs211710	0.932222	ACADM	intronic	1.604	-	Caprylate (28263315)	63361	Lipid	Fatty Acid Metabolism (Acyl Carnitine, Monounsaturated)	-
3-decenoylcarnitine	rs12118229	76245857:T:C	0.2929	-0,4007 (0,0555)	5.065e-13	rs12118229	1	ACADM	intronic	0.341	7	Cis-4-decenoylcarnitine (28263315)	63361	Lipid	Fatty Acid Metabolism (Acyl Carnitine, Monounsaturated)	-
3-decenoylcarnitine	rs12118306	76246112:T:C	0.2929	-0,4007 (0,0555)	5.089e-13	rs12118229	1	ACADM	intronic	5.879	5	Cis-4-decenoylcarnitine (28263315)	63361	Lipid	Fatty Acid Metabolism (Acyl Carnitine, Monounsaturated)	-
3-decenoylcarnitine	rs61799990	76247271:G:A	0.2959	0,7691 (0,0643)	6.237e-33	rs211710	0.927549	ACADM	intronic	3.896	7	Caprylate (28263315)	63361	Lipid	Fatty Acid Metabolism (Acyl Carnitine, Monounsaturated)	-
4-methylhexanoylglutamine	rs12094842	76249590:A:G	0.3028	-0,3958 (0,0599)	3.912e-11	rs211710	0.900753	ACADM	intronic	3.635	6	Caprylate (28263315)	62735	Lipid	Fatty Acid Metabolism (Acyl Glutamine)	-
3-decenoylcarnitine	rs12094842	76249590:A:G	0.3028	0,7561 (0,0607)	1.304e-35	rs211710	0.900753	ACADM	intronic	3.635	6	Caprylate (28263315)	63361	Lipid	Fatty Acid Metabolism (Acyl Carnitine, Monounsaturated)	-
3-decenoylcarnitine	rs1498311	76254726:T:G	0.2932	-0,391 (0,0553)	1.557e-12	rs12118229	0.976986	RABGGTB	intronic	0.231	-	Decanoylcarnitine (26068415)	63361	Lipid	Fatty Acid Metabolism (Acyl Carnitine, Monounsaturated)	-
4-methylhexanoylglutamine	rs11161620	76255228:A:G	0.2556	-0,4046 (0,0621)	7.424e-11	rs211710	0.796279	RABGGTB:SNORD45B	ncRNA_exonic	21	5	Decanoylcarnitine (26068415)	62735	Lipid	Fatty Acid Metabolism (Acyl Glutamine)	-
3-decenoylcarnitine	rs11161620	76255228:A:G	0.2556	0,7338 (0,0644)	4.519e-30	rs211710	0.796279	RABGGTB:SNORD45B	ncRNA_exonic	21	5	Decanoylcarnitine (26068415)	63361	Lipid	Fatty Acid Metabolism (Acyl Carnitine, Monounsaturated)	-
3-decenoylcarnitine	rs11588643	76255613:G:A	0.2931	-0,3909 (0,0553)	1.565e-12	rs12118229	0.976986	RABGGTB	intronic	8.33	5	Decanoylcarnitine (26068415)	63361	Lipid	Fatty Acid Metabolism (Acyl Carnitine, Monounsaturated)	-
4-methylhexanoylglutamine	rs12093623	76256232:G:T	0.2555	-0,4048 (0,0621)	7.268e-11	rs211710	0.791406	RABGGTB	intronic	9.807	3a	Decanoylcarnitine (26068415)	62735	Lipid	Fatty Acid Metabolism (Acyl Glutamine)	-
3-decenoylcarnitine	rs12093623	76256232:G:T	0.2555	0,7339 (0,0644)	4.478e-30	rs211710	0.791406	RABGGTB	intronic	9.807	3a	Decanoylcarnitine (26068415)	63361	Lipid	Fatty Acid Metabolism (Acyl Carnitine, Monounsaturated)	-
4-methylhexanoylglutamine	rs11161626	76260837:T:C	0.2566	-0,4035 (0,0622)	8.64e-11	rs211710	0.776958	RABGGTB	downstream	1.281	4	Cis-4-decenoylcarnitine (28263315)	62735	Lipid	Fatty Acid Metabolism (Acyl Glutamine)	-
3-decenoylcarnitine	rs11161626	76260837:T:C	0.2566	0,7336 (0,0645)	5.199e-30	rs211710	0.776958	RABGGTB	downstream	1.281	4	Cis-4-decenoylcarnitine (28263315)	63361	Lipid	Fatty Acid Metabolism (Acyl Carnitine, Monounsaturated)	-
3-decenoylcarnitine	rs1146646	76265500:A:G	0.2864	0,5204 (0,0597)	2.804e-18	rs211710	0.691067	MSH4	intronic	1.051	-	Decanoylcarnitine (26068415)	63361	Lipid	Fatty Acid Metabolism (Acyl Carnitine, Monounsaturated)	-
3-decenoylcarnitine	rs6656501	76266126:C:A	0.293	-0,3897 (0,0552)	1.72e-12	rs12118229	0.981409	MSH4	intronic	13.51	6	Decanoylcarnitine (26068415)	63361	Lipid	Fatty Acid Metabolism (Acyl Carnitine, Monounsaturated)	-
4-methylhexanoylglutamine	rs4949677	76266662:A:T	0.2553	-0,4082 (0,0621)	5.038e-11	rs211710	0.791406	MSH4	intronic	1.304	5	Decanoylcarnitine (26068415)	62735	Lipid	Fatty Acid Metabolism (Acyl Glutamine)	-
3-decenoylcarnitine	rs4949677	76266662:A:T	0.2553	0,734 (0,0645)	4.901e-30	rs211710	0.791406	MSH4	intronic	1.304	5	Decanoylcarnitine (26068415)	63361	Lipid	Fatty Acid Metabolism (Acyl Carnitine, Monounsaturated)	-
3-decenoylcarnitine	rs5745325	76269460:A:G	0.2931	-0,3901 (0,0552)	1.615e-12	rs12118229	0.981409	MSH4	exonic	2.012	5	Decanoylcarnitine (26068415)	63361	Lipid	Fatty Acid Metabolism (Acyl Carnitine, Monounsaturated)	-
3-decenoylcarnitine	rs5745327	76270040:T:A	0.8894	0,5381 (0,0797)	1.49e-11	rs814863	0.881513	MSH4	intronic	8.693	7	Hexanoylcarnitine (28263315)	63361	Lipid	Fatty Acid Metabolism (Acyl Carnitine, Monounsaturated)	-
4-methylhexanoylglutamine	rs12127078	76270799:T:C	0.2555	-0,4098 (0,0621)	4.068e-11	rs211710	0.791406	MSH4	intronic	1.693	6	Caprylate (28263315)	62735	Lipid	Fatty Acid Metabolism (Acyl Glutamine)	-
3-decenoylcarnitine	rs12127078	76270799:T:C	0.2555	0,7343 (0,0644)	4.338e-30	rs211710	0.791406	MSH4	intronic	1.693	6	Caprylate (28263315)	63361	Lipid	Fatty Acid Metabolism (Acyl Carnitine, Monounsaturated)	-
3-decenoylcarnitine	rs1144331	76272357:A:G	0.8895	0,5388 (0,0798)	1.418e-11	rs814863	0.893554	MSH4	intronic	1.622	7	Decanoylcarnitine (28263315)	63361	Lipid	Fatty Acid Metabolism (Acyl Carnitine, Monounsaturated)	-
3-decenoylcarnitine	rs5745331	76273313:G:A	0.2926	-0,3911 (0,0552)	1.437e-12	rs12118229	0.967554	MSH4	intronic	4.159	5	Decanoylcarnitine (26068415)	63361	Lipid	Fatty Acid Metabolism (Acyl Carnitine, Monounsaturated)	-
4-methylhexanoylglutamine	rs5745336	76273519:A:G	0.2555	-0,4102 (0,0621)	3.875e-11	rs211710	0.791406	MSH4	intronic	2.227	7	Caprylate (28263315)	62735	Lipid	Fatty Acid Metabolism (Acyl Glutamine)	-
3-decenoylcarnitine	rs5745336	76273519:A:G	0.2555	0,7341 (0,0644)	4.353e-30	rs211710	0.791406	MSH4	intronic	2.227	7	Caprylate (28263315)	63361	Lipid	Fatty Acid Metabolism (Acyl Carnitine, Monounsaturated)	-
3-decenoylcarnitine	rs1146651	76273594:A:C	0.8895	0,5386 (0,0798)	1.443e-11	rs814863	0.893554	MSH4	intronic	1.248	-	Hexanoylcarnitine (28263315)	63361	Lipid	Fatty Acid Metabolism (Acyl Carnitine, Monounsaturated)	-
3-decenoylcarnitine	rs5745343	76273805:C:T	0.8894	0,5376 (0,0797)	1.553e-11	rs814863	0.881513	MSH4	intronic	4.412	7	C10 / C12 (20037589)	63361	Lipid	Fatty Acid Metabolism (Acyl Carnitine, Monounsaturated)	-
3-decenoylcarnitine	rs5745347	76274520:G:A	0.2931	-0,3891 (0,0552)	1.825e-12	rs12118229	0.981409	MSH4	intronic	6.43	7	Decanoylcarnitine (26068415)	63361	Lipid	Fatty Acid Metabolism (Acyl Carnitine, Monounsaturated)	-
3-decenoylcarnitine	rs1144333	76275100:G:A	0.8894	0,5373 (0,0797)	1.592e-11	rs814863	0.893554	MSH4	intronic	1.307	-	Octanoylcarnitine (28263315)	63361	Lipid	Fatty Acid Metabolism (Acyl Carnitine, Monounsaturated)	-
3-decenoylcarnitine	rs5745354	76275178:A:G	0.8894	0,5376 (0,0797)	1.553e-11	rs814863	0.881513	MSH4	intronic	3.254	6	Hexanoylcarnitine (28263315)	63361	Lipid	Fatty Acid Metabolism (Acyl Carnitine, Monounsaturated)	-
3-decenoylcarnitine	rs112431348	76275571:G:A	0.2926	-0,3909 (0,0552)	1.461e-12	rs12118229	0.967554	MSH4	intronic	1.205	6	Cis-4-decenoylcarnitine (28263315)	63361	Lipid	Fatty Acid Metabolism (Acyl Carnitine, Monounsaturated)	-
4-methylhexanoylglutamine	rs12122939	76276353:C:T	0.2555	-0,4102 (0,0621)	3.856e-11	rs211710	0.791406	MSH4	intronic	10.62	6	Decanoylcarnitine (26068415)	62735	Lipid	Fatty Acid Metabolism (Acyl Glutamine)	-
3-decenoylcarnitine	rs12122939	76276353:C:T	0.2555	0,7341 (0,0644)	4.382e-30	rs211710	0.791406	MSH4	intronic	10.62	6	Decanoylcarnitine (26068415)	63361	Lipid	Fatty Acid Metabolism (Acyl Carnitine, Monounsaturated)	-
4-methylhexanoylglutamine	rs1144336	76277421:A:C	0.2556	-0,4096 (0,0621)	4.161e-11	rs211710	0.786562	MSH4	intronic	9.786	-	Caprylate (28263315)	62735	Lipid	Fatty Acid Metabolism (Acyl Glutamine)	-
3-decenoylcarnitine	rs1144336	76277421:A:C	0.2556	0,7345 (0,0644)	4.072e-30	rs211710	0.786562	MSH4	intronic	9.786	-	Caprylate (28263315)	63361	Lipid	Fatty Acid Metabolism (Acyl Carnitine, Monounsaturated)	-
4-methylhexanoylglutamine	rs5745363	76278145:A:G	0.2561	-0,4142 (0,0621)	2.539e-11	rs211710	0.791406	MSH4	intronic	0.249	6	Caprylate (28263315)	62735	Lipid	Fatty Acid Metabolism (Acyl Glutamine)	-
3-decenoylcarnitine	rs5745363	76278145:A:G	0.2561	0,7384 (0,0645)	2.338e-30	rs211710	0.791406	MSH4	intronic	0.249	6	Caprylate (28263315)	63361	Lipid	Fatty Acid Metabolism (Acyl Carnitine, Monounsaturated)	-
3-decenoylcarnitine	1:76278877:C:T	76278877:C:T	0.8918	0,5527 (0,0808)	7.953e-12	rs814863	0.879715	MSH4	intronic	1.658	-	-	63361	Lipid	Fatty Acid Metabolism (Acyl Carnitine, Monounsaturated)	-
3-decenoylcarnitine	rs80059220	76279112:T:G	0.2931	-0,3889 (0,0552)	1.86e-12	rs12118229	0.981409	MSH4	intronic	1.604	6	Cis-4-decenoylcarnitine (28263315)	63361	Lipid	Fatty Acid Metabolism (Acyl Carnitine, Monounsaturated)	-
4-methylhexanoylglutamine	rs7547056	76279267:A:G	0.2555	-0,4105 (0,0621)	3.76e-11	rs211710	0.791406	MSH4	intronic	6.015	6	Decanoylcarnitine (26068415)	62735	Lipid	Fatty Acid Metabolism (Acyl Glutamine)	-
3-decenoylcarnitine	rs7547056	76279267:A:G	0.2555	0,7343 (0,0644)	4.266e-30	rs211710	0.791406	MSH4	intronic	6.015	6	Decanoylcarnitine (26068415)	63361	Lipid	Fatty Acid Metabolism (Acyl Carnitine, Monounsaturated)	-
4-methylhexanoylglutamine	rs1146653	76280438:G:A	0.2556	-0,4101 (0,0621)	3.954e-11	rs211710	0.786562	MSH4	intronic	2.346	-	Caprylate (28263315)	62735	Lipid	Fatty Acid Metabolism (Acyl Glutamine)	-
3-decenoylcarnitine	rs1146653	76280438:G:A	0.2556	0,7349 (0,0644)	3.888e-30	rs211710	0.786562	MSH4	intronic	2.346	-	Caprylate (28263315)	63361	Lipid	Fatty Acid Metabolism (Acyl Carnitine, Monounsaturated)	-
3-decenoylcarnitine	rs1144339	76280543:G:A	0.8895	0,5386 (0,0798)	1.452e-11	rs814863	0.893554	MSH4	intronic	4.839	-	Decanoylcarnitine (28263315)	63361	Lipid	Fatty Acid Metabolism (Acyl Carnitine, Monounsaturated)	-
3-decenoylcarnitine	rs1144341	76282659:G:T	0.8895	0,5387 (0,0798)	1.441e-11	rs814863	0.893554	MSH4	intronic	3.257	-	Decanoylcarnitine (28263315)	63361	Lipid	Fatty Acid Metabolism (Acyl Carnitine, Monounsaturated)	-
3-decenoylcarnitine	rs1144342	76284364:G:A	0.8895	0,5388 (0,0798)	1.43e-11	rs814863	0.893554	MSH4	intronic	7.781	-	Hexanoylcarnitine (28263315)	63361	Lipid	Fatty Acid Metabolism (Acyl Carnitine, Monounsaturated)	-
4-methylhexanoylglutamine	rs5745381	76286037:G:T	0.2557	-0,4131 (0,0621)	2.826e-11	rs211710	0.791406	MSH4	intronic	5.456	6	Cis-4-decenoylcarnitine (28263315)	62735	Lipid	Fatty Acid Metabolism (Acyl Glutamine)	-
3-decenoylcarnitine	rs5745381	76286037:G:T	0.2557	0,7359 (0,0644)	3.308e-30	rs211710	0.791406	MSH4	intronic	5.456	6	Cis-4-decenoylcarnitine (28263315)	63361	Lipid	Fatty Acid Metabolism (Acyl Carnitine, Monounsaturated)	-
3-decenoylcarnitine	rs79835994	76287508:T:G	0.2925	-0,3906 (0,0552)	1.539e-12	rs12118229	0.963185	MSH4	intronic	5.651	6	Cis-4-decenoylcarnitine (28263315)	63361	Lipid	Fatty Acid Metabolism (Acyl Carnitine, Monounsaturated)	-
3-decenoylcarnitine	rs1251274	76288587:C:T	0.8889	0,5413 (0,0797)	1.096e-11	rs814863	0.893554	MSH4	intronic	7.334	7	Hexanoylcarnitine (24816252)	63361	Lipid	Fatty Acid Metabolism (Acyl Carnitine, Monounsaturated)	-
3-decenoylcarnitine	rs5745383	76288590:C:G	0.2925	-0,388 (0,0553)	2.234e-12	rs12118229	0.981409	MSH4	intronic	2.622	7	Decanoylcarnitine (26068415)	63361	Lipid	Fatty Acid Metabolism (Acyl Carnitine, Monounsaturated)	-
3-decenoylcarnitine	rs1251273	76288617:G:A	0.8895	0,5393 (0,0798)	1.376e-11	rs814863	0.893554	MSH4	intronic	1.53	-	Decanoylcarnitine (28263315)	63361	Lipid	Fatty Acid Metabolism (Acyl Carnitine, Monounsaturated)	-
4-methylhexanoylglutamine	rs138847036	76290990:G:A	0.2564	-0,417 (0,0621)	1.833e-11	rs211710	0.795596	MSH4	intronic	6.718	7	Decanoylcarnitine (26068415)	62735	Lipid	Fatty Acid Metabolism (Acyl Glutamine)	-
3-decenoylcarnitine	rs138847036	76290990:G:A	0.2564	0,7348 (0,0644)	3.636e-30	rs211710	0.795596	MSH4	intronic	6.718	7	Decanoylcarnitine (26068415)	63361	Lipid	Fatty Acid Metabolism (Acyl Carnitine, Monounsaturated)	-
3-decenoylcarnitine	rs11161699	76296416:G:A	0.2956	-0,3919 (0,0584)	1.956e-11	rs12118229	0.967554	MSH4	intronic	0.32	7	Hexanoylcarnitine (28263315)	63361	Lipid	Fatty Acid Metabolism (Acyl Carnitine, Monounsaturated)	-
4-methylhexanoylglutamine	rs10782558	76298719:C:A	0.7443	0,4114 (0,0621)	3.488e-11	rs211710	0.786562	MSH4	intronic	1.593	5	Cis-4-decenoylcarnitine (28263315)	62735	Lipid	Fatty Acid Metabolism (Acyl Glutamine)	-
3-decenoylcarnitine	rs10782558	76298719:C:A	0.7443	-0,7363 (0,0644)	3.094e-30	rs211710	0.786562	MSH4	intronic	1.593	5	Cis-4-decenoylcarnitine (28263315)	63361	Lipid	Fatty Acid Metabolism (Acyl Carnitine, Monounsaturated)	-
3-decenoylcarnitine	rs2202019	76299181:A:G	0.1106	-0,5397 (0,0798)	1.334e-11	rs814863	0.893554	MSH4	intronic	1.694	6	Decanoylcarnitine (28263315)	63361	Lipid	Fatty Acid Metabolism (Acyl Carnitine, Monounsaturated)	-
4-methylhexanoylglutamine	rs12136360	76299941:T:C	0.2556	-0,4119 (0,0621)	3.283e-11	rs211710	0.791406	MSH4	intronic	2.017	7	Decanoylcarnitine (26068415)	62735	Lipid	Fatty Acid Metabolism (Acyl Glutamine)	-
3-decenoylcarnitine	rs12136360	76299941:T:C	0.2556	0,7359 (0,0644)	3.347e-30	rs211710	0.791406	MSH4	intronic	2.017	7	Decanoylcarnitine (26068415)	63361	Lipid	Fatty Acid Metabolism (Acyl Carnitine, Monounsaturated)	-
3-decenoylcarnitine	rs10873735	76300317:G:T	0.1106	-0,5398 (0,0798)	1.329e-11	rs814863	0.893554	MSH4	intronic	0.707	7	Decanoylcarnitine (28263315)	63361	Lipid	Fatty Acid Metabolism (Acyl Carnitine, Monounsaturated)	-
3-decenoylcarnitine	1:76302222:A:C	76302222:A:C	0.2931	-0,3885 (0,0552)	1.98e-12	rs12118229	0.981409	MSH4	intronic	4.16	5	-	63361	Lipid	Fatty Acid Metabolism (Acyl Carnitine, Monounsaturated)	-
4-methylhexanoylglutamine	rs61770533	76306490:G:C	0.2555	-0,4114 (0,0621)	3.482e-11	rs211710	0.791406	MSH4	intronic	1.337	7	Caprylate (28263315)	62735	Lipid	Fatty Acid Metabolism (Acyl Glutamine)	-
3-decenoylcarnitine	rs61770533	76306490:G:C	0.2555	0,7358 (0,0644)	3.42e-30	rs211710	0.791406	MSH4	intronic	1.337	7	Caprylate (28263315)	63361	Lipid	Fatty Acid Metabolism (Acyl Carnitine, Monounsaturated)	-
4-methylhexanoylglutamine	rs5745390	76306591:C:A	0.2555	-0,4114 (0,0621)	3.494e-11	rs211710	0.791406	MSH4	intronic	5.326	7	Cis-4-decenoylcarnitine (28263315)	62735	Lipid	Fatty Acid Metabolism (Acyl Glutamine)	-
3-decenoylcarnitine	rs5745390	76306591:C:A	0.2555	0,7358 (0,0644)	3.424e-30	rs211710	0.791406	MSH4	intronic	5.326	7	Cis-4-decenoylcarnitine (28263315)	63361	Lipid	Fatty Acid Metabolism (Acyl Carnitine, Monounsaturated)	-
3-decenoylcarnitine	rs5745392	76306809:T:C	0.1106	-0,54 (0,0798)	1.31e-11	rs814863	0.893554	MSH4	intronic	5.158	7	Decanoylcarnitine (28263315)	63361	Lipid	Fatty Acid Metabolism (Acyl Carnitine, Monounsaturated)	-
3-decenoylcarnitine	rs61254599	76308824:T:C	0.253	0,743 (0,0682)	1.178e-27	rs211710	0.791406	MSH4	intronic	0.465	6	Cis-4-decenoylcarnitine (28263315)	63361	Lipid	Fatty Acid Metabolism (Acyl Carnitine, Monounsaturated)	-
3-decenoylcarnitine	rs1856791	76308942:T:C	0.2932	-0,3876 (0,0553)	2.291e-12	rs12118229	0.981409	MSH4	intronic	0.07	-	Decanoylcarnitine (26068415)	63361	Lipid	Fatty Acid Metabolism (Acyl Carnitine, Monounsaturated)	-
3-decenoylcarnitine	rs112205173	76310100:T:C	0.2927	-0,3893 (0,0553)	1.896e-12	rs12118229	0.967554	MSH4	intronic	1.879	7	Cis-4-decenoylcarnitine (28263315)	63361	Lipid	Fatty Acid Metabolism (Acyl Carnitine, Monounsaturated)	-
3-decenoylcarnitine	rs5745394	76311731:A:G	0.2933	-0,3869 (0,0553)	2.554e-12	rs12118229	0.981409	MSH4	intronic	2.178	5	Cis-4-decenoylcarnitine (28263315)	63361	Lipid	Fatty Acid Metabolism (Acyl Carnitine, Monounsaturated)	-
3-decenoylcarnitine	rs5745410	76314356:A:C	0.2935	-0,3857 (0,0553)	2.979e-12	rs12118229	0.981409	MSH4	intronic	2.123	6	Cis-4-decenoylcarnitine (28263315)	63361	Lipid	Fatty Acid Metabolism (Acyl Carnitine, Monounsaturated)	-
3-decenoylcarnitine	rs5745412	76314659:G:A	0.1545	0,7102 (0,0797)	5.118e-19	rs61770557	0.818557	MSH4	intronic	0.613	7	Cis-4-decenoylcarnitine (28263315)	63361	Lipid	Fatty Acid Metabolism (Acyl Carnitine, Monounsaturated)	-
3-decenoylcarnitine	rs5745414	76314720:A:G	0.2935	-0,3855 (0,0553)	3.063e-12	rs12118229	0.981409	MSH4	intronic	0.1	7	Hexanoylcarnitine (28263315)	63361	Lipid	Fatty Acid Metabolism (Acyl Carnitine, Monounsaturated)	-
3-decenoylcarnitine	rs5745415	76314880:A:G	0.2935	-0,3855 (0,0553)	3.068e-12	rs12118229	0.981409	MSH4	intronic	2.515	7	Cis-4-decenoylcarnitine (28263315)	63361	Lipid	Fatty Acid Metabolism (Acyl Carnitine, Monounsaturated)	-
4-methylhexanoylglutamine	rs6683437	76316619:A:G	0.2461	-0,4091 (0,0628)	7.21e-11	rs211710	0.717021	MSH4	intronic	0.626	7	Decanoylcarnitine (26068415)	62735	Lipid	Fatty Acid Metabolism (Acyl Glutamine)	-
3-decenoylcarnitine	rs6683437	76316619:A:G	0.2461	0,7222 (0,0651)	1.35e-28	rs211710	0.717021	MSH4	intronic	0.626	7	Decanoylcarnitine (26068415)	63361	Lipid	Fatty Acid Metabolism (Acyl Carnitine, Monounsaturated)	-
3-decenoylcarnitine	rs11587435	76317288:A:T	0.294	-0,3812 (0,0552)	5.137e-12	rs12118229	0.981409	MSH4	intronic	2.44	7	Cis-4-decenoylcarnitine (28263315)	63361	Lipid	Fatty Acid Metabolism (Acyl Carnitine, Monounsaturated)	-
3-decenoylcarnitine	rs1159215	76317869:A:T	0.294	-0,381 (0,0552)	5.294e-12	rs12118229	0.981409	MSH4	intronic	14.28	7	Decanoylcarnitine (26068415)	63361	Lipid	Fatty Acid Metabolism (Acyl Carnitine, Monounsaturated)	-
4-methylhexanoylglutamine	rs1159214	76317910:T:G	0.7539	0,4085 (0,0628)	7.717e-11	rs211710	0.712072	MSH4	intronic	2.177	-	Decanoylcarnitine (26068415)	62735	Lipid	Fatty Acid Metabolism (Acyl Glutamine)	-
3-decenoylcarnitine	rs1159214	76317910:T:G	0.7539	-0,7218 (0,0651)	1.406e-28	rs211710	0.712072	MSH4	intronic	2.177	-	Decanoylcarnitine (26068415)	63361	Lipid	Fatty Acid Metabolism (Acyl Carnitine, Monounsaturated)	-
3-decenoylcarnitine	rs2881785	76318096:C:T	0.2973	-0,3722 (0,0552)	1.576e-11	rs12118229	0.972188	MSH4	intronic	4.961	6	Hexanoylcarnitine (28263315)	63361	Lipid	Fatty Acid Metabolism (Acyl Carnitine, Monounsaturated)	-
4-methylhexanoylglutamine	rs7521344	76318325:T:C	0.754	0,4085 (0,0628)	7.75e-11	rs211710	0.712072	MSH4	intronic	4.355	7	Cis-4-decenoylcarnitine (28263315)	62735	Lipid	Fatty Acid Metabolism (Acyl Glutamine)	-
3-decenoylcarnitine	rs7521344	76318325:T:C	0.754	-0,7217 (0,0651)	1.431e-28	rs211710	0.712072	MSH4	intronic	4.355	7	Cis-4-decenoylcarnitine (28263315)	63361	Lipid	Fatty Acid Metabolism (Acyl Carnitine, Monounsaturated)	-
3-decenoylcarnitine	rs111914775	76319036:T:C	0.294	-0,3808 (0,0552)	5.363e-12	rs12118229	0.981409	MSH4	intronic	1.278	6	Cis-4-decenoylcarnitine (28263315)	63361	Lipid	Fatty Acid Metabolism (Acyl Carnitine, Monounsaturated)	-
4-methylhexanoylglutamine	rs2172508	76320215:G:A	0.2459	-0,4093 (0,0628)	7.062e-11	rs211710	0.717021	MSH4	intronic	6.46	-	Cis-4-decenoylcarnitine (28263315)	62735	Lipid	Fatty Acid Metabolism (Acyl Glutamine)	-
3-decenoylcarnitine	rs2172508	76320215:G:A	0.2459	0,7211 (0,0651)	1.642e-28	rs211710	0.717021	MSH4	intronic	6.46	-	Cis-4-decenoylcarnitine (28263315)	63361	Lipid	Fatty Acid Metabolism (Acyl Carnitine, Monounsaturated)	-
4-methylhexanoylglutamine	rs1565717	76320441:C:T	0.754	0,4084 (0,0628)	7.805e-11	rs211710	0.712072	MSH4	intronic	6.569	6	Decanoylcarnitine (26068415)	62735	Lipid	Fatty Acid Metabolism (Acyl Glutamine)	-
3-decenoylcarnitine	rs1565717	76320441:C:T	0.754	-0,7212 (0,0651)	1.551e-28	rs211710	0.712072	MSH4	intronic	6.569	6	Decanoylcarnitine (26068415)	63361	Lipid	Fatty Acid Metabolism (Acyl Carnitine, Monounsaturated)	-
3-decenoylcarnitine	rs76532097	76320759:C:G	0.1105	-0,5424 (0,0798)	1.06e-11	rs814863	0.893554	MSH4	intronic	1.866	4	Decanoylcarnitine (28263315)	63361	Lipid	Fatty Acid Metabolism (Acyl Carnitine, Monounsaturated)	-
3-decenoylcarnitine	rs148536113	76322895:G:T	0.1106	-0,5424 (0,0798)	1.061e-11	rs814863	0.881513	MSH4	intronic	3.834	6	Decanoylcarnitine (28263315)	63361	Lipid	Fatty Acid Metabolism (Acyl Carnitine, Monounsaturated)	-
4-methylhexanoylglutamine	rs140478064	76322920:G:A	0.7541	0,408 (0,0628)	8.134e-11	rs211710	0.712072	MSH4	intronic	2.164	7	Cis-4-decenoylcarnitine (28263315)	62735	Lipid	Fatty Acid Metabolism (Acyl Glutamine)	-
3-decenoylcarnitine	rs140478064	76322920:G:A	0.7541	-0,721 (0,0651)	1.638e-28	rs211710	0.712072	MSH4	intronic	2.164	7	Cis-4-decenoylcarnitine (28263315)	63361	Lipid	Fatty Acid Metabolism (Acyl Carnitine, Monounsaturated)	-
4-methylhexanoylglutamine	rs4949885	76323624:G:C	0.2458	-0,4089 (0,0628)	7.452e-11	rs211710	0.717021	MSH4	intronic	1.034	7	Decanoylcarnitine (26068415)	62735	Lipid	Fatty Acid Metabolism (Acyl Glutamine)	-
3-decenoylcarnitine	rs4949885	76323624:G:C	0.2458	0,7206 (0,0651)	1.749e-28	rs211710	0.717021	MSH4	intronic	1.034	7	Decanoylcarnitine (26068415)	63361	Lipid	Fatty Acid Metabolism (Acyl Carnitine, Monounsaturated)	-
3-decenoylcarnitine	rs111546434	76323935:T:C	0.755	-0,7326 (0,0688)	1.811e-26	rs211710	0.712072	MSH4	intronic	2.06	7	-	63361	Lipid	Fatty Acid Metabolism (Acyl Carnitine, Monounsaturated)	-
4-methylhexanoylglutamine	rs7526288	76324913:G:C	0.7541	0,4078 (0,0628)	8.391e-11	rs211710	0.712072	MSH4	intronic	1.27	6	Cis-4-decenoylcarnitine (28263315)	62735	Lipid	Fatty Acid Metabolism (Acyl Glutamine)	-
3-decenoylcarnitine	rs7526288	76324913:G:C	0.7541	-0,7208 (0,0651)	1.714e-28	rs211710	0.712072	MSH4	intronic	1.27	6	Cis-4-decenoylcarnitine (28263315)	63361	Lipid	Fatty Acid Metabolism (Acyl Carnitine, Monounsaturated)	-
3-decenoylcarnitine	rs61676733	76324961:T:G	0.1103	-0,5447 (0,0799)	9.283e-12	rs814863	0.893554	MSH4	intronic	1.306	6	Decanoylcarnitine (28263315)	63361	Lipid	Fatty Acid Metabolism (Acyl Carnitine, Monounsaturated)	-
4-methylhexanoylglutamine	rs112539493	76325207:T:G	0.7541	0,4077 (0,0628)	8.441e-11	rs211710	0.712072	MSH4	intronic	0.143	6	Decanoylcarnitine (26068415)	62735	Lipid	Fatty Acid Metabolism (Acyl Glutamine)	-
3-decenoylcarnitine	rs112539493	76325207:T:G	0.7541	-0,7207 (0,0651)	1.725e-28	rs211710	0.712072	MSH4	intronic	0.143	6	Decanoylcarnitine (26068415)	63361	Lipid	Fatty Acid Metabolism (Acyl Carnitine, Monounsaturated)	-
3-decenoylcarnitine	rs113185299	76325248:C:T	0.1106	-0,5425 (0,0798)	1.047e-11	rs814863	0.893554	MSH4	intronic	3.386	7	Decanoylcarnitine (28263315)	63361	Lipid	Fatty Acid Metabolism (Acyl Carnitine, Monounsaturated)	-
3-decenoylcarnitine	rs111476147	76325327:T:C	0.1106	-0,5433 (0,0798)	9.794e-12	rs814863	0.893554	MSH4	intronic	11.02	6	Decanoylcarnitine (28263315)	63361	Lipid	Fatty Acid Metabolism (Acyl Carnitine, Monounsaturated)	-
3-decenoylcarnitine	rs11161768	76326458:G:A	0.755	-0,7325 (0,0688)	1.875e-26	rs211710	0.712072	MSH4	intronic	0.753	6	Cis-4-decenoylcarnitine (28263315)	63361	Lipid	Fatty Acid Metabolism (Acyl Carnitine, Monounsaturated)	-
4-methylhexanoylglutamine	rs12568447	76326832:G:A	0.2458	-0,4085 (0,0628)	7.8e-11	rs211710	0.717021	MSH4	intronic	0.414	7	Cis-4-decenoylcarnitine (28263315)	62735	Lipid	Fatty Acid Metabolism (Acyl Glutamine)	-
3-decenoylcarnitine	rs12568447	76326832:G:A	0.2458	0,7203 (0,0651)	1.879e-28	rs211710	0.717021	MSH4	intronic	0.414	7	Cis-4-decenoylcarnitine (28263315)	63361	Lipid	Fatty Acid Metabolism (Acyl Carnitine, Monounsaturated)	-
4-methylhexanoylglutamine	rs2347962	76327303:T:G	0.2458	-0,4084 (0,0628)	7.854e-11	rs211710	0.717021	MSH4	intronic	2.666	7	Caprylate (28263315)	62735	Lipid	Fatty Acid Metabolism (Acyl Glutamine)	-
3-decenoylcarnitine	rs2347962	76327303:T:G	0.2458	0,7202 (0,0651)	1.899e-28	rs211710	0.717021	MSH4	intronic	2.666	7	Caprylate (28263315)	63361	Lipid	Fatty Acid Metabolism (Acyl Carnitine, Monounsaturated)	-
4-methylhexanoylglutamine	rs7549863	76327923:C:T	0.7541	0,4074 (0,0628)	8.766e-11	rs211710	0.712072	MSH4	intronic	2.447	7	Cis-4-decenoylcarnitine (28263315)	62735	Lipid	Fatty Acid Metabolism (Acyl Glutamine)	-
3-decenoylcarnitine	rs7549863	76327923:C:T	0.7541	-0,7204 (0,0651)	1.825e-28	rs211710	0.712072	MSH4	intronic	2.447	7	Cis-4-decenoylcarnitine (28263315)	63361	Lipid	Fatty Acid Metabolism (Acyl Carnitine, Monounsaturated)	-
3-decenoylcarnitine	rs7547508	76327958:G:A	0.755	-0,7324 (0,0688)	1.917e-26	rs211710	0.712072	MSH4	intronic	2.469	7	Caprylate (28263315)	63361	Lipid	Fatty Acid Metabolism (Acyl Carnitine, Monounsaturated)	-
4-methylhexanoylglutamine	rs2172507	76331320:C:T	0.7542	0,4069 (0,0628)	9.209e-11	rs211710	0.712072	MSH4	intronic	4.197	-	Decanoylcarnitine (26068415)	62735	Lipid	Fatty Acid Metabolism (Acyl Glutamine)	-
3-decenoylcarnitine	rs2172507	76331320:C:T	0.7542	-0,72 (0,0651)	1.97e-28	rs211710	0.712072	MSH4	intronic	4.197	-	Decanoylcarnitine (26068415)	63361	Lipid	Fatty Acid Metabolism (Acyl Carnitine, Monounsaturated)	-
4-methylhexanoylglutamine	rs6678348	76332463:T:C	0.2458	-0,4081 (0,0628)	8.21e-11	rs211710	0.717021	MSH4	intronic	0.335	6	Cis-4-decenoylcarnitine (28263315)	62735	Lipid	Fatty Acid Metabolism (Acyl Glutamine)	-
3-decenoylcarnitine	rs6678348	76332463:T:C	0.2458	0,7197 (0,0651)	2.154e-28	rs211710	0.717021	MSH4	intronic	0.335	6	Cis-4-decenoylcarnitine (28263315)	63361	Lipid	Fatty Acid Metabolism (Acyl Carnitine, Monounsaturated)	-
4-methylhexanoylglutamine	rs5745427	76332637:A:C	0.7542	0,4072 (0,0628)	9.043e-11	rs211710	0.712072	MSH4	intronic	0.915	7	Decanoylcarnitine (26068415)	62735	Lipid	Fatty Acid Metabolism (Acyl Glutamine)	-
3-decenoylcarnitine	rs5745427	76332637:A:C	0.7542	-0,72 (0,0651)	2.047e-28	rs211710	0.712072	MSH4	intronic	0.915	7	Decanoylcarnitine (26068415)	63361	Lipid	Fatty Acid Metabolism (Acyl Carnitine, Monounsaturated)	-
3-decenoylcarnitine	rs5745430	76332994:T:C	0.2941	-0,3797 (0,0553)	6.453e-12	rs12118229	0.981409	MSH4	intronic	8.427	7	Decanoylcarnitine (26068415)	63361	Lipid	Fatty Acid Metabolism (Acyl Carnitine, Monounsaturated)	-
4-methylhexanoylglutamine	rs5745433	76333163:G:T	0.2458	-0,4082 (0,0628)	8.142e-11	rs211710	0.717021	MSH4	intronic	3.296	6	Decanoylcarnitine (26068415)	62735	Lipid	Fatty Acid Metabolism (Acyl Glutamine)	-
3-decenoylcarnitine	rs5745433	76333163:G:T	0.2458	0,7196 (0,0651)	2.203e-28	rs211710	0.717021	MSH4	intronic	3.296	6	Decanoylcarnitine (26068415)	63361	Lipid	Fatty Acid Metabolism (Acyl Carnitine, Monounsaturated)	-
4-methylhexanoylglutamine	rs2029681	76333846:A:G	0.7542	0,4075 (0,0628)	8.857e-11	rs211710	0.712072	MSH4	intronic	3.575	-	Decanoylcarnitine (26068415)	62735	Lipid	Fatty Acid Metabolism (Acyl Glutamine)	-
3-decenoylcarnitine	rs2029681	76333846:A:G	0.7542	-0,7199 (0,0651)	2.151e-28	rs211710	0.712072	MSH4	intronic	3.575	-	Decanoylcarnitine (26068415)	63361	Lipid	Fatty Acid Metabolism (Acyl Carnitine, Monounsaturated)	-
4-methylhexanoylglutamine	rs2881786	76334406:T:G	0.7542	0,4077 (0,0629)	8.746e-11	rs211710	0.712072	MSH4	intronic	0.002	7	Cis-4-decenoylcarnitine (28263315)	62735	Lipid	Fatty Acid Metabolism (Acyl Glutamine)	-
3-decenoylcarnitine	rs2881786	76334406:T:G	0.7542	-0,7197 (0,0651)	2.26e-28	rs211710	0.712072	MSH4	intronic	0.002	7	Cis-4-decenoylcarnitine (28263315)	63361	Lipid	Fatty Acid Metabolism (Acyl Carnitine, Monounsaturated)	-
4-methylhexanoylglutamine	rs7538800	76334573:A:C	0.2457	-0,4088 (0,0629)	7.838e-11	rs211710	0.717021	MSH4	intronic	0.017	7	Cis-4-decenoylcarnitine (28263315)	62735	Lipid	Fatty Acid Metabolism (Acyl Glutamine)	-
3-decenoylcarnitine	rs7538800	76334573:A:C	0.2457	0,7191 (0,0652)	2.538e-28	rs211710	0.717021	MSH4	intronic	0.017	7	Cis-4-decenoylcarnitine (28263315)	63361	Lipid	Fatty Acid Metabolism (Acyl Carnitine, Monounsaturated)	-
4-methylhexanoylglutamine	rs12723575	76335203:C:T	0.7542	0,408 (0,0629)	8.612e-11	rs211710	0.712072	MSH4	intronic	2.792	7	Caprylate (28263315)	62735	Lipid	Fatty Acid Metabolism (Acyl Glutamine)	-
3-decenoylcarnitine	rs12723575	76335203:C:T	0.7542	-0,7193 (0,0652)	2.458e-28	rs211710	0.712072	MSH4	intronic	2.792	7	Caprylate (28263315)	63361	Lipid	Fatty Acid Metabolism (Acyl Carnitine, Monounsaturated)	-
4-methylhexanoylglutamine	rs12021855	76335926:G:A	0.7542	0,4081 (0,0629)	8.507e-11	rs211710	0.712072	MSH4	intronic	0.813	7	Cis-4-decenoylcarnitine (28263315)	62735	Lipid	Fatty Acid Metabolism (Acyl Glutamine)	-
3-decenoylcarnitine	rs12021855	76335926:G:A	0.7542	-0,7189 (0,0652)	2.681e-28	rs211710	0.712072	MSH4	intronic	0.813	7	Cis-4-decenoylcarnitine (28263315)	63361	Lipid	Fatty Acid Metabolism (Acyl Carnitine, Monounsaturated)	-
3-decenoylcarnitine	rs111351325	76335989:A:G	0.2935	-0,3799 (0,0553)	6.6e-12	rs12118229	0.967554	MSH4	intronic	7.64	6	Decanoylcarnitine (26068415)	63361	Lipid	Fatty Acid Metabolism (Acyl Carnitine, Monounsaturated)	-
3-decenoylcarnitine	rs112368938	76336339:T:C	0.294	-0,3777 (0,0553)	8.537e-12	rs12118229	0.981409	MSH4	intronic	6.746	6	Cis-4-decenoylcarnitine (28263315)	63361	Lipid	Fatty Acid Metabolism (Acyl Carnitine, Monounsaturated)	-
3-decenoylcarnitine	rs112364509	76336362:T:C	0.294	-0,3778 (0,0553)	8.434e-12	rs12118229	0.981409	MSH4	intronic	4.341	7	Cis-4-decenoylcarnitine (28263315)	63361	Lipid	Fatty Acid Metabolism (Acyl Carnitine, Monounsaturated)	-
4-methylhexanoylglutamine	rs11161792	76336746:T:C	0.2457	-0,4089 (0,0629)	7.803e-11	rs211710	0.717021	MSH4	intronic	1.638	6	Cis-4-decenoylcarnitine (28263315)	62735	Lipid	Fatty Acid Metabolism (Acyl Glutamine)	-
3-decenoylcarnitine	rs11161792	76336746:T:C	0.2457	0,7178 (0,0652)	3.199e-28	rs211710	0.717021	MSH4	intronic	1.638	6	Cis-4-decenoylcarnitine (28263315)	63361	Lipid	Fatty Acid Metabolism (Acyl Carnitine, Monounsaturated)	-
3-decenoylcarnitine	rs76260657	76338017:T:C	0.294	-0,3767 (0,0553)	9.671e-12	rs12118229	0.981409	MSH4	intronic	0.663	3a	Cis-4-decenoylcarnitine (28263315)	63361	Lipid	Fatty Acid Metabolism (Acyl Carnitine, Monounsaturated)	-
3-decenoylcarnitine	rs6699682	76340123:G:A	0.7692	-0,6827 (0,0666)	1.093e-24	rs12124417	0.733483	MSH4	intronic	5.385	7	Decanoylcarnitine (26068415)	63361	Lipid	Fatty Acid Metabolism (Acyl Carnitine, Monounsaturated)	-
3-decenoylcarnitine	rs78748984	76340467:A:G	0.294	-0,3752 (0,0553)	1.157e-11	rs12118229	0.972126	MSH4	intronic	12.8	7	Cis-4-decenoylcarnitine (28263315)	63361	Lipid	Fatty Acid Metabolism (Acyl Carnitine, Monounsaturated)	-
3-decenoylcarnitine	rs12071623	76340726:T:C	0.2304	0,6812 (0,0666)	1.495e-24	rs12124417	0.744177	MSH4	intronic	7.888	6	Caprylate (28263315)	63361	Lipid	Fatty Acid Metabolism (Acyl Carnitine, Monounsaturated)	-
3-decenoylcarnitine	rs2029682	76341619:C:T	0.294	-0,3747 (0,0553)	1.221e-11	rs12118229	0.972126	MSH4	intronic	3.394	7	Decanoylcarnitine (26068415)	63361	Lipid	Fatty Acid Metabolism (Acyl Carnitine, Monounsaturated)	-
3-decenoylcarnitine	rs2029683	76341643:G:T	0.7692	-0,6814 (0,0665)	1.277e-24	rs12124417	0.742802	MSH4	intronic	3.294	6	Decanoylcarnitine (26068415)	63361	Lipid	Fatty Acid Metabolism (Acyl Carnitine, Monounsaturated)	-
3-decenoylcarnitine	rs5745442	76342858:G:T	0.2305	0,6823 (0,0666)	1.157e-24	rs12124417	0.748136	MSH4	intronic	3.406	7	Decanoylcarnitine (26068415)	63361	Lipid	Fatty Acid Metabolism (Acyl Carnitine, Monounsaturated)	-
3-decenoylcarnitine	rs1493367	76344011:A:C	0.7693	-0,6824 (0,0665)	1.131e-24	rs12124417	0.742802	MSH4	intronic	1.91	6	Caprylate (28263315)	63361	Lipid	Fatty Acid Metabolism (Acyl Carnitine, Monounsaturated)	-
3-decenoylcarnitine	rs5745445	76344332:A:G	0.2306	0,6822 (0,0666)	1.176e-24	rs12124417	0.748136	MSH4	intronic	0.079	7	Caprylate (28263315)	63361	Lipid	Fatty Acid Metabolism (Acyl Carnitine, Monounsaturated)	-
3-decenoylcarnitine	rs5745449	76344711:T:A	0.7693	-0,6823 (0,0665)	1.153e-24	rs12124417	0.742802	MSH4	exonic	10.75	7	Decanoylcarnitine (26068415)	63361	Lipid	Fatty Acid Metabolism (Acyl Carnitine, Monounsaturated)	-
3-decenoylcarnitine	rs5745458	76345429:A:G	0.7693	-0,682 (0,0665)	1.186e-24	rs12124417	0.742802	MSH4	intronic	5.234	7	Caprylate (28263315)	63361	Lipid	Fatty Acid Metabolism (Acyl Carnitine, Monounsaturated)	-
3-decenoylcarnitine	rs5745469	76347394:A:G	0.2934	-0,3757 (0,0553)	1.106e-11	rs12118229	0.953829	MSH4	intronic	1.225	7	Hexanoylcarnitine (28263315)	63361	Lipid	Fatty Acid Metabolism (Acyl Carnitine, Monounsaturated)	-
3-decenoylcarnitine	rs5745485	76349534:G:C	0.2939	-0,3736 (0,0553)	1.411e-11	rs12118229	0.9675	MSH4	intronic	1.697	5	Hexanoylcarnitine (28263315)	63361	Lipid	Fatty Acid Metabolism (Acyl Carnitine, Monounsaturated)	-
3-decenoylcarnitine	rs5745491	76350159:G:T	0.7693	-0,6809 (0,0665)	1.375e-24	rs12124417	0.742802	MSH4	intronic	0.271	7	Caprylate (28263315)	63361	Lipid	Fatty Acid Metabolism (Acyl Carnitine, Monounsaturated)	-
3-decenoylcarnitine	rs12748741	76351193:G:A	0.7696	-0,6973 (0,0706)	5.065e-23	rs12124417	0.749447	MSH4	intronic	1.663	6	Decanoylcarnitine (26068415)	63361	Lipid	Fatty Acid Metabolism (Acyl Carnitine, Monounsaturated)	-
3-decenoylcarnitine	rs1979700	76351493:T:C	0.7719	-0,6957 (0,0708)	8.322e-23	rs12124417	0.729037	MSH4	intronic	2.22	7	Decanoylcarnitine (26068415)	63361	Lipid	Fatty Acid Metabolism (Acyl Carnitine, Monounsaturated)	-
3-decenoylcarnitine	rs3930134	76351622:G:A	0.7699	-0,6984 (0,0706)	4.379e-23	rs12124417	0.746113	MSH4	intronic	3.145	6	Decanoylcarnitine (26068415)	63361	Lipid	Fatty Acid Metabolism (Acyl Carnitine, Monounsaturated)	-
3-decenoylcarnitine	rs62650847	76351642:A:G	0.2263	0,7062 (0,0712)	3.43e-23	rs12124417	0.730503	MSH4	intronic	1.995	7	Decanoylcarnitine (26068415)	63361	Lipid	Fatty Acid Metabolism (Acyl Carnitine, Monounsaturated)	-
3-decenoylcarnitine	rs62650848	76351661:A:G	0.2278	0,7017 (0,071)	4.834e-23	rs12124417	0.725095	MSH4	intronic	2.012	7	Decanoylcarnitine (26068415)	63361	Lipid	Fatty Acid Metabolism (Acyl Carnitine, Monounsaturated)	-
3-decenoylcarnitine	rs78556436	76352875:A:G	0.2934	-0,3751 (0,0553)	1.189e-11	rs12118229	0.953829	MSH4	intronic	0.893	5	Cis-4-decenoylcarnitine (28263315)	63361	Lipid	Fatty Acid Metabolism (Acyl Carnitine, Monounsaturated)	-
3-decenoylcarnitine	rs12082448	76353225:T:C	0.1103	-0,5422 (0,0798)	1.105e-11	rs814863	0.881513	MSH4	intronic	1.806	6	Decanoylcarnitine (28263315)	63361	Lipid	Fatty Acid Metabolism (Acyl Carnitine, Monounsaturated)	-
3-decenoylcarnitine	rs12127049	76353248:A:G	0.2307	0,6797 (0,0665)	1.608e-24	rs12124417	0.748136	MSH4	intronic	0.398	6	Caprylate (28263315)	63361	Lipid	Fatty Acid Metabolism (Acyl Carnitine, Monounsaturated)	-
3-decenoylcarnitine	rs12124417	76353294:C:T	0.2768	0,6121 (0,0619)	4.483e-23	rs12124417	1	MSH4	intronic	0.61	7	Cis-4-decenoylcarnitine (28263315)	63361	Lipid	Fatty Acid Metabolism (Acyl Carnitine, Monounsaturated)	-
3-decenoylcarnitine	rs56159153	76353498:G:T	0.2939	-0,3731 (0,0553)	1.5e-11	rs12118229	0.9675	MSH4	intronic	10.8	6	Cis-4-decenoylcarnitine (28263315)	63361	Lipid	Fatty Acid Metabolism (Acyl Carnitine, Monounsaturated)	-
3-decenoylcarnitine	rs11161836	76354333:T:C	0.2307	0,6794 (0,0665)	1.669e-24	rs12124417	0.748136	MSH4	intronic	0.338	6	Decanoylcarnitine (26068415)	63361	Lipid	Fatty Acid Metabolism (Acyl Carnitine, Monounsaturated)	-
3-decenoylcarnitine	rs5745499	76354711:C:T	0.4528	-0,5408 (0,0525)	6.91e-25	rs7551136	0.901101	MSH4	intronic	2.397	5	Cis-4-decenoylcarnitine (28263315)	63361	Lipid	Fatty Acid Metabolism (Acyl Carnitine, Monounsaturated)	-
3-decenoylcarnitine	rs5745507	76356648:A:G	0.4087	-0,5568 (0,0526)	3.764e-26	rs7551136	0.719332	MSH4	intronic	11.43	7	Cis-4-decenoylcarnitine (28263315)	63361	Lipid	Fatty Acid Metabolism (Acyl Carnitine, Monounsaturated)	-
3-decenoylcarnitine	rs5745512	76357752:C:A	0.4499	-0,5438 (0,0526)	4.965e-25	rs7551136	0.901101	MSH4	intronic	0.83	7	Cis-4-decenoylcarnitine (28263315)	63361	Lipid	Fatty Acid Metabolism (Acyl Carnitine, Monounsaturated)	-
3-decenoylcarnitine	rs5745518	76358466:G:A	0.4086	-0,5566 (0,0526)	3.872e-26	rs7551136	0.719332	MSH4	intronic	7.053	5	Cis-4-decenoylcarnitine (28263315)	63361	Lipid	Fatty Acid Metabolism (Acyl Carnitine, Monounsaturated)	-
3-decenoylcarnitine	rs1001160	76358591:C:A	0.294	-0,3741 (0,0553)	1.33e-11	rs12118229	0.9675	MSH4	intronic	5.765	7	Decanoylcarnitine (26068415)	63361	Lipid	Fatty Acid Metabolism (Acyl Carnitine, Monounsaturated)	-
3-decenoylcarnitine	rs1908089	76359308:T:C	0.4086	-0,5566 (0,0526)	3.876e-26	rs7551136	0.719332	MSH4	intronic	2.94	7	Decanoylcarnitine (26068415)	63361	Lipid	Fatty Acid Metabolism (Acyl Carnitine, Monounsaturated)	-
3-decenoylcarnitine	rs1303870	76359535:G:T	0.4085	-0,5551 (0,0526)	5.432e-26	rs7551136	0.719332	MSH4	intronic	7.013	5	Decanoylcarnitine (26068415)	63361	Lipid	Fatty Acid Metabolism (Acyl Carnitine, Monounsaturated)	-
3-decenoylcarnitine	rs60144605	76359699:C:A	0.1101	-0,5454 (0,0799)	8.559e-12	rs814863	0.881513	MSH4	intronic	7.646	7	Decanoylcarnitine (28263315)	63361	Lipid	Fatty Acid Metabolism (Acyl Carnitine, Monounsaturated)	-
3-decenoylcarnitine	rs76192904	76359995:T:C	0.1101	-0,5455 (0,0799)	8.505e-12	rs814863	0.881513	MSH4	intronic	12.71	7	Decanoylcarnitine (28263315)	63361	Lipid	Fatty Acid Metabolism (Acyl Carnitine, Monounsaturated)	-
3-decenoylcarnitine	rs5745523	76361041:T:C	0.412	-0,5506 (0,0528)	1.674e-25	rs7551136	0.710545	MSH4	intronic	14.01	7	Decanoylcarnitine (26068415)	63361	Lipid	Fatty Acid Metabolism (Acyl Carnitine, Monounsaturated)	-
3-decenoylcarnitine	rs2029680	76363505:C:A	0.2938	-0,3719 (0,0553)	1.78e-11	rs12118229	0.9675	MSH4	intronic	11.22	6	Hexanoylcarnitine (28263315)	63361	Lipid	Fatty Acid Metabolism (Acyl Carnitine, Monounsaturated)	-
3-decenoylcarnitine	rs113521086	76364243:T:G	0.1101	-0,5467 (0,0799)	7.587e-12	rs814863	0.881513	MSH4	intronic	0.188	7	Decanoylcarnitine (28263315)	63361	Lipid	Fatty Acid Metabolism (Acyl Carnitine, Monounsaturated)	-
3-decenoylcarnitine	rs6687882	76364825:A:C	0.4084	-0,5563 (0,0526)	4.134e-26	rs7551136	0.714931	MSH4	intronic	3.461	6	Decanoylcarnitine (26068415)	63361	Lipid	Fatty Acid Metabolism (Acyl Carnitine, Monounsaturated)	-
3-decenoylcarnitine	rs5745542	76365073:G:C	0.1101	-0,5468 (0,0799)	7.542e-12	rs814863	0.881513	MSH4	intronic	2.371	7	Octanoylcarnitine (26068415)	63361	Lipid	Fatty Acid Metabolism (Acyl Carnitine, Monounsaturated)	-
3-decenoylcarnitine	rs5745543	76365111:T:A	0.295	-0,3706 (0,0554)	2.171e-11	rs12118229	0.962887	MSH4	intronic	11.68	5	Decanoylcarnitine (26068415)	63361	Lipid	Fatty Acid Metabolism (Acyl Carnitine, Monounsaturated)	-
3-decenoylcarnitine	rs964024	76365637:C:A	0.4084	-0,5563 (0,0526)	4.133e-26	rs7551136	0.719332	MSH4	intronic	5.684	-	Cis-4-decenoylcarnitine (28263315)	63361	Lipid	Fatty Acid Metabolism (Acyl Carnitine, Monounsaturated)	-
3-decenoylcarnitine	rs12078299	76365764:A:T	0.2308	0,6754 (0,0664)	2.874e-24	rs12124417	0.748136	MSH4	intronic	9.932	7	Cis-4-decenoylcarnitine (28263315)	63361	Lipid	Fatty Acid Metabolism (Acyl Carnitine, Monounsaturated)	-
3-decenoylcarnitine	rs1586936	76366877:C:T	0.1102	-0,5488 (0,0798)	6.246e-12	rs814863	0.881513	MSH4	intronic	7.085	-	Decanoylcarnitine (28263315)	63361	Lipid	Fatty Acid Metabolism (Acyl Carnitine, Monounsaturated)	-
3-decenoylcarnitine	rs61770550	76366966:T:C	0.2308	0,6751 (0,0664)	2.996e-24	rs12124417	0.748136	MSH4	intronic	3.176	7	Caprylate (28263315)	63361	Lipid	Fatty Acid Metabolism (Acyl Carnitine, Monounsaturated)	-
3-decenoylcarnitine	rs11161845	76367559:C:T	0.2308	0,6749 (0,0664)	3.052e-24	rs12124417	0.748136	MSH4	intronic	3.337	6	Caprylate (28263315)	63361	Lipid	Fatty Acid Metabolism (Acyl Carnitine, Monounsaturated)	-
3-decenoylcarnitine	rs11161848	76367722:G:A	0.2938	-0,3718 (0,0553)	1.814e-11	rs12118229	0.9675	MSH4	intronic	4.854	6	Decanoylcarnitine (26068415)	63361	Lipid	Fatty Acid Metabolism (Acyl Carnitine, Monounsaturated)	-
3-decenoylcarnitine	rs10873787	76367797:A:G	0.2308	0,675 (0,0664)	3.023e-24	rs12124417	0.748136	MSH4	intronic	3.664	6	Caprylate (28263315)	63361	Lipid	Fatty Acid Metabolism (Acyl Carnitine, Monounsaturated)	-
3-decenoylcarnitine	rs10873788	76367857:C:A	0.2332	0,6745 (0,0663)	2.532e-24	rs12124417	0.748136	MSH4	intronic	3.164	6	Decanoylcarnitine (26068415)	63361	Lipid	Fatty Acid Metabolism (Acyl Carnitine, Monounsaturated)	-
3-decenoylcarnitine	rs11161853	76369494:C:T	0.4498	-0,5421 (0,0526)	7.199e-25	rs7551136	0.897201	MSH4	intronic	7.387	7	Cis-4-decenoylcarnitine (28263315)	63361	Lipid	Fatty Acid Metabolism (Acyl Carnitine, Monounsaturated)	-
3-decenoylcarnitine	rs11161854	76369617:T:C	0.4497	-0,5427 (0,0526)	6.208e-25	rs7551136	0.901101	MSH4	intronic	7.249	7	Cis-4-decenoylcarnitine (28263315)	63361	Lipid	Fatty Acid Metabolism (Acyl Carnitine, Monounsaturated)	-
3-decenoylcarnitine	rs12130324	76370012:G:A	0.2938	-0,3718 (0,0553)	1.816e-11	rs12118229	0.9675	MSH4	intronic	1.458	6	Hexanoylcarnitine (28263315)	63361	Lipid	Fatty Acid Metabolism (Acyl Carnitine, Monounsaturated)	-
3-decenoylcarnitine	rs11161857	76370228:C:G	0.2308	0,6743 (0,0664)	3.344e-24	rs12124417	0.748136	MSH4	intronic	2.733	7	Decanoylcarnitine (26068415)	63361	Lipid	Fatty Acid Metabolism (Acyl Carnitine, Monounsaturated)	-
3-decenoylcarnitine	rs11161859	76370600:C:T	0.4084	-0,5564 (0,0526)	4.18e-26	rs7551136	0.722632	MSH4	intronic	12.64	6	Cis-4-decenoylcarnitine (28263315)	63361	Lipid	Fatty Acid Metabolism (Acyl Carnitine, Monounsaturated)	-
3-decenoylcarnitine	rs12078893	76370862:C:T	0.11	-0,5465 (0,0799)	7.906e-12	rs814863	0.881513	MSH4	intronic	3.552	6	Decanoylcarnitine (28263315)	63361	Lipid	Fatty Acid Metabolism (Acyl Carnitine, Monounsaturated)	-
3-decenoylcarnitine	rs7523573	76372020:T:G	0.2308	0,6738 (0,0664)	3.592e-24	rs12124417	0.748136	MSH4	intronic	10.39	6	Decanoylcarnitine (26068415)	63361	Lipid	Fatty Acid Metabolism (Acyl Carnitine, Monounsaturated)	-
3-decenoylcarnitine	rs1845277	76372546:C:T	0.11	-0,5465 (0,0799)	7.953e-12	rs814863	0.881513	MSH4	intronic	4.16	-	Decanoylcarnitine (28263315)	63361	Lipid	Fatty Acid Metabolism (Acyl Carnitine, Monounsaturated)	-
3-decenoylcarnitine	rs1845276	76372604:C:T	0.4083	-0,5564 (0,0526)	4.161e-26	rs7551136	0.719332	MSH4	intronic	3.275	-	Cis-4-decenoylcarnitine (28263315)	63361	Lipid	Fatty Acid Metabolism (Acyl Carnitine, Monounsaturated)	-
3-decenoylcarnitine	rs61770552	76373050:C:T	0.2308	0,6735 (0,0664)	3.75e-24	rs12124417	0.748136	MSH4	intronic	7.155	5	Cis-4-decenoylcarnitine (28263315)	63361	Lipid	Fatty Acid Metabolism (Acyl Carnitine, Monounsaturated)	-
3-decenoylcarnitine	rs10873795	76373684:C:T	0.4083	-0,5564 (0,0526)	4.175e-26	rs7551136	0.719332	MSH4	intronic	0.47	7	Cis-4-decenoylcarnitine (28263315)	63361	Lipid	Fatty Acid Metabolism (Acyl Carnitine, Monounsaturated)	-
3-decenoylcarnitine	rs67487205	76373756:C:T	0.2308	0,6733 (0,0664)	3.861e-24	rs12124417	0.748136	MSH4	intronic	3.435	7	Caprylate (28263315)	63361	Lipid	Fatty Acid Metabolism (Acyl Carnitine, Monounsaturated)	-
3-decenoylcarnitine	rs12138898	76375183:T:G	0.2944	-0,3729 (0,0554)	1.616e-11	rs12118229	0.962887	MSH4	intronic	2.373	7	Hexanoylcarnitine (28263315)	63361	Lipid	Fatty Acid Metabolism (Acyl Carnitine, Monounsaturated)	-
3-decenoylcarnitine	rs1021464	76375415:A:G	0.11	-0,5463 (0,0799)	8.057e-12	rs814863	0.881513	MSH4	intronic	1.518	-	Hexanoylcarnitine (28263315)	63361	Lipid	Fatty Acid Metabolism (Acyl Carnitine, Monounsaturated)	-
3-decenoylcarnitine	rs1021462	76376154:A:G	0.4496	-0,5422 (0,0526)	6.865e-25	rs7551136	0.901101	MSH4	intronic	0.237	-	Cis-4-decenoylcarnitine (28263315)	63361	Lipid	Fatty Acid Metabolism (Acyl Carnitine, Monounsaturated)	-
3-decenoylcarnitine	rs12087636	76376846:C:T	0.4083	-0,5564 (0,0527)	4.239e-26	rs7551136	0.719332	MSH4	intronic	1.042	6	Cis-4-decenoylcarnitine (28263315)	63361	Lipid	Fatty Acid Metabolism (Acyl Carnitine, Monounsaturated)	-
3-decenoylcarnitine	rs10873797	76377191:T:G	0.2938	-0,3717 (0,0553)	1.819e-11	rs12118229	0.9675	MSH4	intronic	1.429	6	Decanoylcarnitine (26068415)	63361	Lipid	Fatty Acid Metabolism (Acyl Carnitine, Monounsaturated)	-
3-decenoylcarnitine	rs5745545	76377356:G:A	0.2942	-0,3751 (0,0553)	1.167e-11	rs12118229	0.9675	MSH4	intronic	1.046	7	Decanoylcarnitine (26068415)	63361	Lipid	Fatty Acid Metabolism (Acyl Carnitine, Monounsaturated)	-
3-decenoylcarnitine	rs5745546	76378038:A:G	0.4033	-0,5576 (0,0527)	3.783e-26	rs7551136	0.733874	MSH4	intronic	5.914	7	Decanoylcarnitine (26068415)	63361	Lipid	Fatty Acid Metabolism (Acyl Carnitine, Monounsaturated)	-
3-decenoylcarnitine	rs5745547	76378275:C:G	0.2938	-0,3717 (0,0553)	1.818e-11	rs12118229	0.9675	MSH4	intronic	12.7	7	Decanoylcarnitine (26068415)	63361	Lipid	Fatty Acid Metabolism (Acyl Carnitine, Monounsaturated)	-
3-decenoylcarnitine	rs5745553	76379135:T:A	0.2938	-0,3717 (0,0553)	1.819e-11	rs12118229	0.9675	MSH4	downstream	10.63	6	Decanoylcarnitine (26068415)	63361	Lipid	Fatty Acid Metabolism (Acyl Carnitine, Monounsaturated)	-
3-decenoylcarnitine	rs5745554	76379197:C:A	0.4083	-0,5563 (0,0527)	4.292e-26	rs7551136	0.719332	MSH4	downstream	1.563	6	Decanoylcarnitine (26068415)	63361	Lipid	Fatty Acid Metabolism (Acyl Carnitine, Monounsaturated)	-
3-decenoylcarnitine	rs5745557	76379337:A:G	0.4083	-0,5563 (0,0527)	4.296e-26	rs7551136	0.719332	MSH4	downstream	1.075	6	Cis-4-decenoylcarnitine (28263315)	63361	Lipid	Fatty Acid Metabolism (Acyl Carnitine, Monounsaturated)	-
3-decenoylcarnitine	rs5745558	76379497:T:C	0.4083	-0,5563 (0,0527)	4.301e-26	rs7551136	0.719332	MSH4	downstream	12.36	7	Decanoylcarnitine (26068415)	63361	Lipid	Fatty Acid Metabolism (Acyl Carnitine, Monounsaturated)	-
3-decenoylcarnitine	rs5745559	76379517:C:A	0.4083	-0,5563 (0,0527)	4.313e-26	rs7551136	0.719332	MSH4	downstream	0.077	6	Cis-4-decenoylcarnitine (28263315)	63361	Lipid	Fatty Acid Metabolism (Acyl Carnitine, Monounsaturated)	-
3-decenoylcarnitine	rs5745562	76379807:A:G	0.2307	0,6716 (0,0664)	4.833e-24	rs12124417	0.748136	MSH4	downstream	5.387	7	Caprylate (28263315)	63361	Lipid	Fatty Acid Metabolism (Acyl Carnitine, Monounsaturated)	-
3-decenoylcarnitine	rs7519526	76380954:T:G	0.5968	0,5568 (0,0527)	4.576e-26	rs7551136	0.733874	MSH4	intergenic	0.022	6	Decanoylcarnitine (26068415)	63361	Lipid	Fatty Acid Metabolism (Acyl Carnitine, Monounsaturated)	-
3-decenoylcarnitine	rs7513194	76382664:C:A	0.7061	0,3714 (0,0553)	1.892e-11	rs12118229	0.958581	ASB17	intergenic	0.023	5	Decanoylcarnitine (26068415)	63361	Lipid	Fatty Acid Metabolism (Acyl Carnitine, Monounsaturated)	-
3-decenoylcarnitine	rs946163	76383049:A:G	0.2932	-0,3737 (0,0553)	1.464e-11	rs12118229	0.949339	ASB17	intergenic	0.065	7	Decanoylcarnitine (26068415)	63361	Lipid	Fatty Acid Metabolism (Acyl Carnitine, Monounsaturated)	-
3-decenoylcarnitine	rs10782582	76383297:G:A	0.5507	0,5391 (0,0526)	1.148e-24	rs7551136	0.894155	ASB17	intergenic	3.975	6	Cis-4-decenoylcarnitine (28263315)	63361	Lipid	Fatty Acid Metabolism (Acyl Carnitine, Monounsaturated)	-
3-decenoylcarnitine	rs6671871	76383511:T:G	0.597	0,5549 (0,0527)	6.078e-26	rs7551136	0.72357	ASB17	intergenic	0.645	7	Decanoylcarnitine (26068415)	63361	Lipid	Fatty Acid Metabolism (Acyl Carnitine, Monounsaturated)	-
3-decenoylcarnitine	rs77585798	76385233:T:C	0.1095	-0,5428 (0,08)	1.161e-11	rs814863	0.853938	ASB17	intronic	0.79	6	Hexanoylcarnitine (28263315)	63361	Lipid	Fatty Acid Metabolism (Acyl Carnitine, Monounsaturated)	-
3-decenoylcarnitine	rs11161887	76386305:G:A	0.5921	0,5536 (0,0526)	6.845e-26	rs7551136	0.709077	ASB17	intronic	8.479	7	Decanoylcarnitine (26068415)	63361	Lipid	Fatty Acid Metabolism (Acyl Carnitine, Monounsaturated)	-
3-decenoylcarnitine	rs10873799	76386508:G:A	0.5921	0,5538 (0,0526)	6.578e-26	rs7551136	0.709077	ASB17	intronic	2.346	6	Cis-4-decenoylcarnitine (28263315)	63361	Lipid	Fatty Acid Metabolism (Acyl Carnitine, Monounsaturated)	-
3-decenoylcarnitine	rs2131557	76388589:C:A	0.7062	0,3727 (0,0553)	1.613e-11	rs12118229	0.958581	ASB17	intronic	1.559	-	Hexanoylcarnitine (28263315)	63361	Lipid	Fatty Acid Metabolism (Acyl Carnitine, Monounsaturated)	-
3-decenoylcarnitine	rs1770892	76389359:C:T	0.2937	-0,373 (0,0553)	1.548e-11	rs12118229	0.962909	ASB17	intronic	8.446	-	Hexanoylcarnitine (28263315)	63361	Lipid	Fatty Acid Metabolism (Acyl Carnitine, Monounsaturated)	-
3-decenoylcarnitine	rs1689270	76390937:G:A	0.2931	-0,375 (0,0553)	1.225e-11	rs12118229	0.949339	ASB17	intronic	11.77	5	Decanoylcarnitine (26068415)	63361	Lipid	Fatty Acid Metabolism (Acyl Carnitine, Monounsaturated)	-
3-decenoylcarnitine	rs1796827	76391536:T:A	0.2937	-0,3731 (0,0553)	1.521e-11	rs12118229	0.962909	ASB17	intronic	3.855	6	Decanoylcarnitine (26068415)	63361	Lipid	Fatty Acid Metabolism (Acyl Carnitine, Monounsaturated)	-
3-decenoylcarnitine	rs1628063	76391646:G:A	0.2937	-0,3731 (0,0553)	1.517e-11	rs12118229	0.962909	ASB17	intronic	6.255	7	Decanoylcarnitine (26068415)	63361	Lipid	Fatty Acid Metabolism (Acyl Carnitine, Monounsaturated)	-
3-decenoylcarnitine	rs10732723	76392437:T:C	0.764	-0,66 (0,0658)	1.073e-23	rs12124417	0.7643	ASB17	intronic	8.542	7	Decanoylcarnitine (26068415)	63361	Lipid	Fatty Acid Metabolism (Acyl Carnitine, Monounsaturated)	-
3-decenoylcarnitine	rs11161902	76392498:G:C	0.2931	-0,3751 (0,0553)	1.208e-11	rs12118229	0.949339	ASB17	intronic	0.695	5	Cis-4-decenoylcarnitine (28263315)	63361	Lipid	Fatty Acid Metabolism (Acyl Carnitine, Monounsaturated)	-
3-decenoylcarnitine	rs10732724	76392504:T:C	0.6407	-0,3784 (0,0555)	9.025e-12	rs12124417	0.744367	ASB17	intronic	3.031	5	Cis-4-decenoylcarnitine (28263315)	63361	Lipid	Fatty Acid Metabolism (Acyl Carnitine, Monounsaturated)	-
3-decenoylcarnitine	rs1689271	76392862:T:C	0.6407	-0,3784 (0,0555)	9.034e-12	rs12124417	0.744367	ASB17	intronic	3.447	7	Decanoylcarnitine (26068415)	63361	Lipid	Fatty Acid Metabolism (Acyl Carnitine, Monounsaturated)	-
3-decenoylcarnitine	rs11161904	76394898:T:A	0.7026	0,3761 (0,0584)	1.223e-10	rs12118229	0.949445	ASB17	intronic	0.051	6	Decanoylcarnitine (26068415)	63361	Lipid	Fatty Acid Metabolism (Acyl Carnitine, Monounsaturated)	-
3-decenoylcarnitine	rs1796815	76396793:G:T	0.2932	-0,3753 (0,0553)	1.179e-11	rs12118229	0.949339	ASB17	intronic	8.575	-	Decenoylcarnitine (26068415)	63361	Lipid	Fatty Acid Metabolism (Acyl Carnitine, Monounsaturated)	-
3-decenoylcarnitine	rs17650138	76398887:G:A	0.2308	0,6682 (0,0664)	7.569e-24	rs12124417	0.751443	ASB17	upstream	7.834	7	Decanoylcarnitine (26068415)	63361	Lipid	Fatty Acid Metabolism (Acyl Carnitine, Monounsaturated)	-
3-decenoylcarnitine	rs1630587	76399787:C:T	0.2937	-0,3735 (0,0553)	1.464e-11	rs12118229	0.962909	ASB17	intergenic	5.181	-	Decanoylcarnitine (26068415)	63361	Lipid	Fatty Acid Metabolism (Acyl Carnitine, Monounsaturated)	-
3-decenoylcarnitine	rs12090849	76400261:C:T	0.2309	0,6699 (0,0663)	5.62e-24	rs12124417	0.751443	ASB17	intergenic	5.245	7	Decanoylcarnitine (26068415)	63361	Lipid	Fatty Acid Metabolism (Acyl Carnitine, Monounsaturated)	-
3-decenoylcarnitine	rs1796813	76400403:A:G	0.2923	-0,3777 (0,0554)	9.243e-12	rs12118229	0.944882	ASB17	intergenic	0.214	-	Decanoylcarnitine (26068415)	63361	Lipid	Fatty Acid Metabolism (Acyl Carnitine, Monounsaturated)	-
3-decenoylcarnitine	rs11588578	76400539:G:T	0.2309	0,6699 (0,0663)	5.609e-24	rs12124417	0.751443	ASB17	intergenic	2.581	7	Decanoylcarnitine (26068415)	63361	Lipid	Fatty Acid Metabolism (Acyl Carnitine, Monounsaturated)	-
3-decenoylcarnitine	rs1770890	76401117:G:A	0.764	-0,6604 (0,0658)	1.021e-23	rs12124417	0.7643	ASB17	intergenic	1.176	-	Caprylate (28263315)	63361	Lipid	Fatty Acid Metabolism (Acyl Carnitine, Monounsaturated)	-
3-decenoylcarnitine	rs1770889	76401166:G:A	0.2937	-0,3735 (0,0553)	1.466e-11	rs12118229	0.962909	ASB17	intergenic	2.411	-	Decanoylcarnitine (26068415)	63361	Lipid	Fatty Acid Metabolism (Acyl Carnitine, Monounsaturated)	-
3-decenoylcarnitine	rs931507	76401577:A:G	0.764	-0,6606 (0,0658)	1.007e-23	rs12124417	0.7643	ASB17	intergenic	2.384	6	Decanoylcarnitine (26068415)	63361	Lipid	Fatty Acid Metabolism (Acyl Carnitine, Monounsaturated)	-
3-decenoylcarnitine	rs1770887	76401812:G:A	0.7654	-0,6593 (0,0661)	1.923e-23	rs12124417	0.757532	ASB17	intergenic	3.839	-	Decanoylcarnitine (26068415)	63361	Lipid	Fatty Acid Metabolism (Acyl Carnitine, Monounsaturated)	-
3-decenoylcarnitine	rs1796812	76401831:C:G	0.6422	-0,3744 (0,0556)	1.696e-11	rs12124417	0.735418	ASB17	intergenic	0.974	7	Decanoylcarnitine (26068415)	63361	Lipid	Fatty Acid Metabolism (Acyl Carnitine, Monounsaturated)	-
3-decenoylcarnitine	rs1770885	76402212:T:C	0.7639	-0,6642 (0,0658)	6.268e-24	rs12124417	0.7643	ASB17	intergenic	3.738	-	Decenoylcarnitine (26068415)	63361	Lipid	Fatty Acid Metabolism (Acyl Carnitine, Monounsaturated)	-
3-decenoylcarnitine	1:76403305:C:T	76403305:T:C	0.2936	-0,3724 (0,0554)	1.739e-11	rs12118229	0.962909	ASB17	intergenic	2.033	-	-	63361	Lipid	Fatty Acid Metabolism (Acyl Carnitine, Monounsaturated)	-
3-decenoylcarnitine	rs10873808	76406767:C:T	0.2308	0,6732 (0,0664)	3.976e-24	rs12124417	0.751443	ASB17	intergenic	0.681	6	Caprylate (28263315)	63361	Lipid	Fatty Acid Metabolism (Acyl Carnitine, Monounsaturated)	-
3-decenoylcarnitine	rs12118399	76407036:C:T	0.2311	0,6745 (0,0665)	3.428e-24	rs12124417	0.746113	ASB17	intergenic	4.849	7	Cis-4-decenoylcarnitine (28263315)	63361	Lipid	Fatty Acid Metabolism (Acyl Carnitine, Monounsaturated)	-
3-decenoylcarnitine	rs1796795	76408725:G:A	0.2937	-0,3725 (0,0554)	1.745e-11	rs12118229	0.962909	ASB17	intergenic	5.289	7	Hexanoylcarnitine (28263315)	63361	Lipid	Fatty Acid Metabolism (Acyl Carnitine, Monounsaturated)	-
3-decenoylcarnitine	rs1689275	76409655:C:T	0.764	-0,665 (0,0659)	5.774e-24	rs12124417	0.7643	ASB17	intergenic	5.121	7	Decanoylcarnitine (26068415)	63361	Lipid	Fatty Acid Metabolism (Acyl Carnitine, Monounsaturated)	-
3-decenoylcarnitine	rs1770882	76411549:A:G	0.2939	-0,3696 (0,0554)	2.474e-11	rs12118229	0.962909	ASB17	intergenic	0.002	-	Decanoylcarnitine (26068415)	63361	Lipid	Fatty Acid Metabolism (Acyl Carnitine, Monounsaturated)	-
3-decenoylcarnitine	rs1630302	76412090:T:A	0.2937	-0,3725 (0,0554)	1.761e-11	rs12118229	0.962909	ASB17	intergenic	10.76	6	Hexanoylcarnitine (28263315)	63361	Lipid	Fatty Acid Metabolism (Acyl Carnitine, Monounsaturated)	-
3-decenoylcarnitine	rs61770556	76421902:C:T	0.2252	0,6531 (0,067)	1.801e-22	rs12124417	0.707016	ASB17	intergenic	7.005	6	Caprylate (28263315)	63361	Lipid	Fatty Acid Metabolism (Acyl Carnitine, Monounsaturated)	-
3-decenoylcarnitine	rs61770557	76423303:G:C	0.1396	0,6289 (0,0821)	1.85e-14	rs61770557	1	ASB17	intergenic	1.204	7	Cis-4-decenoylcarnitine (28263315)	63361	Lipid	Fatty Acid Metabolism (Acyl Carnitine, Monounsaturated)	-
3-decenoylcarnitine	rs1251584	76424440:C:T	0.295	-0,3565 (0,0555)	1.369e-10	rs12118229	0.908382	ASB17	intergenic	3.304	-	Decanoylcarnitine (26068415)	63361	Lipid	Fatty Acid Metabolism (Acyl Carnitine, Monounsaturated)	-
3-decenoylcarnitine	rs78776851	76424845:C:T	0.295	-0,3564 (0,0555)	1.385e-10	rs12118229	0.908382	ASB17	intergenic	12.73	5	Cis-4-decenoylcarnitine (28263315)	63361	Lipid	Fatty Acid Metabolism (Acyl Carnitine, Monounsaturated)	-
3-decenoylcarnitine	rs1251533	76429903:A:G	0.295	-0,3561 (0,0555)	1.452e-10	rs12118229	0.908382	ASB17	intergenic	7.107	2c	Hexanoylcarnitine (28263315)	63361	Lipid	Fatty Acid Metabolism (Acyl Carnitine, Monounsaturated)	-
3-decenoylcarnitine	rs4949683	76446570:C:T	0.2235	0,6428 (0,0669)	7.076e-22	rs12124417	0.689945	RP11-550H2.1	intergenic	11.83	6	Cis-4-decenoylcarnitine (28263315)	63361	Lipid	Fatty Acid Metabolism (Acyl Carnitine, Monounsaturated)	-
3-decenoylcarnitine	rs1251567	76453857:T:G	0.3763	-0,3567 (0,0527)	1.271e-11	rs12118229	0.691978	RP11-550H2.1	intergenic	0.709	5	Decenoylcarnitine (26068415)	63361	Lipid	Fatty Acid Metabolism (Acyl Carnitine, Monounsaturated)	-
3-decenoylcarnitine	rs12140121	76455001:G:A	0.2235	0,6432 (0,0669)	6.654e-22	rs12124417	0.689945	RP11-550H2.1	intergenic	5.771	5	Decanoylcarnitine (26068415)	63361	Lipid	Fatty Acid Metabolism (Acyl Carnitine, Monounsaturated)	-
3-decenoylcarnitine	rs1417405	76457797:C:T	0.2236	0,6469 (0,067)	4.48e-22	rs12124417	0.689945	RP11-550H2.1	intergenic	12.98	5	Cis-4-decenoylcarnitine (28263315)	63361	Lipid	Fatty Acid Metabolism (Acyl Carnitine, Monounsaturated)	-
3-decenoylcarnitine	rs12410724	76459134:G:A	0.1144	-0,5241 (0,0783)	2.22e-11	rs814863	0.738651	RP11-550H2.1	intergenic	7.426	7	Hexanoylcarnitine (28263315)	63361	Lipid	Fatty Acid Metabolism (Acyl Carnitine, Monounsaturated)	-
3-decenoylcarnitine	rs1890967	76459544:C:T	0.1142	-0,5316 (0,0783)	1.155e-11	rs814863	0.712268	RP11-550H2.1	intergenic	1.478	5	Hexanoylcarnitine (28263315)	63361	Lipid	Fatty Acid Metabolism (Acyl Carnitine, Monounsaturated)	-
3-decenoylcarnitine	rs10518521	76461214:A:G	0.2237	0,6515 (0,067)	2.506e-22	rs12124417	0.6869	RP11-550H2.1	intergenic	2.767	7	Decanoylcarnitine (26068415)	63361	Lipid	Fatty Acid Metabolism (Acyl Carnitine, Monounsaturated)	-
3-decenoylcarnitine	rs17097836	76462006:A:T	0.1144	-0,5224 (0,0783)	2.566e-11	rs814863	0.738651	RP11-550H2.1	intergenic	2.233	4	Hexanoylcarnitine (28263315)	63361	Lipid	Fatty Acid Metabolism (Acyl Carnitine, Monounsaturated)	-
3-decenoylcarnitine	rs17097841	76462641:A:T	0.1144	-0,5221 (0,0783)	2.631e-11	rs814863	0.738651	RP11-550H2.1	intergenic	9.47	7	Octanoylcarnitine (28263315)	63361	Lipid	Fatty Acid Metabolism (Acyl Carnitine, Monounsaturated)	-
3-decenoylcarnitine	rs12095069	76463072:C:T	0.1144	-0,5219 (0,0783)	2.675e-11	rs814863	0.738651	RP11-550H2.1	intergenic	4.108	5	Decenoylcarnitine (26068415)	63361	Lipid	Fatty Acid Metabolism (Acyl Carnitine, Monounsaturated)	-
3-decenoylcarnitine	rs10782602	76464261:C:T	0.2244	0,6538 (0,067)	1.777e-22	rs12124417	0.681475	RP11-550H2.1	intergenic	3.462	6	Decanoylcarnitine (26068415)	63361	Lipid	Fatty Acid Metabolism (Acyl Carnitine, Monounsaturated)	-
3-decenoylcarnitine	rs78223982	76465203:C:T	0.1145	-0,5206 (0,0783)	2.99e-11	rs814863	0.738651	RP11-550H2.1	intergenic	1.745	7	Hexanoylcarnitine (28263315)	63361	Lipid	Fatty Acid Metabolism (Acyl Carnitine, Monounsaturated)	-
3-decenoylcarnitine	rs112401426	76466103:A:T	0.1145	-0,5207 (0,0783)	2.945e-11	rs814863	0.738651	RP11-550H2.1	intergenic	0.878	6	Octanoylcarnitine (28263315)	63361	Lipid	Fatty Acid Metabolism (Acyl Carnitine, Monounsaturated)	-
3-decenoylcarnitine	rs11162045	76466104:T:A	0.2655	0,5912 (0,0625)	3.282e-21	rs12124417	0.882398	RP11-550H2.1	intergenic	0.871	6	Cis-4-decenoylcarnitine (28263315)	63361	Lipid	Fatty Acid Metabolism (Acyl Carnitine, Monounsaturated)	-
3-decenoylcarnitine	rs17097863	76468787:G:T	0.1145	-0,5187 (0,0783)	3.467e-11	rs814863	0.738651	RP11-550H2.1	intergenic	0.628	7	Hexanoylcarnitine (28263315)	63361	Lipid	Fatty Acid Metabolism (Acyl Carnitine, Monounsaturated)	-
3-decenoylcarnitine	rs11162053	76470267:C:A	0.1172	-0,4982 (0,0776)	1.346e-10	rs814863	0.729413	RP11-550H2.1	intergenic	3.694	6	Octanoylcarnitine (28263315)	63361	Lipid	Fatty Acid Metabolism (Acyl Carnitine, Monounsaturated)	-
3-decenoylcarnitine	rs1340684	76471146:C:T	0.1145	-0,5175 (0,0783)	3.853e-11	rs814863	0.738651	RP11-550H2.1	intergenic	0.54	-	Hexanoylcarnitine (28263315)	63361	Lipid	Fatty Acid Metabolism (Acyl Carnitine, Monounsaturated)	-
3-decenoylcarnitine	rs879268	76472939:A:T	0.3767	-0,3592 (0,0528)	1.022e-11	rs12118229	0.679746	RP11-550H2.1	intergenic	4.893	7	Decanoylcarnitine (26068415)	63361	Lipid	Fatty Acid Metabolism (Acyl Carnitine, Monounsaturated)	-
3-decenoylcarnitine	rs4949686	76473299:C:G	0.2233	0,6586 (0,0673)	1.203e-22	rs12124417	0.6869	RP11-550H2.1	intergenic	1.955	7	Decanoylcarnitine (26068415)	63361	Lipid	Fatty Acid Metabolism (Acyl Carnitine, Monounsaturated)	-
3-decenoylcarnitine	rs10873863	76475029:T:C	0.2649	0,5916 (0,0627)	3.958e-21	rs12124417	0.882398	RP11-550H2.1	intergenic	3.606	5	Decanoylcarnitine (26068415)	63361	Lipid	Fatty Acid Metabolism (Acyl Carnitine, Monounsaturated)	-
tetrahydrocortisol sulfate (1)	rs413836	31758047:G:A	0.5752	0,4378 (0,064)	8.015e-12	rs413836	1	SRD5A2:AL133247.2	ncRNA_intronic	0.81	7	X-11444 (28263315)	62793	Lipid	Corticosteroids	-
tetrahydrocortisol sulfate (1)	rs10207755	31796970:T:C	0.5716	0,4164 (0,0641)	8.159e-11	rs413836	0.959542	SRD5A2	ncRNA_intronic	2.256	7	X-11444 (28263315)	62793	Lipid	Corticosteroids	-
tetrahydrocortisol sulfate (1)	rs559555	31810974:A:T	0.5515	0,4129 (0,0638)	9.477e-11	rs413836	0.867201	SRD5A2	intergenic	0.035	5	X-11444 (28263315)	62793	Lipid	Corticosteroids	-
tetrahydrocortisol sulfate (1)	rs62142079	32178752:T:C	0.4516	0,4104 (0,0638)	1.249e-10	rs62142080	0.859133	MEMO1:DPY30	intronic	2.133	6	X-11444 (28263315)	62793	Lipid	Corticosteroids	-
tetrahydrocortisol sulfate (1)	rs62142080	32182528:C:T	0.3984	0,4637 (0,0657)	1.636e-12	rs62142080	1	MEMO1:DPY30	intronic	8.241	5	X-11444 (28263315)	62793	Lipid	Corticosteroids	-
alliin	rs17349049	73529077:A:G	0.2056	-0,3738 (0,0578)	1.012e-10	rs17349049	1	RNU6-111P	intergenic	3.086	5	Serum ratio of (myo-inositol)/(N-acetylornithine) (21886157)	41494	Xenobiotics	Food Component/Plant	HMDB0033592
N-acetylkynurenine (2)	rs17349049	73529077:A:G	0.2056	0,6301 (0,0688)	5.102e-20	rs17349049	1	RNU6-111P	intergenic	3.086	5	Serum ratio of (myo-inositol)/(N-acetylornithine) (21886157)	48757	Amino Acid	Tryptophan Metabolism	HMDB0240342
alliin	rs6752270	73546044:C:G	0.2369	-0,4086 (0,0551)	1.197e-13	rs10196402	0.616868	RNU6-111P	intergenic	2.2	7	2-aminooctanoate (28263315)	41494	Xenobiotics	Food Component/Plant	HMDB0033592
N-acetylkynurenine (2)	rs6752270	73546044:C:G	0.2369	0,6413 (0,0656)	1.424e-22	rs10196402	0.616868	RNU6-111P	intergenic	2.2	7	2-aminooctanoate (28263315)	48757	Amino Acid	Tryptophan Metabolism	HMDB0240342
alliin	rs10172677	73547613:A:G	0.2273	-0,4245 (0,0558)	2.671e-14	rs10196402	0.614257	RNU6-111P	intergenic	2.051	7	2-aminooctanoate (28263315)	41494	Xenobiotics	Food Component/Plant	HMDB0033592
N-acetylkynurenine (2)	rs10172677	73547613:A:G	0.2273	0,6504 (0,0662)	8.492e-23	rs10196402	0.614257	RNU6-111P	intergenic	2.051	7	2-aminooctanoate (28263315)	48757	Amino Acid	Tryptophan Metabolism	HMDB0240342
alliin	rs6706562	73548787:G:C	0.2288	-0,4217 (0,0556)	3.408e-14	rs10196402	0.649848	RNU6-111P	intergenic	0.106	6	2-aminooctanoate (28263315)	41494	Xenobiotics	Food Component/Plant	HMDB0033592
N-acetylkynurenine (2)	rs6706562	73548787:G:C	0.2288	0,6382 (0,0659)	3.499e-22	rs10196402	0.649848	RNU6-111P	intergenic	0.106	6	2-aminooctanoate (28263315)	48757	Amino Acid	Tryptophan Metabolism	HMDB0240342
alliin	rs10206188	73550810:C:A	0.2454	-0,4234 (0,0541)	5.057e-15	rs10196402	0.612435	RNU6-111P	intergenic	0.344	5	2-aminooctanoate (28263315)	41494	Xenobiotics	Food Component/Plant	HMDB0033592
N-acetylkynurenine (2)	rs10206188	73550810:C:A	0.2454	0,614 (0,0641)	9.178e-22	rs10196402	0.612435	RNU6-111P	intergenic	0.344	5	2-aminooctanoate (28263315)	48757	Amino Acid	Tryptophan Metabolism	HMDB0240342
N-acetylkynurenine (2)	rs75211246	73552057:C:A	0.0608	0,9319 (0,1244)	6.679e-14	rs17349818	0.762859	RNU6-111P	intergenic	13.76	5	2-aminooctanoate (28263315)	48757	Amino Acid	Tryptophan Metabolism	HMDB0240342
alliin	rs7573275	73552542:A:G	0.2759	-0,4721 (0,0521)	1.398e-19	rs10196402	0.895809	RNU6-111P	intergenic	0.422	7	N-ACu concentration (21931564)	41494	Xenobiotics	Food Component/Plant	HMDB0033592
X-12753	rs7573275	73552542:A:G	0.2759	0,4356 (0,0516)	3.155e-17	rs10196402	0.895809	RNU6-111P	intergenic	0.422	7	N-ACu concentration (21931564)	47723	Unknown		-
N-acetylkynurenine (2)	rs7573275	73552542:A:G	0.2759	0,8255 (0,0629)	2.315e-39	rs10196402	0.895809	RNU6-111P	intergenic	0.422	7	N-ACu concentration (21931564)	48757	Amino Acid	Tryptophan Metabolism	HMDB0240342
N2-acetyl,N6,N6-dimethyllysine	rs7573275	73552542:A:G	0.2759	0,5801 (0,079)	2.097e-13	rs10196402	0.895809	RNU6-111P	intergenic	0.422	7	N-ACu concentration (21931564)	63254	Amino Acid	Lysine Metabolism	-
alliin	rs11885217	73553208:G:A	0.2896	-0,4982 (0,0517)	5.423e-22	rs10196402	0.90795	RNU6-111P	intergenic	9.773	6	N-ACu concentration (21931564)	41494	Xenobiotics	Food Component/Plant	HMDB0033592
X-12753	rs11885217	73553208:G:A	0.2896	0,4277 (0,0511)	6.079e-17	rs10196402	0.90795	RNU6-111P	intergenic	9.773	6	N-ACu concentration (21931564)	47723	Unknown		-
N-acetylkynurenine (2)	rs11885217	73553208:G:A	0.2896	0,8192 (0,062)	8.397e-40	rs10196402	0.90795	RNU6-111P	intergenic	9.773	6	N-ACu concentration (21931564)	48757	Amino Acid	Tryptophan Metabolism	HMDB0240342
N2-acetyl,N6,N6-dimethyllysine	rs11885217	73553208:G:A	0.2896	0,5859 (0,0777)	4.637e-14	rs10196402	0.90795	RNU6-111P	intergenic	9.773	6	N-ACu concentration (21931564)	63254	Amino Acid	Lysine Metabolism	-
alliin	rs6546820	73553397:A:G	0.2896	-0,4887 (0,0517)	3.132e-21	rs10196402	0.835506	RNU6-111P	intergenic	1.699	7	N-ACu concentration (21931564)	41494	Xenobiotics	Food Component/Plant	HMDB0033592
X-12753	rs6546820	73553397:A:G	0.2896	0,413 (0,0511)	6.596e-16	rs10196402	0.835506	RNU6-111P	intergenic	1.699	7	N-ACu concentration (21931564)	47723	Unknown		-
N-acetylkynurenine (2)	rs6546820	73553397:A:G	0.2896	0,7958 (0,062)	9.554e-38	rs10196402	0.835506	RNU6-111P	intergenic	1.699	7	N-ACu concentration (21931564)	48757	Amino Acid	Tryptophan Metabolism	HMDB0240342
N2-acetyl,N6,N6-dimethyllysine	rs6546820	73553397:A:G	0.2896	0,5651 (0,0776)	3.242e-13	rs10196402	0.835506	RNU6-111P	intergenic	1.699	7	N-ACu concentration (21931564)	63254	Amino Acid	Lysine Metabolism	-
N-acetylkynurenine (2)	rs113868473	73557413:G:A	0.0516	1,1125 (0,14)	1.928e-15	rs12104768	0.788496	RNU6-111P	intergenic	10.18	7	2-aminooctanoate (28263315)	48757	Amino Acid	Tryptophan Metabolism	HMDB0240342
alliin	rs10191517	73558403:A:G	0.2741	-0,4771 (0,0523)	7.567e-20	rs10196402	0.905047	RNU6-111P	intergenic	0.65	7	N-ACu concentration (21931564)	41494	Xenobiotics	Food Component/Plant	HMDB0033592
X-12753	rs10191517	73558403:A:G	0.2741	0,4312 (0,0517)	7.502e-17	rs10196402	0.905047	RNU6-111P	intergenic	0.65	7	N-ACu concentration (21931564)	47723	Unknown		-
N-acetylkynurenine (2)	rs10191517	73558403:A:G	0.2741	0,8505 (0,0633)	4.002e-41	rs10196402	0.905047	RNU6-111P	intergenic	0.65	7	N-ACu concentration (21931564)	48757	Amino Acid	Tryptophan Metabolism	HMDB0240342
N2-acetyl,N6,N6-dimethyllysine	rs10191517	73558403:A:G	0.2741	0,5893 (0,0793)	1.041e-13	rs10196402	0.905047	RNU6-111P	intergenic	0.65	7	N-ACu concentration (21931564)	63254	Amino Acid	Lysine Metabolism	-
alliin	rs6546821	73558881:A:G	0.2792	-0,5024 (0,0523)	7.349e-22	rs10196402	0.878116	RNU6-111P	intergenic	0.022	6	2-aminooctanoate (28263315)	41494	Xenobiotics	Food Component/Plant	HMDB0033592
X-12753	rs6546821	73558881:A:G	0.2792	0,4219 (0,0516)	2.876e-16	rs10196402	0.878116	RNU6-111P	intergenic	0.022	6	2-aminooctanoate (28263315)	47723	Unknown		-
N-acetylkynurenine (2)	rs6546821	73558881:A:G	0.2792	0,8276 (0,0629)	1.44e-39	rs10196402	0.878116	RNU6-111P	intergenic	0.022	6	2-aminooctanoate (28263315)	48757	Amino Acid	Tryptophan Metabolism	HMDB0240342
N2-acetyl,N6,N6-dimethyllysine	rs6546821	73558881:A:G	0.2792	0,5629 (0,0785)	7.558e-13	rs10196402	0.878116	RNU6-111P	intergenic	0.022	6	2-aminooctanoate (28263315)	63254	Amino Acid	Lysine Metabolism	-
alliin	rs7560272	73561485:T:A	0.2875	-0,4913 (0,0516)	1.867e-21	rs10196402	0.938419	RNU6-111P	intergenic	13.92	6	N-ACu concentration (21931564)	41494	Xenobiotics	Food Component/Plant	HMDB0033592
X-12753	rs7560272	73561485:T:A	0.2875	0,4302 (0,0511)	3.808e-17	rs10196402	0.938419	RNU6-111P	intergenic	13.92	6	N-ACu concentration (21931564)	47723	Unknown		-
N-acetylkynurenine (2)	rs7560272	73561485:T:A	0.2875	0,822 (0,062)	4.04e-40	rs10196402	0.938419	RNU6-111P	intergenic	13.92	6	N-ACu concentration (21931564)	48757	Amino Acid	Tryptophan Metabolism	HMDB0240342
N2-acetyl,N6,N6-dimethyllysine	rs7560272	73561485:T:A	0.2875	0,5925 (0,078)	3.065e-14	rs10196402	0.938419	RNU6-111P	intergenic	13.92	6	N-ACu concentration (21931564)	63254	Amino Acid	Lysine Metabolism	-
alliin	rs2091022	73564570:A:G	0.2733	-0,4655 (0,0521)	4.294e-19	rs10196402	0.928211	AC074008.1	intergenic	5.146	-	N-ACu concentration (21931564)	41494	Xenobiotics	Food Component/Plant	HMDB0033592
X-12753	rs2091022	73564570:A:G	0.2733	0,4393 (0,0516)	1.723e-17	rs10196402	0.928211	AC074008.1	intergenic	5.146	-	N-ACu concentration (21931564)	47723	Unknown		-
N-acetylkynurenine (2)	rs2091022	73564570:A:G	0.2733	0,8263 (0,0629)	1.968e-39	rs10196402	0.928211	AC074008.1	intergenic	5.146	-	N-ACu concentration (21931564)	48757	Amino Acid	Tryptophan Metabolism	HMDB0240342
N2-acetyl,N6,N6-dimethyllysine	rs2091022	73564570:A:G	0.2733	0,5872 (0,0794)	1.381e-13	rs10196402	0.928211	AC074008.1	intergenic	5.146	-	N-ACu concentration (21931564)	63254	Amino Acid	Lysine Metabolism	-
alliin	rs11126395	73564964:G:A	0.2815	-0,462 (0,0517)	4.304e-19	rs10196402	0.895277	AC074008.1	intergenic	10.11	7	N-ACu concentration (21931564)	41494	Xenobiotics	Food Component/Plant	HMDB0033592
X-12753	rs11126395	73564964:G:A	0.2815	0,4288 (0,0513)	6.203e-17	rs10196402	0.895277	AC074008.1	intergenic	10.11	7	N-ACu concentration (21931564)	47723	Unknown		-
N-acetylkynurenine (2)	rs11126395	73564964:G:A	0.2815	0,8136 (0,0624)	6.848e-39	rs10196402	0.895277	AC074008.1	intergenic	10.11	7	N-ACu concentration (21931564)	48757	Amino Acid	Tryptophan Metabolism	HMDB0240342
N2-acetyl,N6,N6-dimethyllysine	rs11126395	73564964:G:A	0.2815	0,5912 (0,0786)	5.343e-14	rs10196402	0.895277	AC074008.1	intergenic	10.11	7	N-ACu concentration (21931564)	63254	Amino Acid	Lysine Metabolism	-
alliin	rs11126396	73565143:T:C	0.2797	-0,4677 (0,052)	2.249e-19	rs10196402	0.904572	AC074008.1	intergenic	4.644	5	N-ACu concentration (21931564)	41494	Xenobiotics	Food Component/Plant	HMDB0033592
X-12753	rs11126396	73565143:T:C	0.2797	0,4252 (0,0514)	1.383e-16	rs10196402	0.904572	AC074008.1	intergenic	4.644	5	N-ACu concentration (21931564)	47723	Unknown		-
N-acetylkynurenine (2)	rs11126396	73565143:T:C	0.2797	0,8339 (0,0628)	3.247e-40	rs10196402	0.904572	AC074008.1	intergenic	4.644	5	N-ACu concentration (21931564)	48757	Amino Acid	Tryptophan Metabolism	HMDB0240342
N2-acetyl,N6,N6-dimethyllysine	rs11126396	73565143:T:C	0.2797	0,5983 (0,0789)	3.295e-14	rs10196402	0.904572	AC074008.1	intergenic	4.644	5	N-ACu concentration (21931564)	63254	Amino Acid	Lysine Metabolism	-
alliin	rs11898362	73565293:A:G	0.2813	-0,4614 (0,0518)	5.004e-19	rs10196402	0.895277	AC074008.1	intergenic	5.247	7	2-aminooctanoate (28263315)	41494	Xenobiotics	Food Component/Plant	HMDB0033592
X-12753	rs11898362	73565293:A:G	0.2813	0,4294 (0,0513)	5.966e-17	rs10196402	0.895277	AC074008.1	intergenic	5.247	7	2-aminooctanoate (28263315)	47723	Unknown		-
N-acetylkynurenine (2)	rs11898362	73565293:A:G	0.2813	0,8133 (0,0624)	8.211e-39	rs10196402	0.895277	AC074008.1	intergenic	5.247	7	2-aminooctanoate (28263315)	48757	Amino Acid	Tryptophan Metabolism	HMDB0240342
N2-acetyl,N6,N6-dimethyllysine	rs11898362	73565293:A:G	0.2813	0,5915 (0,0786)	5.389e-14	rs10196402	0.895277	AC074008.1	intergenic	5.247	7	2-aminooctanoate (28263315)	63254	Amino Acid	Lysine Metabolism	-
alliin	rs7604588	73571417:A:G	0.2797	-0,4786 (0,052)	3.263e-20	rs10196402	0.995126	AC074008.1	intergenic	3.611	4	N-ACu concentration (21931564)	41494	Xenobiotics	Food Component/Plant	HMDB0033592
X-12753	rs7604588	73571417:A:G	0.2797	0,437 (0,0514)	1.82e-17	rs10196402	0.995126	AC074008.1	intergenic	3.611	4	N-ACu concentration (21931564)	47723	Unknown		-
N-acetylkynurenine (2)	rs7604588	73571417:A:G	0.2797	0,8593 (0,0629)	1.51e-42	rs10196402	0.995126	AC074008.1	intergenic	3.611	4	N-ACu concentration (21931564)	48757	Amino Acid	Tryptophan Metabolism	HMDB0240342
N2-acetyl,N6,N6-dimethyllysine	rs7604588	73571417:A:G	0.2797	0,6238 (0,079)	2.955e-15	rs10196402	0.995126	AC074008.1	intergenic	3.611	4	N-ACu concentration (21931564)	63254	Amino Acid	Lysine Metabolism	-
alliin	rs10196402	73572081:C:A	0.2799	-0,4778 (0,0519)	3.642e-20	rs10196402	1	AC074008.1	intergenic	4.278	4	N-ACu concentration (21931564)	41494	Xenobiotics	Food Component/Plant	HMDB0033592
X-12753	rs10196402	73572081:C:A	0.2799	0,4377 (0,0514)	1.602e-17	rs10196402	1	AC074008.1	intergenic	4.278	4	N-ACu concentration (21931564)	47723	Unknown		-
N-acetylkynurenine (2)	rs10196402	73572081:C:A	0.2799	0,8598 (0,0628)	1.209e-42	rs10196402	1	AC074008.1	intergenic	4.278	4	N-ACu concentration (21931564)	48757	Amino Acid	Tryptophan Metabolism	HMDB0240342
N2-acetyl,N6,N6-dimethyllysine	rs10196402	73572081:C:A	0.2799	0,6246 (0,079)	2.674e-15	rs10196402	1	AC074008.1	intergenic	4.278	4	N-ACu concentration (21931564)	63254	Amino Acid	Lysine Metabolism	-
alliin	rs11899517	73573261:G:A	0.3068	-0,4378 (0,0503)	3.312e-18	rs10196402	0.896088	AC074008.1	intergenic	2.557	7	N-ACu concentration (21931564)	41494	Xenobiotics	Food Component/Plant	HMDB0033592
X-12753	rs11899517	73573261:G:A	0.3068	0,4291 (0,0502)	1.327e-17	rs10196402	0.896088	AC074008.1	intergenic	2.557	7	N-ACu concentration (21931564)	47723	Unknown		-
N-acetylkynurenine (2)	rs11899517	73573261:G:A	0.3068	0,7718 (0,0602)	1.323e-37	rs10196402	0.896088	AC074008.1	intergenic	2.557	7	N-ACu concentration (21931564)	48757	Amino Acid	Tryptophan Metabolism	HMDB0240342
N2-acetyl,N6,N6-dimethyllysine	rs11899517	73573261:G:A	0.3068	0,5928 (0,0759)	5.957e-15	rs10196402	0.896088	AC074008.1	intergenic	2.557	7	N-ACu concentration (21931564)	63254	Amino Acid	Lysine Metabolism	-
alliin	rs6718864	73574591:G:A	0.3073	-0,4368 (0,0502)	3.348e-18	rs10196402	0.897378	AC074008.1	intergenic	1.848	6	N-ACu concentration (21931564)	41494	Xenobiotics	Food Component/Plant	HMDB0033592
X-12753	rs6718864	73574591:G:A	0.3073	0,4284 (0,0501)	1.306e-17	rs10196402	0.897378	AC074008.1	intergenic	1.848	6	N-ACu concentration (21931564)	47723	Unknown		-
N-acetylkynurenine (2)	rs6718864	73574591:G:A	0.3073	0,7694 (0,0601)	1.551e-37	rs10196402	0.897378	AC074008.1	intergenic	1.848	6	N-ACu concentration (21931564)	48757	Amino Acid	Tryptophan Metabolism	HMDB0240342
N2-acetyl,N6,N6-dimethyllysine	rs6718864	73574591:G:A	0.3073	0,5901 (0,0758)	6.892e-15	rs10196402	0.897378	AC074008.1	intergenic	1.848	6	N-ACu concentration (21931564)	63254	Amino Acid	Lysine Metabolism	-
alliin	rs6705203	73574600:C:T	0.299	-0,4395 (0,0505)	3.191e-18	rs10196402	0.935708	AC074008.1	intergenic	6.345	6	2-aminooctanoate (28263315)	41494	Xenobiotics	Food Component/Plant	HMDB0033592
X-12753	rs6705203	73574600:C:T	0.299	0,4402 (0,0504)	2.363e-18	rs10196402	0.935708	AC074008.1	intergenic	6.345	6	2-aminooctanoate (28263315)	47723	Unknown		-
N-acetylkynurenine (2)	rs6705203	73574600:C:T	0.299	0,7785 (0,0604)	5.524e-38	rs10196402	0.935708	AC074008.1	intergenic	6.345	6	2-aminooctanoate (28263315)	48757	Amino Acid	Tryptophan Metabolism	HMDB0240342
N2-acetyl,N6,N6-dimethyllysine	rs6705203	73574600:C:T	0.299	0,5865 (0,0764)	1.632e-14	rs10196402	0.935708	AC074008.1	intergenic	6.345	6	2-aminooctanoate (28263315)	63254	Amino Acid	Lysine Metabolism	-
alliin	rs6546822	73575098:A:G	0.3073	-0,4391 (0,0503)	2.402e-18	rs10196402	0.897378	AC074008.1	intergenic	4.887	7	N-ACu concentration (21931564)	41494	Xenobiotics	Food Component/Plant	HMDB0033592
X-12753	rs6546822	73575098:A:G	0.3073	0,4292 (0,0502)	1.192e-17	rs10196402	0.897378	AC074008.1	intergenic	4.887	7	N-ACu concentration (21931564)	47723	Unknown		-
N-acetylkynurenine (2)	rs6546822	73575098:A:G	0.3073	0,7717 (0,0601)	1.072e-37	rs10196402	0.897378	AC074008.1	intergenic	4.887	7	N-ACu concentration (21931564)	48757	Amino Acid	Tryptophan Metabolism	HMDB0240342
N2-acetyl,N6,N6-dimethyllysine	rs6546822	73575098:A:G	0.3073	0,5939 (0,0759)	4.916e-15	rs10196402	0.897378	AC074008.1	intergenic	4.887	7	N-ACu concentration (21931564)	63254	Amino Acid	Lysine Metabolism	-
alliin	rs6709853	73576065:A:T	0.3056	-0,4511 (0,0505)	3.958e-19	rs10196402	0.910091	AC074008.1	intergenic	1.544	7	N-ACu concentration (21931564)	41494	Xenobiotics	Food Component/Plant	HMDB0033592
X-12753	rs6709853	73576065:A:T	0.3056	0,423 (0,0503)	3.958e-17	rs10196402	0.910091	AC074008.1	intergenic	1.544	7	N-ACu concentration (21931564)	47723	Unknown		-
N-acetylkynurenine (2)	rs6709853	73576065:A:T	0.3056	0,7901 (0,0605)	5.283e-39	rs10196402	0.910091	AC074008.1	intergenic	1.544	7	N-ACu concentration (21931564)	48757	Amino Acid	Tryptophan Metabolism	HMDB0240342
N2-acetyl,N6,N6-dimethyllysine	rs6709853	73576065:A:T	0.3056	0,598 (0,076)	3.728e-15	rs10196402	0.910091	AC074008.1	intergenic	1.544	7	N-ACu concentration (21931564)	63254	Amino Acid	Lysine Metabolism	-
alliin	rs6713196	73576405:C:T	0.2974	-0,4551 (0,0507)	2.896e-19	rs10196402	0.940597	AC074008.1	intergenic	6.794	7	N-ACu concentration (21931564)	41494	Xenobiotics	Food Component/Plant	HMDB0033592
X-12753	rs6713196	73576405:C:T	0.2974	0,4338 (0,0505)	8.162e-18	rs10196402	0.940597	AC074008.1	intergenic	6.794	7	N-ACu concentration (21931564)	47723	Unknown		-
N-acetylkynurenine (2)	rs6713196	73576405:C:T	0.2974	0,7963 (0,0608)	2.958e-39	rs10196402	0.940597	AC074008.1	intergenic	6.794	7	N-ACu concentration (21931564)	48757	Amino Acid	Tryptophan Metabolism	HMDB0240342
N2-acetyl,N6,N6-dimethyllysine	rs6713196	73576405:C:T	0.2974	0,5923 (0,0766)	1.038e-14	rs10196402	0.940597	AC074008.1	intergenic	6.794	7	N-ACu concentration (21931564)	63254	Amino Acid	Lysine Metabolism	-
N-acetylkynurenine (2)	rs78562500	73578223:G:T	0.0598	1,0598 (0,1293)	2.499e-16	rs12104768	1	AC074008.1	intergenic	5.267	7	2-aminooctanoate (28263315)	48757	Amino Acid	Tryptophan Metabolism	HMDB0240342
alliin	rs6706179	73578577:T:C	0.2976	-0,4593 (0,0508)	1.482e-19	rs10196402	0.935759	AC074008.1	intergenic	1.589	7	N-ACu concentration (21931564)	41494	Xenobiotics	Food Component/Plant	HMDB0033592
X-12753	rs6706179	73578577:T:C	0.2976	0,4339 (0,0505)	8.118e-18	rs10196402	0.935759	AC074008.1	intergenic	1.589	7	N-ACu concentration (21931564)	47723	Unknown		-
N-acetylkynurenine (2)	rs6706179	73578577:T:C	0.2976	0,7955 (0,0607)	3.527e-39	rs10196402	0.935759	AC074008.1	intergenic	1.589	7	N-ACu concentration (21931564)	48757	Amino Acid	Tryptophan Metabolism	HMDB0240342
N2-acetyl,N6,N6-dimethyllysine	rs6706179	73578577:T:C	0.2976	0,5881 (0,0765)	1.558e-14	rs10196402	0.935759	AC074008.1	intergenic	1.589	7	N-ACu concentration (21931564)	63254	Amino Acid	Lysine Metabolism	-
alliin	rs11686504	73579812:C:T	0.2977	-0,4574 (0,0507)	1.921e-19	rs10196402	0.935759	AC074008.1	intergenic	6.774	6	2-aminooctanoate (28263315)	41494	Xenobiotics	Food Component/Plant	HMDB0033592
X-12753	rs11686504	73579812:C:T	0.2977	0,4341 (0,0504)	7.505e-18	rs10196402	0.935759	AC074008.1	intergenic	6.774	6	2-aminooctanoate (28263315)	47723	Unknown		-
N-acetylkynurenine (2)	rs11686504	73579812:C:T	0.2977	0,7955 (0,0607)	3.178e-39	rs10196402	0.935759	AC074008.1	intergenic	6.774	6	2-aminooctanoate (28263315)	48757	Amino Acid	Tryptophan Metabolism	HMDB0240342
N2-acetyl,N6,N6-dimethyllysine	rs11686504	73579812:C:T	0.2977	0,5884 (0,0765)	1.458e-14	rs10196402	0.935759	AC074008.1	intergenic	6.774	6	2-aminooctanoate (28263315)	63254	Amino Acid	Lysine Metabolism	-
alliin	rs6546823	73580691:T:A	0.2968	-0,4581 (0,0542)	2.739e-17	rs10196402	0.935759	AC074008.1	intergenic	0.819	6	2-aminooctanoate (28263315)	41494	Xenobiotics	Food Component/Plant	HMDB0033592
X-12753	rs6546823	73580691:T:A	0.2968	0,4588 (0,0546)	4.409e-17	rs10196402	0.935759	AC074008.1	intergenic	0.819	6	2-aminooctanoate (28263315)	47723	Unknown		-
N-acetylkynurenine (2)	rs6546823	73580691:T:A	0.2968	0,8048 (0,0669)	2.453e-33	rs10196402	0.935759	AC074008.1	intergenic	0.819	6	2-aminooctanoate (28263315)	48757	Amino Acid	Tryptophan Metabolism	HMDB0240342
N2-acetyl,N6,N6-dimethyllysine	rs6546823	73580691:T:A	0.2968	0,5584 (0,0826)	1.353e-11	rs10196402	0.935759	AC074008.1	intergenic	0.819	6	2-aminooctanoate (28263315)	63254	Amino Acid	Lysine Metabolism	-
alliin	rs6714999	73580838:C:G	0.2973	-0,4551 (0,0542)	4.277e-17	rs10196402	0.935759	AC074008.1	intergenic	0.408	7	N-ACu concentration (21931564)	41494	Xenobiotics	Food Component/Plant	HMDB0033592
X-12753	rs6714999	73580838:C:G	0.2973	0,4587 (0,0546)	4.53e-17	rs10196402	0.935759	AC074008.1	intergenic	0.408	7	N-ACu concentration (21931564)	47723	Unknown		-
N-acetylkynurenine (2)	rs6714999	73580838:C:G	0.2973	0,8038 (0,0669)	2.719e-33	rs10196402	0.935759	AC074008.1	intergenic	0.408	7	N-ACu concentration (21931564)	48757	Amino Acid	Tryptophan Metabolism	HMDB0240342
N2-acetyl,N6,N6-dimethyllysine	rs6714999	73580838:C:G	0.2973	0,5511 (0,0825)	2.343e-11	rs10196402	0.935759	AC074008.1	intergenic	0.408	7	N-ACu concentration (21931564)	63254	Amino Acid	Lysine Metabolism	-
alliin	rs6743184	73580865:T:A	0.2973	-0,4551 (0,0542)	4.275e-17	rs10196402	0.935759	AC074008.1	intergenic	0.743	7	N-ACu concentration (21931564)	41494	Xenobiotics	Food Component/Plant	HMDB0033592
X-12753	rs6743184	73580865:T:A	0.2973	0,4586 (0,0546)	4.532e-17	rs10196402	0.935759	AC074008.1	intergenic	0.743	7	N-ACu concentration (21931564)	47723	Unknown		-
N-acetylkynurenine (2)	rs6743184	73580865:T:A	0.2973	0,8038 (0,0669)	2.723e-33	rs10196402	0.935759	AC074008.1	intergenic	0.743	7	N-ACu concentration (21931564)	48757	Amino Acid	Tryptophan Metabolism	HMDB0240342
N2-acetyl,N6,N6-dimethyllysine	rs6743184	73580865:T:A	0.2973	0,5511 (0,0825)	2.345e-11	rs10196402	0.935759	AC074008.1	intergenic	0.743	7	N-ACu concentration (21931564)	63254	Amino Acid	Lysine Metabolism	-
alliin	rs4330127	73581320:T:A	0.2982	-0,4548 (0,0507)	2.912e-19	rs10196402	0.935759	AC074008.1	intergenic	11.9	6	N-ACu concentration (21931564)	41494	Xenobiotics	Food Component/Plant	HMDB0033592
X-12753	rs4330127	73581320:T:A	0.2982	0,4341 (0,0504)	7.42e-18	rs10196402	0.935759	AC074008.1	intergenic	11.9	6	N-ACu concentration (21931564)	47723	Unknown		-
N-acetylkynurenine (2)	rs4330127	73581320:T:A	0.2982	0,7945 (0,0607)	3.49e-39	rs10196402	0.935759	AC074008.1	intergenic	11.9	6	N-ACu concentration (21931564)	48757	Amino Acid	Tryptophan Metabolism	HMDB0240342
N2-acetyl,N6,N6-dimethyllysine	rs4330127	73581320:T:A	0.2982	0,582 (0,0764)	2.589e-14	rs10196402	0.935759	AC074008.1	intergenic	11.9	6	N-ACu concentration (21931564)	63254	Amino Acid	Lysine Metabolism	-
alliin	rs10198301	73581600:A:T	0.2999	-0,4496 (0,0505)	5.455e-19	rs10196402	0.926907	AC074008.1	intergenic	0.261	7	N-ACu concentration (21931564)	41494	Xenobiotics	Food Component/Plant	HMDB0033592
X-12753	rs10198301	73581600:A:T	0.2999	0,4377 (0,0503)	3.341e-18	rs10196402	0.926907	AC074008.1	intergenic	0.261	7	N-ACu concentration (21931564)	47723	Unknown		-
N-acetylkynurenine (2)	rs10198301	73581600:A:T	0.2999	0,7764 (0,0603)	6.042e-38	rs10196402	0.926907	AC074008.1	intergenic	0.261	7	N-ACu concentration (21931564)	48757	Amino Acid	Tryptophan Metabolism	HMDB0240342
N2-acetyl,N6,N6-dimethyllysine	rs10198301	73581600:A:T	0.2999	0,5758 (0,0762)	3.999e-14	rs10196402	0.926907	AC074008.1	intergenic	0.261	7	N-ACu concentration (21931564)	63254	Amino Acid	Lysine Metabolism	-
alliin	rs62149630	73581755:G:C	0.1618	-0,6246 (0,0655)	1.442e-21	rs62153182	0.873757	AC074008.1	intergenic	1.684	7	2-aminooctanoate (28263315)	41494	Xenobiotics	Food Component/Plant	HMDB0033592
X-12753	rs62149630	73581755:G:C	0.1618	0,5178 (0,0613)	3.083e-17	rs62153182	0.873757	AC074008.1	intergenic	1.684	7	2-aminooctanoate (28263315)	47723	Unknown		-
N-acetylkynurenine (2)	rs62149630	73581755:G:C	0.1618	1,0022 (0,0796)	2.318e-36	rs62153182	0.873757	AC074008.1	intergenic	1.684	7	2-aminooctanoate (28263315)	48757	Amino Acid	Tryptophan Metabolism	HMDB0240342
N2-acetyl,N6,N6-dimethyllysine	rs62149630	73581755:G:C	0.1618	0,7316 (0,1044)	2.385e-12	rs62153182	0.873757	AC074008.1	intergenic	1.684	7	2-aminooctanoate (28263315)	63254	Amino Acid	Lysine Metabolism	-
alliin	rs7573719	73582986:A:G	0.2995	-0,4521 (0,0505)	3.531e-19	rs10196402	0.926907	AC074008.1	intergenic	0.608	6	N-ACu concentration (21931564)	41494	Xenobiotics	Food Component/Plant	HMDB0033592
X-12753	rs7573719	73582986:A:G	0.2995	0,4375 (0,0503)	3.341e-18	rs10196402	0.926907	AC074008.1	intergenic	0.608	6	N-ACu concentration (21931564)	47723	Unknown		-
N-acetylkynurenine (2)	rs7573719	73582986:A:G	0.2995	0,7769 (0,0603)	5.511e-38	rs10196402	0.926907	AC074008.1	intergenic	0.608	6	N-ACu concentration (21931564)	48757	Amino Acid	Tryptophan Metabolism	HMDB0240342
N2-acetyl,N6,N6-dimethyllysine	rs7573719	73582986:A:G	0.2995	0,5821 (0,0762)	2.241e-14	rs10196402	0.926907	AC074008.1	intergenic	0.608	6	N-ACu concentration (21931564)	63254	Amino Acid	Lysine Metabolism	-
alliin	rs28768119	73583822:T:C	0.2989	-0,45 (0,0505)	5.333e-19	rs10196402	0.926907	AC074008.1	intergenic	0.376	6	2-aminooctanoate (28263315)	41494	Xenobiotics	Food Component/Plant	HMDB0033592
X-12753	rs28768119	73583822:T:C	0.2989	0,436 (0,0503)	4.497e-18	rs10196402	0.926907	AC074008.1	intergenic	0.376	6	2-aminooctanoate (28263315)	47723	Unknown		-
N-acetylkynurenine (2)	rs28768119	73583822:T:C	0.2989	0,7834 (0,0604)	1.919e-38	rs10196402	0.926907	AC074008.1	intergenic	0.376	6	2-aminooctanoate (28263315)	48757	Amino Acid	Tryptophan Metabolism	HMDB0240342
N2-acetyl,N6,N6-dimethyllysine	rs28768119	73583822:T:C	0.2989	0,5843 (0,0763)	1.884e-14	rs10196402	0.926907	AC074008.1	intergenic	0.376	6	2-aminooctanoate (28263315)	63254	Amino Acid	Lysine Metabolism	-
alliin	rs12478346	73584360:T:C	0.2996	-0,4446 (0,0505)	1.254e-18	rs10196402	0.926907	AC074008.1	intergenic	2.487	1f	N-ACu concentration (21931564)	41494	Xenobiotics	Food Component/Plant	HMDB0033592
X-12753	rs12478346	73584360:T:C	0.2996	0,4361 (0,0503)	4.305e-18	rs10196402	0.926907	AC074008.1	intergenic	2.487	1f	N-ACu concentration (21931564)	47723	Unknown		-
N-acetylkynurenine (2)	rs12478346	73584360:T:C	0.2996	0,7747 (0,0603)	8.518e-38	rs10196402	0.926907	AC074008.1	intergenic	2.487	1f	N-ACu concentration (21931564)	48757	Amino Acid	Tryptophan Metabolism	HMDB0240342
N2-acetyl,N6,N6-dimethyllysine	rs12478346	73584360:T:C	0.2996	0,5847 (0,0762)	1.727e-14	rs10196402	0.926907	AC074008.1	intergenic	2.487	1f	N-ACu concentration (21931564)	63254	Amino Acid	Lysine Metabolism	-
alliin	rs62149659	73585196:T:C	0.1618	-0,6241 (0,0655)	1.495e-21	rs62153182	0.873757	AC074008.1	intergenic	1.115	7	2-aminooctanoate (28263315)	41494	Xenobiotics	Food Component/Plant	HMDB0033592
X-12753	rs62149659	73585196:T:C	0.1618	0,518 (0,0613)	2.953e-17	rs62153182	0.873757	AC074008.1	intergenic	1.115	7	2-aminooctanoate (28263315)	47723	Unknown		-
N-acetylkynurenine (2)	rs62149659	73585196:T:C	0.1618	1,0019 (0,0796)	2.301e-36	rs62153182	0.873757	AC074008.1	intergenic	1.115	7	2-aminooctanoate (28263315)	48757	Amino Acid	Tryptophan Metabolism	HMDB0240342
N2-acetyl,N6,N6-dimethyllysine	rs62149659	73585196:T:C	0.1618	0,7318 (0,1044)	2.334e-12	rs62153182	0.873757	AC074008.1	intergenic	1.115	7	2-aminooctanoate (28263315)	63254	Amino Acid	Lysine Metabolism	-
alliin	rs7599076	73585519:T:G	0.2998	-0,4495 (0,0505)	5.261e-19	rs10196402	0.926907	AC074008.1	intergenic	0.635	6	2-aminooctanoate (28263315)	41494	Xenobiotics	Food Component/Plant	HMDB0033592
X-12753	rs7599076	73585519:T:G	0.2998	0,4352 (0,0503)	4.82e-18	rs10196402	0.926907	AC074008.1	intergenic	0.635	6	2-aminooctanoate (28263315)	47723	Unknown		-
N-acetylkynurenine (2)	rs7599076	73585519:T:G	0.2998	0,778 (0,0603)	4.215e-38	rs10196402	0.926907	AC074008.1	intergenic	0.635	6	2-aminooctanoate (28263315)	48757	Amino Acid	Tryptophan Metabolism	HMDB0240342
N2-acetyl,N6,N6-dimethyllysine	rs7599076	73585519:T:G	0.2998	0,5841 (0,0762)	1.808e-14	rs10196402	0.926907	AC074008.1	intergenic	0.635	6	2-aminooctanoate (28263315)	63254	Amino Acid	Lysine Metabolism	-
alliin	rs6546824	73587331:A:G	0.2993	-0,4494 (0,0505)	5.394e-19	rs10196402	0.92209	AC074008.1	intergenic	0.699	7	N-ACu concentration (21931564)	41494	Xenobiotics	Food Component/Plant	HMDB0033592
X-12753	rs6546824	73587331:A:G	0.2993	0,4378 (0,0503)	3.075e-18	rs10196402	0.92209	AC074008.1	intergenic	0.699	7	N-ACu concentration (21931564)	47723	Unknown		-
N-acetylkynurenine (2)	rs6546824	73587331:A:G	0.2993	0,7766 (0,0603)	5.631e-38	rs10196402	0.92209	AC074008.1	intergenic	0.699	7	N-ACu concentration (21931564)	48757	Amino Acid	Tryptophan Metabolism	HMDB0240342
N2-acetyl,N6,N6-dimethyllysine	rs6546824	73587331:A:G	0.2993	0,5801 (0,0762)	2.689e-14	rs10196402	0.92209	AC074008.1	intergenic	0.699	7	N-ACu concentration (21931564)	63254	Amino Acid	Lysine Metabolism	-
alliin	rs6716776	73587713:C:T	0.299	-0,4502 (0,0505)	4.724e-19	rs10196402	0.92651	AC074008.1	intergenic	2.052	4	N-ACu concentration (21931564)	41494	Xenobiotics	Food Component/Plant	HMDB0033592
X-12753	rs6716776	73587713:C:T	0.299	0,4369 (0,0503)	3.52e-18	rs10196402	0.92651	AC074008.1	intergenic	2.052	4	N-ACu concentration (21931564)	47723	Unknown		-
N-acetylkynurenine (2)	rs6716776	73587713:C:T	0.299	0,7757 (0,0603)	6.904e-38	rs10196402	0.92651	AC074008.1	intergenic	2.052	4	N-ACu concentration (21931564)	48757	Amino Acid	Tryptophan Metabolism	HMDB0240342
N2-acetyl,N6,N6-dimethyllysine	rs6716776	73587713:C:T	0.299	0,5844 (0,0763)	1.803e-14	rs10196402	0.92651	AC074008.1	intergenic	2.052	4	N-ACu concentration (21931564)	63254	Amino Acid	Lysine Metabolism	-
alliin	rs6720094	73588076:C:T	0.3074	-0,4469 (0,0502)	5.766e-19	rs10196402	0.893137	AC074008.1	intergenic	0.391	6	N-ACu concentration (21931564)	41494	Xenobiotics	Food Component/Plant	HMDB0033592
X-12753	rs6720094	73588076:C:T	0.3074	0,427 (0,0501)	1.498e-17	rs10196402	0.893137	AC074008.1	intergenic	0.391	6	N-ACu concentration (21931564)	47723	Unknown		-
N-acetylkynurenine (2)	rs6720094	73588076:C:T	0.3074	0,7701 (0,06)	1.049e-37	rs10196402	0.893137	AC074008.1	intergenic	0.391	6	N-ACu concentration (21931564)	48757	Amino Acid	Tryptophan Metabolism	HMDB0240342
N2-acetyl,N6,N6-dimethyllysine	rs6720094	73588076:C:T	0.3074	0,592 (0,0757)	5.307e-15	rs10196402	0.893137	AC074008.1	intergenic	0.391	6	N-ACu concentration (21931564)	63254	Amino Acid	Lysine Metabolism	-
alliin	rs11126397	73588733:T:C	0.2999	-0,4497 (0,0505)	5.028e-19	rs10196402	0.926907	AC074008.1	intergenic	0.062	7	2-aminooctanoate (28263315)	41494	Xenobiotics	Food Component/Plant	HMDB0033592
X-12753	rs11126397	73588733:T:C	0.2999	0,435 (0,0503)	4.969e-18	rs10196402	0.926907	AC074008.1	intergenic	0.062	7	2-aminooctanoate (28263315)	47723	Unknown		-
N-acetylkynurenine (2)	rs11126397	73588733:T:C	0.2999	0,7777 (0,0603)	4.356e-38	rs10196402	0.926907	AC074008.1	intergenic	0.062	7	2-aminooctanoate (28263315)	48757	Amino Acid	Tryptophan Metabolism	HMDB0240342
N2-acetyl,N6,N6-dimethyllysine	rs11126397	73588733:T:C	0.2999	0,5838 (0,0762)	1.848e-14	rs10196402	0.926907	AC074008.1	intergenic	0.062	7	2-aminooctanoate (28263315)	63254	Amino Acid	Lysine Metabolism	-
N-acetylkynurenine (2)	rs77030953	73588891:A:C	0.0597	1,0586 (0,1293)	2.649e-16	rs12104768	1	AC074008.1	intergenic	0.707	5	2-aminooctanoate (28263315)	48757	Amino Acid	Tryptophan Metabolism	HMDB0240342
alliin	rs2421488	73590625:T:C	0.2994	-0,4454 (0,0505)	1.075e-18	rs10196402	0.92651	AC074008.1	intergenic	11.09	7	2-aminooctanoate (28263315)	41494	Xenobiotics	Food Component/Plant	HMDB0033592
X-12753	rs2421488	73590625:T:C	0.2994	0,4391 (0,0503)	2.487e-18	rs10196402	0.92651	AC074008.1	intergenic	11.09	7	2-aminooctanoate (28263315)	47723	Unknown		-
N-acetylkynurenine (2)	rs2421488	73590625:T:C	0.2994	0,7733 (0,0603)	1.092e-37	rs10196402	0.92651	AC074008.1	intergenic	11.09	7	2-aminooctanoate (28263315)	48757	Amino Acid	Tryptophan Metabolism	HMDB0240342
N2-acetyl,N6,N6-dimethyllysine	rs2421488	73590625:T:C	0.2994	0,582 (0,0762)	2.207e-14	rs10196402	0.92651	AC074008.1	intergenic	11.09	7	2-aminooctanoate (28263315)	63254	Amino Acid	Lysine Metabolism	-
alliin	rs4641966	73590806:A:G	0.2995	-0,4518 (0,0505)	3.654e-19	rs10196402	0.926907	AC074008.1	intergenic	3.145	6	N-ACu concentration (21931564)	41494	Xenobiotics	Food Component/Plant	HMDB0033592
X-12753	rs4641966	73590806:A:G	0.2995	0,439 (0,0503)	2.531e-18	rs10196402	0.926907	AC074008.1	intergenic	3.145	6	N-ACu concentration (21931564)	47723	Unknown		-
N-acetylkynurenine (2)	rs4641966	73590806:A:G	0.2995	0,7758 (0,0603)	6.541e-38	rs10196402	0.926907	AC074008.1	intergenic	3.145	6	N-ACu concentration (21931564)	48757	Amino Acid	Tryptophan Metabolism	HMDB0240342
N2-acetyl,N6,N6-dimethyllysine	rs4641966	73590806:A:G	0.2995	0,5804 (0,0762)	2.598e-14	rs10196402	0.926907	AC074008.1	intergenic	3.145	6	N-ACu concentration (21931564)	63254	Amino Acid	Lysine Metabolism	-
alliin	rs1851546	73591127:A:C	0.299	-0,4503 (0,0505)	4.705e-19	rs10196402	0.92209	AC074008.1	intergenic	0.725	-	2-aminooctanoate (28263315)	41494	Xenobiotics	Food Component/Plant	HMDB0033592
X-12753	rs1851546	73591127:A:C	0.299	0,4377 (0,0503)	3.077e-18	rs10196402	0.92209	AC074008.1	intergenic	0.725	-	2-aminooctanoate (28263315)	47723	Unknown		-
N-acetylkynurenine (2)	rs1851546	73591127:A:C	0.299	0,7749 (0,0603)	8.056e-38	rs10196402	0.92209	AC074008.1	intergenic	0.725	-	2-aminooctanoate (28263315)	48757	Amino Acid	Tryptophan Metabolism	HMDB0240342
N2-acetyl,N6,N6-dimethyllysine	rs1851546	73591127:A:C	0.299	0,583 (0,0762)	2.042e-14	rs10196402	0.92209	AC074008.1	intergenic	0.725	-	2-aminooctanoate (28263315)	63254	Amino Acid	Lysine Metabolism	-
alliin	rs1522926	73591241:C:T	0.3074	-0,447 (0,0502)	5.73e-19	rs10196402	0.893137	AC074008.1	intergenic	7.089	-	N-ACu concentration (21931564)	41494	Xenobiotics	Food Component/Plant	HMDB0033592
X-12753	rs1522926	73591241:C:T	0.3074	0,4277 (0,0501)	1.323e-17	rs10196402	0.893137	AC074008.1	intergenic	7.089	-	N-ACu concentration (21931564)	47723	Unknown		-
N-acetylkynurenine (2)	rs1522926	73591241:C:T	0.3074	0,7695 (0,06)	1.195e-37	rs10196402	0.893137	AC074008.1	intergenic	7.089	-	N-ACu concentration (21931564)	48757	Amino Acid	Tryptophan Metabolism	HMDB0240342
N2-acetyl,N6,N6-dimethyllysine	rs1522926	73591241:C:T	0.3074	0,5908 (0,0757)	5.934e-15	rs10196402	0.893137	AC074008.1	intergenic	7.089	-	N-ACu concentration (21931564)	63254	Amino Acid	Lysine Metabolism	-
alliin	rs6546825	73592253:C:G	0.2994	-0,4502 (0,0505)	5.03e-19	rs10196402	0.926907	AC074008.1	intergenic	3.333	5	2-aminooctanoate (28263315)	41494	Xenobiotics	Food Component/Plant	HMDB0033592
X-12753	rs6546825	73592253:C:G	0.2994	0,4401 (0,0503)	2.227e-18	rs10196402	0.926907	AC074008.1	intergenic	3.333	5	2-aminooctanoate (28263315)	47723	Unknown		-
N-acetylkynurenine (2)	rs6546825	73592253:C:G	0.2994	0,7749 (0,0603)	8.198e-38	rs10196402	0.926907	AC074008.1	intergenic	3.333	5	2-aminooctanoate (28263315)	48757	Amino Acid	Tryptophan Metabolism	HMDB0240342
N2-acetyl,N6,N6-dimethyllysine	rs6546825	73592253:C:G	0.2994	0,58 (0,0762)	2.727e-14	rs10196402	0.926907	AC074008.1	intergenic	3.333	5	2-aminooctanoate (28263315)	63254	Amino Acid	Lysine Metabolism	-
alliin	rs2421489	73593448:G:A	0.2994	-0,4439 (0,0505)	1.397e-18	rs10196402	0.92209	AC074008.1	intergenic	10.39	5	N-ACu concentration (21931564)	41494	Xenobiotics	Food Component/Plant	HMDB0033592
X-12753	rs2421489	73593448:G:A	0.2994	0,4404 (0,0503)	1.961e-18	rs10196402	0.92209	AC074008.1	intergenic	10.39	5	N-ACu concentration (21931564)	47723	Unknown		-
N-acetylkynurenine (2)	rs2421489	73593448:G:A	0.2994	0,7757 (0,0603)	6.902e-38	rs10196402	0.92209	AC074008.1	intergenic	10.39	5	N-ACu concentration (21931564)	48757	Amino Acid	Tryptophan Metabolism	HMDB0240342
N2-acetyl,N6,N6-dimethyllysine	rs2421489	73593448:G:A	0.2994	0,5822 (0,0762)	2.18e-14	rs10196402	0.92209	AC074008.1	intergenic	10.39	5	N-ACu concentration (21931564)	63254	Amino Acid	Lysine Metabolism	-
alliin	rs7574291	73594941:C:T	0.3021	-0,4434 (0,0504)	1.368e-18	rs10196402	0.922519	AC074008.1	intergenic	9.329	6	N-ACu concentration (21931564)	41494	Xenobiotics	Food Component/Plant	HMDB0033592
X-12753	rs7574291	73594941:C:T	0.3021	0,4422 (0,0503)	1.411e-18	rs10196402	0.922519	AC074008.1	intergenic	9.329	6	N-ACu concentration (21931564)	47723	Unknown		-
N-acetylkynurenine (2)	rs7574291	73594941:C:T	0.3021	0,7636 (0,0601)	5.524e-37	rs10196402	0.922519	AC074008.1	intergenic	9.329	6	N-ACu concentration (21931564)	48757	Amino Acid	Tryptophan Metabolism	HMDB0240342
N2-acetyl,N6,N6-dimethyllysine	rs7574291	73594941:C:T	0.3021	0,5696 (0,0759)	6.189e-14	rs10196402	0.922519	AC074008.1	intergenic	9.329	6	N-ACu concentration (21931564)	63254	Amino Acid	Lysine Metabolism	-
alliin	rs6728128	73595982:C:T	0.3022	-0,4431 (0,0504)	1.443e-18	rs10196402	0.922519	AC074008.1	intergenic	2.307	4	-	41494	Xenobiotics	Food Component/Plant	HMDB0033592
X-12753	rs6728128	73595982:C:T	0.3022	0,4424 (0,0503)	1.349e-18	rs10196402	0.922519	AC074008.1	intergenic	2.307	4	-	47723	Unknown		-
N-acetylkynurenine (2)	rs6728128	73595982:C:T	0.3022	0,7628 (0,0601)	6.254e-37	rs10196402	0.922519	AC074008.1	intergenic	2.307	4	-	48757	Amino Acid	Tryptophan Metabolism	HMDB0240342
N2-acetyl,N6,N6-dimethyllysine	rs6728128	73595982:C:T	0.3022	0,5692 (0,0759)	6.37e-14	rs10196402	0.922519	AC074008.1	intergenic	2.307	4	-	63254	Amino Acid	Lysine Metabolism	-
alliin	rs7567017	73596270:T:C	0.3022	-0,4431 (0,0504)	1.443e-18	rs10196402	0.922519	AC074008.1	upstream	1.91	3a	2-aminooctanoate (28263315)	41494	Xenobiotics	Food Component/Plant	HMDB0033592
X-12753	rs7567017	73596270:T:C	0.3022	0,4425 (0,0503)	1.336e-18	rs10196402	0.922519	AC074008.1	upstream	1.91	3a	2-aminooctanoate (28263315)	47723	Unknown		-
N-acetylkynurenine (2)	rs7567017	73596270:T:C	0.3022	0,7627 (0,0601)	6.363e-37	rs10196402	0.922519	AC074008.1	upstream	1.91	3a	2-aminooctanoate (28263315)	48757	Amino Acid	Tryptophan Metabolism	HMDB0240342
N2-acetyl,N6,N6-dimethyllysine	rs7567017	73596270:T:C	0.3022	0,5691 (0,0759)	6.422e-14	rs10196402	0.922519	AC074008.1	upstream	1.91	3a	2-aminooctanoate (28263315)	63254	Amino Acid	Lysine Metabolism	-
alliin	rs7567343	73596605:A:C	0.3022	-0,4431 (0,0504)	1.439e-18	rs10196402	0.922519	AC074008.1	upstream	0.159	6	2-aminooctanoate (28263315)	41494	Xenobiotics	Food Component/Plant	HMDB0033592
X-12753	rs7567343	73596605:A:C	0.3022	0,4425 (0,0503)	1.343e-18	rs10196402	0.922519	AC074008.1	upstream	0.159	6	2-aminooctanoate (28263315)	47723	Unknown		-
N-acetylkynurenine (2)	rs7567343	73596605:A:C	0.3022	0,7628 (0,0601)	6.303e-37	rs10196402	0.922519	AC074008.1	upstream	0.159	6	2-aminooctanoate (28263315)	48757	Amino Acid	Tryptophan Metabolism	HMDB0240342
N2-acetyl,N6,N6-dimethyllysine	rs7567343	73596605:A:C	0.3022	0,569 (0,0759)	6.459e-14	rs10196402	0.922519	AC074008.1	upstream	0.159	6	2-aminooctanoate (28263315)	63254	Amino Acid	Lysine Metabolism	-
alliin	rs2901437	73597024:G:T	0.31	-0,4382 (0,0502)	2.413e-18	rs10196402	0.888954	AC074008.1	upstream	8.57	6	2-aminooctanoate (28263315)	41494	Xenobiotics	Food Component/Plant	HMDB0033592
X-12753	rs2901437	73597024:G:T	0.31	0,4324 (0,0501)	6.007e-18	rs10196402	0.888954	AC074008.1	upstream	8.57	6	2-aminooctanoate (28263315)	47723	Unknown		-
N-acetylkynurenine (2)	rs2901437	73597024:G:T	0.31	0,7563 (0,0598)	1.239e-36	rs10196402	0.888954	AC074008.1	upstream	8.57	6	2-aminooctanoate (28263315)	48757	Amino Acid	Tryptophan Metabolism	HMDB0240342
N2-acetyl,N6,N6-dimethyllysine	rs2901437	73597024:G:T	0.31	0,5787 (0,0754)	1.649e-14	rs10196402	0.888954	AC074008.1	upstream	8.57	6	2-aminooctanoate (28263315)	63254	Amino Acid	Lysine Metabolism	-
alliin	rs1852644	73597718:G:A	0.31	-0,4378 (0,0502)	2.589e-18	rs10196402	0.888954	AC074008.1	ncRNA_exonic	8.145	-	2-aminooctanoate (28263315)	41494	Xenobiotics	Food Component/Plant	HMDB0033592
X-12753	rs1852644	73597718:G:A	0.31	0,4329 (0,0501)	5.58e-18	rs10196402	0.888954	AC074008.1	ncRNA_exonic	8.145	-	2-aminooctanoate (28263315)	47723	Unknown		-
N-acetylkynurenine (2)	rs1852644	73597718:G:A	0.31	0,7555 (0,0598)	1.459e-36	rs10196402	0.888954	AC074008.1	ncRNA_exonic	8.145	-	2-aminooctanoate (28263315)	48757	Amino Acid	Tryptophan Metabolism	HMDB0240342
N2-acetyl,N6,N6-dimethyllysine	rs1852644	73597718:G:A	0.31	0,5789 (0,0754)	1.622e-14	rs10196402	0.888954	AC074008.1	ncRNA_exonic	8.145	-	2-aminooctanoate (28263315)	63254	Amino Acid	Lysine Metabolism	-
alliin	rs1403412	73598092:C:T	0.3106	-0,4386 (0,0502)	2.249e-18	rs10196402	0.885516	AC074008.1	downstream	0.073	-	N-ACu concentration (21931564)	41494	Xenobiotics	Food Component/Plant	HMDB0033592
X-12753	rs1403412	73598092:C:T	0.3106	0,4322 (0,0501)	6.304e-18	rs10196402	0.885516	AC074008.1	downstream	0.073	-	N-ACu concentration (21931564)	47723	Unknown		-
N-acetylkynurenine (2)	rs1403412	73598092:C:T	0.3106	0,7579 (0,0598)	9.083e-37	rs10196402	0.885516	AC074008.1	downstream	0.073	-	N-ACu concentration (21931564)	48757	Amino Acid	Tryptophan Metabolism	HMDB0240342
N2-acetyl,N6,N6-dimethyllysine	rs1403412	73598092:C:T	0.3106	0,582 (0,0754)	1.201e-14	rs10196402	0.885516	AC074008.1	downstream	0.073	-	N-ACu concentration (21931564)	63254	Amino Acid	Lysine Metabolism	-
alliin	rs6546826	73599808:T:C	0.3019	-0,4441 (0,0504)	1.206e-18	rs10196402	0.917696	AC074008.1	intergenic	0.527	6	N-ACu concentration (21931564)	41494	Xenobiotics	Food Component/Plant	HMDB0033592
X-12753	rs6546826	73599808:T:C	0.3019	0,4435 (0,0503)	1.096e-18	rs10196402	0.917696	AC074008.1	intergenic	0.527	6	N-ACu concentration (21931564)	47723	Unknown		-
N-acetylkynurenine (2)	rs6546826	73599808:T:C	0.3019	0,7619 (0,0601)	7.596e-37	rs10196402	0.917696	AC074008.1	intergenic	0.527	6	N-ACu concentration (21931564)	48757	Amino Acid	Tryptophan Metabolism	HMDB0240342
N2-acetyl,N6,N6-dimethyllysine	rs6546826	73599808:T:C	0.3019	0,5674 (0,0759)	7.518e-14	rs10196402	0.917696	AC074008.1	intergenic	0.527	6	N-ACu concentration (21931564)	63254	Amino Acid	Lysine Metabolism	-
alliin	rs7586361	73601606:A:G	0.3021	-0,4437 (0,0504)	1.278e-18	rs10196402	0.917696	AC074008.1	intergenic	4.212	6	N-ACu concentration (21931564)	41494	Xenobiotics	Food Component/Plant	HMDB0033592
X-12753	rs7586361	73601606:A:G	0.3021	0,442 (0,0503)	1.414e-18	rs10196402	0.917696	AC074008.1	intergenic	4.212	6	N-ACu concentration (21931564)	47723	Unknown		-
N-acetylkynurenine (2)	rs7586361	73601606:A:G	0.3021	0,7626 (0,0601)	6.485e-37	rs10196402	0.917696	AC074008.1	intergenic	4.212	6	N-ACu concentration (21931564)	48757	Amino Acid	Tryptophan Metabolism	HMDB0240342
N2-acetyl,N6,N6-dimethyllysine	rs7586361	73601606:A:G	0.3021	0,5695 (0,0758)	5.954e-14	rs10196402	0.917696	AC074008.1	intergenic	4.212	6	N-ACu concentration (21931564)	63254	Amino Acid	Lysine Metabolism	-
alliin	rs6740173	73602266:G:C	0.3019	-0,4439 (0,0504)	1.246e-18	rs10196402	0.917696	AC074008.1	intergenic	2.718	7	N-ACu concentration (21931564)	41494	Xenobiotics	Food Component/Plant	HMDB0033592
X-12753	rs6740173	73602266:G:C	0.3019	0,4438 (0,0503)	1.048e-18	rs10196402	0.917696	AC074008.1	intergenic	2.718	7	N-ACu concentration (21931564)	47723	Unknown		-
N-acetylkynurenine (2)	rs6740173	73602266:G:C	0.3019	0,7617 (0,0601)	7.838e-37	rs10196402	0.917696	AC074008.1	intergenic	2.718	7	N-ACu concentration (21931564)	48757	Amino Acid	Tryptophan Metabolism	HMDB0240342
N2-acetyl,N6,N6-dimethyllysine	rs6740173	73602266:G:C	0.3019	0,5669 (0,0759)	7.779e-14	rs10196402	0.917696	AC074008.1	intergenic	2.718	7	N-ACu concentration (21931564)	63254	Amino Acid	Lysine Metabolism	-
alliin	rs62151562	73603540:G:T	0.1621	-0,6151 (0,0653)	4.537e-21	rs62153182	0.873757	AC074008.1	intergenic	3.109	6	2-aminooctanoate (28263315)	41494	Xenobiotics	Food Component/Plant	HMDB0033592
X-12753	rs62151562	73603540:G:T	0.1621	0,5213 (0,0613)	1.867e-17	rs62153182	0.873757	AC074008.1	intergenic	3.109	6	2-aminooctanoate (28263315)	47723	Unknown		-
N-acetylkynurenine (2)	rs62151562	73603540:G:T	0.1621	1,0002 (0,0795)	2.542e-36	rs62153182	0.873757	AC074008.1	intergenic	3.109	6	2-aminooctanoate (28263315)	48757	Amino Acid	Tryptophan Metabolism	HMDB0240342
N2-acetyl,N6,N6-dimethyllysine	rs62151562	73603540:G:T	0.1621	0,7234 (0,1039)	3.365e-12	rs62153182	0.873757	AC074008.1	intergenic	3.109	6	2-aminooctanoate (28263315)	63254	Amino Acid	Lysine Metabolism	-
alliin	rs10175529	73606093:G:A	0.2927	-0,4517 (0,0509)	7.031e-19	rs10196402	0.865239	ALMS1	intergenic	2.716	6	2-aminooctanoate (28263315)	41494	Xenobiotics	Food Component/Plant	HMDB0033592
X-12753	rs10175529	73606093:G:A	0.2927	0,4617 (0,0507)	7.99e-20	rs10196402	0.865239	ALMS1	intergenic	2.716	6	2-aminooctanoate (28263315)	47723	Unknown		-
N-acetylkynurenine (2)	rs10175529	73606093:G:A	0.2927	0,7802 (0,0609)	1.577e-37	rs10196402	0.865239	ALMS1	intergenic	2.716	6	2-aminooctanoate (28263315)	48757	Amino Acid	Tryptophan Metabolism	HMDB0240342
N2-acetyl,N6,N6-dimethyllysine	rs10175529	73606093:G:A	0.2927	0,6054 (0,0775)	5.752e-15	rs10196402	0.865239	ALMS1	intergenic	2.716	6	2-aminooctanoate (28263315)	63254	Amino Acid	Lysine Metabolism	-
alliin	rs6546827	73606493:T:C	0.3003	-0,4472 (0,0507)	1.058e-18	rs10196402	0.835652	ALMS1	intergenic	0.548	5	N-ACu concentration (21931564)	41494	Xenobiotics	Food Component/Plant	HMDB0033592
X-12753	rs6546827	73606493:T:C	0.3003	0,4485 (0,0505)	6.229e-19	rs10196402	0.835652	ALMS1	intergenic	0.548	5	N-ACu concentration (21931564)	47723	Unknown		-
N-acetylkynurenine (2)	rs6546827	73606493:T:C	0.3003	0,7748 (0,0606)	2.13e-37	rs10196402	0.835652	ALMS1	intergenic	0.548	5	N-ACu concentration (21931564)	48757	Amino Acid	Tryptophan Metabolism	HMDB0240342
N2-acetyl,N6,N6-dimethyllysine	rs6546827	73606493:T:C	0.3003	0,6338 (0,0771)	2.103e-16	rs10196402	0.835652	ALMS1	intergenic	0.548	5	N-ACu concentration (21931564)	63254	Amino Acid	Lysine Metabolism	-
alliin	rs6706409	73606508:C:A	0.3003	-0,4472 (0,0507)	1.057e-18	rs10196402	0.835652	ALMS1	intergenic	0.161	1f	N-ACu concentration (21931564)	41494	Xenobiotics	Food Component/Plant	HMDB0033592
X-12753	rs6706409	73606508:C:A	0.3003	0,4485 (0,0505)	6.199e-19	rs10196402	0.835652	ALMS1	intergenic	0.161	1f	N-ACu concentration (21931564)	47723	Unknown		-
N-acetylkynurenine (2)	rs6706409	73606508:C:A	0.3003	0,7748 (0,0606)	2.119e-37	rs10196402	0.835652	ALMS1	intergenic	0.161	1f	N-ACu concentration (21931564)	48757	Amino Acid	Tryptophan Metabolism	HMDB0240342
N2-acetyl,N6,N6-dimethyllysine	rs6706409	73606508:C:A	0.3003	0,6339 (0,0771)	2.086e-16	rs10196402	0.835652	ALMS1	intergenic	0.161	1f	N-ACu concentration (21931564)	63254	Amino Acid	Lysine Metabolism	-
alliin	rs6710659	73607510:G:A	0.293	-0,4523 (0,051)	7.606e-19	rs10196402	0.869753	ALMS1	intergenic	1.49	6	N-ACu concentration (21931564)	41494	Xenobiotics	Food Component/Plant	HMDB0033592
X-12753	rs6710659	73607510:G:A	0.293	0,4537 (0,0508)	3.915e-19	rs10196402	0.869753	ALMS1	intergenic	1.49	6	N-ACu concentration (21931564)	47723	Unknown		-
N-acetylkynurenine (2)	rs6710659	73607510:G:A	0.293	0,789 (0,0611)	4.01e-38	rs10196402	0.869753	ALMS1	intergenic	1.49	6	N-ACu concentration (21931564)	48757	Amino Acid	Tryptophan Metabolism	HMDB0240342
N2-acetyl,N6,N6-dimethyllysine	rs6710659	73607510:G:A	0.293	0,6045 (0,0776)	6.709e-15	rs10196402	0.869753	ALMS1	intergenic	1.49	6	N-ACu concentration (21931564)	63254	Amino Acid	Lysine Metabolism	-
alliin	rs11693531	73608614:G:C	0.2896	-0,4582 (0,051)	2.62e-19	rs10196402	0.865239	ALMS1	intergenic	0.018	6	N-ACu concentration (21931564)	41494	Xenobiotics	Food Component/Plant	HMDB0033592
X-12753	rs11693531	73608614:G:C	0.2896	0,4531 (0,0507)	3.679e-19	rs10196402	0.865239	ALMS1	intergenic	0.018	6	N-ACu concentration (21931564)	47723	Unknown		-
N-acetylkynurenine (2)	rs11693531	73608614:G:C	0.2896	0,7958 (0,0612)	1.05e-38	rs10196402	0.865239	ALMS1	intergenic	0.018	6	N-ACu concentration (21931564)	48757	Amino Acid	Tryptophan Metabolism	HMDB0240342
N2-acetyl,N6,N6-dimethyllysine	rs11693531	73608614:G:C	0.2896	0,6397 (0,0779)	2.171e-16	rs10196402	0.865239	ALMS1	intergenic	0.018	6	N-ACu concentration (21931564)	63254	Amino Acid	Lysine Metabolism	-
alliin	rs6747145	73609177:A:G	0.2902	-0,4597 (0,051)	2.018e-19	rs10196402	0.865295	ALMS1	intergenic	1.323	6	N-ACu concentration (21931564)	41494	Xenobiotics	Food Component/Plant	HMDB0033592
X-12753	rs6747145	73609177:A:G	0.2902	0,4532 (0,0507)	3.711e-19	rs10196402	0.865295	ALMS1	intergenic	1.323	6	N-ACu concentration (21931564)	47723	Unknown		-
N-acetylkynurenine (2)	rs6747145	73609177:A:G	0.2902	0,7946 (0,0611)	1.228e-38	rs10196402	0.865295	ALMS1	intergenic	1.323	6	N-ACu concentration (21931564)	48757	Amino Acid	Tryptophan Metabolism	HMDB0240342
N2-acetyl,N6,N6-dimethyllysine	rs6747145	73609177:A:G	0.2902	0,6371 (0,0778)	2.734e-16	rs10196402	0.865295	ALMS1	intergenic	1.323	6	N-ACu concentration (21931564)	63254	Amino Acid	Lysine Metabolism	-
alliin	rs6748040	73609928:A:G	0.29	-0,4596 (0,051)	2.016e-19	rs10196402	0.865295	ALMS1	intergenic	1.172	5	N-ACu concentration (21931564)	41494	Xenobiotics	Food Component/Plant	HMDB0033592
X-12753	rs6748040	73609928:A:G	0.29	0,4522 (0,0506)	4.264e-19	rs10196402	0.865295	ALMS1	intergenic	1.172	5	N-ACu concentration (21931564)	47723	Unknown		-
N-acetylkynurenine (2)	rs6748040	73609928:A:G	0.29	0,7949 (0,0611)	1.144e-38	rs10196402	0.865295	ALMS1	intergenic	1.172	5	N-ACu concentration (21931564)	48757	Amino Acid	Tryptophan Metabolism	HMDB0240342
N2-acetyl,N6,N6-dimethyllysine	rs6748040	73609928:A:G	0.29	0,636 (0,0778)	3.044e-16	rs10196402	0.865295	ALMS1	intergenic	1.172	5	N-ACu concentration (21931564)	63254	Amino Acid	Lysine Metabolism	-
alliin	rs17008991	73610116:A:G	0.0851	-0,7159 (0,0893)	1.069e-15	rs76197226	0.953618	ALMS1	intergenic	4.412	2c	Serum concentration of N-acetylornithine (21886157)	41494	Xenobiotics	Food Component/Plant	HMDB0033592
X-12753	rs17008991	73610116:A:G	0.0851	0,5294 (0,0799)	3.509e-11	rs76197226	0.953618	ALMS1	intergenic	4.412	2c	Serum concentration of N-acetylornithine (21886157)	47723	Unknown		-
N-acetylkynurenine (2)	rs17008991	73610116:A:G	0.0851	1,1304 (0,1109)	2.219e-24	rs76197226	0.953618	ALMS1	intergenic	4.412	2c	Serum concentration of N-acetylornithine (21886157)	48757	Amino Acid	Tryptophan Metabolism	HMDB0240342
alliin	rs10165862	73610743:T:C	0.298	-0,4543 (0,0507)	3.436e-19	rs10196402	0.831406	ALMS1	intergenic	1.5	4	N-ACu concentration (21931564)	41494	Xenobiotics	Food Component/Plant	HMDB0033592
X-12753	rs10165862	73610743:T:C	0.298	0,4412 (0,0505)	2.244e-18	rs10196402	0.831406	ALMS1	intergenic	1.5	4	N-ACu concentration (21931564)	47723	Unknown		-
N-acetylkynurenine (2)	rs10165862	73610743:T:C	0.298	0,7879 (0,0608)	2.078e-38	rs10196402	0.831406	ALMS1	intergenic	1.5	4	N-ACu concentration (21931564)	48757	Amino Acid	Tryptophan Metabolism	HMDB0240342
N2-acetyl,N6,N6-dimethyllysine	rs10165862	73610743:T:C	0.298	0,6454 (0,0773)	6.577e-17	rs10196402	0.831406	ALMS1	intergenic	1.5	4	N-ACu concentration (21931564)	63254	Amino Acid	Lysine Metabolism	-
alliin	rs7576824	73611281:G:A	0.2897	-0,4593 (0,051)	2.217e-19	rs10196402	0.860776	ALMS1	intergenic	14.28	1f	N-ACu concentration (21931564)	41494	Xenobiotics	Food Component/Plant	HMDB0033592
X-12753	rs7576824	73611281:G:A	0.2897	0,4524 (0,0507)	4.194e-19	rs10196402	0.860776	ALMS1	intergenic	14.28	1f	N-ACu concentration (21931564)	47723	Unknown		-
N-acetylkynurenine (2)	rs7576824	73611281:G:A	0.2897	0,7964 (0,0612)	9.608e-39	rs10196402	0.860776	ALMS1	intergenic	14.28	1f	N-ACu concentration (21931564)	48757	Amino Acid	Tryptophan Metabolism	HMDB0240342
N2-acetyl,N6,N6-dimethyllysine	rs7576824	73611281:G:A	0.2897	0,6411 (0,0779)	1.924e-16	rs10196402	0.860776	ALMS1	intergenic	14.28	1f	N-ACu concentration (21931564)	63254	Amino Acid	Lysine Metabolism	-
alliin	rs12465867	73612102:T:C	0.2907	-0,4649 (0,051)	8.331e-20	rs10196402	0.865295	ALMS1	upstream	3.743	3a	N-ACu concentration (21931564)	41494	Xenobiotics	Food Component/Plant	HMDB0033592
X-12753	rs12465867	73612102:T:C	0.2907	0,4496 (0,0507)	7.067e-19	rs10196402	0.865295	ALMS1	upstream	3.743	3a	N-ACu concentration (21931564)	47723	Unknown		-
N-acetylkynurenine (2)	rs12465867	73612102:T:C	0.2907	0,7965 (0,0611)	8.27e-39	rs10196402	0.865295	ALMS1	upstream	3.743	3a	N-ACu concentration (21931564)	48757	Amino Acid	Tryptophan Metabolism	HMDB0240342
N2-acetyl,N6,N6-dimethyllysine	rs12465867	73612102:T:C	0.2907	0,6361 (0,0778)	2.942e-16	rs10196402	0.865295	ALMS1	upstream	3.743	3a	N-ACu concentration (21931564)	63254	Amino Acid	Lysine Metabolism	-
alliin	rs35885918	73612234:C:T	0.2907	-0,4644 (0,051)	9.035e-20	rs10196402	0.865295	ALMS1	upstream	5.76	3a	2-aminooctanoate (28263315)	41494	Xenobiotics	Food Component/Plant	HMDB0033592
X-12753	rs35885918	73612234:C:T	0.2907	0,45 (0,0507)	6.668e-19	rs10196402	0.865295	ALMS1	upstream	5.76	3a	2-aminooctanoate (28263315)	47723	Unknown		-
N-acetylkynurenine (2)	rs35885918	73612234:C:T	0.2907	0,7959 (0,0611)	9.345e-39	rs10196402	0.865295	ALMS1	upstream	5.76	3a	2-aminooctanoate (28263315)	48757	Amino Acid	Tryptophan Metabolism	HMDB0240342
N2-acetyl,N6,N6-dimethyllysine	rs35885918	73612234:C:T	0.2907	0,6368 (0,0778)	2.793e-16	rs10196402	0.865295	ALMS1	upstream	5.76	3a	2-aminooctanoate (28263315)	63254	Amino Acid	Lysine Metabolism	-
alliin	rs11126399	73613341:A:G	0.2899	-0,4656 (0,0511)	7.859e-20	rs10196402	0.860755	ALMS1	intronic	13.54	2a	N-ACu concentration (21931564)	41494	Xenobiotics	Food Component/Plant	HMDB0033592
X-12753	rs11126399	73613341:A:G	0.2899	0,447 (0,0507)	1.193e-18	rs10196402	0.860755	ALMS1	intronic	13.54	2a	N-ACu concentration (21931564)	47723	Unknown		-
N-acetylkynurenine (2)	rs11126399	73613341:A:G	0.2899	0,7983 (0,0612)	6.919e-39	rs10196402	0.860755	ALMS1	intronic	13.54	2a	N-ACu concentration (21931564)	48757	Amino Acid	Tryptophan Metabolism	HMDB0240342
N2-acetyl,N6,N6-dimethyllysine	rs11126399	73613341:A:G	0.2899	0,6394 (0,0779)	2.323e-16	rs10196402	0.860755	ALMS1	intronic	13.54	2a	N-ACu concentration (21931564)	63254	Amino Acid	Lysine Metabolism	-
alliin	rs6706235	73613558:G:C	0.2901	-0,4638 (0,051)	1.01e-19	rs10196402	0.860776	ALMS1	intronic	5.751	4	N-ACu concentration (21931564)	41494	Xenobiotics	Food Component/Plant	HMDB0033592
X-12753	rs6706235	73613558:G:C	0.2901	0,4493 (0,0507)	7.387e-19	rs10196402	0.860776	ALMS1	intronic	5.751	4	N-ACu concentration (21931564)	47723	Unknown		-
N-acetylkynurenine (2)	rs6706235	73613558:G:C	0.2901	0,7989 (0,0612)	5.639e-39	rs10196402	0.860776	ALMS1	intronic	5.751	4	N-ACu concentration (21931564)	48757	Amino Acid	Tryptophan Metabolism	HMDB0240342
N2-acetyl,N6,N6-dimethyllysine	rs6706235	73613558:G:C	0.2901	0,6398 (0,0779)	2.093e-16	rs10196402	0.860776	ALMS1	intronic	5.751	4	N-ACu concentration (21931564)	63254	Amino Acid	Lysine Metabolism	-
alliin	rs6546829	73613789:G:C	0.2904	-0,4663 (0,051)	6.231e-20	rs10196402	0.851064	ALMS1	intronic	7.87	4	N-ACu concentration (21931564)	41494	Xenobiotics	Food Component/Plant	HMDB0033592
X-12753	rs6546829	73613789:G:C	0.2904	0,4487 (0,0506)	7.553e-19	rs10196402	0.851064	ALMS1	intronic	7.87	4	N-ACu concentration (21931564)	47723	Unknown		-
N-acetylkynurenine (2)	rs6546829	73613789:G:C	0.2904	0,7972 (0,0611)	6.853e-39	rs10196402	0.851064	ALMS1	intronic	7.87	4	N-ACu concentration (21931564)	48757	Amino Acid	Tryptophan Metabolism	HMDB0240342
N2-acetyl,N6,N6-dimethyllysine	rs6546829	73613789:G:C	0.2904	0,6422 (0,0778)	1.547e-16	rs10196402	0.851064	ALMS1	intronic	7.87	4	N-ACu concentration (21931564)	63254	Amino Acid	Lysine Metabolism	-
alliin	rs62151564	73615449:G:A	0.1531	-0,661 (0,0674)	1.034e-22	rs62153182	0.957884	ALMS1	intronic	0.455	6	-	41494	Xenobiotics	Food Component/Plant	HMDB0033592
X-12753	rs62151564	73615449:G:A	0.1531	0,5523 (0,0626)	1.156e-18	rs62153182	0.957884	ALMS1	intronic	0.455	6	-	47723	Unknown		-
N-acetylkynurenine (2)	rs62151564	73615449:G:A	0.1531	1,0581 (0,0825)	1.107e-37	rs62153182	0.957884	ALMS1	intronic	0.455	6	-	48757	Amino Acid	Tryptophan Metabolism	HMDB0240342
N2-acetyl,N6,N6-dimethyllysine	rs62151564	73615449:G:A	0.1531	0,8507 (0,1108)	1.624e-14	rs62153182	0.957884	ALMS1	intronic	0.455	6	-	63254	Amino Acid	Lysine Metabolism	-
alliin	rs11689392	73622026:C:T	0.2245	-0,6372 (0,0574)	1.225e-28	rs10201159	0.824966	ALMS1	intronic	2.222	7	N-ACu concentration (21931564)	41494	Xenobiotics	Food Component/Plant	HMDB0033592
X-12753	rs11689392	73622026:C:T	0.2245	0,5732 (0,0545)	7.02e-26	rs10201159	0.824966	ALMS1	intronic	2.222	7	N-ACu concentration (21931564)	47723	Unknown		-
N-acetylkynurenine (2)	rs11689392	73622026:C:T	0.2245	1,1504 (0,0713)	1.538e-58	rs10201159	0.824966	ALMS1	intronic	2.222	7	N-ACu concentration (21931564)	48757	Amino Acid	Tryptophan Metabolism	HMDB0240342
N2-acetyl,N6,N6-dimethyllysine	rs11689392	73622026:C:T	0.2245	0,8519 (0,0931)	5.627e-20	rs10201159	0.824966	ALMS1	intronic	2.222	7	N-ACu concentration (21931564)	63254	Amino Acid	Lysine Metabolism	-
alliin	rs56672945	73622663:T:C	0.2152	-0,6491 (0,0584)	9.675e-29	rs10201159	0.869779	ALMS1	intronic	1.384	7	2-aminooctanoate (28263315)	41494	Xenobiotics	Food Component/Plant	HMDB0033592
X-12753	rs56672945	73622663:T:C	0.2152	0,5984 (0,0552)	2.323e-27	rs10201159	0.869779	ALMS1	intronic	1.384	7	2-aminooctanoate (28263315)	47723	Unknown		-
N-acetylkynurenine (2)	rs56672945	73622663:T:C	0.2152	1,1656 (0,0724)	2.297e-58	rs10201159	0.869779	ALMS1	intronic	1.384	7	2-aminooctanoate (28263315)	48757	Amino Acid	Tryptophan Metabolism	HMDB0240342
N2-acetyl,N6,N6-dimethyllysine	rs56672945	73622663:T:C	0.2152	0,8444 (0,0949)	5.552e-19	rs10201159	0.869779	ALMS1	intronic	1.384	7	2-aminooctanoate (28263315)	63254	Amino Acid	Lysine Metabolism	-
alliin	rs60844734	73623205:A:T	0.2152	-0,6498 (0,0584)	8.504e-29	rs10201159	0.869779	ALMS1	intronic	5.315	7	2-aminooctanoate (28263315)	41494	Xenobiotics	Food Component/Plant	HMDB0033592
X-12753	rs60844734	73623205:A:T	0.2152	0,5979 (0,0552)	2.544e-27	rs10201159	0.869779	ALMS1	intronic	5.315	7	2-aminooctanoate (28263315)	47723	Unknown		-
N-acetylkynurenine (2)	rs60844734	73623205:A:T	0.2152	1,1668 (0,0724)	1.828e-58	rs10201159	0.869779	ALMS1	intronic	5.315	7	2-aminooctanoate (28263315)	48757	Amino Acid	Tryptophan Metabolism	HMDB0240342
N2-acetyl,N6,N6-dimethyllysine	rs60844734	73623205:A:T	0.2152	0,8444 (0,0948)	5.432e-19	rs10201159	0.869779	ALMS1	intronic	5.315	7	2-aminooctanoate (28263315)	63254	Amino Acid	Lysine Metabolism	-
alliin	rs56145559	73623439:T:C	0.2146	-0,6402 (0,0621)	6.519e-25	rs10201159	0.857587	ALMS1	intronic	12.12	7	2-aminooctanoate (28263315)	41494	Xenobiotics	Food Component/Plant	HMDB0033592
X-12753	rs56145559	73623439:T:C	0.2146	0,6424 (0,0596)	4.447e-27	rs10201159	0.857587	ALMS1	intronic	12.12	7	2-aminooctanoate (28263315)	47723	Unknown		-
N-acetylkynurenine (2)	rs56145559	73623439:T:C	0.2146	1,1844 (0,0797)	6.097e-50	rs10201159	0.857587	ALMS1	intronic	12.12	7	2-aminooctanoate (28263315)	48757	Amino Acid	Tryptophan Metabolism	HMDB0240342
N2-acetyl,N6,N6-dimethyllysine	rs56145559	73623439:T:C	0.2146	0,7628 (0,098)	6.93e-15	rs10201159	0.857587	ALMS1	intronic	12.12	7	2-aminooctanoate (28263315)	63254	Amino Acid	Lysine Metabolism	-
alliin	rs6741067	73623882:C:T	0.2245	-0,638 (0,0574)	1.054e-28	rs10201159	0.824966	ALMS1	intronic	2.338	7	2-aminooctanoate (28263315)	41494	Xenobiotics	Food Component/Plant	HMDB0033592
X-12753	rs6741067	73623882:C:T	0.2245	0,5724 (0,0545)	7.846e-26	rs10201159	0.824966	ALMS1	intronic	2.338	7	2-aminooctanoate (28263315)	47723	Unknown		-
N-acetylkynurenine (2)	rs6741067	73623882:C:T	0.2245	1,1518 (0,0713)	1.122e-58	rs10201159	0.824966	ALMS1	intronic	2.338	7	2-aminooctanoate (28263315)	48757	Amino Acid	Tryptophan Metabolism	HMDB0240342
N2-acetyl,N6,N6-dimethyllysine	rs6741067	73623882:C:T	0.2245	0,8523 (0,0931)	5.326e-20	rs10201159	0.824966	ALMS1	intronic	2.338	7	2-aminooctanoate (28263315)	63254	Amino Acid	Lysine Metabolism	-
alliin	rs56014217	73623929:T:C	0.2163	-0,6625 (0,0583)	6.227e-30	rs10201159	0.880424	ALMS1	intronic	1.938	7	2-aminooctanoate (28263315)	41494	Xenobiotics	Food Component/Plant	HMDB0033592
X-12753	rs56014217	73623929:T:C	0.2163	0,5889 (0,055)	9.386e-27	rs10201159	0.880424	ALMS1	intronic	1.938	7	2-aminooctanoate (28263315)	47723	Unknown		-
N-acetylkynurenine (2)	rs56014217	73623929:T:C	0.2163	1,1832 (0,0724)	5.505e-60	rs10201159	0.880424	ALMS1	intronic	1.938	7	2-aminooctanoate (28263315)	48757	Amino Acid	Tryptophan Metabolism	HMDB0240342
N2-acetyl,N6,N6-dimethyllysine	rs56014217	73623929:T:C	0.2163	0,8634 (0,095)	9.689e-20	rs10201159	0.880424	ALMS1	intronic	1.938	7	2-aminooctanoate (28263315)	63254	Amino Acid	Lysine Metabolism	-
alliin	rs11679809	73624844:T:C	0.2167	-0,6351 (0,0581)	8.726e-28	rs10201159	0.875081	ALMS1	intronic	1.839	6	2-aminooctanoate (28263315)	41494	Xenobiotics	Food Component/Plant	HMDB0033592
X-12753	rs11679809	73624844:T:C	0.2167	0,5989 (0,0551)	1.628e-27	rs10201159	0.875081	ALMS1	intronic	1.839	6	2-aminooctanoate (28263315)	47723	Unknown		-
N-acetylkynurenine (2)	rs11679809	73624844:T:C	0.2167	1,1578 (0,0722)	7.333e-58	rs10201159	0.875081	ALMS1	intronic	1.839	6	2-aminooctanoate (28263315)	48757	Amino Acid	Tryptophan Metabolism	HMDB0240342
N2-acetyl,N6,N6-dimethyllysine	rs11679809	73624844:T:C	0.2167	0,8377 (0,0946)	8.376e-19	rs10201159	0.875081	ALMS1	intronic	1.839	6	2-aminooctanoate (28263315)	63254	Amino Acid	Lysine Metabolism	-
alliin	rs10184268	73627044:T:C	0.2227	-0,6271 (0,0575)	1.168e-27	rs10201159	0.819289	ALMS1	intronic	1.67	7	2-aminooctanoate (28263315)	41494	Xenobiotics	Food Component/Plant	HMDB0033592
X-12753	rs10184268	73627044:T:C	0.2227	0,578 (0,0547)	4.283e-26	rs10201159	0.819289	ALMS1	intronic	1.67	7	2-aminooctanoate (28263315)	47723	Unknown		-
N-acetylkynurenine (2)	rs10184268	73627044:T:C	0.2227	1,1398 (0,0714)	2.214e-57	rs10201159	0.819289	ALMS1	intronic	1.67	7	2-aminooctanoate (28263315)	48757	Amino Acid	Tryptophan Metabolism	HMDB0240342
N2-acetyl,N6,N6-dimethyllysine	rs10184268	73627044:T:C	0.2227	0,8396 (0,0932)	2.101e-19	rs10201159	0.819289	ALMS1	intronic	1.67	7	2-aminooctanoate (28263315)	63254	Amino Acid	Lysine Metabolism	-
alliin	rs111845822	73627310:A:G	0.0855	-0,7193 (0,0892)	7.497e-16	rs76197226	0.953618	ALMS1	intronic	12.69	7	2-aminooctanoate (28263315)	41494	Xenobiotics	Food Component/Plant	HMDB0033592
X-12753	rs111845822	73627310:A:G	0.0855	0,5302 (0,0799)	3.127e-11	rs76197226	0.953618	ALMS1	intronic	12.69	7	2-aminooctanoate (28263315)	47723	Unknown		-
N-acetylkynurenine (2)	rs111845822	73627310:A:G	0.0855	1,1212 (0,1105)	3.504e-24	rs76197226	0.953618	ALMS1	intronic	12.69	7	2-aminooctanoate (28263315)	48757	Amino Acid	Tryptophan Metabolism	HMDB0240342
N-acetylkynurenine (2)	rs113054081	73629433:A:G	0.0605	1,0886 (0,1412)	1.253e-14	rs12104768	1	ALMS1	intronic	0.211	7	2-aminooctanoate (28263315)	48757	Amino Acid	Tryptophan Metabolism	HMDB0240342
alliin	rs11899740	73631212:A:G	0.2149	-0,6502 (0,0584)	7.794e-29	rs10201159	0.880424	ALMS1	intronic	3.593	6	2-aminooctanoate (28263315)	41494	Xenobiotics	Food Component/Plant	HMDB0033592
X-12753	rs11899740	73631212:A:G	0.2149	0,5968 (0,0552)	2.938e-27	rs10201159	0.880424	ALMS1	intronic	3.593	6	2-aminooctanoate (28263315)	47723	Unknown		-
N-acetylkynurenine (2)	rs11899740	73631212:A:G	0.2149	1,1721 (0,0724)	7.061e-59	rs10201159	0.880424	ALMS1	intronic	3.593	6	2-aminooctanoate (28263315)	48757	Amino Acid	Tryptophan Metabolism	HMDB0240342
N2-acetyl,N6,N6-dimethyllysine	rs11899740	73631212:A:G	0.2149	0,8512 (0,095)	3.156e-19	rs10201159	0.880424	ALMS1	intronic	3.593	6	2-aminooctanoate (28263315)	63254	Amino Acid	Lysine Metabolism	-
alliin	rs11899902	73631564:A:G	0.2155	-0,6512 (0,0583)	5.943e-29	rs10201159	0.869779	ALMS1	intronic	3.187	7	2-aminooctanoate (28263315)	41494	Xenobiotics	Food Component/Plant	HMDB0033592
X-12753	rs11899902	73631564:A:G	0.2155	0,5964 (0,0552)	3.042e-27	rs10201159	0.869779	ALMS1	intronic	3.187	7	2-aminooctanoate (28263315)	47723	Unknown		-
N-acetylkynurenine (2)	rs11899902	73631564:A:G	0.2155	1,1689 (0,0723)	9.852e-59	rs10201159	0.869779	ALMS1	intronic	3.187	7	2-aminooctanoate (28263315)	48757	Amino Acid	Tryptophan Metabolism	HMDB0240342
N2-acetyl,N6,N6-dimethyllysine	rs11899902	73631564:A:G	0.2155	0,8458 (0,0948)	4.601e-19	rs10201159	0.869779	ALMS1	intronic	3.187	7	2-aminooctanoate (28263315)	63254	Amino Acid	Lysine Metabolism	-
alliin	rs13383871	73631779:C:T	0.2153	-0,6524 (0,0583)	5.049e-29	rs10201159	0.880424	ALMS1	intronic	8.991	5	2-aminooctanoate (28263315)	41494	Xenobiotics	Food Component/Plant	HMDB0033592
X-12753	rs13383871	73631779:C:T	0.2153	0,5974 (0,0552)	2.547e-27	rs10201159	0.880424	ALMS1	intronic	8.991	5	2-aminooctanoate (28263315)	47723	Unknown		-
N-acetylkynurenine (2)	rs13383871	73631779:C:T	0.2153	1,1705 (0,0724)	8.639e-59	rs10201159	0.880424	ALMS1	intronic	8.991	5	2-aminooctanoate (28263315)	48757	Amino Acid	Tryptophan Metabolism	HMDB0240342
N2-acetyl,N6,N6-dimethyllysine	rs13383871	73631779:C:T	0.2153	0,8448 (0,0948)	5.221e-19	rs10201159	0.880424	ALMS1	intronic	8.991	5	2-aminooctanoate (28263315)	63254	Amino Acid	Lysine Metabolism	-
alliin	rs13428235	73633430:A:G	0.2156	-0,6516 (0,0583)	5.282e-29	rs10201159	0.869779	ALMS1	intronic	0.304	7	2-aminooctanoate (28263315)	41494	Xenobiotics	Food Component/Plant	HMDB0033592
X-12753	rs13428235	73633430:A:G	0.2156	0,596 (0,0552)	3.215e-27	rs10201159	0.869779	ALMS1	intronic	0.304	7	2-aminooctanoate (28263315)	47723	Unknown		-
N-acetylkynurenine (2)	rs13428235	73633430:A:G	0.2156	1,1694 (0,0723)	8.369e-59	rs10201159	0.869779	ALMS1	intronic	0.304	7	2-aminooctanoate (28263315)	48757	Amino Acid	Tryptophan Metabolism	HMDB0240342
N2-acetyl,N6,N6-dimethyllysine	rs13428235	73633430:A:G	0.2156	0,8458 (0,0948)	4.462e-19	rs10201159	0.869779	ALMS1	intronic	0.304	7	2-aminooctanoate (28263315)	63254	Amino Acid	Lysine Metabolism	-
alliin	rs7580825	73635148:A:G	0.2153	-0,6533 (0,0584)	4.41e-29	rs10201159	0.875081	ALMS1	intronic	1.712	7	N-ACu concentration (21931564)	41494	Xenobiotics	Food Component/Plant	HMDB0033592
X-12753	rs7580825	73635148:A:G	0.2153	0,5983 (0,0552)	2.16e-27	rs10201159	0.875081	ALMS1	intronic	1.712	7	N-ACu concentration (21931564)	47723	Unknown		-
N-acetylkynurenine (2)	rs7580825	73635148:A:G	0.2153	1,1727 (0,0724)	5.281e-59	rs10201159	0.875081	ALMS1	intronic	1.712	7	N-ACu concentration (21931564)	48757	Amino Acid	Tryptophan Metabolism	HMDB0240342
N2-acetyl,N6,N6-dimethyllysine	rs7580825	73635148:A:G	0.2153	0,8447 (0,0948)	4.926e-19	rs10201159	0.875081	ALMS1	intronic	1.712	7	N-ACu concentration (21931564)	63254	Amino Acid	Lysine Metabolism	-
alliin	rs10179134	73637519:G:A	0.2154	-0,6533 (0,0583)	4.136e-29	rs10201159	0.880424	ALMS1	intronic	2.081	6	N-ACu concentration (21931564)	41494	Xenobiotics	Food Component/Plant	HMDB0033592
X-12753	rs10179134	73637519:G:A	0.2154	0,598 (0,0552)	2.188e-27	rs10201159	0.880424	ALMS1	intronic	2.081	6	N-ACu concentration (21931564)	47723	Unknown		-
N-acetylkynurenine (2)	rs10179134	73637519:G:A	0.2154	1,172 (0,0724)	5.186e-59	rs10201159	0.880424	ALMS1	intronic	2.081	6	N-ACu concentration (21931564)	48757	Amino Acid	Tryptophan Metabolism	HMDB0240342
N2-acetyl,N6,N6-dimethyllysine	rs10179134	73637519:G:A	0.2154	0,8447 (0,0947)	4.807e-19	rs10201159	0.880424	ALMS1	intronic	2.081	6	N-ACu concentration (21931564)	63254	Amino Acid	Lysine Metabolism	-
alliin	rs10496190	73638823:C:G	0.5909	0,3681 (0,0462)	1.644e-15	rs13008860	0.905172	ALMS1	intronic	2.711	6	N-ACu concentration (21931564)	41494	Xenobiotics	Food Component/Plant	HMDB0033592
X-12753	rs10496190	73638823:C:G	0.5909	-0,3362 (0,0472)	1.059e-12	rs13008860	0.905172	ALMS1	intronic	2.711	6	N-ACu concentration (21931564)	47723	Unknown		-
N-acetylkynurenine (2)	rs10496190	73638823:C:G	0.5909	-0,6375 (0,0548)	2.837e-31	rs13008860	0.905172	ALMS1	intronic	2.711	6	N-ACu concentration (21931564)	48757	Amino Acid	Tryptophan Metabolism	HMDB0240342
alliin	rs2421545	73639476:C:T	0.6362	0,3956 (0,0471)	4.212e-17	rs13008860	0.794243	ALMS1	intronic	3.502	6	N-ACu concentration (21931564)	41494	Xenobiotics	Food Component/Plant	HMDB0033592
X-12753	rs2421545	73639476:C:T	0.6362	-0,3536 (0,0476)	1.051e-13	rs13008860	0.794243	ALMS1	intronic	3.502	6	N-ACu concentration (21931564)	47723	Unknown		-
N-acetylkynurenine (2)	rs2421545	73639476:C:T	0.6362	-0,6742 (0,056)	2.31e-33	rs13008860	0.794243	ALMS1	intronic	3.502	6	N-ACu concentration (21931564)	48757	Amino Acid	Tryptophan Metabolism	HMDB0240342
N2-acetyl,N6,N6-dimethyllysine	rs2421545	73639476:C:T	0.6362	-0,479 (0,0692)	4.411e-12	rs13008860	0.794243	ALMS1	intronic	3.502	6	N-ACu concentration (21931564)	63254	Amino Acid	Lysine Metabolism	-
alliin	rs2421546	73641077:C:A	0.6271	0,389 (0,0469)	1.064e-16	rs13008860	0.827567	ALMS1	intronic	5.835	7	N-ACu concentration (21931564)	41494	Xenobiotics	Food Component/Plant	HMDB0033592
X-12753	rs2421546	73641077:C:A	0.6271	-0,3375 (0,0474)	1.111e-12	rs13008860	0.827567	ALMS1	intronic	5.835	7	N-ACu concentration (21931564)	47723	Unknown		-
N-acetylkynurenine (2)	rs2421546	73641077:C:A	0.6271	-0,6632 (0,0558)	1.383e-32	rs13008860	0.827567	ALMS1	intronic	5.835	7	N-ACu concentration (21931564)	48757	Amino Acid	Tryptophan Metabolism	HMDB0240342
N2-acetyl,N6,N6-dimethyllysine	rs2421546	73641077:C:A	0.6271	-0,4921 (0,0688)	8.731e-13	rs13008860	0.827567	ALMS1	intronic	5.835	7	N-ACu concentration (21931564)	63254	Amino Acid	Lysine Metabolism	-
alliin	rs2421548	73641240:G:A	0.6341	0,3989 (0,047)	2.211e-17	rs13008860	0.800353	ALMS1	intronic	2.096	7	N-ACu concentration (21931564)	41494	Xenobiotics	Food Component/Plant	HMDB0033592
X-12753	rs2421548	73641240:G:A	0.6341	-0,3442 (0,0475)	4.371e-13	rs13008860	0.800353	ALMS1	intronic	2.096	7	N-ACu concentration (21931564)	47723	Unknown		-
N-acetylkynurenine (2)	rs2421548	73641240:G:A	0.6341	-0,6679 (0,0559)	6.527e-33	rs13008860	0.800353	ALMS1	intronic	2.096	7	N-ACu concentration (21931564)	48757	Amino Acid	Tryptophan Metabolism	HMDB0240342
N2-acetyl,N6,N6-dimethyllysine	rs2421548	73641240:G:A	0.6341	-0,4832 (0,0691)	2.665e-12	rs13008860	0.800353	ALMS1	intronic	2.096	7	N-ACu concentration (21931564)	63254	Amino Acid	Lysine Metabolism	-
alliin	rs6755217	73641285:T:C	0.2172	-0,6621 (0,0581)	4.492e-30	rs10201159	0.886135	ALMS1	intronic	4.958	6	N-ACu concentration (21931564)	41494	Xenobiotics	Food Component/Plant	HMDB0033592
X-12753	rs6755217	73641285:T:C	0.2172	0,5899 (0,0548)	5.408e-27	rs10201159	0.886135	ALMS1	intronic	4.958	6	N-ACu concentration (21931564)	47723	Unknown		-
N-acetylkynurenine (2)	rs6755217	73641285:T:C	0.2172	1,1859 (0,0722)	1.383e-60	rs10201159	0.886135	ALMS1	intronic	4.958	6	N-ACu concentration (21931564)	48757	Amino Acid	Tryptophan Metabolism	HMDB0240342
N2-acetyl,N6,N6-dimethyllysine	rs6755217	73641285:T:C	0.2172	0,8645 (0,0946)	6.461e-20	rs10201159	0.886135	ALMS1	intronic	4.958	6	N-ACu concentration (21931564)	63254	Amino Acid	Lysine Metabolism	-
alliin	rs12995433	73641326:T:C	0.634	0,3995 (0,047)	1.923e-17	rs13008860	0.800353	ALMS1	intronic	15.1	7	N-ACu concentration (21931564)	41494	Xenobiotics	Food Component/Plant	HMDB0033592
X-12753	rs12995433	73641326:T:C	0.634	-0,3425 (0,0475)	5.462e-13	rs13008860	0.800353	ALMS1	intronic	15.1	7	N-ACu concentration (21931564)	47723	Unknown		-
N-acetylkynurenine (2)	rs12995433	73641326:T:C	0.634	-0,6682 (0,0559)	5.944e-33	rs13008860	0.800353	ALMS1	intronic	15.1	7	N-ACu concentration (21931564)	48757	Amino Acid	Tryptophan Metabolism	HMDB0240342
N2-acetyl,N6,N6-dimethyllysine	rs12995433	73641326:T:C	0.634	-0,4832 (0,0691)	2.655e-12	rs13008860	0.800353	ALMS1	intronic	15.1	7	N-ACu concentration (21931564)	63254	Amino Acid	Lysine Metabolism	-
alliin	rs6755241	73641364:T:C	0.2175	-0,6648 (0,0581)	2.635e-30	rs10201159	0.886135	ALMS1	intronic	0.374	7	N-ACu concentration (21931564)	41494	Xenobiotics	Food Component/Plant	HMDB0033592
X-12753	rs6755241	73641364:T:C	0.2175	0,5902 (0,0548)	5.046e-27	rs10201159	0.886135	ALMS1	intronic	0.374	7	N-ACu concentration (21931564)	47723	Unknown		-
N-acetylkynurenine (2)	rs6755241	73641364:T:C	0.2175	1,1853 (0,0722)	1.431e-60	rs10201159	0.886135	ALMS1	intronic	0.374	7	N-ACu concentration (21931564)	48757	Amino Acid	Tryptophan Metabolism	HMDB0240342
N2-acetyl,N6,N6-dimethyllysine	rs6755241	73641364:T:C	0.2175	0,8578 (0,0945)	1.092e-19	rs10201159	0.886135	ALMS1	intronic	0.374	7	N-ACu concentration (21931564)	63254	Amino Acid	Lysine Metabolism	-
alliin	rs13022149	73641515:A:T	0.6329	0,3914 (0,0503)	7.298e-15	rs13008860	0.806518	ALMS1	intronic	4.315	6	2-aminooctanoate (28263315)	41494	Xenobiotics	Food Component/Plant	HMDB0033592
X-12753	rs13022149	73641515:A:T	0.6329	-0,3772 (0,0516)	2.81e-13	rs13008860	0.806518	ALMS1	intronic	4.315	6	2-aminooctanoate (28263315)	47723	Unknown		-
N-acetylkynurenine (2)	rs13022149	73641515:A:T	0.6329	-0,7123 (0,062)	1.533e-30	rs13008860	0.806518	ALMS1	intronic	4.315	6	2-aminooctanoate (28263315)	48757	Amino Acid	Tryptophan Metabolism	HMDB0240342
alliin	rs4852927	73641557:T:C	0.6341	0,3991 (0,047)	2.17e-17	rs13008860	0.800353	ALMS1	intronic	2.586	6	N-ACu concentration (21931564)	41494	Xenobiotics	Food Component/Plant	HMDB0033592
X-12753	rs4852927	73641557:T:C	0.6341	-0,3442 (0,0475)	4.337e-13	rs13008860	0.800353	ALMS1	intronic	2.586	6	N-ACu concentration (21931564)	47723	Unknown		-
N-acetylkynurenine (2)	rs4852927	73641557:T:C	0.6341	-0,668 (0,0559)	6.372e-33	rs13008860	0.800353	ALMS1	intronic	2.586	6	N-ACu concentration (21931564)	48757	Amino Acid	Tryptophan Metabolism	HMDB0240342
N2-acetyl,N6,N6-dimethyllysine	rs4852927	73641557:T:C	0.6341	-0,483 (0,0691)	2.718e-12	rs13008860	0.800353	ALMS1	intronic	2.586	6	N-ACu concentration (21931564)	63254	Amino Acid	Lysine Metabolism	-
alliin	rs7564890	73641853:C:T	0.2191	-0,6618 (0,0581)	4.198e-30	rs10201159	0.886135	ALMS1	intronic	5.36	5	N-ACu concentration (21931564)	41494	Xenobiotics	Food Component/Plant	HMDB0033592
X-12753	rs7564890	73641853:C:T	0.2191	0,5885 (0,0548)	7.075e-27	rs10201159	0.886135	ALMS1	intronic	5.36	5	N-ACu concentration (21931564)	47723	Unknown		-
N-acetylkynurenine (2)	rs7564890	73641853:C:T	0.2191	1,1792 (0,0721)	3.806e-60	rs10201159	0.886135	ALMS1	intronic	5.36	5	N-ACu concentration (21931564)	48757	Amino Acid	Tryptophan Metabolism	HMDB0240342
N2-acetyl,N6,N6-dimethyllysine	rs7564890	73641853:C:T	0.2191	0,8533 (0,0943)	1.447e-19	rs10201159	0.886135	ALMS1	intronic	5.36	5	N-ACu concentration (21931564)	63254	Amino Acid	Lysine Metabolism	-
alliin	rs6730785	73642403:C:A	0.6275	0,3902 (0,0469)	9.35e-17	rs13008860	0.812574	ALMS1	intronic	8.784	7	N-ACu concentration (21931564)	41494	Xenobiotics	Food Component/Plant	HMDB0033592
X-12753	rs6730785	73642403:C:A	0.6275	-0,3439 (0,0475)	4.427e-13	rs13008860	0.812574	ALMS1	intronic	8.784	7	N-ACu concentration (21931564)	47723	Unknown		-
N-acetylkynurenine (2)	rs6730785	73642403:C:A	0.6275	-0,6741 (0,0559)	1.852e-33	rs13008860	0.812574	ALMS1	intronic	8.784	7	N-ACu concentration (21931564)	48757	Amino Acid	Tryptophan Metabolism	HMDB0240342
N2-acetyl,N6,N6-dimethyllysine	rs6730785	73642403:C:A	0.6275	-0,4853 (0,0688)	1.8e-12	rs13008860	0.812574	ALMS1	intronic	8.784	7	N-ACu concentration (21931564)	63254	Amino Acid	Lysine Metabolism	-
alliin	rs17349321	73643753:T:C	0.1559	-0,6723 (0,0668)	7.754e-24	rs62153182	0.96485	ALMS1	intronic	0.859	7	N-ACu concentration (21931564)	41494	Xenobiotics	Food Component/Plant	HMDB0033592
X-12753	rs17349321	73643753:T:C	0.1559	0,541 (0,0619)	2.423e-18	rs62153182	0.96485	ALMS1	intronic	0.859	7	N-ACu concentration (21931564)	47723	Unknown		-
N-acetylkynurenine (2)	rs17349321	73643753:T:C	0.1559	1,087 (0,0821)	5.513e-40	rs62153182	0.96485	ALMS1	intronic	0.859	7	N-ACu concentration (21931564)	48757	Amino Acid	Tryptophan Metabolism	HMDB0240342
N2-acetyl,N6,N6-dimethyllysine	rs17349321	73643753:T:C	0.1559	0,8719 (0,1102)	2.587e-15	rs62153182	0.96485	ALMS1	intronic	0.859	7	N-ACu concentration (21931564)	63254	Amino Acid	Lysine Metabolism	-
alliin	rs1918863	73644481:G:A	0.2246	-0,6399 (0,0573)	6.462e-29	rs10201159	0.82989	ALMS1	intronic	6.416	6	N-ACu concentration (21931564)	41494	Xenobiotics	Food Component/Plant	HMDB0033592
X-12753	rs1918863	73644481:G:A	0.2246	0,5731 (0,0544)	5.576e-26	rs10201159	0.82989	ALMS1	intronic	6.416	6	N-ACu concentration (21931564)	47723	Unknown		-
N-acetylkynurenine (2)	rs1918863	73644481:G:A	0.2246	1,1601 (0,0713)	1.575e-59	rs10201159	0.82989	ALMS1	intronic	6.416	6	N-ACu concentration (21931564)	48757	Amino Acid	Tryptophan Metabolism	HMDB0240342
N2-acetyl,N6,N6-dimethyllysine	rs1918863	73644481:G:A	0.2246	0,8539 (0,093)	4.206e-20	rs10201159	0.82989	ALMS1	intronic	6.416	6	N-ACu concentration (21931564)	63254	Amino Acid	Lysine Metabolism	-
N-acetylkynurenine (2)	rs1881244	73645089:A:G	0.0689	0,9667 (0,119)	4.493e-16	rs12104768	0.815253	ALMS1	intronic	0.108	6	Serum ratio of (myo-inositol)/(N-acetylornithine) (21886157)	48757	Amino Acid	Tryptophan Metabolism	HMDB0240342
alliin	rs1534471	73647508:A:G	0.2243	-0,6289 (0,0574)	5.749e-28	rs10201159	0.83068	ALMS1	intronic	1.37	7	N-ACu concentration (21931564)	41494	Xenobiotics	Food Component/Plant	HMDB0033592
X-12753	rs1534471	73647508:A:G	0.2243	0,5768 (0,0546)	4.002e-26	rs10201159	0.83068	ALMS1	intronic	1.37	7	N-ACu concentration (21931564)	47723	Unknown		-
N-acetylkynurenine (2)	rs1534471	73647508:A:G	0.2243	1,1521 (0,0712)	8.013e-59	rs10201159	0.83068	ALMS1	intronic	1.37	7	N-ACu concentration (21931564)	48757	Amino Acid	Tryptophan Metabolism	HMDB0240342
N2-acetyl,N6,N6-dimethyllysine	rs1534471	73647508:A:G	0.2243	0,8421 (0,093)	1.356e-19	rs10201159	0.83068	ALMS1	intronic	1.37	7	N-ACu concentration (21931564)	63254	Amino Acid	Lysine Metabolism	-
alliin	rs6705489	73648811:T:G	0.2171	-0,6561 (0,0582)	1.602e-29	rs10201159	0.891882	ALMS1	intronic	1.575	7	N-ACu concentration (21931564)	41494	Xenobiotics	Food Component/Plant	HMDB0033592
X-12753	rs6705489	73648811:T:G	0.2171	0,5941 (0,055)	3.514e-27	rs10201159	0.891882	ALMS1	intronic	1.575	7	N-ACu concentration (21931564)	47723	Unknown		-
N-acetylkynurenine (2)	rs6705489	73648811:T:G	0.2171	1,1831 (0,0722)	2.58e-60	rs10201159	0.891882	ALMS1	intronic	1.575	7	N-ACu concentration (21931564)	48757	Amino Acid	Tryptophan Metabolism	HMDB0240342
N2-acetyl,N6,N6-dimethyllysine	rs6705489	73648811:T:G	0.2171	0,845 (0,0944)	3.64e-19	rs10201159	0.891882	ALMS1	intronic	1.575	7	N-ACu concentration (21931564)	63254	Amino Acid	Lysine Metabolism	-
alliin	rs1881245	73649928:A:G	0.2243	-0,6304 (0,0573)	4.111e-28	rs10201159	0.835601	ALMS1	intronic	3.324	6	N-ACu concentration (21931564)	41494	Xenobiotics	Food Component/Plant	HMDB0033592
X-12753	rs1881245	73649928:A:G	0.2243	0,5758 (0,0545)	4.518e-26	rs10201159	0.835601	ALMS1	intronic	3.324	6	N-ACu concentration (21931564)	47723	Unknown		-
N-acetylkynurenine (2)	rs1881245	73649928:A:G	0.2243	1,1553 (0,0712)	3.86e-59	rs10201159	0.835601	ALMS1	intronic	3.324	6	N-ACu concentration (21931564)	48757	Amino Acid	Tryptophan Metabolism	HMDB0240342
N2-acetyl,N6,N6-dimethyllysine	rs1881245	73649928:A:G	0.2243	0,8414 (0,093)	1.422e-19	rs10201159	0.835601	ALMS1	intronic	3.324	6	N-ACu concentration (21931564)	63254	Amino Acid	Lysine Metabolism	-
alliin	rs1881246	73650122:A:T	0.6275	0,3899 (0,0469)	8.64e-17	rs13008860	0.826957	ALMS1	intronic	9.125	6	N-ACu concentration (21931564)	41494	Xenobiotics	Food Component/Plant	HMDB0033592
X-12753	rs1881246	73650122:A:T	0.6275	-0,3448 (0,0474)	3.472e-13	rs13008860	0.826957	ALMS1	intronic	9.125	6	N-ACu concentration (21931564)	47723	Unknown		-
N-acetylkynurenine (2)	rs1881246	73650122:A:T	0.6275	-0,6757 (0,0558)	9.74e-34	rs13008860	0.826957	ALMS1	intronic	9.125	6	N-ACu concentration (21931564)	48757	Amino Acid	Tryptophan Metabolism	HMDB0240342
N2-acetyl,N6,N6-dimethyllysine	rs1881246	73650122:A:T	0.6275	-0,4922 (0,0689)	8.737e-13	rs13008860	0.826957	ALMS1	intronic	9.125	6	N-ACu concentration (21931564)	63254	Amino Acid	Lysine Metabolism	-
alliin	rs3813227	73651967:T:C	0.2264	-0,6397 (0,0572)	4.493e-29	rs10201159	0.836428	ALMS1	exonic	9.381	6	-	41494	Xenobiotics	Food Component/Plant	HMDB0033592
X-12753	rs3813227	73651967:T:C	0.2264	0,5695 (0,0543)	9.126e-26	rs10201159	0.836428	ALMS1	exonic	9.381	6	-	47723	Unknown		-
N-acetylkynurenine (2)	rs3813227	73651967:T:C	0.2264	1,1657 (0,0711)	1.931e-60	rs10201159	0.836428	ALMS1	exonic	9.381	6	-	48757	Amino Acid	Tryptophan Metabolism	HMDB0240342
N2-acetyl,N6,N6-dimethyllysine	rs3813227	73651967:T:C	0.2264	0,8561 (0,0928)	2.865e-20	rs10201159	0.836428	ALMS1	exonic	9.381	6	-	63254	Amino Acid	Lysine Metabolism	-
alliin	rs7598396	73652628:G:A	0.2192	-0,6662 (0,0579)	1.379e-30	rs10201159	0.897663	ALMS1	intronic	14.59	6	N-ACu concentration (21931564)	41494	Xenobiotics	Food Component/Plant	HMDB0033592
X-12753	rs7598396	73652628:G:A	0.2192	0,5872 (0,0547)	7.393e-27	rs10201159	0.897663	ALMS1	intronic	14.59	6	N-ACu concentration (21931564)	47723	Unknown		-
N-acetylkynurenine (2)	rs7598396	73652628:G:A	0.2192	1,1956 (0,0721)	8.342e-62	rs10201159	0.897663	ALMS1	intronic	14.59	6	N-ACu concentration (21931564)	48757	Amino Acid	Tryptophan Metabolism	HMDB0240342
N2-acetyl,N6,N6-dimethyllysine	rs7598396	73652628:G:A	0.2192	0,8595 (0,0943)	7.804e-20	rs10201159	0.897663	ALMS1	intronic	14.59	6	N-ACu concentration (21931564)	63254	Amino Acid	Lysine Metabolism	-
alliin	rs6753344	73653138:G:A	0.2192	-0,6667 (0,058)	1.244e-30	rs10201159	0.897663	ALMS1	intronic	12.01	6	N-ACu concentration (21931564)	41494	Xenobiotics	Food Component/Plant	HMDB0033592
X-12753	rs6753344	73653138:G:A	0.2192	0,5867 (0,0547)	8.19e-27	rs10201159	0.897663	ALMS1	intronic	12.01	6	N-ACu concentration (21931564)	47723	Unknown		-
N-acetylkynurenine (2)	rs6753344	73653138:G:A	0.2192	1,1955 (0,0721)	8.536e-62	rs10201159	0.897663	ALMS1	intronic	12.01	6	N-ACu concentration (21931564)	48757	Amino Acid	Tryptophan Metabolism	HMDB0240342
N2-acetyl,N6,N6-dimethyllysine	rs6753344	73653138:G:A	0.2192	0,8603 (0,0943)	7.072e-20	rs10201159	0.897663	ALMS1	intronic	12.01	6	N-ACu concentration (21931564)	63254	Amino Acid	Lysine Metabolism	-
alliin	rs6740223	73653332:C:T	0.2265	-0,6394 (0,0572)	4.729e-29	rs10201159	0.836428	ALMS1	intronic	5.428	4	N-ACu concentration (21931564)	41494	Xenobiotics	Food Component/Plant	HMDB0033592
X-12753	rs6740223	73653332:C:T	0.2265	0,5698 (0,0543)	8.792e-26	rs10201159	0.836428	ALMS1	intronic	5.428	4	N-ACu concentration (21931564)	47723	Unknown		-
N-acetylkynurenine (2)	rs6740223	73653332:C:T	0.2265	1,165 (0,0711)	2.217e-60	rs10201159	0.836428	ALMS1	intronic	5.428	4	N-ACu concentration (21931564)	48757	Amino Acid	Tryptophan Metabolism	HMDB0240342
N2-acetyl,N6,N6-dimethyllysine	rs6740223	73653332:C:T	0.2265	0,8566 (0,0928)	2.803e-20	rs10201159	0.836428	ALMS1	intronic	5.428	4	N-ACu concentration (21931564)	63254	Amino Acid	Lysine Metabolism	-
alliin	rs6707722	73654363:A:G	0.2265	-0,64 (0,0572)	4.336e-29	rs10201159	0.836428	ALMS1	intronic	0.052	7	N-ACu concentration (21931564)	41494	Xenobiotics	Food Component/Plant	HMDB0033592
X-12753	rs6707722	73654363:A:G	0.2265	0,5693 (0,0543)	9.646e-26	rs10201159	0.836428	ALMS1	intronic	0.052	7	N-ACu concentration (21931564)	47723	Unknown		-
N-acetylkynurenine (2)	rs6707722	73654363:A:G	0.2265	1,1661 (0,0711)	1.83e-60	rs10201159	0.836428	ALMS1	intronic	0.052	7	N-ACu concentration (21931564)	48757	Amino Acid	Tryptophan Metabolism	HMDB0240342
N2-acetyl,N6,N6-dimethyllysine	rs6707722	73654363:A:G	0.2265	0,8565 (0,0928)	2.799e-20	rs10201159	0.836428	ALMS1	intronic	0.052	7	N-ACu concentration (21931564)	63254	Amino Acid	Lysine Metabolism	-
alliin	rs12996463	73655496:C:T	0.6348	0,4 (0,0471)	1.896e-17	rs13008860	0.796277	ALMS1	intronic	4.278	6	N-ACu concentration (21931564)	41494	Xenobiotics	Food Component/Plant	HMDB0033592
X-12753	rs12996463	73655496:C:T	0.6348	-0,3521 (0,0475)	1.309e-13	rs13008860	0.796277	ALMS1	intronic	4.278	6	N-ACu concentration (21931564)	47723	Unknown		-
N-acetylkynurenine (2)	rs12996463	73655496:C:T	0.6348	-0,6817 (0,056)	4.23e-34	rs13008860	0.796277	ALMS1	intronic	4.278	6	N-ACu concentration (21931564)	48757	Amino Acid	Tryptophan Metabolism	HMDB0240342
N2-acetyl,N6,N6-dimethyllysine	rs12996463	73655496:C:T	0.6348	-0,4847 (0,0692)	2.445e-12	rs13008860	0.796277	ALMS1	intronic	4.278	6	N-ACu concentration (21931564)	63254	Amino Acid	Lysine Metabolism	-
alliin	rs62151604	73657446:T:C	0.1555	-0,6583 (0,0709)	1.721e-20	rs62153182	0.971853	ALMS1	intronic	0.256	7	2-aminooctanoate (28263315)	41494	Xenobiotics	Food Component/Plant	HMDB0033592
X-12753	rs62151604	73657446:T:C	0.1555	0,5834 (0,0668)	2.581e-18	rs62153182	0.971853	ALMS1	intronic	0.256	7	2-aminooctanoate (28263315)	47723	Unknown		-
N-acetylkynurenine (2)	rs62151604	73657446:T:C	0.1555	1,1014 (0,0907)	6.575e-34	rs62153182	0.971853	ALMS1	intronic	0.256	7	2-aminooctanoate (28263315)	48757	Amino Acid	Tryptophan Metabolism	HMDB0240342
N2-acetyl,N6,N6-dimethyllysine	rs62151604	73657446:T:C	0.1555	0,7735 (0,1144)	1.389e-11	rs62153182	0.971853	ALMS1	intronic	0.256	7	2-aminooctanoate (28263315)	63254	Amino Acid	Lysine Metabolism	-
alliin	rs10190219	73658331:T:C	0.2173	-0,656 (0,0581)	1.567e-29	rs10201159	0.891882	ALMS1	intronic	3.851	4	N-ACu concentration (21931564)	41494	Xenobiotics	Food Component/Plant	HMDB0033592
X-12753	rs10190219	73658331:T:C	0.2173	0,5928 (0,055)	4.341e-27	rs10201159	0.891882	ALMS1	intronic	3.851	4	N-ACu concentration (21931564)	47723	Unknown		-
N-acetylkynurenine (2)	rs10190219	73658331:T:C	0.2173	1,1841 (0,0722)	1.878e-60	rs10201159	0.891882	ALMS1	intronic	3.851	4	N-ACu concentration (21931564)	48757	Amino Acid	Tryptophan Metabolism	HMDB0240342
N2-acetyl,N6,N6-dimethyllysine	rs10190219	73658331:T:C	0.2173	0,8448 (0,0944)	3.613e-19	rs10201159	0.891882	ALMS1	intronic	3.851	4	N-ACu concentration (21931564)	63254	Amino Acid	Lysine Metabolism	-
alliin	rs2421550	73658686:G:A	0.2246	-0,6288 (0,0573)	5.399e-28	rs10201159	0.83068	ALMS1	intronic	3.167	7	N-ACu concentration (21931564)	41494	Xenobiotics	Food Component/Plant	HMDB0033592
X-12753	rs2421550	73658686:G:A	0.2246	0,5749 (0,0545)	5.538e-26	rs10201159	0.83068	ALMS1	intronic	3.167	7	N-ACu concentration (21931564)	47723	Unknown		-
N-acetylkynurenine (2)	rs2421550	73658686:G:A	0.2246	1,1533 (0,0712)	5.086e-59	rs10201159	0.83068	ALMS1	intronic	3.167	7	N-ACu concentration (21931564)	48757	Amino Acid	Tryptophan Metabolism	HMDB0240342
N2-acetyl,N6,N6-dimethyllysine	rs2421550	73658686:G:A	0.2246	0,8422 (0,093)	1.326e-19	rs10201159	0.83068	ALMS1	intronic	3.167	7	N-ACu concentration (21931564)	63254	Amino Acid	Lysine Metabolism	-
alliin	rs2178154	73661738:T:C	0.6344	0,4004 (0,047)	1.713e-17	rs13008860	0.799676	ALMS1	intronic	3.245	-	N-ACu concentration (21931564)	41494	Xenobiotics	Food Component/Plant	HMDB0033592
X-12753	rs2178154	73661738:T:C	0.6344	-0,3507 (0,0475)	1.581e-13	rs13008860	0.799676	ALMS1	intronic	3.245	-	N-ACu concentration (21931564)	47723	Unknown		-
N-acetylkynurenine (2)	rs2178154	73661738:T:C	0.6344	-0,6812 (0,056)	4.535e-34	rs13008860	0.799676	ALMS1	intronic	3.245	-	N-ACu concentration (21931564)	48757	Amino Acid	Tryptophan Metabolism	HMDB0240342
N2-acetyl,N6,N6-dimethyllysine	rs2178154	73661738:T:C	0.6344	-0,4793 (0,0691)	4.129e-12	rs13008860	0.799676	ALMS1	intronic	3.245	-	N-ACu concentration (21931564)	63254	Amino Acid	Lysine Metabolism	-
alliin	rs6736866	73661986:G:C	0.2189	-0,664 (0,058)	2.256e-30	rs10201159	0.897663	ALMS1	intronic	6.786	7	2-aminooctanoate (28263315)	41494	Xenobiotics	Food Component/Plant	HMDB0033592
X-12753	rs6736866	73661986:G:C	0.2189	0,5857 (0,0547)	1.023e-26	rs10201159	0.897663	ALMS1	intronic	6.786	7	2-aminooctanoate (28263315)	47723	Unknown		-
N-acetylkynurenine (2)	rs6736866	73661986:G:C	0.2189	1,1973 (0,0721)	7.282e-62	rs10201159	0.897663	ALMS1	intronic	6.786	7	2-aminooctanoate (28263315)	48757	Amino Acid	Tryptophan Metabolism	HMDB0240342
N2-acetyl,N6,N6-dimethyllysine	rs6736866	73661986:G:C	0.2189	0,8628 (0,0944)	6.254e-20	rs10201159	0.897663	ALMS1	intronic	6.786	7	2-aminooctanoate (28263315)	63254	Amino Acid	Lysine Metabolism	-
alliin	rs6546835	73664715:A:G	0.2266	-0,6385 (0,0572)	5.803e-29	rs10201159	0.836428	ALMS1	intronic	2.878	7	N-ACu concentration (21931564)	41494	Xenobiotics	Food Component/Plant	HMDB0033592
X-12753	rs6546835	73664715:A:G	0.2266	0,5682 (0,0543)	1.24e-25	rs10201159	0.836428	ALMS1	intronic	2.878	7	N-ACu concentration (21931564)	47723	Unknown		-
N-acetylkynurenine (2)	rs6546835	73664715:A:G	0.2266	1,1655 (0,0711)	2.175e-60	rs10201159	0.836428	ALMS1	intronic	2.878	7	N-ACu concentration (21931564)	48757	Amino Acid	Tryptophan Metabolism	HMDB0240342
N2-acetyl,N6,N6-dimethyllysine	rs6546835	73664715:A:G	0.2266	0,8522 (0,0928)	4.131e-20	rs10201159	0.836428	ALMS1	intronic	2.878	7	N-ACu concentration (21931564)	63254	Amino Acid	Lysine Metabolism	-
alliin	rs2901438	73665656:A:G	0.2266	-0,6383 (0,0572)	5.999e-29	rs10201159	0.836428	ALMS1	intronic	11.53	6	N-ACu concentration (21931564)	41494	Xenobiotics	Food Component/Plant	HMDB0033592
X-12753	rs2901438	73665656:A:G	0.2266	0,5678 (0,0543)	1.31e-25	rs10201159	0.836428	ALMS1	intronic	11.53	6	N-ACu concentration (21931564)	47723	Unknown		-
N-acetylkynurenine (2)	rs2901438	73665656:A:G	0.2266	1,1653 (0,0711)	2.2e-60	rs10201159	0.836428	ALMS1	intronic	11.53	6	N-ACu concentration (21931564)	48757	Amino Acid	Tryptophan Metabolism	HMDB0240342
N2-acetyl,N6,N6-dimethyllysine	rs2901438	73665656:A:G	0.2266	0,8517 (0,0928)	4.331e-20	rs10201159	0.836428	ALMS1	intronic	11.53	6	N-ACu concentration (21931564)	63254	Amino Acid	Lysine Metabolism	-
alliin	rs7584575	73666402:T:C	0.2263	-0,6405 (0,0572)	4.11e-29	rs10201159	0.841348	ALMS1	intronic	3.379	7	2-aminooctanoate (28263315)	41494	Xenobiotics	Food Component/Plant	HMDB0033592
X-12753	rs7584575	73666402:T:C	0.2263	0,5687 (0,0543)	1.101e-25	rs10201159	0.841348	ALMS1	intronic	3.379	7	2-aminooctanoate (28263315)	47723	Unknown		-
N-acetylkynurenine (2)	rs7584575	73666402:T:C	0.2263	1,168 (0,0712)	1.534e-60	rs10201159	0.841348	ALMS1	intronic	3.379	7	2-aminooctanoate (28263315)	48757	Amino Acid	Tryptophan Metabolism	HMDB0240342
N2-acetyl,N6,N6-dimethyllysine	rs7584575	73666402:T:C	0.2263	0,8494 (0,0928)	5.465e-20	rs10201159	0.841348	ALMS1	intronic	3.379	7	2-aminooctanoate (28263315)	63254	Amino Acid	Lysine Metabolism	-
alliin	rs7585004	73666645:C:G	0.2244	-0,6394 (0,0575)	9.677e-29	rs10201159	0.824966	ALMS1	intronic	0.078	6	N-ACu concentration (21931564)	41494	Xenobiotics	Food Component/Plant	HMDB0033592
X-12753	rs7585004	73666645:C:G	0.2244	0,5643 (0,0546)	4.762e-25	rs10201159	0.824966	ALMS1	intronic	0.078	6	N-ACu concentration (21931564)	47723	Unknown		-
N-acetylkynurenine (2)	rs7585004	73666645:C:G	0.2244	1,1636 (0,0713)	8.287e-60	rs10201159	0.824966	ALMS1	intronic	0.078	6	N-ACu concentration (21931564)	48757	Amino Acid	Tryptophan Metabolism	HMDB0240342
N2-acetyl,N6,N6-dimethyllysine	rs7585004	73666645:C:G	0.2244	0,8461 (0,0934)	1.272e-19	rs10201159	0.824966	ALMS1	intronic	0.078	6	N-ACu concentration (21931564)	63254	Amino Acid	Lysine Metabolism	-
alliin	rs7585124	73666724:A:G	0.2266	-0,6381 (0,0572)	6.29e-29	rs10201159	0.836428	ALMS1	intronic	1.598	7	2-aminooctanoate (28263315)	41494	Xenobiotics	Food Component/Plant	HMDB0033592
X-12753	rs7585124	73666724:A:G	0.2266	0,5677 (0,0543)	1.376e-25	rs10201159	0.836428	ALMS1	intronic	1.598	7	2-aminooctanoate (28263315)	47723	Unknown		-
N-acetylkynurenine (2)	rs7585124	73666724:A:G	0.2266	1,1652 (0,0711)	2.299e-60	rs10201159	0.836428	ALMS1	intronic	1.598	7	2-aminooctanoate (28263315)	48757	Amino Acid	Tryptophan Metabolism	HMDB0240342
N2-acetyl,N6,N6-dimethyllysine	rs7585124	73666724:A:G	0.2266	0,8511 (0,0928)	4.573e-20	rs10201159	0.836428	ALMS1	intronic	1.598	7	2-aminooctanoate (28263315)	63254	Amino Acid	Lysine Metabolism	-
alliin	rs7598946	73666729:C:T	0.2266	-0,6381 (0,0572)	6.294e-29	rs10201159	0.836428	ALMS1	intronic	0.366	6	2-aminooctanoate (28263315)	41494	Xenobiotics	Food Component/Plant	HMDB0033592
X-12753	rs7598946	73666729:C:T	0.2266	0,5677 (0,0543)	1.376e-25	rs10201159	0.836428	ALMS1	intronic	0.366	6	2-aminooctanoate (28263315)	47723	Unknown		-
N-acetylkynurenine (2)	rs7598946	73666729:C:T	0.2266	1,1652 (0,0711)	2.3e-60	rs10201159	0.836428	ALMS1	intronic	0.366	6	2-aminooctanoate (28263315)	48757	Amino Acid	Tryptophan Metabolism	HMDB0240342
N2-acetyl,N6,N6-dimethyllysine	rs7598946	73666729:C:T	0.2266	0,8511 (0,0928)	4.573e-20	rs10201159	0.836428	ALMS1	intronic	0.366	6	2-aminooctanoate (28263315)	63254	Amino Acid	Lysine Metabolism	-
N-acetylkynurenine (2)	rs11679202	73666997:G:A	0.0702	0,9045 (0,1166)	8.583e-15	rs11679202	1	ALMS1	intronic	2.118	7	2-aminooctanoate (28263315)	48757	Amino Acid	Tryptophan Metabolism	HMDB0240342
alliin	rs1528169	73669186:C:T	0.6275	0,3906 (0,0469)	8.036e-17	rs13008860	0.826957	ALMS1	intronic	0.735	-	N-ACu concentration (21931564)	41494	Xenobiotics	Food Component/Plant	HMDB0033592
X-12753	rs1528169	73669186:C:T	0.6275	-0,3433 (0,0474)	4.583e-13	rs13008860	0.826957	ALMS1	intronic	0.735	-	N-ACu concentration (21931564)	47723	Unknown		-
N-acetylkynurenine (2)	rs1528169	73669186:C:T	0.6275	-0,6755 (0,0559)	1.18e-33	rs13008860	0.826957	ALMS1	intronic	0.735	-	N-ACu concentration (21931564)	48757	Amino Acid	Tryptophan Metabolism	HMDB0240342
N2-acetyl,N6,N6-dimethyllysine	rs1528169	73669186:C:T	0.6275	-0,4855 (0,0689)	1.782e-12	rs13008860	0.826957	ALMS1	intronic	0.735	-	N-ACu concentration (21931564)	63254	Amino Acid	Lysine Metabolism	-
alliin	rs6746971	73669462:T:C	0.6344	0,4003 (0,047)	1.723e-17	rs13008860	0.799676	ALMS1	intronic	0.193	6	Serum ratio of (myo-inositol)/(N-acetylornithine) (21886157)	41494	Xenobiotics	Food Component/Plant	HMDB0033592
X-12753	rs6746971	73669462:T:C	0.6344	-0,3503 (0,0475)	1.701e-13	rs13008860	0.799676	ALMS1	intronic	0.193	6	Serum ratio of (myo-inositol)/(N-acetylornithine) (21886157)	47723	Unknown		-
N-acetylkynurenine (2)	rs6746971	73669462:T:C	0.6344	-0,681 (0,056)	4.778e-34	rs13008860	0.799676	ALMS1	intronic	0.193	6	Serum ratio of (myo-inositol)/(N-acetylornithine) (21886157)	48757	Amino Acid	Tryptophan Metabolism	HMDB0240342
N2-acetyl,N6,N6-dimethyllysine	rs6746971	73669462:T:C	0.6344	-0,4758 (0,0691)	5.808e-12	rs13008860	0.799676	ALMS1	intronic	0.193	6	Serum ratio of (myo-inositol)/(N-acetylornithine) (21886157)	63254	Amino Acid	Lysine Metabolism	-
alliin	rs10175180	73673123:T:C	0.2267	-0,6376 (0,0572)	6.713e-29	rs10201159	0.836428	ALMS1	intronic	3.179	7	N-ACu concentration (21931564)	41494	Xenobiotics	Food Component/Plant	HMDB0033592
X-12753	rs10175180	73673123:T:C	0.2267	0,567 (0,0543)	1.515e-25	rs10201159	0.836428	ALMS1	intronic	3.179	7	N-ACu concentration (21931564)	47723	Unknown		-
N-acetylkynurenine (2)	rs10175180	73673123:T:C	0.2267	1,1647 (0,0711)	2.383e-60	rs10201159	0.836428	ALMS1	intronic	3.179	7	N-ACu concentration (21931564)	48757	Amino Acid	Tryptophan Metabolism	HMDB0240342
N2-acetyl,N6,N6-dimethyllysine	rs10175180	73673123:T:C	0.2267	0,851 (0,0928)	4.531e-20	rs10201159	0.836428	ALMS1	intronic	3.179	7	N-ACu concentration (21931564)	63254	Amino Acid	Lysine Metabolism	-
alliin	rs10496191	73673798:T:C	0.2267	-0,6375 (0,0571)	6.764e-29	rs10201159	0.836428	ALMS1	intronic	6.297	1f	N-ACu concentration (21931564)	41494	Xenobiotics	Food Component/Plant	HMDB0033592
X-12753	rs10496191	73673798:T:C	0.2267	0,567 (0,0543)	1.534e-25	rs10201159	0.836428	ALMS1	intronic	6.297	1f	N-ACu concentration (21931564)	47723	Unknown		-
N-acetylkynurenine (2)	rs10496191	73673798:T:C	0.2267	1,1646 (0,0711)	2.389e-60	rs10201159	0.836428	ALMS1	intronic	6.297	1f	N-ACu concentration (21931564)	48757	Amino Acid	Tryptophan Metabolism	HMDB0240342
N2-acetyl,N6,N6-dimethyllysine	rs10496191	73673798:T:C	0.2267	0,851 (0,0928)	4.523e-20	rs10201159	0.836428	ALMS1	intronic	6.297	1f	N-ACu concentration (21931564)	63254	Amino Acid	Lysine Metabolism	-
N-acetylkynurenine (2)	rs12104768	73674966:C:T	0.0611	1,0936 (0,1277)	1.064e-17	rs12104768	1	ALMS1	intronic	11.85	6	2-aminooctanoate (28263315)	48757	Amino Acid	Tryptophan Metabolism	HMDB0240342
alliin	rs7598901	73675844:T:C	0.6284	0,3928 (0,0469)	5.988e-17	rs13008860	0.822647	ALMS1	exonic	0.133	6	-	41494	Xenobiotics	Food Component/Plant	HMDB0033592
X-12753	rs7598901	73675844:T:C	0.6284	-0,3461 (0,0475)	3.185e-13	rs13008860	0.822647	ALMS1	exonic	0.133	6	-	47723	Unknown		-
N-acetylkynurenine (2)	rs7598901	73675844:T:C	0.6284	-0,6748 (0,0559)	1.483e-33	rs13008860	0.822647	ALMS1	exonic	0.133	6	-	48757	Amino Acid	Tryptophan Metabolism	HMDB0240342
N2-acetyl,N6,N6-dimethyllysine	rs7598901	73675844:T:C	0.6284	-0,4909 (0,069)	1.095e-12	rs13008860	0.822647	ALMS1	exonic	0.133	6	-	63254	Amino Acid	Lysine Metabolism	-
N-acetylkynurenine (2)	rs112034360	73677548:G:A	0.061	1,0872 (0,1277)	1.71e-17	rs12104768	1	ALMS1	exonic	0.115	5	2-aminooctanoate (28263315)	48757	Amino Acid	Tryptophan Metabolism	HMDB0240342
alliin	rs6546836	73677833:G:A	0.2267	-0,6404 (0,0572)	3.97e-29	rs10201159	0.841348	ALMS1	exonic	0.142	7	N-ACu concentration (21931564)	41494	Xenobiotics	Food Component/Plant	HMDB0033592
X-12753	rs6546836	73677833:G:A	0.2267	0,5664 (0,0543)	1.693e-25	rs10201159	0.841348	ALMS1	exonic	0.142	7	N-ACu concentration (21931564)	47723	Unknown		-
N-acetylkynurenine (2)	rs6546836	73677833:G:A	0.2267	1,1677 (0,0711)	1.225e-60	rs10201159	0.841348	ALMS1	exonic	0.142	7	N-ACu concentration (21931564)	48757	Amino Acid	Tryptophan Metabolism	HMDB0240342
N2-acetyl,N6,N6-dimethyllysine	rs6546836	73677833:G:A	0.2267	0,8586 (0,0928)	2.219e-20	rs10201159	0.841348	ALMS1	exonic	0.142	7	N-ACu concentration (21931564)	63254	Amino Acid	Lysine Metabolism	-
alliin	rs6546837	73677898:C:G	0.2264	-0,6409 (0,0572)	3.975e-29	rs10201159	0.836428	ALMS1	exonic	3.431	6	N-ACu concentration (21931564)	41494	Xenobiotics	Food Component/Plant	HMDB0033592
X-12753	rs6546837	73677898:C:G	0.2264	0,5672 (0,0543)	1.565e-25	rs10201159	0.836428	ALMS1	exonic	3.431	6	N-ACu concentration (21931564)	47723	Unknown		-
N-acetylkynurenine (2)	rs6546837	73677898:C:G	0.2264	1,1698 (0,0711)	9.273e-61	rs10201159	0.836428	ALMS1	exonic	3.431	6	N-ACu concentration (21931564)	48757	Amino Acid	Tryptophan Metabolism	HMDB0240342
N2-acetyl,N6,N6-dimethyllysine	rs6546837	73677898:C:G	0.2264	0,8581 (0,0928)	2.318e-20	rs10201159	0.836428	ALMS1	exonic	3.431	6	N-ACu concentration (21931564)	63254	Amino Acid	Lysine Metabolism	-
alliin	rs6546838	73679280:G:A	0.227	-0,6427 (0,0572)	2.511e-29	rs10201159	0.842213	ALMS1	exonic	1.6	7	N-ACu concentration (21931564)	41494	Xenobiotics	Food Component/Plant	HMDB0033592
X-12753	rs6546838	73679280:G:A	0.227	0,565 (0,0543)	2.191e-25	rs10201159	0.842213	ALMS1	exonic	1.6	7	N-ACu concentration (21931564)	47723	Unknown		-
N-acetylkynurenine (2)	rs6546838	73679280:G:A	0.227	1,1677 (0,071)	9.923e-61	rs10201159	0.842213	ALMS1	exonic	1.6	7	N-ACu concentration (21931564)	48757	Amino Acid	Tryptophan Metabolism	HMDB0240342
N2-acetyl,N6,N6-dimethyllysine	rs6546838	73679280:G:A	0.227	0,8601 (0,0928)	1.837e-20	rs10201159	0.842213	ALMS1	exonic	1.6	7	N-ACu concentration (21931564)	63254	Amino Acid	Lysine Metabolism	-
alliin	rs10496192	73679866:C:T	0.158	-0,6804 (0,0665)	1.467e-24	rs62153182	0.985974	ALMS1	exonic	1.085	7	N-ACu concentration (21931564)	41494	Xenobiotics	Food Component/Plant	HMDB0033592
X-12753	rs10496192	73679866:C:T	0.158	0,5318 (0,0617)	6.93e-18	rs62153182	0.985974	ALMS1	exonic	1.085	7	N-ACu concentration (21931564)	47723	Unknown		-
N-acetylkynurenine (2)	rs10496192	73679866:C:T	0.158	1,0921 (0,0817)	9.408e-41	rs62153182	0.985974	ALMS1	exonic	1.085	7	N-ACu concentration (21931564)	48757	Amino Acid	Tryptophan Metabolism	HMDB0240342
N2-acetyl,N6,N6-dimethyllysine	rs10496192	73679866:C:T	0.158	0,863 (0,1095)	3.252e-15	rs62153182	0.985974	ALMS1	exonic	1.085	7	N-ACu concentration (21931564)	63254	Amino Acid	Lysine Metabolism	-
N-acetylkynurenine (2)	rs28730854	73679956:T:C	0.0338	1,0947 (0,1691)	9.487e-11	rs17349818	0.864899	ALMS1	exonic	16.06	7	-	48757	Amino Acid	Tryptophan Metabolism	HMDB0240342
alliin	rs6724782	73679990:A:T	0.2269	-0,6436 (0,0572)	2.158e-29	rs10201159	0.842213	ALMS1	exonic	2.306	7	N-ACu concentration (21931564)	41494	Xenobiotics	Food Component/Plant	HMDB0033592
X-12753	rs6724782	73679990:A:T	0.2269	0,5655 (0,0543)	1.997e-25	rs10201159	0.842213	ALMS1	exonic	2.306	7	N-ACu concentration (21931564)	47723	Unknown		-
N-acetylkynurenine (2)	rs6724782	73679990:A:T	0.2269	1,1684 (0,071)	8.895e-61	rs10201159	0.842213	ALMS1	exonic	2.306	7	N-ACu concentration (21931564)	48757	Amino Acid	Tryptophan Metabolism	HMDB0240342
N2-acetyl,N6,N6-dimethyllysine	rs6724782	73679990:A:T	0.2269	0,8598 (0,0928)	1.923e-20	rs10201159	0.842213	ALMS1	exonic	2.306	7	N-ACu concentration (21931564)	63254	Amino Acid	Lysine Metabolism	-
alliin	rs6546839	73680508:C:G	0.2268	-0,6425 (0,0572)	2.641e-29	rs10201159	0.842213	ALMS1	exonic	23	7	N-ACu concentration (21931564)	41494	Xenobiotics	Food Component/Plant	HMDB0033592
X-12753	rs6546839	73680508:C:G	0.2268	0,5671 (0,0543)	1.451e-25	rs10201159	0.842213	ALMS1	exonic	23	7	N-ACu concentration (21931564)	47723	Unknown		-
N-acetylkynurenine (2)	rs6546839	73680508:C:G	0.2268	1,1673 (0,071)	1.158e-60	rs10201159	0.842213	ALMS1	exonic	23	7	N-ACu concentration (21931564)	48757	Amino Acid	Tryptophan Metabolism	HMDB0240342
N2-acetyl,N6,N6-dimethyllysine	rs6546839	73680508:C:G	0.2268	0,8578 (0,0928)	2.37e-20	rs10201159	0.842213	ALMS1	exonic	23	7	N-ACu concentration (21931564)	63254	Amino Acid	Lysine Metabolism	-
alliin	rs7594511	73681639:G:A	0.2196	-0,6711 (0,058)	5.4e-31	rs10201159	0.90348	ALMS1	intronic	13.15	6	N-ACu concentration (21931564)	41494	Xenobiotics	Food Component/Plant	HMDB0033592
X-12753	rs7594511	73681639:G:A	0.2196	0,5832 (0,0547)	1.583e-26	rs10201159	0.90348	ALMS1	intronic	13.15	6	N-ACu concentration (21931564)	47723	Unknown		-
N-acetylkynurenine (2)	rs7594511	73681639:G:A	0.2196	1,1998 (0,072)	2.874e-62	rs10201159	0.90348	ALMS1	intronic	13.15	6	N-ACu concentration (21931564)	48757	Amino Acid	Tryptophan Metabolism	HMDB0240342
N2-acetyl,N6,N6-dimethyllysine	rs7594511	73681639:G:A	0.2196	0,8617 (0,0942)	5.843e-20	rs10201159	0.90348	ALMS1	intronic	13.15	6	N-ACu concentration (21931564)	63254	Amino Acid	Lysine Metabolism	-
alliin	rs79370894	73683515:A:C	0.1575	-0,6753 (0,0666)	3.423e-24	rs62153182	0.978895	ALMS1	intronic	2.709	7	2-aminooctanoate (28263315)	41494	Xenobiotics	Food Component/Plant	HMDB0033592
X-12753	rs79370894	73683515:A:C	0.1575	0,537 (0,0618)	3.448e-18	rs62153182	0.978895	ALMS1	intronic	2.709	7	2-aminooctanoate (28263315)	47723	Unknown		-
N-acetylkynurenine (2)	rs79370894	73683515:A:C	0.1575	1,0944 (0,0819)	9.297e-41	rs62153182	0.978895	ALMS1	intronic	2.709	7	2-aminooctanoate (28263315)	48757	Amino Acid	Tryptophan Metabolism	HMDB0240342
N2-acetyl,N6,N6-dimethyllysine	rs79370894	73683515:A:C	0.1575	0,8718 (0,1098)	2.028e-15	rs62153182	0.978895	ALMS1	intronic	2.709	7	2-aminooctanoate (28263315)	63254	Amino Acid	Lysine Metabolism	-
alliin	rs6749680	73685852:A:G	0.608	0,3537 (0,0461)	1.71e-14	rs13008860	0.719478	ALMS1:ALMS1-IT1	ncRNA_exonic	7.142	6	N-ACu concentration (21931564)	41494	Xenobiotics	Food Component/Plant	HMDB0033592
X-12753	rs6749680	73685852:A:G	0.608	-0,3243 (0,0469)	4.606e-12	rs13008860	0.719478	ALMS1:ALMS1-IT1	ncRNA_exonic	7.142	6	N-ACu concentration (21931564)	47723	Unknown		-
N-acetylkynurenine (2)	rs6749680	73685852:A:G	0.608	-0,665 (0,0549)	9.372e-34	rs13008860	0.719478	ALMS1:ALMS1-IT1	ncRNA_exonic	7.142	6	N-ACu concentration (21931564)	48757	Amino Acid	Tryptophan Metabolism	HMDB0240342
N2-acetyl,N6,N6-dimethyllysine	rs6749680	73685852:A:G	0.608	-0,5104 (0,0679)	5.416e-14	rs13008860	0.719478	ALMS1:ALMS1-IT1	ncRNA_exonic	7.142	6	N-ACu concentration (21931564)	63254	Amino Acid	Lysine Metabolism	-
alliin	rs6756987	73687077:T:G	0.2268	-0,6422 (0,0572)	2.812e-29	rs10201159	0.831545	ALMS1	intronic	2.078	7	N-ACu concentration (21931564)	41494	Xenobiotics	Food Component/Plant	HMDB0033592
X-12753	rs6756987	73687077:T:G	0.2268	0,5666 (0,0543)	1.6e-25	rs10201159	0.831545	ALMS1	intronic	2.078	7	N-ACu concentration (21931564)	47723	Unknown		-
N-acetylkynurenine (2)	rs6756987	73687077:T:G	0.2268	1,1703 (0,0711)	6.469e-61	rs10201159	0.831545	ALMS1	intronic	2.078	7	N-ACu concentration (21931564)	48757	Amino Acid	Tryptophan Metabolism	HMDB0240342
N2-acetyl,N6,N6-dimethyllysine	rs6756987	73687077:T:G	0.2268	0,8561 (0,0928)	2.781e-20	rs10201159	0.831545	ALMS1	intronic	2.078	7	N-ACu concentration (21931564)	63254	Amino Acid	Lysine Metabolism	-
alliin	rs2091504	73687794:T:G	0.6287	0,3909 (0,047)	8.468e-17	rs13008860	0.81975	ALMS1	intronic	0.402	-	2-aminooctanoate (28263315)	41494	Xenobiotics	Food Component/Plant	HMDB0033592
X-12753	rs2091504	73687794:T:G	0.6287	-0,3424 (0,0475)	5.537e-13	rs13008860	0.81975	ALMS1	intronic	0.402	-	2-aminooctanoate (28263315)	47723	Unknown		-
N-acetylkynurenine (2)	rs2091504	73687794:T:G	0.6287	-0,6759 (0,0559)	1.246e-33	rs13008860	0.81975	ALMS1	intronic	0.402	-	2-aminooctanoate (28263315)	48757	Amino Acid	Tryptophan Metabolism	HMDB0240342
N2-acetyl,N6,N6-dimethyllysine	rs2091504	73687794:T:G	0.6287	-0,4876 (0,069)	1.588e-12	rs13008860	0.81975	ALMS1	intronic	0.402	-	2-aminooctanoate (28263315)	63254	Amino Acid	Lysine Metabolism	-
alliin	rs2091503	73687865:G:A	0.6097	0,3527 (0,0462)	2.248e-14	rs13008860	0.720319	ALMS1	intronic	0.944	-	2-aminooctanoate (28263315)	41494	Xenobiotics	Food Component/Plant	HMDB0033592
X-12753	rs2091503	73687865:G:A	0.6097	-0,3236 (0,0469)	5.524e-12	rs13008860	0.720319	ALMS1	intronic	0.944	-	2-aminooctanoate (28263315)	47723	Unknown		-
N-acetylkynurenine (2)	rs2091503	73687865:G:A	0.6097	-0,6628 (0,055)	1.842e-33	rs13008860	0.720319	ALMS1	intronic	0.944	-	2-aminooctanoate (28263315)	48757	Amino Acid	Tryptophan Metabolism	HMDB0240342
N2-acetyl,N6,N6-dimethyllysine	rs2091503	73687865:G:A	0.6097	-0,5077 (0,068)	8.319e-14	rs13008860	0.720319	ALMS1	intronic	0.944	-	2-aminooctanoate (28263315)	63254	Amino Acid	Lysine Metabolism	-
alliin	rs4852930	73688318:C:G	0.6087	0,3463 (0,0493)	2.087e-12	rs13008860	0.726866	ALMS1	intronic	0.351	6	2-aminooctanoate (28263315)	41494	Xenobiotics	Food Component/Plant	HMDB0033592
X-12753	rs4852930	73688318:C:G	0.6087	-0,3612 (0,0509)	1.309e-12	rs13008860	0.726866	ALMS1	intronic	0.351	6	2-aminooctanoate (28263315)	47723	Unknown		-
N-acetylkynurenine (2)	rs4852930	73688318:C:G	0.6087	-0,7092 (0,0608)	2.093e-31	rs13008860	0.726866	ALMS1	intronic	0.351	6	2-aminooctanoate (28263315)	48757	Amino Acid	Tryptophan Metabolism	HMDB0240342
N2-acetyl,N6,N6-dimethyllysine	rs4852930	73688318:C:G	0.6087	-0,4895 (0,0736)	2.872e-11	rs13008860	0.726866	ALMS1	intronic	0.351	6	2-aminooctanoate (28263315)	63254	Amino Acid	Lysine Metabolism	-
alliin	rs62151646	73688384:G:A	0.2195	-0,6685 (0,058)	8.799e-31	rs10201159	0.897663	ALMS1	intronic	1.239	7	-	41494	Xenobiotics	Food Component/Plant	HMDB0033592
X-12753	rs62151646	73688384:G:A	0.2195	0,5847 (0,0547)	1.157e-26	rs10201159	0.897663	ALMS1	intronic	1.239	7	-	47723	Unknown		-
N-acetylkynurenine (2)	rs62151646	73688384:G:A	0.2195	1,2007 (0,0721)	2.509e-62	rs10201159	0.897663	ALMS1	intronic	1.239	7	-	48757	Amino Acid	Tryptophan Metabolism	HMDB0240342
N2-acetyl,N6,N6-dimethyllysine	rs62151646	73688384:G:A	0.2195	0,8578 (0,0942)	8.507e-20	rs10201159	0.897663	ALMS1	intronic	1.239	7	-	63254	Amino Acid	Lysine Metabolism	-
alliin	rs4852306	73688784:T:C	0.6081	0,3551 (0,0461)	1.374e-14	rs13008860	0.723165	ALMS1	intronic	0.729	7	2-aminooctanoate (28263315)	41494	Xenobiotics	Food Component/Plant	HMDB0033592
X-12753	rs4852306	73688784:T:C	0.6081	-0,325 (0,0469)	4.194e-12	rs13008860	0.723165	ALMS1	intronic	0.729	7	2-aminooctanoate (28263315)	47723	Unknown		-
N-acetylkynurenine (2)	rs4852306	73688784:T:C	0.6081	-0,6658 (0,0549)	7.812e-34	rs13008860	0.723165	ALMS1	intronic	0.729	7	2-aminooctanoate (28263315)	48757	Amino Acid	Tryptophan Metabolism	HMDB0240342
N2-acetyl,N6,N6-dimethyllysine	rs4852306	73688784:T:C	0.6081	-0,5139 (0,0679)	3.69e-14	rs13008860	0.723165	ALMS1	intronic	0.729	7	2-aminooctanoate (28263315)	63254	Amino Acid	Lysine Metabolism	-
alliin	rs6736118	73689126:G:A	0.227	-0,6308 (0,0607)	2.792e-25	rs10201159	0.84713	ALMS1	intronic	0.884	6	N-ACu concentration (21931564)	41494	Xenobiotics	Food Component/Plant	HMDB0033592
X-12753	rs6736118	73689126:G:A	0.227	0,6099 (0,0586)	2.207e-25	rs10201159	0.84713	ALMS1	intronic	0.884	6	N-ACu concentration (21931564)	47723	Unknown		-
N-acetylkynurenine (2)	rs6736118	73689126:G:A	0.227	1,1991 (0,0784)	7.885e-53	rs10201159	0.84713	ALMS1	intronic	0.884	6	N-ACu concentration (21931564)	48757	Amino Acid	Tryptophan Metabolism	HMDB0240342
N2-acetyl,N6,N6-dimethyllysine	rs6736118	73689126:G:A	0.227	0,7764 (0,0954)	3.92e-16	rs10201159	0.84713	ALMS1	intronic	0.884	6	N-ACu concentration (21931564)	63254	Amino Acid	Lysine Metabolism	-
alliin	rs9752660	73689973:G:A	0.2267	-0,628 (0,0607)	4.397e-25	rs10201159	0.841348	ALMS1	intronic	0.886	6	2-aminooctanoate (28263315)	41494	Xenobiotics	Food Component/Plant	HMDB0033592
X-12753	rs9752660	73689973:G:A	0.2267	0,6111 (0,0586)	1.775e-25	rs10201159	0.841348	ALMS1	intronic	0.886	6	2-aminooctanoate (28263315)	47723	Unknown		-
N-acetylkynurenine (2)	rs9752660	73689973:G:A	0.2267	1,1995 (0,0784)	8.384e-53	rs10201159	0.841348	ALMS1	intronic	0.886	6	2-aminooctanoate (28263315)	48757	Amino Acid	Tryptophan Metabolism	HMDB0240342
N2-acetyl,N6,N6-dimethyllysine	rs9752660	73689973:G:A	0.2267	0,7748 (0,0954)	4.542e-16	rs10201159	0.841348	ALMS1	intronic	0.886	6	2-aminooctanoate (28263315)	63254	Amino Acid	Lysine Metabolism	-
alliin	rs145017004	73690467:A:C	0.6277	0,3825 (0,05)	1.91e-14	rs13008860	0.822647	ALMS1	intronic	0.691	7	2-aminooctanoate (28263315)	41494	Xenobiotics	Food Component/Plant	HMDB0033592
X-12753	rs145017004	73690467:A:C	0.6277	-0,3762 (0,0514)	2.562e-13	rs13008860	0.822647	ALMS1	intronic	0.691	7	2-aminooctanoate (28263315)	47723	Unknown		-
N-acetylkynurenine (2)	rs145017004	73690467:A:C	0.6277	-0,7182 (0,0617)	2.811e-31	rs13008860	0.822647	ALMS1	intronic	0.691	7	2-aminooctanoate (28263315)	48757	Amino Acid	Tryptophan Metabolism	HMDB0240342
alliin	rs141764984	73690491:A:C	0.6284	0,3826 (0,05)	2.058e-14	rs13008860	0.826957	ALMS1	intronic	0.648	7	2-aminooctanoate (28263315)	41494	Xenobiotics	Food Component/Plant	HMDB0033592
X-12753	rs141764984	73690491:A:C	0.6284	-0,3794 (0,0515)	1.695e-13	rs13008860	0.826957	ALMS1	intronic	0.648	7	2-aminooctanoate (28263315)	47723	Unknown		-
N-acetylkynurenine (2)	rs141764984	73690491:A:C	0.6284	-0,7261 (0,0619)	9.168e-32	rs13008860	0.826957	ALMS1	intronic	0.648	7	2-aminooctanoate (28263315)	48757	Amino Acid	Tryptophan Metabolism	HMDB0240342
alliin	rs368575921	73690883:G:A	0.1502	-0,6851 (0,0725)	3.536e-21	rs62153182	0.957555	ALMS1	intronic	1.389	6	2-aminooctanoate (28263315)	41494	Xenobiotics	Food Component/Plant	HMDB0033592
X-12753	rs368575921	73690883:G:A	0.1502	0,5594 (0,0681)	2.053e-16	rs62153182	0.957555	ALMS1	intronic	1.389	6	2-aminooctanoate (28263315)	47723	Unknown		-
N-acetylkynurenine (2)	rs368575921	73690883:G:A	0.1502	1,1131 (0,093)	5.163e-33	rs62153182	0.957555	ALMS1	intronic	1.389	6	2-aminooctanoate (28263315)	48757	Amino Acid	Tryptophan Metabolism	HMDB0240342
N2-acetyl,N6,N6-dimethyllysine	rs368575921	73690883:G:A	0.1502	0,7785 (0,117)	2.904e-11	rs62153182	0.957555	ALMS1	intronic	1.389	6	2-aminooctanoate (28263315)	63254	Amino Acid	Lysine Metabolism	-
alliin	rs78339407	73691144:A:C	0.6083	0,354 (0,0461)	1.682e-14	rs13008860	0.723165	ALMS1	intronic	0.522	7	N-ACu concentration (21931564)	41494	Xenobiotics	Food Component/Plant	HMDB0033592
X-12753	rs78339407	73691144:A:C	0.6083	-0,3264 (0,0469)	3.479e-12	rs13008860	0.723165	ALMS1	intronic	0.522	7	N-ACu concentration (21931564)	47723	Unknown		-
N-acetylkynurenine (2)	rs78339407	73691144:A:C	0.6083	-0,6659 (0,0549)	8.402e-34	rs13008860	0.723165	ALMS1	intronic	0.522	7	N-ACu concentration (21931564)	48757	Amino Acid	Tryptophan Metabolism	HMDB0240342
N2-acetyl,N6,N6-dimethyllysine	rs78339407	73691144:A:C	0.6083	-0,5134 (0,0679)	3.983e-14	rs13008860	0.723165	ALMS1	intronic	0.522	7	N-ACu concentration (21931564)	63254	Amino Acid	Lysine Metabolism	-
alliin	rs144788670	73691524:G:C	0.2238	-0,6586 (0,0612)	5.53e-27	rs10201159	0.893074	ALMS1	intronic	0.381	7	N-ACu concentration (21931564)	41494	Xenobiotics	Food Component/Plant	HMDB0033592
X-12753	rs144788670	73691524:G:C	0.2238	0,6149 (0,0588)	1.322e-25	rs10201159	0.893074	ALMS1	intronic	0.381	7	N-ACu concentration (21931564)	47723	Unknown		-
N-acetylkynurenine (2)	rs144788670	73691524:G:C	0.2238	1,2147 (0,0789)	1.514e-53	rs10201159	0.893074	ALMS1	intronic	0.381	7	N-ACu concentration (21931564)	48757	Amino Acid	Tryptophan Metabolism	HMDB0240342
N2-acetyl,N6,N6-dimethyllysine	rs144788670	73691524:G:C	0.2238	0,7346 (0,0957)	1.622e-14	rs10201159	0.893074	ALMS1	intronic	0.381	7	N-ACu concentration (21931564)	63254	Amino Acid	Lysine Metabolism	-
alliin	rs138978407	73691775:G:C	0.636	0,3967 (0,0502)	2.801e-15	rs13008860	0.799676	ALMS1	intronic	0.244	6	N-ACu concentration (21931564)	41494	Xenobiotics	Food Component/Plant	HMDB0033592
X-12753	rs138978407	73691775:G:C	0.636	-0,384 (0,0516)	9.443e-14	rs13008860	0.799676	ALMS1	intronic	0.244	6	N-ACu concentration (21931564)	47723	Unknown		-
N-acetylkynurenine (2)	rs138978407	73691775:G:C	0.636	-0,7307 (0,062)	5.025e-32	rs13008860	0.799676	ALMS1	intronic	0.244	6	N-ACu concentration (21931564)	48757	Amino Acid	Tryptophan Metabolism	HMDB0240342
alliin	rs151190343	73692823:C:G	0.6132	0,3612 (0,0496)	3.156e-13	rs13008860	0.702723	ALMS1	intronic	0.377	7	-	41494	Xenobiotics	Food Component/Plant	HMDB0033592
X-12753	rs151190343	73692823:C:G	0.6132	-0,3699 (0,0511)	4.59e-13	rs13008860	0.702723	ALMS1	intronic	0.377	7	-	47723	Unknown		-
N-acetylkynurenine (2)	rs151190343	73692823:C:G	0.6132	-0,715 (0,0611)	1.263e-31	rs13008860	0.702723	ALMS1	intronic	0.377	7	-	48757	Amino Acid	Tryptophan Metabolism	HMDB0240342
N2-acetyl,N6,N6-dimethyllysine	rs151190343	73692823:C:G	0.6132	-0,4842 (0,074)	5.942e-11	rs13008860	0.702723	ALMS1	intronic	0.377	7	-	63254	Amino Acid	Lysine Metabolism	-
alliin	rs142800387	73693466:G:A	0.6286	0,3825 (0,05)	2.032e-14	rs13008860	0.826957	ALMS1	intronic	1.268	7	N-ACu concentration (21931564)	41494	Xenobiotics	Food Component/Plant	HMDB0033592
X-12753	rs142800387	73693466:G:A	0.6286	-0,3799 (0,0515)	1.55e-13	rs13008860	0.826957	ALMS1	intronic	1.268	7	N-ACu concentration (21931564)	47723	Unknown		-
N-acetylkynurenine (2)	rs142800387	73693466:G:A	0.6286	-0,7261 (0,0619)	8.657e-32	rs13008860	0.826957	ALMS1	intronic	1.268	7	N-ACu concentration (21931564)	48757	Amino Acid	Tryptophan Metabolism	HMDB0240342
alliin	rs9807961	73694043:G:A	0.2264	-0,6421 (0,0572)	2.829e-29	rs10201159	0.841348	ALMS1	intronic	2.586	6	N-ACu concentration (21931564)	41494	Xenobiotics	Food Component/Plant	HMDB0033592
X-12753	rs9807961	73694043:G:A	0.2264	0,5683 (0,0542)	1.068e-25	rs10201159	0.841348	ALMS1	intronic	2.586	6	N-ACu concentration (21931564)	47723	Unknown		-
N-acetylkynurenine (2)	rs9807961	73694043:G:A	0.2264	1,1712 (0,0711)	5.643e-61	rs10201159	0.841348	ALMS1	intronic	2.586	6	N-ACu concentration (21931564)	48757	Amino Acid	Tryptophan Metabolism	HMDB0240342
N2-acetyl,N6,N6-dimethyllysine	rs9807961	73694043:G:A	0.2264	0,8503 (0,0927)	4.656e-20	rs10201159	0.841348	ALMS1	intronic	2.586	6	N-ACu concentration (21931564)	63254	Amino Acid	Lysine Metabolism	-
alliin	rs10186501	73697844:T:C	0.2271	-0,6416 (0,0571)	2.878e-29	rs10201159	0.842213	ALMS1	intronic	7.828	7	2-aminooctanoate (28263315)	41494	Xenobiotics	Food Component/Plant	HMDB0033592
X-12753	rs10186501	73697844:T:C	0.2271	0,5649 (0,0542)	2.027e-25	rs10201159	0.842213	ALMS1	intronic	7.828	7	2-aminooctanoate (28263315)	47723	Unknown		-
N-acetylkynurenine (2)	rs10186501	73697844:T:C	0.2271	1,1688 (0,071)	6.314e-61	rs10201159	0.842213	ALMS1	intronic	7.828	7	2-aminooctanoate (28263315)	48757	Amino Acid	Tryptophan Metabolism	HMDB0240342
N2-acetyl,N6,N6-dimethyllysine	rs10186501	73697844:T:C	0.2271	0,8538 (0,0927)	3.163e-20	rs10201159	0.842213	ALMS1	intronic	7.828	7	2-aminooctanoate (28263315)	63254	Amino Acid	Lysine Metabolism	-
alliin	rs10189574	73698518:A:C	0.2271	-0,6385 (0,0571)	5.094e-29	rs10201159	0.842213	ALMS1	intronic	1.587	7	N-ACu concentration (21931564)	41494	Xenobiotics	Food Component/Plant	HMDB0033592
X-12753	rs10189574	73698518:A:C	0.2271	0,5626 (0,0542)	3.151e-25	rs10201159	0.842213	ALMS1	intronic	1.587	7	N-ACu concentration (21931564)	47723	Unknown		-
N-acetylkynurenine (2)	rs10189574	73698518:A:C	0.2271	1,1651 (0,0709)	1.197e-60	rs10201159	0.842213	ALMS1	intronic	1.587	7	N-ACu concentration (21931564)	48757	Amino Acid	Tryptophan Metabolism	HMDB0240342
N2-acetyl,N6,N6-dimethyllysine	rs10189574	73698518:A:C	0.2271	0,845 (0,0926)	6.959e-20	rs10201159	0.842213	ALMS1	intronic	1.587	7	N-ACu concentration (21931564)	63254	Amino Acid	Lysine Metabolism	-
alliin	rs62151652	73700131:C:A	0.2195	-0,6674 (0,0579)	1.029e-30	rs10201159	0.897663	ALMS1	intronic	5.797	7	2-aminooctanoate (28263315)	41494	Xenobiotics	Food Component/Plant	HMDB0033592
X-12753	rs62151652	73700131:C:A	0.2195	0,5844 (0,0547)	1.15e-26	rs10201159	0.897663	ALMS1	intronic	5.797	7	2-aminooctanoate (28263315)	47723	Unknown		-
N-acetylkynurenine (2)	rs62151652	73700131:C:A	0.2195	1,2002 (0,072)	2.433e-62	rs10201159	0.897663	ALMS1	intronic	5.797	7	2-aminooctanoate (28263315)	48757	Amino Acid	Tryptophan Metabolism	HMDB0240342
N2-acetyl,N6,N6-dimethyllysine	rs62151652	73700131:C:A	0.2195	0,8549 (0,0941)	1.071e-19	rs10201159	0.897663	ALMS1	intronic	5.797	7	2-aminooctanoate (28263315)	63254	Amino Acid	Lysine Metabolism	-
alliin	rs780395	73700853:A:G	0.6255	0,3937 (0,0469)	4.597e-17	rs13008860	0.833391	ALMS1	intronic	10.37	-	N-ACu concentration (21931564)	41494	Xenobiotics	Food Component/Plant	HMDB0033592
X-12753	rs780395	73700853:A:G	0.6255	-0,3379 (0,0474)	1.046e-12	rs13008860	0.833391	ALMS1	intronic	10.37	-	N-ACu concentration (21931564)	47723	Unknown		-
N-acetylkynurenine (2)	rs780395	73700853:A:G	0.6255	-0,6734 (0,0558)	1.58e-33	rs13008860	0.833391	ALMS1	intronic	10.37	-	N-ACu concentration (21931564)	48757	Amino Acid	Tryptophan Metabolism	HMDB0240342
N2-acetyl,N6,N6-dimethyllysine	rs780395	73700853:A:G	0.6255	-0,4974 (0,0688)	4.983e-13	rs13008860	0.833391	ALMS1	intronic	10.37	-	N-ACu concentration (21931564)	63254	Amino Acid	Lysine Metabolism	-
alliin	rs780394	73700930:G:A	0.6255	0,3937 (0,0469)	4.609e-17	rs13008860	0.833391	ALMS1	intronic	7.066	-	N-ACu concentration (21931564)	41494	Xenobiotics	Food Component/Plant	HMDB0033592
X-12753	rs780394	73700930:G:A	0.6255	-0,3379 (0,0474)	1.045e-12	rs13008860	0.833391	ALMS1	intronic	7.066	-	N-ACu concentration (21931564)	47723	Unknown		-
N-acetylkynurenine (2)	rs780394	73700930:G:A	0.6255	-0,6734 (0,0558)	1.581e-33	rs13008860	0.833391	ALMS1	intronic	7.066	-	N-ACu concentration (21931564)	48757	Amino Acid	Tryptophan Metabolism	HMDB0240342
N2-acetyl,N6,N6-dimethyllysine	rs780394	73700930:G:A	0.6255	-0,4974 (0,0688)	4.981e-13	rs13008860	0.833391	ALMS1	intronic	7.066	-	N-ACu concentration (21931564)	63254	Amino Acid	Lysine Metabolism	-
alliin	rs780393	73701669:A:T	0.6325	0,4032 (0,047)	1.012e-17	rs13008860	0.805847	ALMS1	intronic	1.937	5	2-aminooctanoate (28263315)	41494	Xenobiotics	Food Component/Plant	HMDB0033592
X-12753	rs780393	73701669:A:T	0.6325	-0,3449 (0,0475)	3.898e-13	rs13008860	0.805847	ALMS1	intronic	1.937	5	2-aminooctanoate (28263315)	47723	Unknown		-
N-acetylkynurenine (2)	rs780393	73701669:A:T	0.6325	-0,6787 (0,0559)	6.615e-34	rs13008860	0.805847	ALMS1	intronic	1.937	5	2-aminooctanoate (28263315)	48757	Amino Acid	Tryptophan Metabolism	HMDB0240342
N2-acetyl,N6,N6-dimethyllysine	rs780393	73701669:A:T	0.6325	-0,4877 (0,0691)	1.683e-12	rs13008860	0.805847	ALMS1	intronic	1.937	5	2-aminooctanoate (28263315)	63254	Amino Acid	Lysine Metabolism	-
alliin	rs2140195	73702344:G:A	0.2265	-0,642 (0,0572)	2.9e-29	rs10201159	0.841348	ALMS1	intronic	3.347	-	2-aminooctanoate (28263315)	41494	Xenobiotics	Food Component/Plant	HMDB0033592
X-12753	rs2140195	73702344:G:A	0.2265	0,5677 (0,0542)	1.197e-25	rs10201159	0.841348	ALMS1	intronic	3.347	-	2-aminooctanoate (28263315)	47723	Unknown		-
N-acetylkynurenine (2)	rs2140195	73702344:G:A	0.2265	1,1716 (0,0711)	5.209e-61	rs10201159	0.841348	ALMS1	intronic	3.347	-	2-aminooctanoate (28263315)	48757	Amino Acid	Tryptophan Metabolism	HMDB0240342
N2-acetyl,N6,N6-dimethyllysine	rs2140195	73702344:G:A	0.2265	0,8509 (0,0927)	4.433e-20	rs10201159	0.841348	ALMS1	intronic	3.347	-	2-aminooctanoate (28263315)	63254	Amino Acid	Lysine Metabolism	-
alliin	rs1083923	73703374:G:A	0.6256	0,3935 (0,0469)	4.753e-17	rs13008860	0.833391	ALMS1	intronic	4.698	-	2-aminooctanoate (28263315)	41494	Xenobiotics	Food Component/Plant	HMDB0033592
X-12753	rs1083923	73703374:G:A	0.6256	-0,3381 (0,0474)	1.023e-12	rs13008860	0.833391	ALMS1	intronic	4.698	-	2-aminooctanoate (28263315)	47723	Unknown		-
N-acetylkynurenine (2)	rs1083923	73703374:G:A	0.6256	-0,6731 (0,0558)	1.652e-33	rs13008860	0.833391	ALMS1	intronic	4.698	-	2-aminooctanoate (28263315)	48757	Amino Acid	Tryptophan Metabolism	HMDB0240342
N2-acetyl,N6,N6-dimethyllysine	rs1083923	73703374:G:A	0.6256	-0,4973 (0,0688)	5.035e-13	rs13008860	0.833391	ALMS1	intronic	4.698	-	2-aminooctanoate (28263315)	63254	Amino Acid	Lysine Metabolism	-
alliin	rs780391	73703904:T:C	0.6325	0,4031 (0,047)	1.038e-17	rs13008860	0.805847	ALMS1	intronic	6.858	-	2-aminooctanoate (28263315)	41494	Xenobiotics	Food Component/Plant	HMDB0033592
X-12753	rs780391	73703904:T:C	0.6325	-0,3451 (0,0475)	3.811e-13	rs13008860	0.805847	ALMS1	intronic	6.858	-	2-aminooctanoate (28263315)	47723	Unknown		-
N-acetylkynurenine (2)	rs780391	73703904:T:C	0.6325	-0,6785 (0,0559)	6.862e-34	rs13008860	0.805847	ALMS1	intronic	6.858	-	2-aminooctanoate (28263315)	48757	Amino Acid	Tryptophan Metabolism	HMDB0240342
N2-acetyl,N6,N6-dimethyllysine	rs780391	73703904:T:C	0.6325	-0,4875 (0,0691)	1.703e-12	rs13008860	0.805847	ALMS1	intronic	6.858	-	2-aminooctanoate (28263315)	63254	Amino Acid	Lysine Metabolism	-
alliin	rs1083922	73704003:C:T	0.6275	0,3912 (0,0469)	7.097e-17	rs13008860	0.826957	ALMS1	intronic	3.918	-	N-ACu concentration (21931564)	41494	Xenobiotics	Food Component/Plant	HMDB0033592
X-12753	rs1083922	73704003:C:T	0.6275	-0,3463 (0,0474)	2.862e-13	rs13008860	0.826957	ALMS1	intronic	3.918	-	N-ACu concentration (21931564)	47723	Unknown		-
N-acetylkynurenine (2)	rs1083922	73704003:C:T	0.6275	-0,678 (0,0558)	6.272e-34	rs13008860	0.826957	ALMS1	intronic	3.918	-	N-ACu concentration (21931564)	48757	Amino Acid	Tryptophan Metabolism	HMDB0240342
N2-acetyl,N6,N6-dimethyllysine	rs1083922	73704003:C:T	0.6275	-0,4934 (0,0689)	7.76e-13	rs13008860	0.826957	ALMS1	intronic	3.918	-	N-ACu concentration (21931564)	63254	Amino Acid	Lysine Metabolism	-
alliin	rs11686541	73704475:G:C	0.1576	-0,6778 (0,0666)	2.348e-24	rs62153182	0.985974	ALMS1	intronic	3.879	6	2-aminooctanoate (28263315)	41494	Xenobiotics	Food Component/Plant	HMDB0033592
X-12753	rs11686541	73704475:G:C	0.1576	0,5362 (0,0618)	3.835e-18	rs62153182	0.985974	ALMS1	intronic	3.879	6	2-aminooctanoate (28263315)	47723	Unknown		-
N-acetylkynurenine (2)	rs11686541	73704475:G:C	0.1576	1,093 (0,0818)	1.005e-40	rs62153182	0.985974	ALMS1	intronic	3.879	6	2-aminooctanoate (28263315)	48757	Amino Acid	Tryptophan Metabolism	HMDB0240342
N2-acetyl,N6,N6-dimethyllysine	rs11686541	73704475:G:C	0.1576	0,8724 (0,1097)	1.877e-15	rs62153182	0.985974	ALMS1	intronic	3.879	6	2-aminooctanoate (28263315)	63254	Amino Acid	Lysine Metabolism	-
alliin	rs1246094	73707335:C:T	0.6362	0,3961 (0,0502)	3.102e-15	rs13008860	0.799676	ALMS1	intronic	3.393	-	N-ACu concentration (21931564)	41494	Xenobiotics	Food Component/Plant	HMDB0033592
X-12753	rs1246094	73707335:C:T	0.6362	-0,3859 (0,0516)	7.265e-14	rs13008860	0.799676	ALMS1	intronic	3.393	-	N-ACu concentration (21931564)	47723	Unknown		-
N-acetylkynurenine (2)	rs1246094	73707335:C:T	0.6362	-0,7302 (0,062)	5.235e-32	rs13008860	0.799676	ALMS1	intronic	3.393	-	N-ACu concentration (21931564)	48757	Amino Acid	Tryptophan Metabolism	HMDB0240342
alliin	rs1246092	73707995:C:T	0.6343	0,3954 (0,0503)	3.805e-15	rs13008860	0.795066	ALMS1	intronic	2.777	-	N-ACu concentration (21931564)	41494	Xenobiotics	Food Component/Plant	HMDB0033592
X-12753	rs1246092	73707995:C:T	0.6343	-0,3891 (0,0517)	5.084e-14	rs13008860	0.795066	ALMS1	intronic	2.777	-	N-ACu concentration (21931564)	47723	Unknown		-
N-acetylkynurenine (2)	rs1246092	73707995:C:T	0.6343	-0,7332 (0,0621)	3.612e-32	rs13008860	0.795066	ALMS1	intronic	2.777	-	N-ACu concentration (21931564)	48757	Amino Acid	Tryptophan Metabolism	HMDB0240342
N-acetylkynurenine (2)	rs557575278	73708127:T:C	0.0604	1,0884 (0,1407)	1.009e-14	rs12104768	1	ALMS1	intronic	1.525	-	2-aminooctanoate (28263315)	48757	Amino Acid	Tryptophan Metabolism	HMDB0240342
alliin	rs78042755	73708333:G:T	0.2193	-0,6589 (0,0616)	1.081e-26	rs10201159	0.897663	ALMS1	intronic	3.16	6	N-ACu concentration (21931564)	41494	Xenobiotics	Food Component/Plant	HMDB0033592
X-12753	rs78042755	73708333:G:T	0.2193	0,6257 (0,059)	3.116e-26	rs10201159	0.897663	ALMS1	intronic	3.16	6	N-ACu concentration (21931564)	47723	Unknown		-
N-acetylkynurenine (2)	rs78042755	73708333:G:T	0.2193	1,2264 (0,0795)	9.754e-54	rs10201159	0.897663	ALMS1	intronic	3.16	6	N-ACu concentration (21931564)	48757	Amino Acid	Tryptophan Metabolism	HMDB0240342
N2-acetyl,N6,N6-dimethyllysine	rs78042755	73708333:G:T	0.2193	0,7757 (0,0969)	1.17e-15	rs10201159	0.897663	ALMS1	intronic	3.16	6	N-ACu concentration (21931564)	63254	Amino Acid	Lysine Metabolism	-
alliin	rs1246091	73708897:A:T	0.6288	0,3817 (0,05)	2.324e-14	rs13008860	0.826957	ALMS1	intronic	2.381	7	N-ACu concentration (21931564)	41494	Xenobiotics	Food Component/Plant	HMDB0033592
X-12753	rs1246091	73708897:A:T	0.6288	-0,3816 (0,0515)	1.219e-13	rs13008860	0.826957	ALMS1	intronic	2.381	7	N-ACu concentration (21931564)	47723	Unknown		-
N-acetylkynurenine (2)	rs1246091	73708897:A:T	0.6288	-0,7256 (0,0619)	9.082e-32	rs13008860	0.826957	ALMS1	intronic	2.381	7	N-ACu concentration (21931564)	48757	Amino Acid	Tryptophan Metabolism	HMDB0240342
alliin	rs7563785	73711775:C:T	0.2179	-0,6646 (0,062)	8.983e-27	rs10201159	0.874307	ALMS1	intronic	0.865	7	N-ACu concentration (21931564)	41494	Xenobiotics	Food Component/Plant	HMDB0033592
X-12753	rs7563785	73711775:C:T	0.2179	0,6274 (0,0594)	4.502e-26	rs10201159	0.874307	ALMS1	intronic	0.865	7	N-ACu concentration (21931564)	47723	Unknown		-
N-acetylkynurenine (2)	rs7563785	73711775:C:T	0.2179	1,2268 (0,0799)	3.821e-53	rs10201159	0.874307	ALMS1	intronic	0.865	7	N-ACu concentration (21931564)	48757	Amino Acid	Tryptophan Metabolism	HMDB0240342
N2-acetyl,N6,N6-dimethyllysine	rs7563785	73711775:C:T	0.2179	0,779 (0,0977)	1.498e-15	rs10201159	0.874307	ALMS1	intronic	0.865	7	N-ACu concentration (21931564)	63254	Amino Acid	Lysine Metabolism	-
alliin	rs1066694	73711911:C:T	0.6288	0,3817 (0,05)	2.33e-14	rs13008860	0.823463	ALMS1	intronic	1.045	-	2-aminooctanoate (28263315)	41494	Xenobiotics	Food Component/Plant	HMDB0033592
X-12753	rs1066694	73711911:C:T	0.6288	-0,3818 (0,0515)	1.187e-13	rs13008860	0.823463	ALMS1	intronic	1.045	-	2-aminooctanoate (28263315)	47723	Unknown		-
N-acetylkynurenine (2)	rs1066694	73711911:C:T	0.6288	-0,7255 (0,0619)	9.127e-32	rs13008860	0.823463	ALMS1	intronic	1.045	-	2-aminooctanoate (28263315)	48757	Amino Acid	Tryptophan Metabolism	HMDB0240342
alliin	rs7602980	73711964:A:G	0.2192	-0,6588 (0,0616)	1.099e-26	rs10201159	0.891882	ALMS1	intronic	0.549	5	-	41494	Xenobiotics	Food Component/Plant	HMDB0033592
X-12753	rs7602980	73711964:A:G	0.2192	0,6257 (0,059)	3.09e-26	rs10201159	0.891882	ALMS1	intronic	0.549	5	-	47723	Unknown		-
N-acetylkynurenine (2)	rs7602980	73711964:A:G	0.2192	1,2262 (0,0795)	1.016e-53	rs10201159	0.891882	ALMS1	intronic	0.549	5	-	48757	Amino Acid	Tryptophan Metabolism	HMDB0240342
N2-acetyl,N6,N6-dimethyllysine	rs7602980	73711964:A:G	0.2192	0,7756 (0,0969)	1.182e-15	rs10201159	0.891882	ALMS1	intronic	0.549	5	-	63254	Amino Acid	Lysine Metabolism	-
alliin	rs1083921	73712642:G:C	0.6275	0,3913 (0,0469)	6.995e-17	rs13008860	0.823463	ALMS1	intronic	0.561	5	2-aminooctanoate (28263315)	41494	Xenobiotics	Food Component/Plant	HMDB0033592
X-12753	rs1083921	73712642:G:C	0.6275	-0,3466 (0,0474)	2.742e-13	rs13008860	0.823463	ALMS1	intronic	0.561	5	2-aminooctanoate (28263315)	47723	Unknown		-
N-acetylkynurenine (2)	rs1083921	73712642:G:C	0.6275	-0,6777 (0,0558)	6.638e-34	rs13008860	0.823463	ALMS1	intronic	0.561	5	2-aminooctanoate (28263315)	48757	Amino Acid	Tryptophan Metabolism	HMDB0240342
N2-acetyl,N6,N6-dimethyllysine	rs1083921	73712642:G:C	0.6275	-0,4931 (0,0689)	8.025e-13	rs13008860	0.823463	ALMS1	intronic	0.561	5	2-aminooctanoate (28263315)	63254	Amino Acid	Lysine Metabolism	-
alliin	rs10195357	73713029:G:A	0.2266	-0,6426 (0,0572)	2.746e-29	rs10201159	0.831026	ALMS1	intronic	1.57	7	2-aminooctanoate (28263315)	41494	Xenobiotics	Food Component/Plant	HMDB0033592
X-12753	rs10195357	73713029:G:A	0.2266	0,5677 (0,0542)	1.238e-25	rs10201159	0.831026	ALMS1	intronic	1.57	7	2-aminooctanoate (28263315)	47723	Unknown		-
N-acetylkynurenine (2)	rs10195357	73713029:G:A	0.2266	1,1711 (0,0711)	6.461e-61	rs10201159	0.831026	ALMS1	intronic	1.57	7	2-aminooctanoate (28263315)	48757	Amino Acid	Tryptophan Metabolism	HMDB0240342
N2-acetyl,N6,N6-dimethyllysine	rs10195357	73713029:G:A	0.2266	0,8514 (0,0928)	4.361e-20	rs10201159	0.831026	ALMS1	intronic	1.57	7	2-aminooctanoate (28263315)	63254	Amino Acid	Lysine Metabolism	-
alliin	rs10195358	73713030:G:A	0.2269	-0,627 (0,0607)	5.119e-25	rs10201159	0.831026	ALMS1	intronic	1.515	6	2-aminooctanoate (28263315)	41494	Xenobiotics	Food Component/Plant	HMDB0033592
X-12753	rs10195358	73713030:G:A	0.2269	0,6122 (0,0586)	1.454e-25	rs10201159	0.831026	ALMS1	intronic	1.515	6	2-aminooctanoate (28263315)	47723	Unknown		-
N-acetylkynurenine (2)	rs10195358	73713030:G:A	0.2269	1,1973 (0,0784)	1.193e-52	rs10201159	0.831026	ALMS1	intronic	1.515	6	2-aminooctanoate (28263315)	48757	Amino Acid	Tryptophan Metabolism	HMDB0240342
N2-acetyl,N6,N6-dimethyllysine	rs10195358	73713030:G:A	0.2269	0,7734 (0,0953)	5.027e-16	rs10201159	0.831026	ALMS1	intronic	1.515	6	2-aminooctanoate (28263315)	63254	Amino Acid	Lysine Metabolism	-
alliin	rs13392872	73713072:A:G	0.2191	-0,6649 (0,0579)	1.772e-30	rs10201159	0.886135	ALMS1	intronic	0.846	6	2-aminooctanoate (28263315)	41494	Xenobiotics	Food Component/Plant	HMDB0033592
X-12753	rs13392872	73713072:A:G	0.2191	0,5842 (0,0547)	1.238e-26	rs10201159	0.886135	ALMS1	intronic	0.846	6	2-aminooctanoate (28263315)	47723	Unknown		-
N-acetylkynurenine (2)	rs13392872	73713072:A:G	0.2191	1,2006 (0,0721)	2.644e-62	rs10201159	0.886135	ALMS1	intronic	0.846	6	2-aminooctanoate (28263315)	48757	Amino Acid	Tryptophan Metabolism	HMDB0240342
N2-acetyl,N6,N6-dimethyllysine	rs13392872	73713072:A:G	0.2191	0,8612 (0,0943)	6.686e-20	rs10201159	0.886135	ALMS1	intronic	0.846	6	2-aminooctanoate (28263315)	63254	Amino Acid	Lysine Metabolism	-
alliin	rs10187192	73713500:C:T	0.2193	-0,6607 (0,0579)	3.578e-30	rs10201159	0.886135	ALMS1	intronic	6.326	7	2-aminooctanoate (28263315)	41494	Xenobiotics	Food Component/Plant	HMDB0033592
X-12753	rs10187192	73713500:C:T	0.2193	0,5833 (0,0547)	1.41e-26	rs10201159	0.886135	ALMS1	intronic	6.326	7	2-aminooctanoate (28263315)	47723	Unknown		-
N-acetylkynurenine (2)	rs10187192	73713500:C:T	0.2193	1,1989 (0,072)	3.09e-62	rs10201159	0.886135	ALMS1	intronic	6.326	7	2-aminooctanoate (28263315)	48757	Amino Acid	Tryptophan Metabolism	HMDB0240342
N2-acetyl,N6,N6-dimethyllysine	rs10187192	73713500:C:T	0.2193	0,8611 (0,0943)	6.552e-20	rs10201159	0.886135	ALMS1	intronic	6.326	7	2-aminooctanoate (28263315)	63254	Amino Acid	Lysine Metabolism	-
alliin	rs10187416	73713741:G:T	0.2265	-0,6421 (0,0572)	2.843e-29	rs10201159	0.835601	ALMS1	intronic	4.265	5	2-aminooctanoate (28263315)	41494	Xenobiotics	Food Component/Plant	HMDB0033592
X-12753	rs10187416	73713741:G:T	0.2265	0,5672 (0,0542)	1.302e-25	rs10201159	0.835601	ALMS1	intronic	4.265	5	2-aminooctanoate (28263315)	47723	Unknown		-
N-acetylkynurenine (2)	rs10187416	73713741:G:T	0.2265	1,1715 (0,0711)	5.264e-61	rs10201159	0.835601	ALMS1	intronic	4.265	5	2-aminooctanoate (28263315)	48757	Amino Acid	Tryptophan Metabolism	HMDB0240342
N2-acetyl,N6,N6-dimethyllysine	rs10187416	73713741:G:T	0.2265	0,8508 (0,0927)	4.515e-20	rs10201159	0.835601	ALMS1	intronic	4.265	5	2-aminooctanoate (28263315)	63254	Amino Acid	Lysine Metabolism	-
alliin	rs1083919	73713863:G:C	0.6256	0,3936 (0,0469)	4.677e-17	rs13008860	0.826957	ALMS1	intronic	1.595	7	N-ACu concentration (21931564)	41494	Xenobiotics	Food Component/Plant	HMDB0033592
X-12753	rs1083919	73713863:G:C	0.6256	-0,3383 (0,0474)	9.842e-13	rs13008860	0.826957	ALMS1	intronic	1.595	7	N-ACu concentration (21931564)	47723	Unknown		-
N-acetylkynurenine (2)	rs1083919	73713863:G:C	0.6256	-0,6725 (0,0558)	1.785e-33	rs13008860	0.826957	ALMS1	intronic	1.595	7	N-ACu concentration (21931564)	48757	Amino Acid	Tryptophan Metabolism	HMDB0240342
N2-acetyl,N6,N6-dimethyllysine	rs1083919	73713863:G:C	0.6256	-0,4971 (0,0688)	5.115e-13	rs13008860	0.826957	ALMS1	intronic	1.595	7	N-ACu concentration (21931564)	63254	Amino Acid	Lysine Metabolism	-
alliin	rs10207264	73714097:A:G	0.2265	-0,6421 (0,0572)	2.843e-29	rs10201159	0.82989	ALMS1	intronic	0.159	4	2-aminooctanoate (28263315)	41494	Xenobiotics	Food Component/Plant	HMDB0033592
X-12753	rs10207264	73714097:A:G	0.2265	0,5672 (0,0542)	1.302e-25	rs10201159	0.82989	ALMS1	intronic	0.159	4	2-aminooctanoate (28263315)	47723	Unknown		-
N-acetylkynurenine (2)	rs10207264	73714097:A:G	0.2265	1,1715 (0,0711)	5.264e-61	rs10201159	0.82989	ALMS1	intronic	0.159	4	2-aminooctanoate (28263315)	48757	Amino Acid	Tryptophan Metabolism	HMDB0240342
N2-acetyl,N6,N6-dimethyllysine	rs10207264	73714097:A:G	0.2265	0,8508 (0,0927)	4.516e-20	rs10201159	0.82989	ALMS1	intronic	0.159	4	2-aminooctanoate (28263315)	63254	Amino Acid	Lysine Metabolism	-
alliin	rs10183818	73714556:G:A	0.2192	-0,6644 (0,0579)	1.849e-30	rs10201159	0.886135	ALMS1	intronic	3.495	2b	2-aminooctanoate (28263315)	41494	Xenobiotics	Food Component/Plant	HMDB0033592
X-12753	rs10183818	73714556:G:A	0.2192	0,5843 (0,0547)	1.173e-26	rs10201159	0.886135	ALMS1	intronic	3.495	2b	2-aminooctanoate (28263315)	47723	Unknown		-
N-acetylkynurenine (2)	rs10183818	73714556:G:A	0.2192	1,1999 (0,072)	2.741e-62	rs10201159	0.886135	ALMS1	intronic	3.495	2b	2-aminooctanoate (28263315)	48757	Amino Acid	Tryptophan Metabolism	HMDB0240342
N2-acetyl,N6,N6-dimethyllysine	rs10183818	73714556:G:A	0.2192	0,8612 (0,0943)	6.514e-20	rs10201159	0.886135	ALMS1	intronic	3.495	2b	2-aminooctanoate (28263315)	63254	Amino Acid	Lysine Metabolism	-
alliin	rs2056486	73717567:T:G	0.2269	-0,641 (0,0571)	3.283e-29	rs10201159	0.836428	ALMS1	exonic	12.99	5	N-ACu concentration (21931564)	41494	Xenobiotics	Food Component/Plant	HMDB0033592
X-12753	rs2056486	73717567:T:G	0.2269	0,5666 (0,0542)	1.438e-25	rs10201159	0.836428	ALMS1	exonic	12.99	5	N-ACu concentration (21931564)	47723	Unknown		-
N-acetylkynurenine (2)	rs2056486	73717567:T:G	0.2269	1,1648 (0,071)	1.574e-60	rs10201159	0.836428	ALMS1	exonic	12.99	5	N-ACu concentration (21931564)	48757	Amino Acid	Tryptophan Metabolism	HMDB0240342
N2-acetyl,N6,N6-dimethyllysine	rs2056486	73717567:T:G	0.2269	0,8522 (0,0927)	3.736e-20	rs10201159	0.836428	ALMS1	exonic	12.99	5	N-ACu concentration (21931564)	63254	Amino Acid	Lysine Metabolism	-
alliin	rs10193972	73717656:G:A	0.2268	-0,6405 (0,0571)	3.612e-29	rs10201159	0.836428	ALMS1	exonic	12.27	5	N-ACu concentration (21931564)	41494	Xenobiotics	Food Component/Plant	HMDB0033592
X-12753	rs10193972	73717656:G:A	0.2268	0,5675 (0,0542)	1.207e-25	rs10201159	0.836428	ALMS1	exonic	12.27	5	N-ACu concentration (21931564)	47723	Unknown		-
N-acetylkynurenine (2)	rs10193972	73717656:G:A	0.2268	1,1685 (0,071)	7.674e-61	rs10201159	0.836428	ALMS1	exonic	12.27	5	N-ACu concentration (21931564)	48757	Amino Acid	Tryptophan Metabolism	HMDB0240342
N2-acetyl,N6,N6-dimethyllysine	rs10193972	73717656:G:A	0.2268	0,8514 (0,0927)	4.109e-20	rs10201159	0.836428	ALMS1	exonic	12.27	5	N-ACu concentration (21931564)	63254	Amino Acid	Lysine Metabolism	-
alliin	rs13421462	73719875:C:A	0.2197	-0,6687 (0,0579)	7.865e-31	rs10201159	0.897663	ALMS1	intronic	8.696	6	N-ACu concentration (21931564)	41494	Xenobiotics	Food Component/Plant	HMDB0033592
X-12753	rs13421462	73719875:C:A	0.2197	0,5828 (0,0547)	1.536e-26	rs10201159	0.897663	ALMS1	intronic	8.696	6	N-ACu concentration (21931564)	47723	Unknown		-
N-acetylkynurenine (2)	rs13421462	73719875:C:A	0.2197	1,1989 (0,072)	2.613e-62	rs10201159	0.897663	ALMS1	intronic	8.696	6	N-ACu concentration (21931564)	48757	Amino Acid	Tryptophan Metabolism	HMDB0240342
N2-acetyl,N6,N6-dimethyllysine	rs13421462	73719875:C:A	0.2197	0,8562 (0,0941)	9.018e-20	rs10201159	0.897663	ALMS1	intronic	8.696	6	N-ACu concentration (21931564)	63254	Amino Acid	Lysine Metabolism	-
alliin	rs13398956	73720258:A:C	0.2195	-0,6662 (0,0579)	1.253e-30	rs10201159	0.891882	ALMS1	intronic	0.922	6	N-ACu concentration (21931564)	41494	Xenobiotics	Food Component/Plant	HMDB0033592
X-12753	rs13398956	73720258:A:C	0.2195	0,584 (0,0547)	1.225e-26	rs10201159	0.891882	ALMS1	intronic	0.922	6	N-ACu concentration (21931564)	47723	Unknown		-
N-acetylkynurenine (2)	rs13398956	73720258:A:C	0.2195	1,1987 (0,072)	3.108e-62	rs10201159	0.891882	ALMS1	intronic	0.922	6	N-ACu concentration (21931564)	48757	Amino Acid	Tryptophan Metabolism	HMDB0240342
N2-acetyl,N6,N6-dimethyllysine	rs13398956	73720258:A:C	0.2195	0,8551 (0,0941)	1.033e-19	rs10201159	0.891882	ALMS1	intronic	0.922	6	N-ACu concentration (21931564)	63254	Amino Acid	Lysine Metabolism	-
alliin	rs11901272	73720444:G:A	0.2269	-0,6394 (0,0571)	4.424e-29	rs10201159	0.836428	ALMS1	intronic	0.171	7	N-ACu concentration (21931564)	41494	Xenobiotics	Food Component/Plant	HMDB0033592
X-12753	rs11901272	73720444:G:A	0.2269	0,5667 (0,0542)	1.414e-25	rs10201159	0.836428	ALMS1	intronic	0.171	7	N-ACu concentration (21931564)	47723	Unknown		-
N-acetylkynurenine (2)	rs11901272	73720444:G:A	0.2269	1,1679 (0,071)	8.639e-61	rs10201159	0.836428	ALMS1	intronic	0.171	7	N-ACu concentration (21931564)	48757	Amino Acid	Tryptophan Metabolism	HMDB0240342
N2-acetyl,N6,N6-dimethyllysine	rs11901272	73720444:G:A	0.2269	0,8524 (0,0927)	3.728e-20	rs10201159	0.836428	ALMS1	intronic	0.171	7	N-ACu concentration (21931564)	63254	Amino Acid	Lysine Metabolism	-
alliin	rs73947808	73721250:C:A	0.2192	-0,6651 (0,058)	1.812e-30	rs10201159	0.891882	ALMS1	intronic	10.74	2b	2-aminooctanoate (28263315)	41494	Xenobiotics	Food Component/Plant	HMDB0033592
X-12753	rs73947808	73721250:C:A	0.2192	0,5764 (0,0547)	6.342e-26	rs10201159	0.891882	ALMS1	intronic	10.74	2b	2-aminooctanoate (28263315)	47723	Unknown		-
N-acetylkynurenine (2)	rs73947808	73721250:C:A	0.2192	1,1927 (0,072)	1.033e-61	rs10201159	0.891882	ALMS1	intronic	10.74	2b	2-aminooctanoate (28263315)	48757	Amino Acid	Tryptophan Metabolism	HMDB0240342
N2-acetyl,N6,N6-dimethyllysine	rs73947808	73721250:C:A	0.2192	0,8554 (0,0942)	1.093e-19	rs10201159	0.891882	ALMS1	intronic	10.74	2b	2-aminooctanoate (28263315)	63254	Amino Acid	Lysine Metabolism	-
alliin	rs56154726	73721767:T:C	0.2198	-0,6687 (0,0579)	7.748e-31	rs10201159	0.897663	ALMS1	intronic	5.618	5	2-aminooctanoate (28263315)	41494	Xenobiotics	Food Component/Plant	HMDB0033592
X-12753	rs56154726	73721767:T:C	0.2198	0,5813 (0,0547)	2.034e-26	rs10201159	0.897663	ALMS1	intronic	5.618	5	2-aminooctanoate (28263315)	47723	Unknown		-
N-acetylkynurenine (2)	rs56154726	73721767:T:C	0.2198	1,1991 (0,072)	2.405e-62	rs10201159	0.897663	ALMS1	intronic	5.618	5	2-aminooctanoate (28263315)	48757	Amino Acid	Tryptophan Metabolism	HMDB0240342
N2-acetyl,N6,N6-dimethyllysine	rs56154726	73721767:T:C	0.2198	0,8566 (0,0941)	8.743e-20	rs10201159	0.897663	ALMS1	intronic	5.618	5	2-aminooctanoate (28263315)	63254	Amino Acid	Lysine Metabolism	-
alliin	rs11674602	73723185:T:A	0.2215	-0,6646 (0,0578)	1.279e-30	rs10201159	0.882594	ALMS1	intronic	3.41	6	N-ACu concentration (21931564)	41494	Xenobiotics	Food Component/Plant	HMDB0033592
X-12753	rs11674602	73723185:T:A	0.2215	0,5892 (0,0546)	3.777e-27	rs10201159	0.882594	ALMS1	intronic	3.41	6	N-ACu concentration (21931564)	47723	Unknown		-
N-acetylkynurenine (2)	rs11674602	73723185:T:A	0.2215	1,1908 (0,0718)	9.363e-62	rs10201159	0.882594	ALMS1	intronic	3.41	6	N-ACu concentration (21931564)	48757	Amino Acid	Tryptophan Metabolism	HMDB0240342
N2-acetyl,N6,N6-dimethyllysine	rs11674602	73723185:T:A	0.2215	0,8596 (0,094)	5.872e-20	rs10201159	0.882594	ALMS1	intronic	3.41	6	N-ACu concentration (21931564)	63254	Amino Acid	Lysine Metabolism	-
alliin	rs13384952	73723959:G:A	0.2193	-0,664 (0,0579)	1.92e-30	rs10201159	0.90348	ALMS1	intronic	11.19	6	N-ACu concentration (21931564)	41494	Xenobiotics	Food Component/Plant	HMDB0033592
X-12753	rs13384952	73723959:G:A	0.2193	0,581 (0,0547)	2.218e-26	rs10201159	0.90348	ALMS1	intronic	11.19	6	N-ACu concentration (21931564)	47723	Unknown		-
N-acetylkynurenine (2)	rs13384952	73723959:G:A	0.2193	1,2024 (0,072)	1.428e-62	rs10201159	0.90348	ALMS1	intronic	11.19	6	N-ACu concentration (21931564)	48757	Amino Acid	Tryptophan Metabolism	HMDB0240342
N2-acetyl,N6,N6-dimethyllysine	rs13384952	73723959:G:A	0.2193	0,8626 (0,0942)	5.481e-20	rs10201159	0.90348	ALMS1	intronic	11.19	6	N-ACu concentration (21931564)	63254	Amino Acid	Lysine Metabolism	-
alliin	rs7572722	73724675:C:T	0.2197	-0,6681 (0,0579)	9.037e-31	rs10201159	0.897663	ALMS1	intronic	5.397	6	N-ACu concentration (21931564)	41494	Xenobiotics	Food Component/Plant	HMDB0033592
X-12753	rs7572722	73724675:C:T	0.2197	0,5842 (0,0547)	1.281e-26	rs10201159	0.897663	ALMS1	intronic	5.397	6	N-ACu concentration (21931564)	47723	Unknown		-
N-acetylkynurenine (2)	rs7572722	73724675:C:T	0.2197	1,1986 (0,072)	3.137e-62	rs10201159	0.897663	ALMS1	intronic	5.397	6	N-ACu concentration (21931564)	48757	Amino Acid	Tryptophan Metabolism	HMDB0240342
N2-acetyl,N6,N6-dimethyllysine	rs7572722	73724675:C:T	0.2197	0,8564 (0,0941)	8.832e-20	rs10201159	0.897663	ALMS1	intronic	5.397	6	N-ACu concentration (21931564)	63254	Amino Acid	Lysine Metabolism	-
alliin	rs7585119	73724679:T:A	0.3729	-0,3985 (0,0471)	2.817e-17	rs13008860	0.822647	ALMS1	intronic	4.719	6	2-aminooctanoate (28263315)	41494	Xenobiotics	Food Component/Plant	HMDB0033592
X-12753	rs7585119	73724679:T:A	0.3729	0,3404 (0,0477)	9.37e-13	rs13008860	0.822647	ALMS1	intronic	4.719	6	2-aminooctanoate (28263315)	47723	Unknown		-
N-acetylkynurenine (2)	rs7585119	73724679:T:A	0.3729	0,6767 (0,056)	1.411e-33	rs13008860	0.822647	ALMS1	intronic	4.719	6	2-aminooctanoate (28263315)	48757	Amino Acid	Tryptophan Metabolism	HMDB0240342
N2-acetyl,N6,N6-dimethyllysine	rs7585119	73724679:T:A	0.3729	0,502 (0,0692)	4.113e-13	rs13008860	0.822647	ALMS1	intronic	4.719	6	2-aminooctanoate (28263315)	63254	Amino Acid	Lysine Metabolism	-
alliin	rs7562047	73725168:T:G	0.374	-0,3941 (0,047)	4.766e-17	rs13008860	0.830467	ALMS1	intronic	0.9	6	N-ACu concentration (21931564)	41494	Xenobiotics	Food Component/Plant	HMDB0033592
X-12753	rs7562047	73725168:T:G	0.374	0,3397 (0,0475)	8.655e-13	rs13008860	0.830467	ALMS1	intronic	0.9	6	N-ACu concentration (21931564)	47723	Unknown		-
N-acetylkynurenine (2)	rs7562047	73725168:T:G	0.374	0,6729 (0,0559)	2.023e-33	rs13008860	0.830467	ALMS1	intronic	0.9	6	N-ACu concentration (21931564)	48757	Amino Acid	Tryptophan Metabolism	HMDB0240342
N2-acetyl,N6,N6-dimethyllysine	rs7562047	73725168:T:G	0.374	0,4986 (0,069)	4.801e-13	rs13008860	0.830467	ALMS1	intronic	0.9	6	N-ACu concentration (21931564)	63254	Amino Acid	Lysine Metabolism	-
alliin	rs11680965	73725916:T:G	0.1576	-0,6776 (0,0665)	2.393e-24	rs62153182	0.985974	ALMS1	intronic	10.29	7	2-aminooctanoate (28263315)	41494	Xenobiotics	Food Component/Plant	HMDB0033592
X-12753	rs11680965	73725916:T:G	0.1576	0,5363 (0,0617)	3.754e-18	rs62153182	0.985974	ALMS1	intronic	10.29	7	2-aminooctanoate (28263315)	47723	Unknown		-
N-acetylkynurenine (2)	rs11680965	73725916:T:G	0.1576	1,0922 (0,0818)	1.133e-40	rs62153182	0.985974	ALMS1	intronic	10.29	7	2-aminooctanoate (28263315)	48757	Amino Acid	Tryptophan Metabolism	HMDB0240342
N2-acetyl,N6,N6-dimethyllysine	rs11680965	73725916:T:G	0.1576	0,8726 (0,1098)	1.883e-15	rs62153182	0.985974	ALMS1	intronic	10.29	7	2-aminooctanoate (28263315)	63254	Amino Acid	Lysine Metabolism	-
alliin	rs58603761	73726605:G:A	0.2269	-0,639 (0,0571)	4.724e-29	rs10201159	0.836428	ALMS1	intronic	3.621	7	2-aminooctanoate (28263315)	41494	Xenobiotics	Food Component/Plant	HMDB0033592
X-12753	rs58603761	73726605:G:A	0.2269	0,5667 (0,0542)	1.44e-25	rs10201159	0.836428	ALMS1	intronic	3.621	7	2-aminooctanoate (28263315)	47723	Unknown		-
N-acetylkynurenine (2)	rs58603761	73726605:G:A	0.2269	1,1676 (0,071)	9.023e-61	rs10201159	0.836428	ALMS1	intronic	3.621	7	2-aminooctanoate (28263315)	48757	Amino Acid	Tryptophan Metabolism	HMDB0240342
N2-acetyl,N6,N6-dimethyllysine	rs58603761	73726605:G:A	0.2269	0,8524 (0,0927)	3.712e-20	rs10201159	0.836428	ALMS1	intronic	3.621	7	2-aminooctanoate (28263315)	63254	Amino Acid	Lysine Metabolism	-
alliin	rs1403284	73726662:A:G	0.219	-0,6658 (0,058)	1.567e-30	rs10201159	0.891882	ALMS1	intronic	3.599	-	Serum ratio of (myo-inositol)/(N-acetylornithine) (21886157)	41494	Xenobiotics	Food Component/Plant	HMDB0033592
X-12753	rs1403284	73726662:A:G	0.219	0,5809 (0,0547)	2.473e-26	rs10201159	0.891882	ALMS1	intronic	3.599	-	Serum ratio of (myo-inositol)/(N-acetylornithine) (21886157)	47723	Unknown		-
N-acetylkynurenine (2)	rs1403284	73726662:A:G	0.219	1,1989 (0,0721)	3.678e-62	rs10201159	0.891882	ALMS1	intronic	3.599	-	Serum ratio of (myo-inositol)/(N-acetylornithine) (21886157)	48757	Amino Acid	Tryptophan Metabolism	HMDB0240342
N2-acetyl,N6,N6-dimethyllysine	rs1403284	73726662:A:G	0.219	0,8611 (0,0943)	6.902e-20	rs10201159	0.891882	ALMS1	intronic	3.599	-	Serum ratio of (myo-inositol)/(N-acetylornithine) (21886157)	63254	Amino Acid	Lysine Metabolism	-
N-acetylkynurenine (2)	rs75113442	73726701:A:G	0.0609	1,0901 (0,1277)	1.387e-17	rs12104768	1	ALMS1	intronic	0.178	7	2-aminooctanoate (28263315)	48757	Amino Acid	Tryptophan Metabolism	HMDB0240342
alliin	rs10189578	73728609:A:C	0.3734	-0,3937 (0,0469)	4.512e-17	rs13008860	0.834196	ALMS1	intronic	0.13	6	N-ACu concentration (21931564)	41494	Xenobiotics	Food Component/Plant	HMDB0033592
X-12753	rs10189578	73728609:A:C	0.3734	0,3336 (0,0474)	1.956e-12	rs13008860	0.834196	ALMS1	intronic	0.13	6	N-ACu concentration (21931564)	47723	Unknown		-
N-acetylkynurenine (2)	rs10189578	73728609:A:C	0.3734	0,6724 (0,0558)	1.781e-33	rs13008860	0.834196	ALMS1	intronic	0.13	6	N-ACu concentration (21931564)	48757	Amino Acid	Tryptophan Metabolism	HMDB0240342
N2-acetyl,N6,N6-dimethyllysine	rs10189578	73728609:A:C	0.3734	0,4932 (0,0688)	7.44e-13	rs13008860	0.834196	ALMS1	intronic	0.13	6	N-ACu concentration (21931564)	63254	Amino Acid	Lysine Metabolism	-
N-acetylkynurenine (2)	rs76142205	73729642:C:T	0.0611	1,0901 (0,1275)	1.224e-17	rs12104768	0.979951	ALMS1	intronic	3.172	5	2-aminooctanoate (28263315)	48757	Amino Acid	Tryptophan Metabolism	HMDB0240342
alliin	rs7607014	73730174:G:A	0.2263	-0,6447 (0,0572)	1.798e-29	rs10201159	0.846304	ALMS1	intronic	14.42	6	N-ACu concentration (21931564)	41494	Xenobiotics	Food Component/Plant	HMDB0033592
X-12753	rs7607014	73730174:G:A	0.2263	0,5693 (0,0542)	8.712e-26	rs10201159	0.846304	ALMS1	intronic	14.42	6	N-ACu concentration (21931564)	47723	Unknown		-
N-acetylkynurenine (2)	rs7607014	73730174:G:A	0.2263	1,1689 (0,0711)	9.014e-61	rs10201159	0.846304	ALMS1	intronic	14.42	6	N-ACu concentration (21931564)	48757	Amino Acid	Tryptophan Metabolism	HMDB0240342
N2-acetyl,N6,N6-dimethyllysine	rs7607014	73730174:G:A	0.2263	0,8482 (0,0927)	5.712e-20	rs10201159	0.846304	ALMS1	intronic	14.42	6	N-ACu concentration (21931564)	63254	Amino Acid	Lysine Metabolism	-
alliin	rs112006497	73730530:T:C	0.1573	-0,6724 (0,0707)	1.942e-21	rs62153182	0.978895	ALMS1	intronic	0.498	6	2-aminooctanoate (28263315)	41494	Xenobiotics	Food Component/Plant	HMDB0033592
X-12753	rs112006497	73730530:T:C	0.1573	0,5759 (0,0665)	4.643e-18	rs62153182	0.978895	ALMS1	intronic	0.498	6	2-aminooctanoate (28263315)	47723	Unknown		-
N-acetylkynurenine (2)	rs112006497	73730530:T:C	0.1573	1,1197 (0,0906)	4.629e-35	rs62153182	0.978895	ALMS1	intronic	0.498	6	2-aminooctanoate (28263315)	48757	Amino Acid	Tryptophan Metabolism	HMDB0240342
N2-acetyl,N6,N6-dimethyllysine	rs112006497	73730530:T:C	0.1573	0,7933 (0,1142)	3.736e-12	rs62153182	0.978895	ALMS1	intronic	0.498	6	2-aminooctanoate (28263315)	63254	Amino Acid	Lysine Metabolism	-
alliin	rs7588169	73732096:C:G	0.2268	-0,6387 (0,0571)	5.053e-29	rs10201159	0.836428	ALMS1	intronic	1.568	7	2-aminooctanoate (28263315)	41494	Xenobiotics	Food Component/Plant	HMDB0033592
X-12753	rs7588169	73732096:C:G	0.2268	0,5671 (0,0542)	1.318e-25	rs10201159	0.836428	ALMS1	intronic	1.568	7	2-aminooctanoate (28263315)	47723	Unknown		-
N-acetylkynurenine (2)	rs7588169	73732096:C:G	0.2268	1,1677 (0,071)	9.116e-61	rs10201159	0.836428	ALMS1	intronic	1.568	7	2-aminooctanoate (28263315)	48757	Amino Acid	Tryptophan Metabolism	HMDB0240342
N2-acetyl,N6,N6-dimethyllysine	rs7588169	73732096:C:G	0.2268	0,8523 (0,0927)	3.757e-20	rs10201159	0.836428	ALMS1	intronic	1.568	7	2-aminooctanoate (28263315)	63254	Amino Acid	Lysine Metabolism	-
alliin	rs13400985	73733071:G:A	0.2195	-0,6654 (0,0579)	1.476e-30	rs10201159	0.897663	ALMS1	intronic	5.181	7	2-aminooctanoate (28263315)	41494	Xenobiotics	Food Component/Plant	HMDB0033592
X-12753	rs13400985	73733071:G:A	0.2195	0,5843 (0,0547)	1.169e-26	rs10201159	0.897663	ALMS1	intronic	5.181	7	2-aminooctanoate (28263315)	47723	Unknown		-
N-acetylkynurenine (2)	rs13400985	73733071:G:A	0.2195	1,1984 (0,072)	3.295e-62	rs10201159	0.897663	ALMS1	intronic	5.181	7	2-aminooctanoate (28263315)	48757	Amino Acid	Tryptophan Metabolism	HMDB0240342
N2-acetyl,N6,N6-dimethyllysine	rs13400985	73733071:G:A	0.2195	0,8551 (0,0941)	1.029e-19	rs10201159	0.897663	ALMS1	intronic	5.181	7	2-aminooctanoate (28263315)	63254	Amino Acid	Lysine Metabolism	-
alliin	rs9753079	73733313:T:C	0.2268	-0,6386 (0,0571)	5.186e-29	rs10201159	0.83068	ALMS1	intronic	1.597	7	2-aminooctanoate (28263315)	41494	Xenobiotics	Food Component/Plant	HMDB0033592
X-12753	rs9753079	73733313:T:C	0.2268	0,567 (0,0542)	1.342e-25	rs10201159	0.83068	ALMS1	intronic	1.597	7	2-aminooctanoate (28263315)	47723	Unknown		-
N-acetylkynurenine (2)	rs9753079	73733313:T:C	0.2268	1,1676 (0,071)	9.066e-61	rs10201159	0.83068	ALMS1	intronic	1.597	7	2-aminooctanoate (28263315)	48757	Amino Acid	Tryptophan Metabolism	HMDB0240342
N2-acetyl,N6,N6-dimethyllysine	rs9753079	73733313:T:C	0.2268	0,8523 (0,0927)	3.742e-20	rs10201159	0.83068	ALMS1	intronic	1.597	7	2-aminooctanoate (28263315)	63254	Amino Acid	Lysine Metabolism	-
N-acetylkynurenine (2)	rs142209924	73733673:A:G	0.0611	1,09 (0,1275)	1.239e-17	rs12104768	0.979951	ALMS1	intronic	0.143	7	2-aminooctanoate (28263315)	48757	Amino Acid	Tryptophan Metabolism	HMDB0240342
alliin	rs11693586	73733867:T:C	0.2181	-0,6658 (0,058)	1.709e-30	rs10201159	0.875081	ALMS1	intronic	4.482	6	2-aminooctanoate (28263315)	41494	Xenobiotics	Food Component/Plant	HMDB0033592
X-12753	rs11693586	73733867:T:C	0.2181	0,5801 (0,0548)	3.141e-26	rs10201159	0.875081	ALMS1	intronic	4.482	6	2-aminooctanoate (28263315)	47723	Unknown		-
N-acetylkynurenine (2)	rs11693586	73733867:T:C	0.2181	1,2066 (0,0722)	1.094e-62	rs10201159	0.875081	ALMS1	intronic	4.482	6	2-aminooctanoate (28263315)	48757	Amino Acid	Tryptophan Metabolism	HMDB0240342
N2-acetyl,N6,N6-dimethyllysine	rs11693586	73733867:T:C	0.2181	0,8568 (0,0943)	1.056e-19	rs10201159	0.875081	ALMS1	intronic	4.482	6	2-aminooctanoate (28263315)	63254	Amino Acid	Lysine Metabolism	-
alliin	rs11693588	73733875:T:C	0.2185	-0,6685 (0,058)	1.003e-30	rs10201159	0.875081	ALMS1	intronic	3.52	6	2-aminooctanoate (28263315)	41494	Xenobiotics	Food Component/Plant	HMDB0033592
X-12753	rs11693588	73733875:T:C	0.2185	0,5803 (0,0547)	2.959e-26	rs10201159	0.875081	ALMS1	intronic	3.52	6	2-aminooctanoate (28263315)	47723	Unknown		-
N-acetylkynurenine (2)	rs11693588	73733875:T:C	0.2185	1,2059 (0,0722)	1.126e-62	rs10201159	0.875081	ALMS1	intronic	3.52	6	2-aminooctanoate (28263315)	48757	Amino Acid	Tryptophan Metabolism	HMDB0240342
N2-acetyl,N6,N6-dimethyllysine	rs11693588	73733875:T:C	0.2185	0,8504 (0,0942)	1.746e-19	rs10201159	0.875081	ALMS1	intronic	3.52	6	2-aminooctanoate (28263315)	63254	Amino Acid	Lysine Metabolism	-
alliin	rs13385564	73734130:T:A	0.2184	-0,6685 (0,058)	1.027e-30	rs10201159	0.875081	ALMS1	intronic	0.297	7	2-aminooctanoate (28263315)	41494	Xenobiotics	Food Component/Plant	HMDB0033592
X-12753	rs13385564	73734130:T:A	0.2184	0,5809 (0,0548)	2.75e-26	rs10201159	0.875081	ALMS1	intronic	0.297	7	2-aminooctanoate (28263315)	47723	Unknown		-
N-acetylkynurenine (2)	rs13385564	73734130:T:A	0.2184	1,2066 (0,0722)	1.085e-62	rs10201159	0.875081	ALMS1	intronic	0.297	7	2-aminooctanoate (28263315)	48757	Amino Acid	Tryptophan Metabolism	HMDB0240342
N2-acetyl,N6,N6-dimethyllysine	rs13385564	73734130:T:A	0.2184	0,8503 (0,0942)	1.75e-19	rs10201159	0.875081	ALMS1	intronic	0.297	7	2-aminooctanoate (28263315)	63254	Amino Acid	Lysine Metabolism	-
alliin	rs13411311	73734133:A:G	0.2185	-0,6654 (0,058)	1.709e-30	rs10201159	0.875081	ALMS1	intronic	0.187	7	2-aminooctanoate (28263315)	41494	Xenobiotics	Food Component/Plant	HMDB0033592
X-12753	rs13411311	73734133:A:G	0.2185	0,5793 (0,0547)	3.441e-26	rs10201159	0.875081	ALMS1	intronic	0.187	7	2-aminooctanoate (28263315)	47723	Unknown		-
N-acetylkynurenine (2)	rs13411311	73734133:A:G	0.2185	1,2019 (0,0721)	2.199e-62	rs10201159	0.875081	ALMS1	intronic	0.187	7	2-aminooctanoate (28263315)	48757	Amino Acid	Tryptophan Metabolism	HMDB0240342
N2-acetyl,N6,N6-dimethyllysine	rs13411311	73734133:A:G	0.2185	0,8504 (0,0941)	1.543e-19	rs10201159	0.875081	ALMS1	intronic	0.187	7	2-aminooctanoate (28263315)	63254	Amino Acid	Lysine Metabolism	-
alliin	rs7606483	73735674:G:A	0.3753	-0,3957 (0,0469)	3.287e-17	rs13008860	0.829102	ALMS1	intronic	5.894	7	2-aminooctanoate (28263315)	41494	Xenobiotics	Food Component/Plant	HMDB0033592
X-12753	rs7606483	73735674:G:A	0.3753	0,3404 (0,0475)	7.419e-13	rs13008860	0.829102	ALMS1	intronic	5.894	7	2-aminooctanoate (28263315)	47723	Unknown		-
N-acetylkynurenine (2)	rs7606483	73735674:G:A	0.3753	0,6718 (0,0558)	1.994e-33	rs13008860	0.829102	ALMS1	intronic	5.894	7	2-aminooctanoate (28263315)	48757	Amino Acid	Tryptophan Metabolism	HMDB0240342
N2-acetyl,N6,N6-dimethyllysine	rs7606483	73735674:G:A	0.3753	0,5004 (0,0688)	3.489e-13	rs13008860	0.829102	ALMS1	intronic	5.894	7	2-aminooctanoate (28263315)	63254	Amino Acid	Lysine Metabolism	-
alliin	rs6708766	73737204:T:A	0.2197	-0,6678 (0,0579)	9.356e-31	rs10201159	0.892331	ALMS1	intronic	1.232	6	2-aminooctanoate (28263315)	41494	Xenobiotics	Food Component/Plant	HMDB0033592
X-12753	rs6708766	73737204:T:A	0.2197	0,5828 (0,0547)	1.543e-26	rs10201159	0.892331	ALMS1	intronic	1.232	6	2-aminooctanoate (28263315)	47723	Unknown		-
N-acetylkynurenine (2)	rs6708766	73737204:T:A	0.2197	1,1987 (0,072)	2.668e-62	rs10201159	0.892331	ALMS1	intronic	1.232	6	2-aminooctanoate (28263315)	48757	Amino Acid	Tryptophan Metabolism	HMDB0240342
N2-acetyl,N6,N6-dimethyllysine	rs6708766	73737204:T:A	0.2197	0,8564 (0,0941)	8.869e-20	rs10201159	0.892331	ALMS1	intronic	1.232	6	2-aminooctanoate (28263315)	63254	Amino Acid	Lysine Metabolism	-
alliin	rs1589576	73738804:G:A	0.1614	-0,6867 (0,0658)	1.605e-25	rs62153182	0.95847	ALMS1	intronic	10.76	-	N-ACu concentration (21931564)	41494	Xenobiotics	Food Component/Plant	HMDB0033592
X-12753	rs1589576	73738804:G:A	0.1614	0,5317 (0,0611)	3.081e-18	rs62153182	0.95847	ALMS1	intronic	10.76	-	N-ACu concentration (21931564)	47723	Unknown		-
N-acetylkynurenine (2)	rs1589576	73738804:G:A	0.1614	1,0986 (0,0813)	1.387e-41	rs62153182	0.95847	ALMS1	intronic	10.76	-	N-ACu concentration (21931564)	48757	Amino Acid	Tryptophan Metabolism	HMDB0240342
N2-acetyl,N6,N6-dimethyllysine	rs1589576	73738804:G:A	0.1614	0,8892 (0,1089)	3.219e-16	rs62153182	0.95847	ALMS1	intronic	10.76	-	N-ACu concentration (21931564)	63254	Amino Acid	Lysine Metabolism	-
alliin	rs7598660	73740425:A:G	0.4073	-0,377 (0,0462)	3.312e-16	rs13008860	0.988217	ALMS1	intronic	2.017	1f	N-ACu concentration (21931564)	41494	Xenobiotics	Food Component/Plant	HMDB0033592
X-12753	rs7598660	73740425:A:G	0.4073	0,3298 (0,0471)	2.611e-12	rs13008860	0.988217	ALMS1	intronic	2.017	1f	N-ACu concentration (21931564)	47723	Unknown		-
N-acetylkynurenine (2)	rs7598660	73740425:A:G	0.4073	0,6468 (0,0546)	2.322e-32	rs13008860	0.988217	ALMS1	intronic	2.017	1f	N-ACu concentration (21931564)	48757	Amino Acid	Tryptophan Metabolism	HMDB0240342
alliin	rs10865398	73741497:T:G	0.3732	-0,3902 (0,047)	9.78e-17	rs13008860	0.834196	ALMS1	intronic	1.784	6	N-ACu concentration (21931564)	41494	Xenobiotics	Food Component/Plant	HMDB0033592
X-12753	rs10865398	73741497:T:G	0.3732	0,3425 (0,0475)	5.773e-13	rs13008860	0.834196	ALMS1	intronic	1.784	6	N-ACu concentration (21931564)	47723	Unknown		-
N-acetylkynurenine (2)	rs10865398	73741497:T:G	0.3732	0,6701 (0,0558)	2.956e-33	rs13008860	0.834196	ALMS1	intronic	1.784	6	N-ACu concentration (21931564)	48757	Amino Acid	Tryptophan Metabolism	HMDB0240342
N2-acetyl,N6,N6-dimethyllysine	rs10865398	73741497:T:G	0.3732	0,4939 (0,0689)	7.705e-13	rs13008860	0.834196	ALMS1	intronic	1.784	6	N-ACu concentration (21931564)	63254	Amino Acid	Lysine Metabolism	-
alliin	rs9309473	73743982:G:A	0.221	-0,6661 (0,0577)	7.722e-31	rs10201159	0.904163	ALMS1	intronic	10.69	5	N-ACu concentration (21931564)	41494	Xenobiotics	Food Component/Plant	HMDB0033592
X-12753	rs9309473	73743982:G:A	0.221	0,5839 (0,0545)	8.665e-27	rs10201159	0.904163	ALMS1	intronic	10.69	5	N-ACu concentration (21931564)	47723	Unknown		-
N-acetylkynurenine (2)	rs9309473	73743982:G:A	0.221	1,1961 (0,0719)	4.076e-62	rs10201159	0.904163	ALMS1	intronic	10.69	5	N-ACu concentration (21931564)	48757	Amino Acid	Tryptophan Metabolism	HMDB0240342
N2-acetyl,N6,N6-dimethyllysine	rs9309473	73743982:G:A	0.221	0,8623 (0,094)	4.437e-20	rs10201159	0.904163	ALMS1	intronic	10.69	5	N-ACu concentration (21931564)	63254	Amino Acid	Lysine Metabolism	-
alliin	rs10207970	73744875:C:G	0.4087	-0,3861 (0,0462)	6.183e-17	rs13008860	0.980489	ALMS1	intronic	0.106	7	2-aminooctanoate (28263315)	41494	Xenobiotics	Food Component/Plant	HMDB0033592
X-12753	rs10207970	73744875:C:G	0.4087	0,3317 (0,0471)	1.841e-12	rs13008860	0.980489	ALMS1	intronic	0.106	7	2-aminooctanoate (28263315)	47723	Unknown		-
N-acetylkynurenine (2)	rs10207970	73744875:C:G	0.4087	0,6486 (0,0546)	1.605e-32	rs13008860	0.980489	ALMS1	intronic	0.106	7	2-aminooctanoate (28263315)	48757	Amino Acid	Tryptophan Metabolism	HMDB0240342
N2-acetyl,N6,N6-dimethyllysine	rs10207970	73744875:C:G	0.4087	0,4289 (0,0669)	1.477e-10	rs13008860	0.980489	ALMS1	intronic	0.106	7	2-aminooctanoate (28263315)	63254	Amino Acid	Lysine Metabolism	-
alliin	rs6711033	73746643:C:T	0.2271	-0,6451 (0,057)	1.199e-29	rs10201159	0.84736	ALMS1	intronic	6.998	7	N-ACu concentration (21931564)	41494	Xenobiotics	Food Component/Plant	HMDB0033592
X-12753	rs6711033	73746643:C:T	0.2271	0,5694 (0,0541)	6.606e-26	rs10201159	0.84736	ALMS1	intronic	6.998	7	N-ACu concentration (21931564)	47723	Unknown		-
N-acetylkynurenine (2)	rs6711033	73746643:C:T	0.2271	1,1615 (0,0711)	4.568e-60	rs10201159	0.84736	ALMS1	intronic	6.998	7	N-ACu concentration (21931564)	48757	Amino Acid	Tryptophan Metabolism	HMDB0240342
N2-acetyl,N6,N6-dimethyllysine	rs6711033	73746643:C:T	0.2271	0,8579 (0,0928)	2.384e-20	rs10201159	0.84736	ALMS1	intronic	6.998	7	N-ACu concentration (21931564)	63254	Amino Acid	Lysine Metabolism	-
alliin	rs11884776	73746923:T:C	0.218	-0,6636 (0,058)	2.561e-30	rs10201159	0.8694	ALMS1	exonic	0.074	6	N-ACu concentration (21931564)	41494	Xenobiotics	Food Component/Plant	HMDB0033592
X-12753	rs11884776	73746923:T:C	0.218	0,5836 (0,0547)	1.551e-26	rs10201159	0.8694	ALMS1	exonic	0.074	6	N-ACu concentration (21931564)	47723	Unknown		-
N-acetylkynurenine (2)	rs11884776	73746923:T:C	0.218	1,201 (0,0722)	3.967e-62	rs10201159	0.8694	ALMS1	exonic	0.074	6	N-ACu concentration (21931564)	48757	Amino Acid	Tryptophan Metabolism	HMDB0240342
N2-acetyl,N6,N6-dimethyllysine	rs11884776	73746923:T:C	0.218	0,8475 (0,0942)	2.409e-19	rs10201159	0.8694	ALMS1	exonic	0.074	6	N-ACu concentration (21931564)	63254	Amino Acid	Lysine Metabolism	-
alliin	rs10170849	73747932:A:G	0.2253	-0,6375 (0,0572)	7.514e-29	rs10201159	0.808756	ALMS1	intronic	1.583	7	N-ACu concentration (21931564)	41494	Xenobiotics	Food Component/Plant	HMDB0033592
X-12753	rs10170849	73747932:A:G	0.2253	0,5667 (0,0543)	1.633e-25	rs10201159	0.808756	ALMS1	intronic	1.583	7	N-ACu concentration (21931564)	47723	Unknown		-
N-acetylkynurenine (2)	rs10170849	73747932:A:G	0.2253	1,171 (0,0712)	8.624e-61	rs10201159	0.808756	ALMS1	intronic	1.583	7	N-ACu concentration (21931564)	48757	Amino Acid	Tryptophan Metabolism	HMDB0240342
N2-acetyl,N6,N6-dimethyllysine	rs10170849	73747932:A:G	0.2253	0,8445 (0,0928)	9.111e-20	rs10201159	0.808756	ALMS1	intronic	1.583	7	N-ACu concentration (21931564)	63254	Amino Acid	Lysine Metabolism	-
alliin	rs62153182	73748845:G:C	0.1565	-0,6821 (0,0668)	1.675e-24	rs62153182	1	ALMS1	intronic	1.25	6	2-aminooctanoate (28263315)	41494	Xenobiotics	Food Component/Plant	HMDB0033592
X-12753	rs62153182	73748845:G:C	0.1565	0,5326 (0,0619)	8.063e-18	rs62153182	1	ALMS1	intronic	1.25	6	2-aminooctanoate (28263315)	47723	Unknown		-
N-acetylkynurenine (2)	rs62153182	73748845:G:C	0.1565	1,1041 (0,0822)	3.654e-41	rs62153182	1	ALMS1	intronic	1.25	6	2-aminooctanoate (28263315)	48757	Amino Acid	Tryptophan Metabolism	HMDB0240342
N2-acetyl,N6,N6-dimethyllysine	rs62153182	73748845:G:C	0.1565	0,8659 (0,1099)	3.381e-15	rs62153182	1	ALMS1	intronic	1.25	6	2-aminooctanoate (28263315)	63254	Amino Acid	Lysine Metabolism	-
alliin	rs13392691	73748980:A:G	0.2177	-0,6619 (0,058)	3.614e-30	rs10201159	0.875081	ALMS1	intronic	0.364	6	N-ACu concentration (21931564)	41494	Xenobiotics	Food Component/Plant	HMDB0033592
X-12753	rs13392691	73748980:A:G	0.2177	0,5839 (0,0547)	1.499e-26	rs10201159	0.875081	ALMS1	intronic	0.364	6	N-ACu concentration (21931564)	47723	Unknown		-
N-acetylkynurenine (2)	rs13392691	73748980:A:G	0.2177	1,2028 (0,0722)	2.922e-62	rs10201159	0.875081	ALMS1	intronic	0.364	6	N-ACu concentration (21931564)	48757	Amino Acid	Tryptophan Metabolism	HMDB0240342
N2-acetyl,N6,N6-dimethyllysine	rs13392691	73748980:A:G	0.2177	0,8537 (0,0944)	1.493e-19	rs10201159	0.875081	ALMS1	intronic	0.364	6	N-ACu concentration (21931564)	63254	Amino Acid	Lysine Metabolism	-
alliin	rs6719753	73749054:G:T	0.2271	-0,6423 (0,057)	1.901e-29	rs10201159	0.83068	ALMS1	intronic	0.163	6	2-aminooctanoate (28263315)	41494	Xenobiotics	Food Component/Plant	HMDB0033592
X-12753	rs6719753	73749054:G:T	0.2271	0,5641 (0,0541)	1.899e-25	rs10201159	0.83068	ALMS1	intronic	0.163	6	2-aminooctanoate (28263315)	47723	Unknown		-
N-acetylkynurenine (2)	rs6719753	73749054:G:T	0.2271	1,1702 (0,0711)	6.483e-61	rs10201159	0.83068	ALMS1	intronic	0.163	6	2-aminooctanoate (28263315)	48757	Amino Acid	Tryptophan Metabolism	HMDB0240342
N2-acetyl,N6,N6-dimethyllysine	rs6719753	73749054:G:T	0.2271	0,8537 (0,0926)	3.035e-20	rs10201159	0.83068	ALMS1	intronic	0.163	6	2-aminooctanoate (28263315)	63254	Amino Acid	Lysine Metabolism	-
alliin	rs7567585	73751966:A:G	0.2282	-0,6399 (0,0569)	2.584e-29	rs10201159	0.837539	ALMS1	intronic	2.212	7	2-aminooctanoate (28263315)	41494	Xenobiotics	Food Component/Plant	HMDB0033592
X-12753	rs7567585	73751966:A:G	0.2282	0,5682 (0,0541)	7.635e-26	rs10201159	0.837539	ALMS1	intronic	2.212	7	2-aminooctanoate (28263315)	47723	Unknown		-
N-acetylkynurenine (2)	rs7567585	73751966:A:G	0.2282	1,1636 (0,0709)	1.726e-60	rs10201159	0.837539	ALMS1	intronic	2.212	7	2-aminooctanoate (28263315)	48757	Amino Acid	Tryptophan Metabolism	HMDB0240342
N2-acetyl,N6,N6-dimethyllysine	rs7567585	73751966:A:G	0.2282	0,8595 (0,0926)	1.627e-20	rs10201159	0.837539	ALMS1	intronic	2.212	7	2-aminooctanoate (28263315)	63254	Amino Acid	Lysine Metabolism	-
alliin	rs13409668	73753187:T:C	0.2249	-0,6441 (0,0573)	2.436e-29	rs10201159	0.818573	ALMS1	intronic	0.075	7	2-aminooctanoate (28263315)	41494	Xenobiotics	Food Component/Plant	HMDB0033592
X-12753	rs13409668	73753187:T:C	0.2249	0,569 (0,0543)	1.064e-25	rs10201159	0.818573	ALMS1	intronic	0.075	7	2-aminooctanoate (28263315)	47723	Unknown		-
N-acetylkynurenine (2)	rs13409668	73753187:T:C	0.2249	1,1727 (0,0713)	7.783e-61	rs10201159	0.818573	ALMS1	intronic	0.075	7	2-aminooctanoate (28263315)	48757	Amino Acid	Tryptophan Metabolism	HMDB0240342
N2-acetyl,N6,N6-dimethyllysine	rs13409668	73753187:T:C	0.2249	0,8422 (0,0929)	1.194e-19	rs10201159	0.818573	ALMS1	intronic	0.075	7	2-aminooctanoate (28263315)	63254	Amino Acid	Lysine Metabolism	-
alliin	rs7566385	73756817:T:G	0.2255	-0,6388 (0,0572)	5.987e-29	rs10201159	0.808756	ALMS1	intronic	1.348	7	N-ACu concentration (21931564)	41494	Xenobiotics	Food Component/Plant	HMDB0033592
X-12753	rs7566385	73756817:T:G	0.2255	0,5666 (0,0543)	1.698e-25	rs10201159	0.808756	ALMS1	intronic	1.348	7	N-ACu concentration (21931564)	47723	Unknown		-
N-acetylkynurenine (2)	rs7566385	73756817:T:G	0.2255	1,1722 (0,0712)	6.858e-61	rs10201159	0.808756	ALMS1	intronic	1.348	7	N-ACu concentration (21931564)	48757	Amino Acid	Tryptophan Metabolism	HMDB0240342
N2-acetyl,N6,N6-dimethyllysine	rs7566385	73756817:T:G	0.2255	0,8479 (0,0929)	6.856e-20	rs10201159	0.808756	ALMS1	intronic	1.348	7	N-ACu concentration (21931564)	63254	Amino Acid	Lysine Metabolism	-
alliin	rs2421552	73758803:T:C	0.2175	-0,6726 (0,0584)	1.059e-30	rs10201159	0.858141	ALMS1	intronic	12.6	7	2-aminooctanoate (28263315)	41494	Xenobiotics	Food Component/Plant	HMDB0033592
X-12753	rs2421552	73758803:T:C	0.2175	0,5877 (0,0551)	1.517e-26	rs10201159	0.858141	ALMS1	intronic	12.6	7	2-aminooctanoate (28263315)	47723	Unknown		-
N-acetylkynurenine (2)	rs2421552	73758803:T:C	0.2175	1,1984 (0,0725)	2.346e-61	rs10201159	0.858141	ALMS1	intronic	12.6	7	2-aminooctanoate (28263315)	48757	Amino Acid	Tryptophan Metabolism	HMDB0240342
N2-acetyl,N6,N6-dimethyllysine	rs2421552	73758803:T:C	0.2175	0,8565 (0,0949)	1.765e-19	rs10201159	0.858141	ALMS1	intronic	12.6	7	2-aminooctanoate (28263315)	63254	Amino Acid	Lysine Metabolism	-
alliin	rs11688718	73760939:T:C	0.364	-0,4001 (0,0472)	2.138e-17	rs13008860	0.813608	ALMS1	intronic	1.4	6	N-ACu concentration (21931564)	41494	Xenobiotics	Food Component/Plant	HMDB0033592
X-12753	rs11688718	73760939:T:C	0.364	0,3398 (0,0476)	9.676e-13	rs13008860	0.813608	ALMS1	intronic	1.4	6	N-ACu concentration (21931564)	47723	Unknown		-
N-acetylkynurenine (2)	rs11688718	73760939:T:C	0.364	0,6779 (0,056)	1.02e-33	rs13008860	0.813608	ALMS1	intronic	1.4	6	N-ACu concentration (21931564)	48757	Amino Acid	Tryptophan Metabolism	HMDB0240342
N2-acetyl,N6,N6-dimethyllysine	rs11688718	73760939:T:C	0.364	0,4726 (0,0692)	8.455e-12	rs13008860	0.813608	ALMS1	intronic	1.4	6	N-ACu concentration (21931564)	63254	Amino Acid	Lysine Metabolism	-
alliin	rs10199224	73761446:G:C	0.2161	-0,6703 (0,0584)	1.816e-30	rs10201159	0.858141	ALMS1	intronic	3.017	6	N-ACu concentration (21931564)	41494	Xenobiotics	Food Component/Plant	HMDB0033592
X-12753	rs10199224	73761446:G:C	0.2161	0,5838 (0,0551)	3.351e-26	rs10201159	0.858141	ALMS1	intronic	3.017	6	N-ACu concentration (21931564)	47723	Unknown		-
N-acetylkynurenine (2)	rs10199224	73761446:G:C	0.2161	1,207 (0,0726)	4.788e-62	rs10201159	0.858141	ALMS1	intronic	3.017	6	N-ACu concentration (21931564)	48757	Amino Acid	Tryptophan Metabolism	HMDB0240342
N2-acetyl,N6,N6-dimethyllysine	rs10199224	73761446:G:C	0.2161	0,8483 (0,095)	4.187e-19	rs10201159	0.858141	ALMS1	intronic	3.017	6	N-ACu concentration (21931564)	63254	Amino Acid	Lysine Metabolism	-
alliin	rs3738848	73761881:A:G	0.225	-0,6449 (0,0574)	2.711e-29	rs10201159	0.819289	ALMS1	intronic	0.472	-	N-ACu concentration (21931564)	41494	Xenobiotics	Food Component/Plant	HMDB0033592
X-12753	rs3738848	73761881:A:G	0.225	0,5648 (0,0545)	3.493e-25	rs10201159	0.819289	ALMS1	intronic	0.472	-	N-ACu concentration (21931564)	47723	Unknown		-
N-acetylkynurenine (2)	rs3738848	73761881:A:G	0.225	1,1739 (0,0715)	1.353e-60	rs10201159	0.819289	ALMS1	intronic	0.472	-	N-ACu concentration (21931564)	48757	Amino Acid	Tryptophan Metabolism	HMDB0240342
N2-acetyl,N6,N6-dimethyllysine	rs3738848	73761881:A:G	0.225	0,8534 (0,0933)	6.075e-20	rs10201159	0.819289	ALMS1	intronic	0.472	-	N-ACu concentration (21931564)	63254	Amino Acid	Lysine Metabolism	-
alliin	rs10178678	73762236:G:A	0.2174	-0,6691 (0,0583)	1.782e-30	rs10201159	0.880424	ALMS1	intronic	7.365	6	2-aminooctanoate (28263315)	41494	Xenobiotics	Food Component/Plant	HMDB0033592
X-12753	rs10178678	73762236:G:A	0.2174	0,5884 (0,0551)	1.176e-26	rs10201159	0.880424	ALMS1	intronic	7.365	6	2-aminooctanoate (28263315)	47723	Unknown		-
N-acetylkynurenine (2)	rs10178678	73762236:G:A	0.2174	1,1956 (0,0724)	2.495e-61	rs10201159	0.880424	ALMS1	intronic	7.365	6	2-aminooctanoate (28263315)	48757	Amino Acid	Tryptophan Metabolism	HMDB0240342
N2-acetyl,N6,N6-dimethyllysine	rs10178678	73762236:G:A	0.2174	0,8548 (0,0949)	2.088e-19	rs10201159	0.880424	ALMS1	intronic	7.365	6	2-aminooctanoate (28263315)	63254	Amino Acid	Lysine Metabolism	-
alliin	rs62153183	73763366:G:A	0.1557	-0,6828 (0,0671)	2.76e-24	rs62153182	0.971853	ALMS1	intronic	6.337	5	2-aminooctanoate (28263315)	41494	Xenobiotics	Food Component/Plant	HMDB0033592
X-12753	rs62153183	73763366:G:A	0.1557	0,5345 (0,0623)	1.003e-17	rs62153182	0.971853	ALMS1	intronic	6.337	5	2-aminooctanoate (28263315)	47723	Unknown		-
N-acetylkynurenine (2)	rs62153183	73763366:G:A	0.1557	1,0949 (0,0824)	2.503e-40	rs62153182	0.971853	ALMS1	intronic	6.337	5	2-aminooctanoate (28263315)	48757	Amino Acid	Tryptophan Metabolism	HMDB0240342
N2-acetyl,N6,N6-dimethyllysine	rs62153183	73763366:G:A	0.1557	0,8737 (0,1109)	3.313e-15	rs62153182	0.971853	ALMS1	intronic	6.337	5	2-aminooctanoate (28263315)	63254	Amino Acid	Lysine Metabolism	-
alliin	rs74523560	73764185:T:C	0.1543	-0,6871 (0,0674)	2.196e-24	rs62153182	0.985902	ALMS1	intronic	0.518	7	2-aminooctanoate (28263315)	41494	Xenobiotics	Food Component/Plant	HMDB0033592
X-12753	rs74523560	73764185:T:C	0.1543	0,5335 (0,0626)	1.516e-17	rs62153182	0.985902	ALMS1	intronic	0.518	7	2-aminooctanoate (28263315)	47723	Unknown		-
N-acetylkynurenine (2)	rs74523560	73764185:T:C	0.1543	1,1081 (0,0828)	8.036e-41	rs62153182	0.985902	ALMS1	intronic	0.518	7	2-aminooctanoate (28263315)	48757	Amino Acid	Tryptophan Metabolism	HMDB0240342
N2-acetyl,N6,N6-dimethyllysine	rs74523560	73764185:T:C	0.1543	0,865 (0,1111)	6.826e-15	rs62153182	0.985902	ALMS1	intronic	0.518	7	2-aminooctanoate (28263315)	63254	Amino Acid	Lysine Metabolism	-
alliin	rs6729468	73765253:A:C	0.3746	-0,3962 (0,0469)	3.017e-17	rs13008860	0.830467	ALMS1	intronic	2.503	5	N-ACu concentration (21931564)	41494	Xenobiotics	Food Component/Plant	HMDB0033592
X-12753	rs6729468	73765253:A:C	0.3746	0,341 (0,0474)	6.696e-13	rs13008860	0.830467	ALMS1	intronic	2.503	5	N-ACu concentration (21931564)	47723	Unknown		-
N-acetylkynurenine (2)	rs6729468	73765253:A:C	0.3746	0,6748 (0,0558)	1.106e-33	rs13008860	0.830467	ALMS1	intronic	2.503	5	N-ACu concentration (21931564)	48757	Amino Acid	Tryptophan Metabolism	HMDB0240342
N2-acetyl,N6,N6-dimethyllysine	rs6729468	73765253:A:C	0.3746	0,4982 (0,0688)	4.461e-13	rs13008860	0.830467	ALMS1	intronic	2.503	5	N-ACu concentration (21931564)	63254	Amino Acid	Lysine Metabolism	-
alliin	rs6744697	73765438:C:T	0.3748	-0,3963 (0,0469)	3.013e-17	rs13008860	0.825453	ALMS1	intronic	5.402	6	N-ACu concentration (21931564)	41494	Xenobiotics	Food Component/Plant	HMDB0033592
X-12753	rs6744697	73765438:C:T	0.3748	0,3426 (0,0475)	5.306e-13	rs13008860	0.825453	ALMS1	intronic	5.402	6	N-ACu concentration (21931564)	47723	Unknown		-
N-acetylkynurenine (2)	rs6744697	73765438:C:T	0.3748	0,672 (0,0558)	2.009e-33	rs13008860	0.825453	ALMS1	intronic	5.402	6	N-ACu concentration (21931564)	48757	Amino Acid	Tryptophan Metabolism	HMDB0240342
N2-acetyl,N6,N6-dimethyllysine	rs6744697	73765438:C:T	0.3748	0,4968 (0,0688)	5.2e-13	rs13008860	0.825453	ALMS1	intronic	5.402	6	N-ACu concentration (21931564)	63254	Amino Acid	Lysine Metabolism	-
alliin	rs6704782	73766454:T:A	0.2213	-0,6672 (0,0579)	9.481e-31	rs10201159	0.892331	ALMS1	intronic	0.692	7	N-ACu concentration (21931564)	41494	Xenobiotics	Food Component/Plant	HMDB0033592
X-12753	rs6704782	73766454:T:A	0.2213	0,5841 (0,0547)	1.24e-26	rs10201159	0.892331	ALMS1	intronic	0.692	7	N-ACu concentration (21931564)	47723	Unknown		-
N-acetylkynurenine (2)	rs6704782	73766454:T:A	0.2213	1,1968 (0,0719)	3.096e-62	rs10201159	0.892331	ALMS1	intronic	0.692	7	N-ACu concentration (21931564)	48757	Amino Acid	Tryptophan Metabolism	HMDB0240342
N2-acetyl,N6,N6-dimethyllysine	rs6704782	73766454:T:A	0.2213	0,8572 (0,094)	7.644e-20	rs10201159	0.892331	ALMS1	intronic	0.692	7	N-ACu concentration (21931564)	63254	Amino Acid	Lysine Metabolism	-
alliin	rs4500972	73767897:A:G	0.2294	-0,6308 (0,0604)	1.649e-25	rs10201159	0.843297	ALMS1	intronic	1.066	6	2-aminooctanoate (28263315)	41494	Xenobiotics	Food Component/Plant	HMDB0033592
X-12753	rs4500972	73767897:A:G	0.2294	0,6103 (0,0584)	1.358e-25	rs10201159	0.843297	ALMS1	intronic	1.066	6	2-aminooctanoate (28263315)	47723	Unknown		-
N-acetylkynurenine (2)	rs4500972	73767897:A:G	0.2294	1,1924 (0,0782)	1.458e-52	rs10201159	0.843297	ALMS1	intronic	1.066	6	2-aminooctanoate (28263315)	48757	Amino Acid	Tryptophan Metabolism	HMDB0240342
N2-acetyl,N6,N6-dimethyllysine	rs4500972	73767897:A:G	0.2294	0,7886 (0,0951)	1.152e-16	rs10201159	0.843297	ALMS1	intronic	1.066	6	2-aminooctanoate (28263315)	63254	Amino Acid	Lysine Metabolism	-
alliin	rs78492200	73768232:G:T	0.229	-0,6443 (0,0569)	1.029e-29	rs10201159	0.853979	ALMS1	intronic	0.943	7	2-aminooctanoate (28263315)	41494	Xenobiotics	Food Component/Plant	HMDB0033592
X-12753	rs78492200	73768232:G:T	0.229	0,5658 (0,054)	1.191e-25	rs10201159	0.853979	ALMS1	intronic	0.943	7	2-aminooctanoate (28263315)	47723	Unknown		-
N-acetylkynurenine (2)	rs78492200	73768232:G:T	0.229	1,1656 (0,0709)	8.523e-61	rs10201159	0.853979	ALMS1	intronic	0.943	7	2-aminooctanoate (28263315)	48757	Amino Acid	Tryptophan Metabolism	HMDB0240342
N2-acetyl,N6,N6-dimethyllysine	rs78492200	73768232:G:T	0.229	0,8667 (0,0925)	7.599e-21	rs10201159	0.853979	ALMS1	intronic	0.943	7	2-aminooctanoate (28263315)	63254	Amino Acid	Lysine Metabolism	-
N-acetylkynurenine (2)	rs57845164	73768387:T:C	0.0603	1,11 (0,142)	5.343e-15	rs12104768	0.979951	ALMS1	intronic	0.146	7	2-aminooctanoate (28263315)	48757	Amino Acid	Tryptophan Metabolism	HMDB0240342
alliin	rs111562669	73768746:A:G	0.2294	-0,6308 (0,0604)	1.599e-25	rs10201159	0.843297	ALMS1	intronic	1.314	7	2-aminooctanoate (28263315)	41494	Xenobiotics	Food Component/Plant	HMDB0033592
X-12753	rs111562669	73768746:A:G	0.2294	0,6101 (0,0584)	1.393e-25	rs10201159	0.843297	ALMS1	intronic	1.314	7	2-aminooctanoate (28263315)	47723	Unknown		-
N-acetylkynurenine (2)	rs111562669	73768746:A:G	0.2294	1,1924 (0,0781)	1.422e-52	rs10201159	0.843297	ALMS1	intronic	1.314	7	2-aminooctanoate (28263315)	48757	Amino Acid	Tryptophan Metabolism	HMDB0240342
N2-acetyl,N6,N6-dimethyllysine	rs111562669	73768746:A:G	0.2294	0,789 (0,0951)	1.104e-16	rs10201159	0.843297	ALMS1	intronic	1.314	7	2-aminooctanoate (28263315)	63254	Amino Acid	Lysine Metabolism	-
alliin	rs6546844	73769974:G:A	0.2295	-0,6309 (0,0604)	1.536e-25	rs10201159	0.849091	ALMS1	intronic	3.596	7	2-aminooctanoate (28263315)	41494	Xenobiotics	Food Component/Plant	HMDB0033592
X-12753	rs6546844	73769974:G:A	0.2295	0,6098 (0,0583)	1.449e-25	rs10201159	0.849091	ALMS1	intronic	3.596	7	2-aminooctanoate (28263315)	47723	Unknown		-
N-acetylkynurenine (2)	rs6546844	73769974:G:A	0.2295	1,1923 (0,0781)	1.377e-52	rs10201159	0.849091	ALMS1	intronic	3.596	7	2-aminooctanoate (28263315)	48757	Amino Acid	Tryptophan Metabolism	HMDB0240342
N2-acetyl,N6,N6-dimethyllysine	rs6546844	73769974:G:A	0.2295	0,7895 (0,0951)	1.041e-16	rs10201159	0.849091	ALMS1	intronic	3.596	7	2-aminooctanoate (28263315)	63254	Amino Acid	Lysine Metabolism	-
alliin	rs6546845	73770077:G:T	0.2289	-0,6374 (0,0605)	5.646e-26	rs10201159	0.858903	ALMS1	intronic	2.773	6	N-ACu concentration (21931564)	41494	Xenobiotics	Food Component/Plant	HMDB0033592
X-12753	rs6546845	73770077:G:T	0.2289	0,6123 (0,0583)	9.105e-26	rs10201159	0.858903	ALMS1	intronic	2.773	6	N-ACu concentration (21931564)	47723	Unknown		-
N-acetylkynurenine (2)	rs6546845	73770077:G:T	0.2289	1,1936 (0,0782)	1.394e-52	rs10201159	0.858903	ALMS1	intronic	2.773	6	N-ACu concentration (21931564)	48757	Amino Acid	Tryptophan Metabolism	HMDB0240342
N2-acetyl,N6,N6-dimethyllysine	rs6546845	73770077:G:T	0.2289	0,7851 (0,0951)	1.549e-16	rs10201159	0.858903	ALMS1	intronic	2.773	6	N-ACu concentration (21931564)	63254	Amino Acid	Lysine Metabolism	-
alliin	rs6546846	73770162:C:A	0.3735	-0,3896 (0,05)	6.841e-15	rs13008860	0.829873	ALMS1	intronic	0.123	7	2-aminooctanoate (28263315)	41494	Xenobiotics	Food Component/Plant	HMDB0033592
X-12753	rs6546846	73770162:C:A	0.3735	0,3773 (0,0515)	2.265e-13	rs13008860	0.829873	ALMS1	intronic	0.123	7	2-aminooctanoate (28263315)	47723	Unknown		-
N-acetylkynurenine (2)	rs6546846	73770162:C:A	0.3735	0,7168 (0,0617)	3.519e-31	rs13008860	0.829873	ALMS1	intronic	0.123	7	2-aminooctanoate (28263315)	48757	Amino Acid	Tryptophan Metabolism	HMDB0240342
alliin	rs113271013	73770910:A:G	0.2292	-0,6281 (0,0604)	2.397e-25	rs10201159	0.843297	ALMS1	intronic	8.638	7	N-ACu concentration (21931564)	41494	Xenobiotics	Food Component/Plant	HMDB0033592
X-12753	rs113271013	73770910:A:G	0.2292	0,6112 (0,0583)	1.101e-25	rs10201159	0.843297	ALMS1	intronic	8.638	7	N-ACu concentration (21931564)	47723	Unknown		-
N-acetylkynurenine (2)	rs113271013	73770910:A:G	0.2292	1,1916 (0,0782)	1.794e-52	rs10201159	0.843297	ALMS1	intronic	8.638	7	N-ACu concentration (21931564)	48757	Amino Acid	Tryptophan Metabolism	HMDB0240342
N2-acetyl,N6,N6-dimethyllysine	rs113271013	73770910:A:G	0.2292	0,7884 (0,0951)	1.168e-16	rs10201159	0.843297	ALMS1	intronic	8.638	7	N-ACu concentration (21931564)	63254	Amino Acid	Lysine Metabolism	-
alliin	rs13399087	73771386:C:T	0.3757	-0,3849 (0,05)	1.411e-14	rs13008860	0.824831	ALMS1	intronic	2.33	6	2-aminooctanoate (28263315)	41494	Xenobiotics	Food Component/Plant	HMDB0033592
X-12753	rs13399087	73771386:C:T	0.3757	0,3745 (0,0515)	3.467e-13	rs13008860	0.824831	ALMS1	intronic	2.33	6	2-aminooctanoate (28263315)	47723	Unknown		-
N-acetylkynurenine (2)	rs13399087	73771386:C:T	0.3757	0,7194 (0,0617)	2.226e-31	rs13008860	0.824831	ALMS1	intronic	2.33	6	2-aminooctanoate (28263315)	48757	Amino Acid	Tryptophan Metabolism	HMDB0240342
N2-acetyl,N6,N6-dimethyllysine	rs13399087	73771386:C:T	0.3757	0,4783 (0,0746)	1.418e-10	rs13008860	0.824831	ALMS1	intronic	2.33	6	2-aminooctanoate (28263315)	63254	Amino Acid	Lysine Metabolism	-
alliin	rs13386124	73771695:C:G	0.375	-0,3979 (0,0469)	2.262e-17	rs13008860	0.825568	ALMS1	intronic	1.67	6	N-ACu concentration (21931564)	41494	Xenobiotics	Food Component/Plant	HMDB0033592
X-12753	rs13386124	73771695:C:G	0.375	0,3399 (0,0475)	7.876e-13	rs13008860	0.825568	ALMS1	intronic	1.67	6	N-ACu concentration (21931564)	47723	Unknown		-
N-acetylkynurenine (2)	rs13386124	73771695:C:G	0.375	0,6696 (0,0557)	3.037e-33	rs13008860	0.825568	ALMS1	intronic	1.67	6	N-ACu concentration (21931564)	48757	Amino Acid	Tryptophan Metabolism	HMDB0240342
N2-acetyl,N6,N6-dimethyllysine	rs13386124	73771695:C:G	0.375	0,4973 (0,0688)	4.857e-13	rs13008860	0.825568	ALMS1	intronic	1.67	6	N-ACu concentration (21931564)	63254	Amino Acid	Lysine Metabolism	-
alliin	rs6757996	73772251:A:G	0.3663	-0,4007 (0,047)	1.52e-17	rs13008860	0.813012	ALMS1	intronic	0.987	7	2-aminooctanoate (28263315)	41494	Xenobiotics	Food Component/Plant	HMDB0033592
X-12753	rs6757996	73772251:A:G	0.3663	0,347 (0,0475)	2.662e-13	rs13008860	0.813012	ALMS1	intronic	0.987	7	2-aminooctanoate (28263315)	47723	Unknown		-
N-acetylkynurenine (2)	rs6757996	73772251:A:G	0.3663	0,6784 (0,0559)	5.983e-34	rs13008860	0.813012	ALMS1	intronic	0.987	7	2-aminooctanoate (28263315)	48757	Amino Acid	Tryptophan Metabolism	HMDB0240342
N2-acetyl,N6,N6-dimethyllysine	rs6757996	73772251:A:G	0.3663	0,4807 (0,069)	3.225e-12	rs13008860	0.813012	ALMS1	intronic	0.987	7	2-aminooctanoate (28263315)	63254	Amino Acid	Lysine Metabolism	-
alliin	rs6715819	73772309:G:T	0.2277	-0,622 (0,0609)	1.604e-24	rs10201159	0.820079	ALMS1	intronic	1.681	6	N-ACu concentration (21931564)	41494	Xenobiotics	Food Component/Plant	HMDB0033592
X-12753	rs6715819	73772309:G:T	0.2277	0,61 (0,0589)	3.738e-25	rs10201159	0.820079	ALMS1	intronic	1.681	6	N-ACu concentration (21931564)	47723	Unknown		-
N-acetylkynurenine (2)	rs6715819	73772309:G:T	0.2277	1,1867 (0,0789)	3.916e-51	rs10201159	0.820079	ALMS1	intronic	1.681	6	N-ACu concentration (21931564)	48757	Amino Acid	Tryptophan Metabolism	HMDB0240342
N2-acetyl,N6,N6-dimethyllysine	rs6715819	73772309:G:T	0.2277	0,7492 (0,0957)	5.008e-15	rs10201159	0.820079	ALMS1	intronic	1.681	6	N-ACu concentration (21931564)	63254	Amino Acid	Lysine Metabolism	-
alliin	rs10496193	73773503:A:G	0.2278	-0,6422 (0,0569)	1.549e-29	rs10201159	0.83068	ALMS1	intronic	2.367	5	N-ACu concentration (21931564)	41494	Xenobiotics	Food Component/Plant	HMDB0033592
X-12753	rs10496193	73773503:A:G	0.2278	0,5632 (0,0541)	2.057e-25	rs10201159	0.83068	ALMS1	intronic	2.367	5	N-ACu concentration (21931564)	47723	Unknown		-
N-acetylkynurenine (2)	rs10496193	73773503:A:G	0.2278	1,1711 (0,071)	4.547e-61	rs10201159	0.83068	ALMS1	intronic	2.367	5	N-ACu concentration (21931564)	48757	Amino Acid	Tryptophan Metabolism	HMDB0240342
N2-acetyl,N6,N6-dimethyllysine	rs10496193	73773503:A:G	0.2278	0,8612 (0,0926)	1.378e-20	rs10201159	0.83068	ALMS1	intronic	2.367	5	N-ACu concentration (21931564)	63254	Amino Acid	Lysine Metabolism	-
alliin	rs11689588	73773691:G:A	0.2221	-0,6595 (0,0575)	1.783e-30	rs10201159	0.904163	ALMS1	intronic	6.969	5	N-ACu concentration (21931564)	41494	Xenobiotics	Food Component/Plant	HMDB0033592
X-12753	rs11689588	73773691:G:A	0.2221	0,5903 (0,0544)	1.996e-27	rs10201159	0.904163	ALMS1	intronic	6.969	5	N-ACu concentration (21931564)	47723	Unknown		-
N-acetylkynurenine (2)	rs11689588	73773691:G:A	0.2221	1,1969 (0,0718)	1.804e-62	rs10201159	0.904163	ALMS1	intronic	6.969	5	N-ACu concentration (21931564)	48757	Amino Acid	Tryptophan Metabolism	HMDB0240342
N2-acetyl,N6,N6-dimethyllysine	rs11689588	73773691:G:A	0.2221	0,8767 (0,0939)	1.026e-20	rs10201159	0.904163	ALMS1	intronic	6.969	5	N-ACu concentration (21931564)	63254	Amino Acid	Lysine Metabolism	-
alliin	rs62153184	73773869:C:G	0.3729	-0,3944 (0,0469)	3.81e-17	rs13008860	0.845822	ALMS1	intronic	3.532	5	2-aminooctanoate (28263315)	41494	Xenobiotics	Food Component/Plant	HMDB0033592
X-12753	rs62153184	73773869:C:G	0.3729	0,3407 (0,0474)	6.411e-13	rs13008860	0.845822	ALMS1	intronic	3.532	5	2-aminooctanoate (28263315)	47723	Unknown		-
N-acetylkynurenine (2)	rs62153184	73773869:C:G	0.3729	0,6732 (0,0557)	1.387e-33	rs13008860	0.845822	ALMS1	intronic	3.532	5	2-aminooctanoate (28263315)	48757	Amino Acid	Tryptophan Metabolism	HMDB0240342
N2-acetyl,N6,N6-dimethyllysine	rs62153184	73773869:C:G	0.3729	0,4898 (0,0687)	1.021e-12	rs13008860	0.845822	ALMS1	intronic	3.532	5	2-aminooctanoate (28263315)	63254	Amino Acid	Lysine Metabolism	-
alliin	rs13008860	73774019:A:G	0.4073	-0,3757 (0,0461)	3.448e-16	rs13008860	1	ALMS1	intronic	2.025	6	N-ACu concentration (21931564)	41494	Xenobiotics	Food Component/Plant	HMDB0033592
X-12753	rs13008860	73774019:A:G	0.4073	0,3285 (0,047)	2.724e-12	rs13008860	1	ALMS1	intronic	2.025	6	N-ACu concentration (21931564)	47723	Unknown		-
N-acetylkynurenine (2)	rs13008860	73774019:A:G	0.4073	0,6492 (0,0545)	1.126e-32	rs13008860	1	ALMS1	intronic	2.025	6	N-ACu concentration (21931564)	48757	Amino Acid	Tryptophan Metabolism	HMDB0240342
alliin	rs11126402	73776582:C:G	0.3756	-0,3958 (0,0469)	3.006e-17	rs13008860	0.826957	ALMS1	intronic	1.22	6	N-ACu concentration (21931564)	41494	Xenobiotics	Food Component/Plant	HMDB0033592
X-12753	rs11126402	73776582:C:G	0.3756	0,34 (0,0474)	7.462e-13	rs13008860	0.826957	ALMS1	intronic	1.22	6	N-ACu concentration (21931564)	47723	Unknown		-
N-acetylkynurenine (2)	rs11126402	73776582:C:G	0.3756	0,6705 (0,0557)	2.228e-33	rs13008860	0.826957	ALMS1	intronic	1.22	6	N-ACu concentration (21931564)	48757	Amino Acid	Tryptophan Metabolism	HMDB0240342
N2-acetyl,N6,N6-dimethyllysine	rs11126402	73776582:C:G	0.3756	0,5037 (0,0687)	2.299e-13	rs13008860	0.826957	ALMS1	intronic	1.22	6	N-ACu concentration (21931564)	63254	Amino Acid	Lysine Metabolism	-
alliin	rs11679594	73779507:A:G	0.1583	-0,6695 (0,0663)	6.089e-24	rs62153182	0.979071	ALMS1	intronic	0.147	7	N-ACu concentration (21931564)	41494	Xenobiotics	Food Component/Plant	HMDB0033592
X-12753	rs11679594	73779507:A:G	0.1583	0,5325 (0,0616)	5.679e-18	rs62153182	0.979071	ALMS1	intronic	0.147	7	N-ACu concentration (21931564)	47723	Unknown		-
N-acetylkynurenine (2)	rs11679594	73779507:A:G	0.1583	1,0885 (0,0815)	1.063e-40	rs62153182	0.979071	ALMS1	intronic	0.147	7	N-ACu concentration (21931564)	48757	Amino Acid	Tryptophan Metabolism	HMDB0240342
N2-acetyl,N6,N6-dimethyllysine	rs11679594	73779507:A:G	0.1583	0,8766 (0,1096)	1.235e-15	rs62153182	0.979071	ALMS1	intronic	0.147	7	N-ACu concentration (21931564)	63254	Amino Acid	Lysine Metabolism	-
alliin	rs6740766	73780913:G:A	0.2227	-0,6728 (0,0576)	1.496e-31	rs10201159	0.916528	ALMS1	intronic	3.861	5	-	41494	Xenobiotics	Food Component/Plant	HMDB0033592
X-12753	rs6740766	73780913:G:A	0.2227	0,5802 (0,0544)	1.47e-26	rs10201159	0.916528	ALMS1	intronic	3.861	5	-	47723	Unknown		-
N-acetylkynurenine (2)	rs6740766	73780913:G:A	0.2227	1,2018 (0,0718)	6.969e-63	rs10201159	0.916528	ALMS1	intronic	3.861	5	-	48757	Amino Acid	Tryptophan Metabolism	HMDB0240342
N2-acetyl,N6,N6-dimethyllysine	rs6740766	73780913:G:A	0.2227	0,8731 (0,0938)	1.283e-20	rs10201159	0.916528	ALMS1	intronic	3.861	5	-	63254	Amino Acid	Lysine Metabolism	-
alliin	rs13431267	73782200:G:A	0.2253	-0,6564 (0,0573)	2.337e-30	rs10201159	0.91127	ALMS1	intronic	12.31	6	2-aminooctanoate (28263315)	41494	Xenobiotics	Food Component/Plant	HMDB0033592
X-12753	rs13431267	73782200:G:A	0.2253	0,5775 (0,0544)	2.396e-26	rs10201159	0.91127	ALMS1	intronic	12.31	6	2-aminooctanoate (28263315)	47723	Unknown		-
N-acetylkynurenine (2)	rs13431267	73782200:G:A	0.2253	1,1785 (0,0714)	3.255e-61	rs10201159	0.91127	ALMS1	intronic	12.31	6	2-aminooctanoate (28263315)	48757	Amino Acid	Tryptophan Metabolism	HMDB0240342
N2-acetyl,N6,N6-dimethyllysine	rs13431267	73782200:G:A	0.2253	0,8619 (0,0933)	2.589e-20	rs10201159	0.91127	ALMS1	intronic	12.31	6	2-aminooctanoate (28263315)	63254	Amino Acid	Lysine Metabolism	-
alliin	rs11686019	73783910:A:G	0.23	-0,6463 (0,0568)	5.36e-30	rs10201159	0.855994	ALMS1	intronic	0.209	7	2-aminooctanoate (28263315)	41494	Xenobiotics	Food Component/Plant	HMDB0033592
X-12753	rs11686019	73783910:A:G	0.23	0,5637 (0,054)	1.518e-25	rs10201159	0.855994	ALMS1	intronic	0.209	7	2-aminooctanoate (28263315)	47723	Unknown		-
N-acetylkynurenine (2)	rs11686019	73783910:A:G	0.23	1,1716 (0,0708)	1.81e-61	rs10201159	0.855994	ALMS1	intronic	0.209	7	2-aminooctanoate (28263315)	48757	Amino Acid	Tryptophan Metabolism	HMDB0240342
N2-acetyl,N6,N6-dimethyllysine	rs11686019	73783910:A:G	0.23	0,8704 (0,0924)	4.385e-21	rs10201159	0.855994	ALMS1	intronic	0.209	7	2-aminooctanoate (28263315)	63254	Amino Acid	Lysine Metabolism	-
alliin	rs10207220	73785046:C:G	0.221	-0,6696 (0,0578)	4.435e-31	rs10201159	0.909988	ALMS1	intronic	2.779	5	N-ACu concentration (21931564)	41494	Xenobiotics	Food Component/Plant	HMDB0033592
X-12753	rs10207220	73785046:C:G	0.221	0,5825 (0,0546)	1.364e-26	rs10201159	0.909988	ALMS1	intronic	2.779	5	N-ACu concentration (21931564)	47723	Unknown		-
N-acetylkynurenine (2)	rs10207220	73785046:C:G	0.221	1,2003 (0,0718)	1.129e-62	rs10201159	0.909988	ALMS1	intronic	2.779	5	N-ACu concentration (21931564)	48757	Amino Acid	Tryptophan Metabolism	HMDB0240342
N2-acetyl,N6,N6-dimethyllysine	rs10207220	73785046:C:G	0.221	0,8653 (0,0939)	3.173e-20	rs10201159	0.909988	ALMS1	intronic	2.779	5	N-ACu concentration (21931564)	63254	Amino Acid	Lysine Metabolism	-
alliin	rs6546847	73785358:G:A	0.2298	-0,6426 (0,0567)	1.007e-29	rs10201159	0.855994	ALMS1	intronic	4.52	5	N-ACu concentration (21931564)	41494	Xenobiotics	Food Component/Plant	HMDB0033592
X-12753	rs6546847	73785358:G:A	0.2298	0,563 (0,0539)	1.644e-25	rs10201159	0.855994	ALMS1	intronic	4.52	5	N-ACu concentration (21931564)	47723	Unknown		-
N-acetylkynurenine (2)	rs6546847	73785358:G:A	0.2298	1,1633 (0,0707)	8.929e-61	rs10201159	0.855994	ALMS1	intronic	4.52	5	N-ACu concentration (21931564)	48757	Amino Acid	Tryptophan Metabolism	HMDB0240342
N2-acetyl,N6,N6-dimethyllysine	rs6546847	73785358:G:A	0.2298	0,8698 (0,0923)	4.251e-21	rs10201159	0.855994	ALMS1	intronic	4.52	5	N-ACu concentration (21931564)	63254	Amino Acid	Lysine Metabolism	-
alliin	rs10169213	73787234:C:G	0.2225	-0,6721 (0,0576)	1.679e-31	rs10201159	0.910696	ALMS1	intronic	9.161	7	N-ACu concentration (21931564)	41494	Xenobiotics	Food Component/Plant	HMDB0033592
X-12753	rs10169213	73787234:C:G	0.2225	0,5808 (0,0544)	1.317e-26	rs10201159	0.910696	ALMS1	intronic	9.161	7	N-ACu concentration (21931564)	47723	Unknown		-
N-acetylkynurenine (2)	rs10169213	73787234:C:G	0.2225	1,1997 (0,0718)	9.759e-63	rs10201159	0.910696	ALMS1	intronic	9.161	7	N-ACu concentration (21931564)	48757	Amino Acid	Tryptophan Metabolism	HMDB0240342
N2-acetyl,N6,N6-dimethyllysine	rs10169213	73787234:C:G	0.2225	0,8736 (0,0938)	1.198e-20	rs10201159	0.910696	ALMS1	intronic	9.161	7	N-ACu concentration (21931564)	63254	Amino Acid	Lysine Metabolism	-
alliin	rs62149774	73787652:A:G	0.1585	-0,6828 (0,0663)	6.943e-25	rs62153182	0.986156	ALMS1	intronic	3.796	7	2-aminooctanoate (28263315)	41494	Xenobiotics	Food Component/Plant	HMDB0033592
X-12753	rs62149774	73787652:A:G	0.1585	0,5295 (0,0615)	7.645e-18	rs62153182	0.986156	ALMS1	intronic	3.796	7	2-aminooctanoate (28263315)	47723	Unknown		-
N-acetylkynurenine (2)	rs62149774	73787652:A:G	0.1585	1,1022 (0,0818)	2.386e-41	rs62153182	0.986156	ALMS1	intronic	3.796	7	2-aminooctanoate (28263315)	48757	Amino Acid	Tryptophan Metabolism	HMDB0240342
N2-acetyl,N6,N6-dimethyllysine	rs62149774	73787652:A:G	0.1585	0,8814 (0,1097)	9.139e-16	rs62153182	0.986156	ALMS1	intronic	3.796	7	2-aminooctanoate (28263315)	63254	Amino Acid	Lysine Metabolism	-
alliin	rs7604682	73788026:A:G	0.2284	-0,6452 (0,0569)	8.409e-30	rs10201159	0.843297	ALMS1	intronic	2.303	6	N-ACu concentration (21931564)	41494	Xenobiotics	Food Component/Plant	HMDB0033592
X-12753	rs7604682	73788026:A:G	0.2284	0,5615 (0,054)	2.78e-25	rs10201159	0.843297	ALMS1	intronic	2.303	6	N-ACu concentration (21931564)	47723	Unknown		-
N-acetylkynurenine (2)	rs7604682	73788026:A:G	0.2284	1,1751 (0,071)	1.53e-61	rs10201159	0.843297	ALMS1	intronic	2.303	6	N-ACu concentration (21931564)	48757	Amino Acid	Tryptophan Metabolism	HMDB0240342
N2-acetyl,N6,N6-dimethyllysine	rs7604682	73788026:A:G	0.2284	0,8629 (0,0925)	1.097e-20	rs10201159	0.843297	ALMS1	intronic	2.303	6	N-ACu concentration (21931564)	63254	Amino Acid	Lysine Metabolism	-
alliin	rs7580750	73788126:G:A	0.2298	-0,646 (0,0568)	5.806e-30	rs10201159	0.855994	ALMS1	intronic	6.19	5	2-aminooctanoate (28263315)	41494	Xenobiotics	Food Component/Plant	HMDB0033592
X-12753	rs7580750	73788126:G:A	0.2298	0,564 (0,054)	1.475e-25	rs10201159	0.855994	ALMS1	intronic	6.19	5	2-aminooctanoate (28263315)	47723	Unknown		-
N-acetylkynurenine (2)	rs7580750	73788126:G:A	0.2298	1,1698 (0,0708)	2.449e-61	rs10201159	0.855994	ALMS1	intronic	6.19	5	2-aminooctanoate (28263315)	48757	Amino Acid	Tryptophan Metabolism	HMDB0240342
N2-acetyl,N6,N6-dimethyllysine	rs7580750	73788126:G:A	0.2298	0,8708 (0,0924)	4.202e-21	rs10201159	0.855994	ALMS1	intronic	6.19	5	2-aminooctanoate (28263315)	63254	Amino Acid	Lysine Metabolism	-
alliin	rs6735946	73790058:G:A	0.2227	-0,6731 (0,0576)	1.362e-31	rs10201159	0.916528	ALMS1	intronic	13.53	6	N-ACu concentration (21931564)	41494	Xenobiotics	Food Component/Plant	HMDB0033592
X-12753	rs6735946	73790058:G:A	0.2227	0,5796 (0,0544)	1.632e-26	rs10201159	0.916528	ALMS1	intronic	13.53	6	N-ACu concentration (21931564)	47723	Unknown		-
N-acetylkynurenine (2)	rs6735946	73790058:G:A	0.2227	1,2028 (0,0718)	5.346e-63	rs10201159	0.916528	ALMS1	intronic	13.53	6	N-ACu concentration (21931564)	48757	Amino Acid	Tryptophan Metabolism	HMDB0240342
N2-acetyl,N6,N6-dimethyllysine	rs6735946	73790058:G:A	0.2227	0,8738 (0,0938)	1.156e-20	rs10201159	0.916528	ALMS1	intronic	13.53	6	N-ACu concentration (21931564)	63254	Amino Acid	Lysine Metabolism	-
alliin	rs17009149	73790368:C:T	0.2231	-0,664 (0,0574)	6.145e-31	rs10201159	0.910696	ALMS1	intronic	16.15	5	-	41494	Xenobiotics	Food Component/Plant	HMDB0033592
X-12753	rs17009149	73790368:C:T	0.2231	0,5769 (0,0543)	2.445e-26	rs10201159	0.910696	ALMS1	intronic	16.15	5	-	47723	Unknown		-
N-acetylkynurenine (2)	rs17009149	73790368:C:T	0.2231	1,1929 (0,0716)	2.476e-62	rs10201159	0.910696	ALMS1	intronic	16.15	5	-	48757	Amino Acid	Tryptophan Metabolism	HMDB0240342
N2-acetyl,N6,N6-dimethyllysine	rs17009149	73790368:C:T	0.2231	0,8768 (0,0935)	6.943e-21	rs10201159	0.910696	ALMS1	intronic	16.15	5	-	63254	Amino Acid	Lysine Metabolism	-
alliin	rs79799178	73791235:G:A	0.1586	-0,6828 (0,0663)	6.734e-25	rs62153182	0.986156	ALMS1	intronic	0.096	6	2-aminooctanoate (28263315)	41494	Xenobiotics	Food Component/Plant	HMDB0033592
X-12753	rs79799178	73791235:G:A	0.1586	0,5286 (0,0615)	8.302e-18	rs62153182	0.986156	ALMS1	intronic	0.096	6	2-aminooctanoate (28263315)	47723	Unknown		-
N-acetylkynurenine (2)	rs79799178	73791235:G:A	0.1586	1,1045 (0,0819)	1.684e-41	rs62153182	0.986156	ALMS1	intronic	0.096	6	2-aminooctanoate (28263315)	48757	Amino Acid	Tryptophan Metabolism	HMDB0240342
N2-acetyl,N6,N6-dimethyllysine	rs79799178	73791235:G:A	0.1586	0,8809 (0,1097)	9.508e-16	rs62153182	0.986156	ALMS1	intronic	0.096	6	2-aminooctanoate (28263315)	63254	Amino Acid	Lysine Metabolism	-
alliin	rs7566315	73791808:T:C	0.3679	-0,4041 (0,0471)	9.215e-18	rs13008860	0.79941	ALMS1	intronic	0.337	6	-	41494	Xenobiotics	Food Component/Plant	HMDB0033592
X-12753	rs7566315	73791808:T:C	0.3679	0,3439 (0,0476)	4.829e-13	rs13008860	0.79941	ALMS1	intronic	0.337	6	-	47723	Unknown		-
N-acetylkynurenine (2)	rs7566315	73791808:T:C	0.3679	0,681 (0,056)	4.711e-34	rs13008860	0.79941	ALMS1	intronic	0.337	6	-	48757	Amino Acid	Tryptophan Metabolism	HMDB0240342
N2-acetyl,N6,N6-dimethyllysine	rs7566315	73791808:T:C	0.3679	0,4898 (0,0691)	1.383e-12	rs13008860	0.79941	ALMS1	intronic	0.337	6	-	63254	Amino Acid	Lysine Metabolism	-
N-acetylkynurenine (2)	rs17349818	73792207:G:A	0.0528	1,1313 (0,1397)	5.541e-16	rs17349818	1	ALMS1	intronic	11.48	5	2-aminooctanoate (28263315)	48757	Amino Acid	Tryptophan Metabolism	HMDB0240342
alliin	rs10190002	73794054:T:C	0.3676	-0,4021 (0,0471)	1.296e-17	rs13008860	0.79941	ALMS1	intronic	5.524	6	N-ACu concentration (21931564)	41494	Xenobiotics	Food Component/Plant	HMDB0033592
X-12753	rs10190002	73794054:T:C	0.3676	0,3425 (0,0476)	5.87e-13	rs13008860	0.79941	ALMS1	intronic	5.524	6	N-ACu concentration (21931564)	47723	Unknown		-
N-acetylkynurenine (2)	rs10190002	73794054:T:C	0.3676	0,6795 (0,0559)	5.932e-34	rs13008860	0.79941	ALMS1	intronic	5.524	6	N-ACu concentration (21931564)	48757	Amino Acid	Tryptophan Metabolism	HMDB0240342
N2-acetyl,N6,N6-dimethyllysine	rs10190002	73794054:T:C	0.3676	0,4883 (0,0691)	1.591e-12	rs13008860	0.79941	ALMS1	intronic	5.524	6	N-ACu concentration (21931564)	63254	Amino Acid	Lysine Metabolism	-
alliin	rs10198549	73794404:G:A	0.2225	-0,6723 (0,0576)	1.653e-31	rs10201159	0.916528	ALMS1	intronic	0.229	7	N-ACu concentration (21931564)	41494	Xenobiotics	Food Component/Plant	HMDB0033592
X-12753	rs10198549	73794404:G:A	0.2225	0,5804 (0,0544)	1.456e-26	rs10201159	0.916528	ALMS1	intronic	0.229	7	N-ACu concentration (21931564)	47723	Unknown		-
N-acetylkynurenine (2)	rs10198549	73794404:G:A	0.2225	1,2008 (0,0718)	7.737e-63	rs10201159	0.916528	ALMS1	intronic	0.229	7	N-ACu concentration (21931564)	48757	Amino Acid	Tryptophan Metabolism	HMDB0240342
N2-acetyl,N6,N6-dimethyllysine	rs10198549	73794404:G:A	0.2225	0,8729 (0,0938)	1.266e-20	rs10201159	0.916528	ALMS1	intronic	0.229	7	N-ACu concentration (21931564)	63254	Amino Acid	Lysine Metabolism	-
alliin	rs62149777	73795364:A:G	0.1603	-0,683 (0,0661)	4.937e-25	rs62153182	0.959273	ALMS1	intronic	1.552	6	2-aminooctanoate (28263315)	41494	Xenobiotics	Food Component/Plant	HMDB0033592
X-12753	rs62149777	73795364:A:G	0.1603	0,5319 (0,0614)	4.45e-18	rs62153182	0.959273	ALMS1	intronic	1.552	6	2-aminooctanoate (28263315)	47723	Unknown		-
N-acetylkynurenine (2)	rs62149777	73795364:A:G	0.1603	1,0902 (0,0814)	7.029e-41	rs62153182	0.959273	ALMS1	intronic	1.552	6	2-aminooctanoate (28263315)	48757	Amino Acid	Tryptophan Metabolism	HMDB0240342
N2-acetyl,N6,N6-dimethyllysine	rs62149777	73795364:A:G	0.1603	0,8935 (0,1095)	3.337e-16	rs62153182	0.959273	ALMS1	intronic	1.552	6	2-aminooctanoate (28263315)	63254	Amino Acid	Lysine Metabolism	-
alliin	rs9653557	73795962:C:A	0.2215	-0,6663 (0,0577)	8.391e-31	rs10201159	0.904695	ALMS1	intronic	0.996	6	N-ACu concentration (21931564)	41494	Xenobiotics	Food Component/Plant	HMDB0033592
X-12753	rs9653557	73795962:C:A	0.2215	0,5849 (0,0546)	8.615e-27	rs10201159	0.904695	ALMS1	intronic	0.996	6	N-ACu concentration (21931564)	47723	Unknown		-
N-acetylkynurenine (2)	rs9653557	73795962:C:A	0.2215	1,2005 (0,0718)	9.112e-63	rs10201159	0.904695	ALMS1	intronic	0.996	6	N-ACu concentration (21931564)	48757	Amino Acid	Tryptophan Metabolism	HMDB0240342
N2-acetyl,N6,N6-dimethyllysine	rs9653557	73795962:C:A	0.2215	0,8634 (0,0938)	3.545e-20	rs10201159	0.904695	ALMS1	intronic	0.996	6	N-ACu concentration (21931564)	63254	Amino Acid	Lysine Metabolism	-
alliin	rs10181563	73796173:T:G	0.2193	-0,6694 (0,0579)	6.786e-31	rs10201159	0.881594	ALMS1	intronic	0.323	7	N-ACu concentration (21931564)	41494	Xenobiotics	Food Component/Plant	HMDB0033592
X-12753	rs10181563	73796173:T:G	0.2193	0,5804 (0,0547)	2.645e-26	rs10201159	0.881594	ALMS1	intronic	0.323	7	N-ACu concentration (21931564)	47723	Unknown		-
N-acetylkynurenine (2)	rs10181563	73796173:T:G	0.2193	1,2083 (0,0721)	4.993e-63	rs10201159	0.881594	ALMS1	intronic	0.323	7	N-ACu concentration (21931564)	48757	Amino Acid	Tryptophan Metabolism	HMDB0240342
N2-acetyl,N6,N6-dimethyllysine	rs10181563	73796173:T:G	0.2193	0,8566 (0,0941)	9.134e-20	rs10201159	0.881594	ALMS1	intronic	0.323	7	N-ACu concentration (21931564)	63254	Amino Acid	Lysine Metabolism	-
alliin	rs11126403	73796923:G:A	0.2282	-0,6439 (0,057)	1.469e-29	rs10201159	0.843297	ALMS1	intronic	4.174	7	2-aminooctanoate (28263315)	41494	Xenobiotics	Food Component/Plant	HMDB0033592
X-12753	rs11126403	73796923:G:A	0.2282	0,565 (0,0542)	1.776e-25	rs10201159	0.843297	ALMS1	intronic	4.174	7	2-aminooctanoate (28263315)	47723	Unknown		-
N-acetylkynurenine (2)	rs11126403	73796923:G:A	0.2282	1,1723 (0,0709)	1.99e-61	rs10201159	0.843297	ALMS1	intronic	4.174	7	2-aminooctanoate (28263315)	48757	Amino Acid	Tryptophan Metabolism	HMDB0240342
N2-acetyl,N6,N6-dimethyllysine	rs11126403	73796923:G:A	0.2282	0,8622 (0,0925)	1.193e-20	rs10201159	0.843297	ALMS1	intronic	4.174	7	2-aminooctanoate (28263315)	63254	Amino Acid	Lysine Metabolism	-
alliin	rs11126404	73796924:A:T	0.2282	-0,6439 (0,057)	1.469e-29	rs10201159	0.843297	ALMS1	intronic	3.902	7	N-ACu concentration (21931564)	41494	Xenobiotics	Food Component/Plant	HMDB0033592
X-12753	rs11126404	73796924:A:T	0.2282	0,565 (0,0542)	1.776e-25	rs10201159	0.843297	ALMS1	intronic	3.902	7	N-ACu concentration (21931564)	47723	Unknown		-
N-acetylkynurenine (2)	rs11126404	73796924:A:T	0.2282	1,1723 (0,0709)	1.99e-61	rs10201159	0.843297	ALMS1	intronic	3.902	7	N-ACu concentration (21931564)	48757	Amino Acid	Tryptophan Metabolism	HMDB0240342
N2-acetyl,N6,N6-dimethyllysine	rs11126404	73796924:A:T	0.2282	0,8622 (0,0925)	1.193e-20	rs10201159	0.843297	ALMS1	intronic	3.902	7	N-ACu concentration (21931564)	63254	Amino Acid	Lysine Metabolism	-
alliin	rs10185080	73797507:A:C	0.2193	-0,6694 (0,0579)	6.793e-31	rs10201159	0.881594	ALMS1	intronic	14	5	N-ACu concentration (21931564)	41494	Xenobiotics	Food Component/Plant	HMDB0033592
X-12753	rs10185080	73797507:A:C	0.2193	0,5804 (0,0547)	2.637e-26	rs10201159	0.881594	ALMS1	intronic	14	5	N-ACu concentration (21931564)	47723	Unknown		-
N-acetylkynurenine (2)	rs10185080	73797507:A:C	0.2193	1,2083 (0,0721)	4.99e-63	rs10201159	0.881594	ALMS1	intronic	14	5	N-ACu concentration (21931564)	48757	Amino Acid	Tryptophan Metabolism	HMDB0240342
N2-acetyl,N6,N6-dimethyllysine	rs10185080	73797507:A:C	0.2193	0,8566 (0,0941)	9.155e-20	rs10201159	0.881594	ALMS1	intronic	14	5	N-ACu concentration (21931564)	63254	Amino Acid	Lysine Metabolism	-
alliin	rs10197755	73797623:A:T	0.2193	-0,6694 (0,0579)	6.793e-31	rs10201159	0.887317	ALMS1	intronic	12.21	6	N-ACu concentration (21931564)	41494	Xenobiotics	Food Component/Plant	HMDB0033592
X-12753	rs10197755	73797623:A:T	0.2193	0,5804 (0,0547)	2.638e-26	rs10201159	0.887317	ALMS1	intronic	12.21	6	N-ACu concentration (21931564)	47723	Unknown		-
N-acetylkynurenine (2)	rs10197755	73797623:A:T	0.2193	1,2083 (0,0721)	4.994e-63	rs10201159	0.887317	ALMS1	intronic	12.21	6	N-ACu concentration (21931564)	48757	Amino Acid	Tryptophan Metabolism	HMDB0240342
N2-acetyl,N6,N6-dimethyllysine	rs10197755	73797623:A:T	0.2193	0,8566 (0,0941)	9.157e-20	rs10201159	0.887317	ALMS1	intronic	12.21	6	N-ACu concentration (21931564)	63254	Amino Acid	Lysine Metabolism	-
alliin	rs17009159	73797762:T:A	0.2207	-0,6619 (0,0615)	4.836e-27	rs10201159	0.909988	ALMS1	intronic	1.756	7	N-ACu concentration (21931564)	41494	Xenobiotics	Food Component/Plant	HMDB0033592
X-12753	rs17009159	73797762:T:A	0.2207	0,6209 (0,059)	6.248e-26	rs10201159	0.909988	ALMS1	intronic	1.756	7	N-ACu concentration (21931564)	47723	Unknown		-
N-acetylkynurenine (2)	rs17009159	73797762:T:A	0.2207	1,227 (0,0792)	4.269e-54	rs10201159	0.909988	ALMS1	intronic	1.756	7	N-ACu concentration (21931564)	48757	Amino Acid	Tryptophan Metabolism	HMDB0240342
N2-acetyl,N6,N6-dimethyllysine	rs17009159	73797762:T:A	0.2207	0,7866 (0,0967)	4.068e-16	rs10201159	0.909988	ALMS1	intronic	1.756	7	N-ACu concentration (21931564)	63254	Amino Acid	Lysine Metabolism	-
alliin	rs7583255	73797996:G:T	0.2224	-0,6725 (0,0576)	1.677e-31	rs10201159	0.916528	ALMS1	intronic	0.93	6	N-ACu concentration (21931564)	41494	Xenobiotics	Food Component/Plant	HMDB0033592
X-12753	rs7583255	73797996:G:T	0.2224	0,5807 (0,0544)	1.427e-26	rs10201159	0.916528	ALMS1	intronic	0.93	6	N-ACu concentration (21931564)	47723	Unknown		-
N-acetylkynurenine (2)	rs7583255	73797996:G:T	0.2224	1,2014 (0,0718)	7.138e-63	rs10201159	0.916528	ALMS1	intronic	0.93	6	N-ACu concentration (21931564)	48757	Amino Acid	Tryptophan Metabolism	HMDB0240342
N2-acetyl,N6,N6-dimethyllysine	rs7583255	73797996:G:T	0.2224	0,8727 (0,0938)	1.316e-20	rs10201159	0.916528	ALMS1	intronic	0.93	6	N-ACu concentration (21931564)	63254	Amino Acid	Lysine Metabolism	-
alliin	rs7598419	73798223:G:A	0.2205	-0,6679 (0,0578)	6.99e-31	rs10201159	0.909988	ALMS1	intronic	3.133	7	N-ACu concentration (21931564)	41494	Xenobiotics	Food Component/Plant	HMDB0033592
X-12753	rs7598419	73798223:G:A	0.2205	0,5818 (0,0546)	1.684e-26	rs10201159	0.909988	ALMS1	intronic	3.133	7	N-ACu concentration (21931564)	47723	Unknown		-
N-acetylkynurenine (2)	rs7598419	73798223:G:A	0.2205	1,2034 (0,0719)	6.97e-63	rs10201159	0.909988	ALMS1	intronic	3.133	7	N-ACu concentration (21931564)	48757	Amino Acid	Tryptophan Metabolism	HMDB0240342
N2-acetyl,N6,N6-dimethyllysine	rs7598419	73798223:G:A	0.2205	0,8714 (0,0941)	2.001e-20	rs10201159	0.909988	ALMS1	intronic	3.133	7	N-ACu concentration (21931564)	63254	Amino Acid	Lysine Metabolism	-
alliin	rs7586463	73798476:C:T	0.2209	-0,6705 (0,0578)	4.119e-31	rs10201159	0.909988	ALMS1	intronic	5.163	6	N-ACu concentration (21931564)	41494	Xenobiotics	Food Component/Plant	HMDB0033592
X-12753	rs7586463	73798476:C:T	0.2209	0,5821 (0,0546)	1.579e-26	rs10201159	0.909988	ALMS1	intronic	5.163	6	N-ACu concentration (21931564)	47723	Unknown		-
N-acetylkynurenine (2)	rs7586463	73798476:C:T	0.2209	1,2028 (0,0719)	7.323e-63	rs10201159	0.909988	ALMS1	intronic	5.163	6	N-ACu concentration (21931564)	48757	Amino Acid	Tryptophan Metabolism	HMDB0240342
N2-acetyl,N6,N6-dimethyllysine	rs7586463	73798476:C:T	0.2209	0,865 (0,0939)	3.359e-20	rs10201159	0.909988	ALMS1	intronic	5.163	6	N-ACu concentration (21931564)	63254	Amino Acid	Lysine Metabolism	-
N-acetylkynurenine (2)	rs181662420	73801634:T:A	0.0606	1,103 (0,1289)	1.138e-17	rs12104768	1	ALMS1	intronic	2.478	6	2-aminooctanoate (28263315)	48757	Amino Acid	Tryptophan Metabolism	HMDB0240342
alliin	rs1114380	73804708:G:A	0.2208	-0,67 (0,0578)	4.692e-31	rs10201159	0.909988	ALMS1	intronic	0.705	-	N-ACu concentration (21931564)	41494	Xenobiotics	Food Component/Plant	HMDB0033592
X-12753	rs1114380	73804708:G:A	0.2208	0,5834 (0,0546)	1.265e-26	rs10201159	0.909988	ALMS1	intronic	0.705	-	N-ACu concentration (21931564)	47723	Unknown		-
N-acetylkynurenine (2)	rs1114380	73804708:G:A	0.2208	1,2022 (0,0719)	9.202e-63	rs10201159	0.909988	ALMS1	intronic	0.705	-	N-ACu concentration (21931564)	48757	Amino Acid	Tryptophan Metabolism	HMDB0240342
N2-acetyl,N6,N6-dimethyllysine	rs1114380	73804708:G:A	0.2208	0,8624 (0,0939)	4.3e-20	rs10201159	0.909988	ALMS1	intronic	0.705	-	N-ACu concentration (21931564)	63254	Amino Acid	Lysine Metabolism	-
alliin	rs6756885	73805172:G:A	0.2224	-0,672 (0,0576)	1.914e-31	rs10201159	0.91127	ALMS1	intronic	0.2	5	N-ACu concentration (21931564)	41494	Xenobiotics	Food Component/Plant	HMDB0033592
X-12753	rs6756885	73805172:G:A	0.2224	0,5819 (0,0544)	1.141e-26	rs10201159	0.91127	ALMS1	intronic	0.2	5	N-ACu concentration (21931564)	47723	Unknown		-
N-acetylkynurenine (2)	rs6756885	73805172:G:A	0.2224	1,2008 (0,0718)	8.954e-63	rs10201159	0.91127	ALMS1	intronic	0.2	5	N-ACu concentration (21931564)	48757	Amino Acid	Tryptophan Metabolism	HMDB0240342
N2-acetyl,N6,N6-dimethyllysine	rs6756885	73805172:G:A	0.2224	0,8702 (0,0938)	1.689e-20	rs10201159	0.91127	ALMS1	intronic	0.2	5	N-ACu concentration (21931564)	63254	Amino Acid	Lysine Metabolism	-
alliin	rs2421553	73806198:T:A	0.3749	-0,3793 (0,05)	3.414e-14	rs13008860	0.827134	ALMS1	intronic	1.456	6	N-ACu concentration (21931564)	41494	Xenobiotics	Food Component/Plant	HMDB0033592
X-12753	rs2421553	73806198:T:A	0.3749	0,3677 (0,0515)	9.219e-13	rs13008860	0.827134	ALMS1	intronic	1.456	6	N-ACu concentration (21931564)	47723	Unknown		-
N-acetylkynurenine (2)	rs2421553	73806198:T:A	0.3749	0,7118 (0,0618)	1.05e-30	rs13008860	0.827134	ALMS1	intronic	1.456	6	N-ACu concentration (21931564)	48757	Amino Acid	Tryptophan Metabolism	HMDB0240342
alliin	rs2421554	73806202:T:A	0.4071	-0,3682 (0,0495)	9.727e-14	rs13008860	0.976817	ALMS1	intronic	1.658	6	2-aminooctanoate (28263315)	41494	Xenobiotics	Food Component/Plant	HMDB0033592
X-12753	rs2421554	73806202:T:A	0.4071	0,3368 (0,0513)	5.179e-11	rs13008860	0.976817	ALMS1	intronic	1.658	6	2-aminooctanoate (28263315)	47723	Unknown		-
N-acetylkynurenine (2)	rs2421554	73806202:T:A	0.4071	0,6598 (0,0605)	1.049e-27	rs13008860	0.976817	ALMS1	intronic	1.658	6	2-aminooctanoate (28263315)	48757	Amino Acid	Tryptophan Metabolism	HMDB0240342
alliin	rs10197409	73806414:T:C	0.2284	-0,6438 (0,0571)	1.582e-29	rs10201159	0.843297	ALMS1	intronic	1.203	6	2-aminooctanoate (28263315)	41494	Xenobiotics	Food Component/Plant	HMDB0033592
X-12753	rs10197409	73806414:T:C	0.2284	0,5654 (0,0542)	1.743e-25	rs10201159	0.843297	ALMS1	intronic	1.203	6	2-aminooctanoate (28263315)	47723	Unknown		-
N-acetylkynurenine (2)	rs10197409	73806414:T:C	0.2284	1,1707 (0,0709)	3.052e-61	rs10201159	0.843297	ALMS1	intronic	1.203	6	2-aminooctanoate (28263315)	48757	Amino Acid	Tryptophan Metabolism	HMDB0240342
N2-acetyl,N6,N6-dimethyllysine	rs10197409	73806414:T:C	0.2284	0,8639 (0,0926)	1.032e-20	rs10201159	0.843297	ALMS1	intronic	1.203	6	2-aminooctanoate (28263315)	63254	Amino Acid	Lysine Metabolism	-
alliin	rs7424690	73806632:C:T	0.2208	-0,67 (0,0578)	4.713e-31	rs10201159	0.904163	ALMS1	intronic	5.043	6	2-aminooctanoate (28263315)	41494	Xenobiotics	Food Component/Plant	HMDB0033592
X-12753	rs7424690	73806632:C:T	0.2208	0,5834 (0,0546)	1.258e-26	rs10201159	0.904163	ALMS1	intronic	5.043	6	2-aminooctanoate (28263315)	47723	Unknown		-
N-acetylkynurenine (2)	rs7424690	73806632:C:T	0.2208	1,2022 (0,0719)	9.216e-63	rs10201159	0.904163	ALMS1	intronic	5.043	6	2-aminooctanoate (28263315)	48757	Amino Acid	Tryptophan Metabolism	HMDB0240342
N2-acetyl,N6,N6-dimethyllysine	rs7424690	73806632:C:T	0.2208	0,8624 (0,0939)	4.307e-20	rs10201159	0.904163	ALMS1	intronic	5.043	6	2-aminooctanoate (28263315)	63254	Amino Acid	Lysine Metabolism	-
alliin	rs10169714	73808773:G:T	0.2224	-0,6719 (0,0576)	1.926e-31	rs10201159	0.916528	ALMS1	intronic	2.65	7	N-ACu concentration (21931564)	41494	Xenobiotics	Food Component/Plant	HMDB0033592
X-12753	rs10169714	73808773:G:T	0.2224	0,582 (0,0544)	1.131e-26	rs10201159	0.916528	ALMS1	intronic	2.65	7	N-ACu concentration (21931564)	47723	Unknown		-
N-acetylkynurenine (2)	rs10169714	73808773:G:T	0.2224	1,2008 (0,0718)	9.038e-63	rs10201159	0.916528	ALMS1	intronic	2.65	7	N-ACu concentration (21931564)	48757	Amino Acid	Tryptophan Metabolism	HMDB0240342
N2-acetyl,N6,N6-dimethyllysine	rs10169714	73808773:G:T	0.2224	0,8701 (0,0938)	1.704e-20	rs10201159	0.916528	ALMS1	intronic	2.65	7	N-ACu concentration (21931564)	63254	Amino Acid	Lysine Metabolism	-
alliin	rs6745368	73809974:T:C	0.2208	-0,67 (0,0578)	4.74e-31	rs10201159	0.904163	ALMS1	intronic	2.539	7	N-ACu concentration (21931564)	41494	Xenobiotics	Food Component/Plant	HMDB0033592
X-12753	rs6745368	73809974:T:C	0.2208	0,5834 (0,0546)	1.25e-26	rs10201159	0.904163	ALMS1	intronic	2.539	7	N-ACu concentration (21931564)	47723	Unknown		-
N-acetylkynurenine (2)	rs6745368	73809974:T:C	0.2208	1,2022 (0,0719)	9.293e-63	rs10201159	0.904163	ALMS1	intronic	2.539	7	N-ACu concentration (21931564)	48757	Amino Acid	Tryptophan Metabolism	HMDB0240342
N2-acetyl,N6,N6-dimethyllysine	rs6745368	73809974:T:C	0.2208	0,8623 (0,0939)	4.371e-20	rs10201159	0.904163	ALMS1	intronic	2.539	7	N-ACu concentration (21931564)	63254	Amino Acid	Lysine Metabolism	-
alliin	rs7558944	73810909:G:T	0.2224	-0,6718 (0,0576)	1.991e-31	rs10201159	0.910696	ALMS1	intronic	0.597	7	N-ACu concentration (21931564)	41494	Xenobiotics	Food Component/Plant	HMDB0033592
X-12753	rs7558944	73810909:G:T	0.2224	0,5822 (0,0544)	1.086e-26	rs10201159	0.910696	ALMS1	intronic	0.597	7	N-ACu concentration (21931564)	47723	Unknown		-
N-acetylkynurenine (2)	rs7558944	73810909:G:T	0.2224	1,2005 (0,0718)	9.58e-63	rs10201159	0.910696	ALMS1	intronic	0.597	7	N-ACu concentration (21931564)	48757	Amino Acid	Tryptophan Metabolism	HMDB0240342
N2-acetyl,N6,N6-dimethyllysine	rs7558944	73810909:G:T	0.2224	0,8694 (0,0938)	1.817e-20	rs10201159	0.910696	ALMS1	intronic	0.597	7	N-ACu concentration (21931564)	63254	Amino Acid	Lysine Metabolism	-
alliin	rs13432605	73810981:G:C	0.2208	-0,6698 (0,0578)	4.92e-31	rs10201159	0.904163	ALMS1	intronic	0.069	6	N-ACu concentration (21931564)	41494	Xenobiotics	Food Component/Plant	HMDB0033592
X-12753	rs13432605	73810981:G:C	0.2208	0,5837 (0,0546)	1.19e-26	rs10201159	0.904163	ALMS1	intronic	0.069	6	N-ACu concentration (21931564)	47723	Unknown		-
N-acetylkynurenine (2)	rs13432605	73810981:G:C	0.2208	1,202 (0,0719)	9.842e-63	rs10201159	0.904163	ALMS1	intronic	0.069	6	N-ACu concentration (21931564)	48757	Amino Acid	Tryptophan Metabolism	HMDB0240342
N2-acetyl,N6,N6-dimethyllysine	rs13432605	73810981:G:C	0.2208	0,8615 (0,0939)	4.661e-20	rs10201159	0.904163	ALMS1	intronic	0.069	6	N-ACu concentration (21931564)	63254	Amino Acid	Lysine Metabolism	-
alliin	rs9750915	73811880:C:T	0.2208	-0,6695 (0,0578)	5.205e-31	rs10201159	0.904163	ALMS1	intronic	1.997	7	2-aminooctanoate (28263315)	41494	Xenobiotics	Food Component/Plant	HMDB0033592
X-12753	rs9750915	73811880:C:T	0.2208	0,5841 (0,0546)	1.106e-26	rs10201159	0.904163	ALMS1	intronic	1.997	7	2-aminooctanoate (28263315)	47723	Unknown		-
N-acetylkynurenine (2)	rs9750915	73811880:C:T	0.2208	1,2015 (0,0719)	1.109e-62	rs10201159	0.904163	ALMS1	intronic	1.997	7	2-aminooctanoate (28263315)	48757	Amino Acid	Tryptophan Metabolism	HMDB0240342
N2-acetyl,N6,N6-dimethyllysine	rs9750915	73811880:C:T	0.2208	0,8604 (0,0939)	5.183e-20	rs10201159	0.904163	ALMS1	intronic	1.997	7	2-aminooctanoate (28263315)	63254	Amino Acid	Lysine Metabolism	-
alliin	rs62149781	73812623:C:A	0.2191	-0,6666 (0,0579)	1.189e-30	rs10201159	0.881594	ALMS1	intronic	6.337	7	2-aminooctanoate (28263315)	41494	Xenobiotics	Food Component/Plant	HMDB0033592
X-12753	rs62149781	73812623:C:A	0.2191	0,5819 (0,0547)	2.022e-26	rs10201159	0.881594	ALMS1	intronic	6.337	7	2-aminooctanoate (28263315)	47723	Unknown		-
N-acetylkynurenine (2)	rs62149781	73812623:C:A	0.2191	1,2051 (0,0721)	1.129e-62	rs10201159	0.881594	ALMS1	intronic	6.337	7	2-aminooctanoate (28263315)	48757	Amino Acid	Tryptophan Metabolism	HMDB0240342
N2-acetyl,N6,N6-dimethyllysine	rs62149781	73812623:C:A	0.2191	0,8481 (0,0941)	2.023e-19	rs10201159	0.881594	ALMS1	intronic	6.337	7	2-aminooctanoate (28263315)	63254	Amino Acid	Lysine Metabolism	-
alliin	rs28879089	73812886:A:G	0.219	-0,655 (0,0616)	2e-26	rs10201159	0.876327	ALMS1	intronic	2.513	7	N-ACu concentration (21931564)	41494	Xenobiotics	Food Component/Plant	HMDB0033592
X-12753	rs28879089	73812886:A:G	0.219	0,621 (0,0591)	7.661e-26	rs10201159	0.876327	ALMS1	intronic	2.513	7	N-ACu concentration (21931564)	47723	Unknown		-
N-acetylkynurenine (2)	rs28879089	73812886:A:G	0.219	1,2272 (0,0795)	9.065e-54	rs10201159	0.876327	ALMS1	intronic	2.513	7	N-ACu concentration (21931564)	48757	Amino Acid	Tryptophan Metabolism	HMDB0240342
N2-acetyl,N6,N6-dimethyllysine	rs28879089	73812886:A:G	0.219	0,7713 (0,0969)	1.699e-15	rs10201159	0.876327	ALMS1	intronic	2.513	7	N-ACu concentration (21931564)	63254	Amino Acid	Lysine Metabolism	-
alliin	rs10170786	73812988:T:C	0.2263	-0,64 (0,0571)	3.954e-29	rs10201159	0.82127	ALMS1	intronic	1.657	6	2-aminooctanoate (28263315)	41494	Xenobiotics	Food Component/Plant	HMDB0033592
X-12753	rs10170786	73812988:T:C	0.2263	0,5626 (0,0542)	3.34e-25	rs10201159	0.82127	ALMS1	intronic	1.657	6	2-aminooctanoate (28263315)	47723	Unknown		-
N-acetylkynurenine (2)	rs10170786	73812988:T:C	0.2263	1,1759 (0,0711)	2.241e-61	rs10201159	0.82127	ALMS1	intronic	1.657	6	2-aminooctanoate (28263315)	48757	Amino Acid	Tryptophan Metabolism	HMDB0240342
N2-acetyl,N6,N6-dimethyllysine	rs10170786	73812988:T:C	0.2263	0,851 (0,0926)	4.029e-20	rs10201159	0.82127	ALMS1	intronic	1.657	6	2-aminooctanoate (28263315)	63254	Amino Acid	Lysine Metabolism	-
alliin	rs10173534	73813432:T:C	0.2208	-0,6689 (0,0578)	5.789e-31	rs10201159	0.904163	ALMS1	intronic	0.346	7	2-aminooctanoate (28263315)	41494	Xenobiotics	Food Component/Plant	HMDB0033592
X-12753	rs10173534	73813432:T:C	0.2208	0,5847 (0,0546)	9.822e-27	rs10201159	0.904163	ALMS1	intronic	0.346	7	2-aminooctanoate (28263315)	47723	Unknown		-
N-acetylkynurenine (2)	rs10173534	73813432:T:C	0.2208	1,2004 (0,0719)	1.347e-62	rs10201159	0.904163	ALMS1	intronic	0.346	7	2-aminooctanoate (28263315)	48757	Amino Acid	Tryptophan Metabolism	HMDB0240342
N2-acetyl,N6,N6-dimethyllysine	rs10173534	73813432:T:C	0.2208	0,8582 (0,0939)	6.246e-20	rs10201159	0.904163	ALMS1	intronic	0.346	7	2-aminooctanoate (28263315)	63254	Amino Acid	Lysine Metabolism	-
alliin	rs7609249	73813820:A:G	0.3675	-0,4015 (0,0471)	1.48e-17	rs13008860	0.795066	ALMS1	intronic	2.233	6	2-aminooctanoate (28263315)	41494	Xenobiotics	Food Component/Plant	HMDB0033592
X-12753	rs7609249	73813820:A:G	0.3675	0,345 (0,0476)	4.11e-13	rs13008860	0.795066	ALMS1	intronic	2.233	6	2-aminooctanoate (28263315)	47723	Unknown		-
N-acetylkynurenine (2)	rs7609249	73813820:A:G	0.3675	0,6769 (0,0559)	1.085e-33	rs13008860	0.795066	ALMS1	intronic	2.233	6	2-aminooctanoate (28263315)	48757	Amino Acid	Tryptophan Metabolism	HMDB0240342
N2-acetyl,N6,N6-dimethyllysine	rs7609249	73813820:A:G	0.3675	0,4852 (0,0691)	2.227e-12	rs13008860	0.795066	ALMS1	intronic	2.233	6	2-aminooctanoate (28263315)	63254	Amino Acid	Lysine Metabolism	-
alliin	rs7582606	73813945:G:A	0.2208	-0,6689 (0,0578)	5.819e-31	rs10201159	0.904163	ALMS1	intronic	4.794	6	2-aminooctanoate (28263315)	41494	Xenobiotics	Food Component/Plant	HMDB0033592
X-12753	rs7582606	73813945:G:A	0.2208	0,5847 (0,0546)	9.754e-27	rs10201159	0.904163	ALMS1	intronic	4.794	6	2-aminooctanoate (28263315)	47723	Unknown		-
N-acetylkynurenine (2)	rs7582606	73813945:G:A	0.2208	1,2003 (0,0719)	1.368e-62	rs10201159	0.904163	ALMS1	intronic	4.794	6	2-aminooctanoate (28263315)	48757	Amino Acid	Tryptophan Metabolism	HMDB0240342
N2-acetyl,N6,N6-dimethyllysine	rs7582606	73813945:G:A	0.2208	0,8581 (0,0939)	6.305e-20	rs10201159	0.904163	ALMS1	intronic	4.794	6	2-aminooctanoate (28263315)	63254	Amino Acid	Lysine Metabolism	-
alliin	rs6743576	73814333:A:G	0.3675	-0,4014 (0,0471)	1.484e-17	rs13008860	0.795066	ALMS1	intronic	0.503	7	2-aminooctanoate (28263315)	41494	Xenobiotics	Food Component/Plant	HMDB0033592
X-12753	rs6743576	73814333:A:G	0.3675	0,345 (0,0476)	4.097e-13	rs13008860	0.795066	ALMS1	intronic	0.503	7	2-aminooctanoate (28263315)	47723	Unknown		-
N-acetylkynurenine (2)	rs6743576	73814333:A:G	0.3675	0,6768 (0,0559)	1.1e-33	rs13008860	0.795066	ALMS1	intronic	0.503	7	2-aminooctanoate (28263315)	48757	Amino Acid	Tryptophan Metabolism	HMDB0240342
N2-acetyl,N6,N6-dimethyllysine	rs6743576	73814333:A:G	0.3675	0,4851 (0,0691)	2.236e-12	rs13008860	0.795066	ALMS1	intronic	0.503	7	2-aminooctanoate (28263315)	63254	Amino Acid	Lysine Metabolism	-
alliin	rs11903916	73815328:A:G	0.2278	-0,6428 (0,0569)	1.481e-29	rs10201159	0.837539	ALMS1	intronic	1.899	5	2-aminooctanoate (28263315)	41494	Xenobiotics	Food Component/Plant	HMDB0033592
X-12753	rs11903916	73815328:A:G	0.2278	0,5621 (0,0541)	2.602e-25	rs10201159	0.837539	ALMS1	intronic	1.899	5	2-aminooctanoate (28263315)	47723	Unknown		-
N-acetylkynurenine (2)	rs11903916	73815328:A:G	0.2278	1,1734 (0,071)	2.716e-61	rs10201159	0.837539	ALMS1	intronic	1.899	5	2-aminooctanoate (28263315)	48757	Amino Acid	Tryptophan Metabolism	HMDB0240342
N2-acetyl,N6,N6-dimethyllysine	rs11903916	73815328:A:G	0.2278	0,8575 (0,0926)	1.981e-20	rs10201159	0.837539	ALMS1	intronic	1.899	5	2-aminooctanoate (28263315)	63254	Amino Acid	Lysine Metabolism	-
alliin	rs6722867	73816285:G:A	0.3687	-0,4022 (0,0471)	1.283e-17	rs13008860	0.79074	ALMS1	intronic	10.97	6	2-aminooctanoate (28263315)	41494	Xenobiotics	Food Component/Plant	HMDB0033592
X-12753	rs6722867	73816285:G:A	0.3687	0,3454 (0,0476)	3.824e-13	rs13008860	0.79074	ALMS1	intronic	10.97	6	2-aminooctanoate (28263315)	47723	Unknown		-
N-acetylkynurenine (2)	rs6722867	73816285:G:A	0.3687	0,6756 (0,0559)	1.321e-33	rs13008860	0.79074	ALMS1	intronic	10.97	6	2-aminooctanoate (28263315)	48757	Amino Acid	Tryptophan Metabolism	HMDB0240342
N2-acetyl,N6,N6-dimethyllysine	rs6722867	73816285:G:A	0.3687	0,4856 (0,0691)	2.165e-12	rs13008860	0.79074	ALMS1	intronic	10.97	6	2-aminooctanoate (28263315)	63254	Amino Acid	Lysine Metabolism	-
alliin	rs2421555	73816955:A:G	0.228	-0,6437 (0,057)	1.59e-29	rs10201159	0.843297	ALMS1	intronic	5.925	-	2-aminooctanoate (28263315)	41494	Xenobiotics	Food Component/Plant	HMDB0033592
X-12753	rs2421555	73816955:A:G	0.228	0,5662 (0,0542)	1.455e-25	rs10201159	0.843297	ALMS1	intronic	5.925	-	2-aminooctanoate (28263315)	47723	Unknown		-
N-acetylkynurenine (2)	rs2421555	73816955:A:G	0.228	1,1714 (0,0709)	2.759e-61	rs10201159	0.843297	ALMS1	intronic	5.925	-	2-aminooctanoate (28263315)	48757	Amino Acid	Tryptophan Metabolism	HMDB0240342
N2-acetyl,N6,N6-dimethyllysine	rs2421555	73816955:A:G	0.228	0,8615 (0,0926)	1.307e-20	rs10201159	0.843297	ALMS1	intronic	5.925	-	2-aminooctanoate (28263315)	63254	Amino Acid	Lysine Metabolism	-
alliin	rs7603647	73817238:A:G	0.219	-0,6655 (0,0579)	1.427e-30	rs10201159	0.881594	ALMS1	intronic	3.733	6	N-ACu concentration (21931564)	41494	Xenobiotics	Food Component/Plant	HMDB0033592
X-12753	rs7603647	73817238:A:G	0.219	0,582 (0,0547)	1.935e-26	rs10201159	0.881594	ALMS1	intronic	3.733	6	N-ACu concentration (21931564)	47723	Unknown		-
N-acetylkynurenine (2)	rs7603647	73817238:A:G	0.219	1,2034 (0,0721)	1.509e-62	rs10201159	0.881594	ALMS1	intronic	3.733	6	N-ACu concentration (21931564)	48757	Amino Acid	Tryptophan Metabolism	HMDB0240342
N2-acetyl,N6,N6-dimethyllysine	rs7603647	73817238:A:G	0.219	0,8451 (0,0941)	2.585e-19	rs10201159	0.881594	ALMS1	intronic	3.733	6	N-ACu concentration (21931564)	63254	Amino Acid	Lysine Metabolism	-
alliin	rs7607892	73818707:T:C	0.2187	-0,6627 (0,0579)	2.445e-30	rs10201159	0.875905	ALMS1	intronic	8.179	7	N-ACu concentration (21931564)	41494	Xenobiotics	Food Component/Plant	HMDB0033592
X-12753	rs7607892	73818707:T:C	0.2187	0,5836 (0,0547)	1.413e-26	rs10201159	0.875905	ALMS1	intronic	8.179	7	N-ACu concentration (21931564)	47723	Unknown		-
N-acetylkynurenine (2)	rs7607892	73818707:T:C	0.2187	1,2025 (0,0721)	2.173e-62	rs10201159	0.875905	ALMS1	intronic	8.179	7	N-ACu concentration (21931564)	48757	Amino Acid	Tryptophan Metabolism	HMDB0240342
N2-acetyl,N6,N6-dimethyllysine	rs7607892	73818707:T:C	0.2187	0,8431 (0,0941)	3.217e-19	rs10201159	0.875905	ALMS1	intronic	8.179	7	N-ACu concentration (21931564)	63254	Amino Acid	Lysine Metabolism	-
alliin	rs13391552	73818936:A:G	0.218	-0,6609 (0,058)	4.6e-30	rs10201159	0.870636	ALMS1	intronic	3.248	6	N-ACu concentration (21931564)	41494	Xenobiotics	Food Component/Plant	HMDB0033592
X-12753	rs13391552	73818936:A:G	0.218	0,5894 (0,0548)	5.518e-27	rs10201159	0.870636	ALMS1	intronic	3.248	6	N-ACu concentration (21931564)	47723	Unknown		-
N-acetylkynurenine (2)	rs13391552	73818936:A:G	0.218	1,2018 (0,0722)	3.508e-62	rs10201159	0.870636	ALMS1	intronic	3.248	6	N-ACu concentration (21931564)	48757	Amino Acid	Tryptophan Metabolism	HMDB0240342
N2-acetyl,N6,N6-dimethyllysine	rs13391552	73818936:A:G	0.218	0,8386 (0,0942)	5.363e-19	rs10201159	0.870636	ALMS1	intronic	3.248	6	N-ACu concentration (21931564)	63254	Amino Acid	Lysine Metabolism	-
alliin	rs62149782	73819028:C:G	0.1717	-0,6023 (0,064)	4.608e-21	rs62153182	0.903419	ALMS1	intronic	3.322	6	2-aminooctanoate (28263315)	41494	Xenobiotics	Food Component/Plant	HMDB0033592
X-12753	rs62149782	73819028:C:G	0.1717	0,5351 (0,0602)	6.538e-19	rs62153182	0.903419	ALMS1	intronic	3.322	6	2-aminooctanoate (28263315)	47723	Unknown		-
N-acetylkynurenine (2)	rs62149782	73819028:C:G	0.1717	1,028 (0,0785)	3.833e-39	rs62153182	0.903419	ALMS1	intronic	3.322	6	2-aminooctanoate (28263315)	48757	Amino Acid	Tryptophan Metabolism	HMDB0240342
N2-acetyl,N6,N6-dimethyllysine	rs62149782	73819028:C:G	0.1717	0,8015 (0,1039)	1.24e-14	rs62153182	0.903419	ALMS1	intronic	3.322	6	2-aminooctanoate (28263315)	63254	Amino Acid	Lysine Metabolism	-
alliin	rs6710438	73820108:C:G	0.2206	-0,6645 (0,0578)	1.284e-30	rs10201159	0.904163	ALMS1	intronic	6.623	6	N-ACu concentration (21931564)	41494	Xenobiotics	Food Component/Plant	HMDB0033592
X-12753	rs6710438	73820108:C:G	0.2206	0,5874 (0,0546)	5.84e-27	rs10201159	0.904163	ALMS1	intronic	6.623	6	N-ACu concentration (21931564)	47723	Unknown		-
N-acetylkynurenine (2)	rs6710438	73820108:C:G	0.2206	1,1978 (0,0719)	2.649e-62	rs10201159	0.904163	ALMS1	intronic	6.623	6	N-ACu concentration (21931564)	48757	Amino Acid	Tryptophan Metabolism	HMDB0240342
N2-acetyl,N6,N6-dimethyllysine	rs6710438	73820108:C:G	0.2206	0,8563 (0,0939)	7.832e-20	rs10201159	0.904163	ALMS1	intronic	6.623	6	N-ACu concentration (21931564)	63254	Amino Acid	Lysine Metabolism	-
alliin	rs78450880	73821381:G:T	0.2215	-0,6604 (0,0613)	4.254e-27	rs10201159	0.904899	ALMS1	intronic	0.815	5	N-ACu concentration (21931564)	41494	Xenobiotics	Food Component/Plant	HMDB0033592
X-12753	rs78450880	73821381:G:T	0.2215	0,6231 (0,0588)	2.94e-26	rs10201159	0.904899	ALMS1	intronic	0.815	5	N-ACu concentration (21931564)	47723	Unknown		-
N-acetylkynurenine (2)	rs78450880	73821381:G:T	0.2215	1,218 (0,0792)	2.407e-53	rs10201159	0.904899	ALMS1	intronic	0.815	5	N-ACu concentration (21931564)	48757	Amino Acid	Tryptophan Metabolism	HMDB0240342
N2-acetyl,N6,N6-dimethyllysine	rs78450880	73821381:G:T	0.2215	0,7864 (0,0966)	3.943e-16	rs10201159	0.904899	ALMS1	intronic	0.815	5	N-ACu concentration (21931564)	63254	Amino Acid	Lysine Metabolism	-
alliin	rs79145598	73821382:A:T	0.221	-0,6601 (0,0613)	4.945e-27	rs10201159	0.904899	ALMS1	intronic	4.043	5	2-aminooctanoate (28263315)	41494	Xenobiotics	Food Component/Plant	HMDB0033592
X-12753	rs79145598	73821382:A:T	0.221	0,6266 (0,0588)	1.678e-26	rs10201159	0.904899	ALMS1	intronic	4.043	5	2-aminooctanoate (28263315)	47723	Unknown		-
N-acetylkynurenine (2)	rs79145598	73821382:A:T	0.221	1,2159 (0,0793)	4.305e-53	rs10201159	0.904899	ALMS1	intronic	4.043	5	2-aminooctanoate (28263315)	48757	Amino Acid	Tryptophan Metabolism	HMDB0240342
N2-acetyl,N6,N6-dimethyllysine	rs79145598	73821382:A:T	0.221	0,7913 (0,0968)	2.886e-16	rs10201159	0.904899	ALMS1	intronic	4.043	5	2-aminooctanoate (28263315)	63254	Amino Acid	Lysine Metabolism	-
alliin	rs62149783	73821384:A:T	0.221	-0,6601 (0,0613)	4.945e-27	rs10201159	0.904899	ALMS1	intronic	6.377	5	2-aminooctanoate (28263315)	41494	Xenobiotics	Food Component/Plant	HMDB0033592
X-12753	rs62149783	73821384:A:T	0.221	0,6266 (0,0588)	1.678e-26	rs10201159	0.904899	ALMS1	intronic	6.377	5	2-aminooctanoate (28263315)	47723	Unknown		-
N-acetylkynurenine (2)	rs62149783	73821384:A:T	0.221	1,2159 (0,0793)	4.305e-53	rs10201159	0.904899	ALMS1	intronic	6.377	5	2-aminooctanoate (28263315)	48757	Amino Acid	Tryptophan Metabolism	HMDB0240342
N2-acetyl,N6,N6-dimethyllysine	rs62149783	73821384:A:T	0.221	0,7913 (0,0968)	2.886e-16	rs10201159	0.904899	ALMS1	intronic	6.377	5	2-aminooctanoate (28263315)	63254	Amino Acid	Lysine Metabolism	-
alliin	rs11893881	73824373:A:T	0.2203	-0,6609 (0,0577)	2.201e-30	rs10201159	0.893074	ALMS1	intronic	2.1	6	2-aminooctanoate (28263315)	41494	Xenobiotics	Food Component/Plant	HMDB0033592
X-12753	rs11893881	73824373:A:T	0.2203	0,5804 (0,0546)	2.008e-26	rs10201159	0.893074	ALMS1	intronic	2.1	6	2-aminooctanoate (28263315)	47723	Unknown		-
N-acetylkynurenine (2)	rs11893881	73824373:A:T	0.2203	1,2033 (0,0721)	1.751e-62	rs10201159	0.893074	ALMS1	intronic	2.1	6	2-aminooctanoate (28263315)	48757	Amino Acid	Tryptophan Metabolism	HMDB0240342
N2-acetyl,N6,N6-dimethyllysine	rs11893881	73824373:A:T	0.2203	0,8546 (0,094)	9.975e-20	rs10201159	0.893074	ALMS1	intronic	2.1	6	2-aminooctanoate (28263315)	63254	Amino Acid	Lysine Metabolism	-
alliin	rs6732440	73827099:G:T	0.636	0,393 (0,0471)	7.167e-17	rs13008860	0.807483	ALMS1	intronic	8.014	6	N-ACu concentration (21931564)	41494	Xenobiotics	Food Component/Plant	HMDB0033592
X-12753	rs6732440	73827099:G:T	0.636	-0,3501 (0,0476)	1.92e-13	rs13008860	0.807483	ALMS1	intronic	8.014	6	N-ACu concentration (21931564)	47723	Unknown		-
N-acetylkynurenine (2)	rs6732440	73827099:G:T	0.636	-0,6792 (0,056)	7.62e-34	rs13008860	0.807483	ALMS1	intronic	8.014	6	N-ACu concentration (21931564)	48757	Amino Acid	Tryptophan Metabolism	HMDB0240342
N2-acetyl,N6,N6-dimethyllysine	rs6732440	73827099:G:T	0.636	-0,4739 (0,0692)	7.692e-12	rs13008860	0.807483	ALMS1	intronic	8.014	6	N-ACu concentration (21931564)	63254	Amino Acid	Lysine Metabolism	-
alliin	rs6745560	73827117:G:A	0.6294	0,387 (0,0469)	1.664e-16	rs13008860	0.831287	ALMS1	intronic	2.512	6	N-ACu concentration (21931564)	41494	Xenobiotics	Food Component/Plant	HMDB0033592
X-12753	rs6745560	73827117:G:A	0.6294	-0,3428 (0,0475)	5.27e-13	rs13008860	0.831287	ALMS1	intronic	2.512	6	N-ACu concentration (21931564)	47723	Unknown		-
N-acetylkynurenine (2)	rs6745560	73827117:G:A	0.6294	-0,6733 (0,0559)	1.928e-33	rs13008860	0.831287	ALMS1	intronic	2.512	6	N-ACu concentration (21931564)	48757	Amino Acid	Tryptophan Metabolism	HMDB0240342
N2-acetyl,N6,N6-dimethyllysine	rs6745560	73827117:G:A	0.6294	-0,4852 (0,069)	1.994e-12	rs13008860	0.831287	ALMS1	intronic	2.512	6	N-ACu concentration (21931564)	63254	Amino Acid	Lysine Metabolism	-
alliin	rs1320374	73828310:C:T	0.6316	0,3982 (0,0471)	2.605e-17	rs13008860	0.805619	ALMS1	intronic	10.78	-	N-ACu concentration (21931564)	41494	Xenobiotics	Food Component/Plant	HMDB0033592
X-12753	rs1320374	73828310:C:T	0.6316	-0,3445 (0,0476)	4.432e-13	rs13008860	0.805619	ALMS1	intronic	10.78	-	N-ACu concentration (21931564)	47723	Unknown		-
N-acetylkynurenine (2)	rs1320374	73828310:C:T	0.6316	-0,6761 (0,0559)	1.185e-33	rs13008860	0.805619	ALMS1	intronic	10.78	-	N-ACu concentration (21931564)	48757	Amino Acid	Tryptophan Metabolism	HMDB0240342
N2-acetyl,N6,N6-dimethyllysine	rs1320374	73828310:C:T	0.6316	-0,4912 (0,0692)	1.222e-12	rs13008860	0.805619	ALMS1	intronic	10.78	-	N-ACu concentration (21931564)	63254	Amino Acid	Lysine Metabolism	-
alliin	rs1052161	73828538:A:G	0.6315	0,4032 (0,0471)	1.046e-17	rs13008860	0.802159	ALMS1	exonic	2.17	-	N-ACu concentration (21931564)	41494	Xenobiotics	Food Component/Plant	HMDB0033592
X-12753	rs1052161	73828538:A:G	0.6315	-0,3473 (0,0475)	2.782e-13	rs13008860	0.802159	ALMS1	exonic	2.17	-	N-ACu concentration (21931564)	47723	Unknown		-
N-acetylkynurenine (2)	rs1052161	73828538:A:G	0.6315	-0,6769 (0,0559)	9.379e-34	rs13008860	0.802159	ALMS1	exonic	2.17	-	N-ACu concentration (21931564)	48757	Amino Acid	Tryptophan Metabolism	HMDB0240342
N2-acetyl,N6,N6-dimethyllysine	rs1052161	73828538:A:G	0.6315	-0,4902 (0,0691)	1.301e-12	rs13008860	0.802159	ALMS1	exonic	2.17	-	N-ACu concentration (21931564)	63254	Amino Acid	Lysine Metabolism	-
alliin	rs1052162	73829372:T:C	0.2278	-0,6463 (0,0571)	9.942e-30	rs10201159	0.843297	ALMS1	exonic	9.498	6	N-ACu concentration (21931564)	41494	Xenobiotics	Food Component/Plant	HMDB0033592
X-12753	rs1052162	73829372:T:C	0.2278	0,564 (0,0542)	2.23e-25	rs10201159	0.843297	ALMS1	exonic	9.498	6	N-ACu concentration (21931564)	47723	Unknown		-
N-acetylkynurenine (2)	rs1052162	73829372:T:C	0.2278	1,1678 (0,0709)	7.124e-61	rs10201159	0.843297	ALMS1	exonic	9.498	6	N-ACu concentration (21931564)	48757	Amino Acid	Tryptophan Metabolism	HMDB0240342
N2-acetyl,N6,N6-dimethyllysine	rs1052162	73829372:T:C	0.2278	0,8591 (0,0926)	1.772e-20	rs10201159	0.843297	ALMS1	exonic	9.498	6	N-ACu concentration (21931564)	63254	Amino Acid	Lysine Metabolism	-
alliin	rs7576245	73829678:T:C	0.2278	-0,6467 (0,0571)	9.226e-30	rs10201159	0.843297	ALMS1	intronic	1.427	5	2-aminooctanoate (28263315)	41494	Xenobiotics	Food Component/Plant	HMDB0033592
X-12753	rs7576245	73829678:T:C	0.2278	0,5636 (0,0542)	2.389e-25	rs10201159	0.843297	ALMS1	intronic	1.427	5	2-aminooctanoate (28263315)	47723	Unknown		-
N-acetylkynurenine (2)	rs7576245	73829678:T:C	0.2278	1,1675 (0,0709)	7.532e-61	rs10201159	0.843297	ALMS1	intronic	1.427	5	2-aminooctanoate (28263315)	48757	Amino Acid	Tryptophan Metabolism	HMDB0240342
N2-acetyl,N6,N6-dimethyllysine	rs7576245	73829678:T:C	0.2278	0,8588 (0,0926)	1.809e-20	rs10201159	0.843297	ALMS1	intronic	1.427	5	2-aminooctanoate (28263315)	63254	Amino Acid	Lysine Metabolism	-
alliin	rs6546849	73831037:G:A	0.2295	-0,6501 (0,0569)	2.988e-30	rs10201159	0.845364	ALMS1	intronic	2.674	7	N-ACu concentration (21931564)	41494	Xenobiotics	Food Component/Plant	HMDB0033592
X-12753	rs6546849	73831037:G:A	0.2295	0,5597 (0,054)	3.62e-25	rs10201159	0.845364	ALMS1	intronic	2.674	7	N-ACu concentration (21931564)	47723	Unknown		-
N-acetylkynurenine (2)	rs6546849	73831037:G:A	0.2295	1,1654 (0,0708)	8.39e-61	rs10201159	0.845364	ALMS1	intronic	2.674	7	N-ACu concentration (21931564)	48757	Amino Acid	Tryptophan Metabolism	HMDB0240342
N2-acetyl,N6,N6-dimethyllysine	rs6546849	73831037:G:A	0.2295	0,8681 (0,0924)	6.014e-21	rs10201159	0.845364	ALMS1	intronic	2.674	7	N-ACu concentration (21931564)	63254	Amino Acid	Lysine Metabolism	-
alliin	rs6546850	73831147:T:A	0.2293	-0,6504 (0,0569)	2.745e-30	rs10201159	0.850191	ALMS1	intronic	5.376	7	N-ACu concentration (21931564)	41494	Xenobiotics	Food Component/Plant	HMDB0033592
X-12753	rs6546850	73831147:T:A	0.2293	0,5605 (0,054)	2.95e-25	rs10201159	0.850191	ALMS1	intronic	5.376	7	N-ACu concentration (21931564)	47723	Unknown		-
N-acetylkynurenine (2)	rs6546850	73831147:T:A	0.2293	1,164 (0,0708)	1.032e-60	rs10201159	0.850191	ALMS1	intronic	5.376	7	N-ACu concentration (21931564)	48757	Amino Acid	Tryptophan Metabolism	HMDB0240342
N2-acetyl,N6,N6-dimethyllysine	rs6546850	73831147:T:A	0.2293	0,8648 (0,0924)	8.008e-21	rs10201159	0.850191	ALMS1	intronic	5.376	7	N-ACu concentration (21931564)	63254	Amino Acid	Lysine Metabolism	-
alliin	rs1815027	73831840:C:T	0.63	0,3818 (0,0501)	2.421e-14	rs13008860	0.831287	ALMS1	intronic	4.876	-	2-aminooctanoate (28263315)	41494	Xenobiotics	Food Component/Plant	HMDB0033592
X-12753	rs1815027	73831840:C:T	0.63	-0,3675 (0,0515)	9.238e-13	rs13008860	0.831287	ALMS1	intronic	4.876	-	2-aminooctanoate (28263315)	47723	Unknown		-
N-acetylkynurenine (2)	rs1815027	73831840:C:T	0.63	-0,7161 (0,0618)	4.632e-31	rs13008860	0.831287	ALMS1	intronic	4.876	-	2-aminooctanoate (28263315)	48757	Amino Acid	Tryptophan Metabolism	HMDB0240342
alliin	rs2421667	73832459:C:T	0.6359	0,3985 (0,0471)	2.668e-17	rs13008860	0.807483	ALMS1	intronic	6.921	6	-	41494	Xenobiotics	Food Component/Plant	HMDB0033592
X-12753	rs2421667	73832459:C:T	0.6359	-0,345 (0,0476)	4.178e-13	rs13008860	0.807483	ALMS1	intronic	6.921	6	-	47723	Unknown		-
N-acetylkynurenine (2)	rs2421667	73832459:C:T	0.6359	-0,6771 (0,056)	1.113e-33	rs13008860	0.807483	ALMS1	intronic	6.921	6	-	48757	Amino Acid	Tryptophan Metabolism	HMDB0240342
N2-acetyl,N6,N6-dimethyllysine	rs2421667	73832459:C:T	0.6359	-0,4736 (0,0692)	7.688e-12	rs13008860	0.807483	ALMS1	intronic	6.921	6	-	63254	Amino Acid	Lysine Metabolism	-
alliin	rs7587577	73832786:T:C	0.2187	-0,6701 (0,0579)	6.093e-31	rs10201159	0.881594	ALMS1	intronic	1.588	7	2-aminooctanoate (28263315)	41494	Xenobiotics	Food Component/Plant	HMDB0033592
X-12753	rs7587577	73832786:T:C	0.2187	0,5775 (0,0547)	4.441e-26	rs10201159	0.881594	ALMS1	intronic	1.588	7	2-aminooctanoate (28263315)	47723	Unknown		-
N-acetylkynurenine (2)	rs7587577	73832786:T:C	0.2187	1,1967 (0,0721)	6.434e-62	rs10201159	0.881594	ALMS1	intronic	1.588	7	2-aminooctanoate (28263315)	48757	Amino Acid	Tryptophan Metabolism	HMDB0240342
N2-acetyl,N6,N6-dimethyllysine	rs7587577	73832786:T:C	0.2187	0,8401 (0,0941)	4.195e-19	rs10201159	0.881594	ALMS1	intronic	1.588	7	2-aminooctanoate (28263315)	63254	Amino Acid	Lysine Metabolism	-
alliin	rs6546851	73833283:T:C	0.2259	-0,6448 (0,0572)	1.609e-29	rs10201159	0.82127	ALMS1	intronic	3.862	6	N-ACu concentration (21931564)	41494	Xenobiotics	Food Component/Plant	HMDB0033592
X-12753	rs6546851	73833283:T:C	0.2259	0,5585 (0,0542)	6.845e-25	rs10201159	0.82127	ALMS1	intronic	3.862	6	N-ACu concentration (21931564)	47723	Unknown		-
N-acetylkynurenine (2)	rs6546851	73833283:T:C	0.2259	1,168 (0,0711)	1.173e-60	rs10201159	0.82127	ALMS1	intronic	3.862	6	N-ACu concentration (21931564)	48757	Amino Acid	Tryptophan Metabolism	HMDB0240342
N2-acetyl,N6,N6-dimethyllysine	rs6546851	73833283:T:C	0.2259	0,8448 (0,0927)	8.221e-20	rs10201159	0.82127	ALMS1	intronic	3.862	6	N-ACu concentration (21931564)	63254	Amino Acid	Lysine Metabolism	-
alliin	rs6546852	73833431:A:G	0.2293	-0,6506 (0,0569)	2.676e-30	rs10201159	0.850191	ALMS1	intronic	2.437	7	N-ACu concentration (21931564)	41494	Xenobiotics	Food Component/Plant	HMDB0033592
X-12753	rs6546852	73833431:A:G	0.2293	0,5605 (0,054)	2.943e-25	rs10201159	0.850191	ALMS1	intronic	2.437	7	N-ACu concentration (21931564)	47723	Unknown		-
N-acetylkynurenine (2)	rs6546852	73833431:A:G	0.2293	1,164 (0,0708)	1.034e-60	rs10201159	0.850191	ALMS1	intronic	2.437	7	N-ACu concentration (21931564)	48757	Amino Acid	Tryptophan Metabolism	HMDB0240342
N2-acetyl,N6,N6-dimethyllysine	rs6546852	73833431:A:G	0.2293	0,8646 (0,0924)	8.099e-21	rs10201159	0.850191	ALMS1	intronic	2.437	7	N-ACu concentration (21931564)	63254	Amino Acid	Lysine Metabolism	-
alliin	rs6546853	73833739:A:G	0.2293	-0,6506 (0,0569)	2.673e-30	rs10201159	0.850191	ALMS1	intronic	0.904	5	N-ACu concentration (21931564)	41494	Xenobiotics	Food Component/Plant	HMDB0033592
X-12753	rs6546853	73833739:A:G	0.2293	0,5605 (0,054)	2.946e-25	rs10201159	0.850191	ALMS1	intronic	0.904	5	N-ACu concentration (21931564)	47723	Unknown		-
N-acetylkynurenine (2)	rs6546853	73833739:A:G	0.2293	1,164 (0,0708)	1.036e-60	rs10201159	0.850191	ALMS1	intronic	0.904	5	N-ACu concentration (21931564)	48757	Amino Acid	Tryptophan Metabolism	HMDB0240342
N2-acetyl,N6,N6-dimethyllysine	rs6546853	73833739:A:G	0.2293	0,8646 (0,0924)	8.109e-21	rs10201159	0.850191	ALMS1	intronic	0.904	5	N-ACu concentration (21931564)	63254	Amino Acid	Lysine Metabolism	-
alliin	rs6546854	73834034:G:A	0.2221	-0,6752 (0,0576)	1.031e-31	rs10201159	0.910696	ALMS1	intronic	0.021	5	2-aminooctanoate (28263315)	41494	Xenobiotics	Food Component/Plant	HMDB0033592
X-12753	rs6546854	73834034:G:A	0.2221	0,5789 (0,0544)	1.974e-26	rs10201159	0.910696	ALMS1	intronic	0.021	5	2-aminooctanoate (28263315)	47723	Unknown		-
N-acetylkynurenine (2)	rs6546854	73834034:G:A	0.2221	1,1919 (0,0718)	5.99e-62	rs10201159	0.910696	ALMS1	intronic	0.021	5	2-aminooctanoate (28263315)	48757	Amino Acid	Tryptophan Metabolism	HMDB0240342
N2-acetyl,N6,N6-dimethyllysine	rs6546854	73834034:G:A	0.2221	0,8601 (0,0937)	4.318e-20	rs10201159	0.910696	ALMS1	intronic	0.021	5	2-aminooctanoate (28263315)	63254	Amino Acid	Lysine Metabolism	-
alliin	rs4852308	73834035:G:T	0.6274	0,3965 (0,047)	3.066e-17	rs13008860	0.823267	ALMS1	intronic	0.677	5	2-aminooctanoate (28263315)	41494	Xenobiotics	Food Component/Plant	HMDB0033592
X-12753	rs4852308	73834035:G:T	0.6274	-0,3416 (0,0475)	6.345e-13	rs13008860	0.823267	ALMS1	intronic	0.677	5	2-aminooctanoate (28263315)	47723	Unknown		-
N-acetylkynurenine (2)	rs4852308	73834035:G:T	0.6274	-0,673 (0,0559)	2.047e-33	rs13008860	0.823267	ALMS1	intronic	0.677	5	2-aminooctanoate (28263315)	48757	Amino Acid	Tryptophan Metabolism	HMDB0240342
N2-acetyl,N6,N6-dimethyllysine	rs4852308	73834035:G:T	0.6274	-0,4937 (0,0689)	7.672e-13	rs13008860	0.823267	ALMS1	intronic	0.677	5	2-aminooctanoate (28263315)	63254	Amino Acid	Lysine Metabolism	-
alliin	rs62149804	73837006:A:T	0.1653	-0,6522 (0,0651)	1.173e-23	rs62153182	0.919228	ALMS1	UTR3	14.86	6	2-aminooctanoate (28263315)	41494	Xenobiotics	Food Component/Plant	HMDB0033592
X-12753	rs62149804	73837006:A:T	0.1653	0,5107 (0,0606)	3.395e-17	rs62153182	0.919228	ALMS1	UTR3	14.86	6	2-aminooctanoate (28263315)	47723	Unknown		-
N-acetylkynurenine (2)	rs62149804	73837006:A:T	0.1653	1,0388 (0,0795)	5.221e-39	rs62153182	0.919228	ALMS1	UTR3	14.86	6	2-aminooctanoate (28263315)	48757	Amino Acid	Tryptophan Metabolism	HMDB0240342
N2-acetyl,N6,N6-dimethyllysine	rs62149804	73837006:A:T	0.1653	0,8773 (0,1069)	2.339e-16	rs62153182	0.919228	ALMS1	UTR3	14.86	6	2-aminooctanoate (28263315)	63254	Amino Acid	Lysine Metabolism	-
alliin	rs6546856	73837751:C:T	0.2365	-0,6262 (0,0561)	6.348e-29	rs10201159	0.80675	ALMS1	downstream	0.001	5	N-ACu concentration (21931564)	41494	Xenobiotics	Food Component/Plant	HMDB0033592
X-12753	rs6546856	73837751:C:T	0.2365	0,5499 (0,0534)	7.461e-25	rs10201159	0.80675	ALMS1	downstream	0.001	5	N-ACu concentration (21931564)	47723	Unknown		-
N-acetylkynurenine (2)	rs6546856	73837751:C:T	0.2365	1,1223 (0,0695)	1.08e-58	rs10201159	0.80675	ALMS1	downstream	0.001	5	N-ACu concentration (21931564)	48757	Amino Acid	Tryptophan Metabolism	HMDB0240342
N2-acetyl,N6,N6-dimethyllysine	rs6546856	73837751:C:T	0.2365	0,8691 (0,0909)	1.182e-21	rs10201159	0.80675	ALMS1	downstream	0.001	5	N-ACu concentration (21931564)	63254	Amino Acid	Lysine Metabolism	-
alliin	rs6546857	73837955:G:A	0.2288	-0,6494 (0,0569)	3.579e-30	rs10201159	0.873894	ALMS1	downstream	5.493	7	N-ACu concentration (21931564)	41494	Xenobiotics	Food Component/Plant	HMDB0033592
X-12753	rs6546857	73837955:G:A	0.2288	0,5693 (0,0539)	4.853e-26	rs10201159	0.873894	ALMS1	downstream	5.493	7	N-ACu concentration (21931564)	47723	Unknown		-
N-acetylkynurenine (2)	rs6546857	73837955:G:A	0.2288	1,1566 (0,0705)	2.008e-60	rs10201159	0.873894	ALMS1	downstream	5.493	7	N-ACu concentration (21931564)	48757	Amino Acid	Tryptophan Metabolism	HMDB0240342
N2-acetyl,N6,N6-dimethyllysine	rs6546857	73837955:G:A	0.2288	0,8636 (0,0923)	8.138e-21	rs10201159	0.873894	ALMS1	downstream	5.493	7	N-ACu concentration (21931564)	63254	Amino Acid	Lysine Metabolism	-
alliin	rs6546858	73838613:A:G	0.2288	-0,6489 (0,0569)	4.16e-30	rs10201159	0.844423	ALMS1	intergenic	0.412	2b	N-ACu concentration (21931564)	41494	Xenobiotics	Food Component/Plant	HMDB0033592
X-12753	rs6546858	73838613:A:G	0.2288	0,562 (0,054)	2.38e-25	rs10201159	0.844423	ALMS1	intergenic	0.412	2b	N-ACu concentration (21931564)	47723	Unknown		-
N-acetylkynurenine (2)	rs6546858	73838613:A:G	0.2288	1,1644 (0,0708)	1.053e-60	rs10201159	0.844423	ALMS1	intergenic	0.412	2b	N-ACu concentration (21931564)	48757	Amino Acid	Tryptophan Metabolism	HMDB0240342
N2-acetyl,N6,N6-dimethyllysine	rs6546858	73838613:A:G	0.2288	0,87 (0,0925)	5.243e-21	rs10201159	0.844423	ALMS1	intergenic	0.412	2b	N-ACu concentration (21931564)	63254	Amino Acid	Lysine Metabolism	-
alliin	rs6745480	73840055:A:G	0.2288	-0,6489 (0,0569)	4.115e-30	rs10201159	0.844423	ALMS1	intergenic	1.836	6	N-ACu concentration (21931564)	41494	Xenobiotics	Food Component/Plant	HMDB0033592
X-12753	rs6745480	73840055:A:G	0.2288	0,5621 (0,054)	2.355e-25	rs10201159	0.844423	ALMS1	intergenic	1.836	6	N-ACu concentration (21931564)	47723	Unknown		-
N-acetylkynurenine (2)	rs6745480	73840055:A:G	0.2288	1,1645 (0,0708)	1.044e-60	rs10201159	0.844423	ALMS1	intergenic	1.836	6	N-ACu concentration (21931564)	48757	Amino Acid	Tryptophan Metabolism	HMDB0240342
N2-acetyl,N6,N6-dimethyllysine	rs6745480	73840055:A:G	0.2288	0,87 (0,0925)	5.257e-21	rs10201159	0.844423	ALMS1	intergenic	1.836	6	N-ACu concentration (21931564)	63254	Amino Acid	Lysine Metabolism	-
alliin	rs2421577	73840998:T:G	0.2254	-0,6432 (0,0572)	2.444e-29	rs10201159	0.815616	ALMS1	intergenic	2.45	7	N-ACu concentration (21931564)	41494	Xenobiotics	Food Component/Plant	HMDB0033592
X-12753	rs2421577	73840998:T:G	0.2254	0,5602 (0,0543)	5.413e-25	rs10201159	0.815616	ALMS1	intergenic	2.45	7	N-ACu concentration (21931564)	47723	Unknown		-
N-acetylkynurenine (2)	rs2421577	73840998:T:G	0.2254	1,1686 (0,0711)	1.171e-60	rs10201159	0.815616	ALMS1	intergenic	2.45	7	N-ACu concentration (21931564)	48757	Amino Acid	Tryptophan Metabolism	HMDB0240342
N2-acetyl,N6,N6-dimethyllysine	rs2421577	73840998:T:G	0.2254	0,8501 (0,0929)	5.398e-20	rs10201159	0.815616	ALMS1	intergenic	2.45	7	N-ACu concentration (21931564)	63254	Amino Acid	Lysine Metabolism	-
alliin	rs6546859	73842055:A:C	0.2287	-0,6496 (0,0569)	3.759e-30	rs10201159	0.844423	ALMS1	intergenic	2.557	6	N-ACu concentration (21931564)	41494	Xenobiotics	Food Component/Plant	HMDB0033592
X-12753	rs6546859	73842055:A:C	0.2287	0,5624 (0,054)	2.242e-25	rs10201159	0.844423	ALMS1	intergenic	2.557	6	N-ACu concentration (21931564)	47723	Unknown		-
N-acetylkynurenine (2)	rs6546859	73842055:A:C	0.2287	1,1649 (0,0709)	1.003e-60	rs10201159	0.844423	ALMS1	intergenic	2.557	6	N-ACu concentration (21931564)	48757	Amino Acid	Tryptophan Metabolism	HMDB0240342
N2-acetyl,N6,N6-dimethyllysine	rs6546859	73842055:A:C	0.2287	0,8699 (0,0925)	5.402e-21	rs10201159	0.844423	ALMS1	intergenic	2.557	6	N-ACu concentration (21931564)	63254	Amino Acid	Lysine Metabolism	-
alliin	rs76197226	73842218:G:A	0.0895	-0,754 (0,0875)	6.809e-18	rs76197226	1	ALMS1	intergenic	1.908	5	2-aminooctanoate (28263315)	41494	Xenobiotics	Food Component/Plant	HMDB0033592
X-12753	rs76197226	73842218:G:A	0.0895	0,5107 (0,0779)	5.573e-11	rs76197226	1	ALMS1	intergenic	1.908	5	2-aminooctanoate (28263315)	47723	Unknown		-
N-acetylkynurenine (2)	rs76197226	73842218:G:A	0.0895	1,1285 (0,109)	3.868e-25	rs76197226	1	ALMS1	intergenic	1.908	5	2-aminooctanoate (28263315)	48757	Amino Acid	Tryptophan Metabolism	HMDB0240342
N2-acetyl,N6,N6-dimethyllysine	rs76197226	73842218:G:A	0.0895	1,1236 (0,1633)	5.918e-12	rs76197226	1	ALMS1	intergenic	1.908	5	2-aminooctanoate (28263315)	63254	Amino Acid	Lysine Metabolism	-
alliin	rs7566364	73842889:C:T	0.2288	-0,6499 (0,0569)	3.521e-30	rs10201159	0.844423	ALMS1	intergenic	2.78	7	2-aminooctanoate (28263315)	41494	Xenobiotics	Food Component/Plant	HMDB0033592
X-12753	rs7566364	73842889:C:T	0.2288	0,5624 (0,054)	2.28e-25	rs10201159	0.844423	ALMS1	intergenic	2.78	7	2-aminooctanoate (28263315)	47723	Unknown		-
N-acetylkynurenine (2)	rs7566364	73842889:C:T	0.2288	1,165 (0,0709)	9.792e-61	rs10201159	0.844423	ALMS1	intergenic	2.78	7	2-aminooctanoate (28263315)	48757	Amino Acid	Tryptophan Metabolism	HMDB0240342
N2-acetyl,N6,N6-dimethyllysine	rs7566364	73842889:C:T	0.2288	0,8699 (0,0925)	5.403e-21	rs10201159	0.844423	ALMS1	intergenic	2.78	7	2-aminooctanoate (28263315)	63254	Amino Acid	Lysine Metabolism	-
N-acetylkynurenine (2)	rs75811834	73843512:A:G	0.0606	1,0877 (0,1282)	2.189e-17	rs12104768	1	ALMS1	intergenic	0.608	3a	2-aminooctanoate (28263315)	48757	Amino Acid	Tryptophan Metabolism	HMDB0240342
alliin	rs4346412	73843571:T:C	0.6312	0,3982 (0,047)	2.472e-17	rs13008860	0.793499	ALMS1	intergenic	0.922	1f	N-ACu concentration (21931564)	41494	Xenobiotics	Food Component/Plant	HMDB0033592
X-12753	rs4346412	73843571:T:C	0.6312	-0,3375 (0,0475)	1.219e-12	rs13008860	0.793499	ALMS1	intergenic	0.922	1f	N-ACu concentration (21931564)	47723	Unknown		-
N-acetylkynurenine (2)	rs4346412	73843571:T:C	0.6312	-0,6695 (0,0558)	3.875e-33	rs13008860	0.793499	ALMS1	intergenic	0.922	1f	N-ACu concentration (21931564)	48757	Amino Acid	Tryptophan Metabolism	HMDB0240342
N2-acetyl,N6,N6-dimethyllysine	rs4346412	73843571:T:C	0.6312	-0,4917 (0,0691)	1.104e-12	rs13008860	0.793499	ALMS1	intergenic	0.922	1f	N-ACu concentration (21931564)	63254	Amino Acid	Lysine Metabolism	-
alliin	rs6546860	73844249:A:G	0.2288	-0,651 (0,057)	3.077e-30	rs10201159	0.844423	ALMS1	intergenic	1.848	6	N-ACu concentration (21931564)	41494	Xenobiotics	Food Component/Plant	HMDB0033592
X-12753	rs6546860	73844249:A:G	0.2288	0,5639 (0,0541)	1.822e-25	rs10201159	0.844423	ALMS1	intergenic	1.848	6	N-ACu concentration (21931564)	47723	Unknown		-
N-acetylkynurenine (2)	rs6546860	73844249:A:G	0.2288	1,1674 (0,0709)	6.662e-61	rs10201159	0.844423	ALMS1	intergenic	1.848	6	N-ACu concentration (21931564)	48757	Amino Acid	Tryptophan Metabolism	HMDB0240342
N2-acetyl,N6,N6-dimethyllysine	rs6546860	73844249:A:G	0.2288	0,8713 (0,0926)	4.956e-21	rs10201159	0.844423	ALMS1	intergenic	1.848	6	N-ACu concentration (21931564)	63254	Amino Acid	Lysine Metabolism	-
alliin	rs13427832	73844818:A:G	0.2273	-0,6489 (0,0572)	7.552e-30	rs10201159	0.837539	ALMS1	intergenic	0.221	7	N-ACu concentration (21931564)	41494	Xenobiotics	Food Component/Plant	HMDB0033592
X-12753	rs13427832	73844818:A:G	0.2273	0,5653 (0,0542)	1.964e-25	rs10201159	0.837539	ALMS1	intergenic	0.221	7	N-ACu concentration (21931564)	47723	Unknown		-
N-acetylkynurenine (2)	rs13427832	73844818:A:G	0.2273	1,1689 (0,071)	6.535e-61	rs10201159	0.837539	ALMS1	intergenic	0.221	7	N-ACu concentration (21931564)	48757	Amino Acid	Tryptophan Metabolism	HMDB0240342
N2-acetyl,N6,N6-dimethyllysine	rs13427832	73844818:A:G	0.2273	0,8638 (0,0928)	1.26e-20	rs10201159	0.837539	ALMS1	intergenic	0.221	7	N-ACu concentration (21931564)	63254	Amino Acid	Lysine Metabolism	-
alliin	rs10209517	73845392:G:C	0.2276	-0,6521 (0,0572)	4.094e-30	rs10201159	0.843297	ALMS1	intergenic	1.226	7	2-aminooctanoate (28263315)	41494	Xenobiotics	Food Component/Plant	HMDB0033592
X-12753	rs10209517	73845392:G:C	0.2276	0,5634 (0,0542)	2.844e-25	rs10201159	0.843297	ALMS1	intergenic	1.226	7	2-aminooctanoate (28263315)	47723	Unknown		-
N-acetylkynurenine (2)	rs10209517	73845392:G:C	0.2276	1,1696 (0,071)	4.955e-61	rs10201159	0.843297	ALMS1	intergenic	1.226	7	2-aminooctanoate (28263315)	48757	Amino Acid	Tryptophan Metabolism	HMDB0240342
N2-acetyl,N6,N6-dimethyllysine	rs10209517	73845392:G:C	0.2276	0,8654 (0,0927)	1.045e-20	rs10201159	0.843297	ALMS1	intergenic	1.226	7	2-aminooctanoate (28263315)	63254	Amino Acid	Lysine Metabolism	-
alliin	rs13009035	73845709:C:T	0.6282	0,3962 (0,047)	3.767e-17	rs13008860	0.81975	ALMS1	intergenic	2.874	5	2-aminooctanoate (28263315)	41494	Xenobiotics	Food Component/Plant	HMDB0033592
X-12753	rs13009035	73845709:C:T	0.6282	-0,3439 (0,0476)	4.902e-13	rs13008860	0.81975	ALMS1	intergenic	2.874	5	2-aminooctanoate (28263315)	47723	Unknown		-
N-acetylkynurenine (2)	rs13009035	73845709:C:T	0.6282	-0,6768 (0,056)	1.272e-33	rs13008860	0.81975	ALMS1	intergenic	2.874	5	2-aminooctanoate (28263315)	48757	Amino Acid	Tryptophan Metabolism	HMDB0240342
N2-acetyl,N6,N6-dimethyllysine	rs13009035	73845709:C:T	0.6282	-0,5003 (0,0691)	4.49e-13	rs13008860	0.81975	ALMS1	intergenic	2.874	5	2-aminooctanoate (28263315)	63254	Amino Acid	Lysine Metabolism	-
alliin	rs7596773	73846000:T:C	0.2211	-0,6737 (0,0579)	2.837e-31	rs10201159	0.882905	ALMS1	intergenic	0.027	-	2-aminooctanoate (28263315)	41494	Xenobiotics	Food Component/Plant	HMDB0033592
X-12753	rs7596773	73846000:T:C	0.2211	0,5857 (0,0547)	8.832e-27	rs10201159	0.882905	ALMS1	intergenic	0.027	-	2-aminooctanoate (28263315)	47723	Unknown		-
N-acetylkynurenine (2)	rs7596773	73846000:T:C	0.2211	1,1967 (0,0719)	3.565e-62	rs10201159	0.882905	ALMS1	intergenic	0.027	-	2-aminooctanoate (28263315)	48757	Amino Acid	Tryptophan Metabolism	HMDB0240342
N2-acetyl,N6,N6-dimethyllysine	rs7596773	73846000:T:C	0.2211	0,8614 (0,094)	5.013e-20	rs10201159	0.882905	ALMS1	intergenic	0.027	-	2-aminooctanoate (28263315)	63254	Amino Acid	Lysine Metabolism	-
alliin	rs6723247	73846749:G:A	0.2291	-0,6537 (0,057)	1.868e-30	rs10201159	0.850191	ALMS1	intergenic	1.164	7	2-aminooctanoate (28263315)	41494	Xenobiotics	Food Component/Plant	HMDB0033592
X-12753	rs6723247	73846749:G:A	0.2291	0,5632 (0,0541)	2.123e-25	rs10201159	0.850191	ALMS1	intergenic	1.164	7	2-aminooctanoate (28263315)	47723	Unknown		-
N-acetylkynurenine (2)	rs6723247	73846749:G:A	0.2291	1,1685 (0,0709)	4.636e-61	rs10201159	0.850191	ALMS1	intergenic	1.164	7	2-aminooctanoate (28263315)	48757	Amino Acid	Tryptophan Metabolism	HMDB0240342
N2-acetyl,N6,N6-dimethyllysine	rs6723247	73846749:G:A	0.2291	0,8729 (0,0926)	4.157e-21	rs10201159	0.850191	ALMS1	intergenic	1.164	7	2-aminooctanoate (28263315)	63254	Amino Acid	Lysine Metabolism	-
alliin	rs13409366	73846767:G:A	0.222	-0,6762 (0,0577)	9.62e-32	rs10201159	0.910696	ALMS1	intergenic	1.972	7	2-aminooctanoate (28263315)	41494	Xenobiotics	Food Component/Plant	HMDB0033592
X-12753	rs13409366	73846767:G:A	0.222	0,5803 (0,0545)	1.672e-26	rs10201159	0.910696	ALMS1	intergenic	1.972	7	2-aminooctanoate (28263315)	47723	Unknown		-
N-acetylkynurenine (2)	rs13409366	73846767:G:A	0.222	1,1951 (0,0718)	3.01e-62	rs10201159	0.910696	ALMS1	intergenic	1.972	7	2-aminooctanoate (28263315)	48757	Amino Acid	Tryptophan Metabolism	HMDB0240342
N2-acetyl,N6,N6-dimethyllysine	rs13409366	73846767:G:A	0.222	0,869 (0,0938)	2.049e-20	rs10201159	0.910696	ALMS1	intergenic	1.972	7	2-aminooctanoate (28263315)	63254	Amino Acid	Lysine Metabolism	-
alliin	rs6726694	73847230:G:A	0.2293	-0,6512 (0,057)	3.1e-30	rs10201159	0.855994	ALMS1	intergenic	4.466	3a	N-ACu concentration (21931564)	41494	Xenobiotics	Food Component/Plant	HMDB0033592
X-12753	rs6726694	73847230:G:A	0.2293	0,5667 (0,0541)	1.174e-25	rs10201159	0.855994	ALMS1	intergenic	4.466	3a	N-ACu concentration (21931564)	47723	Unknown		-
N-acetylkynurenine (2)	rs6726694	73847230:G:A	0.2293	1,1694 (0,0709)	4.151e-61	rs10201159	0.855994	ALMS1	intergenic	4.466	3a	N-ACu concentration (21931564)	48757	Amino Acid	Tryptophan Metabolism	HMDB0240342
N2-acetyl,N6,N6-dimethyllysine	rs6726694	73847230:G:A	0.2293	0,8745 (0,0926)	3.506e-21	rs10201159	0.855994	ALMS1	intergenic	4.466	3a	N-ACu concentration (21931564)	63254	Amino Acid	Lysine Metabolism	-
alliin	rs56131703	73847260:T:C	0.1601	-0,6873 (0,0661)	2.568e-25	rs62153182	0.945699	ALMS1	intergenic	0.883	2a	2-aminooctanoate (28263315)	41494	Xenobiotics	Food Component/Plant	HMDB0033592
X-12753	rs56131703	73847260:T:C	0.1601	0,5282 (0,0613)	7.178e-18	rs62153182	0.945699	ALMS1	intergenic	0.883	2a	2-aminooctanoate (28263315)	47723	Unknown		-
N-acetylkynurenine (2)	rs56131703	73847260:T:C	0.1601	1,0936 (0,0816)	5.31e-41	rs62153182	0.945699	ALMS1	intergenic	0.883	2a	2-aminooctanoate (28263315)	48757	Amino Acid	Tryptophan Metabolism	HMDB0240342
N2-acetyl,N6,N6-dimethyllysine	rs56131703	73847260:T:C	0.1601	0,9057 (0,1097)	1.497e-16	rs62153182	0.945699	ALMS1	intergenic	0.883	2a	2-aminooctanoate (28263315)	63254	Amino Acid	Lysine Metabolism	-
alliin	rs34760583	73847901:G:T	0.2186	-0,6714 (0,0616)	1.185e-27	rs10201159	0.936902	ALMS1	intergenic	0.103	7	2-aminooctanoate (28263315)	41494	Xenobiotics	Food Component/Plant	HMDB0033592
X-12753	rs34760583	73847901:G:T	0.2186	0,6218 (0,059)	5.705e-26	rs10201159	0.936902	ALMS1	intergenic	0.103	7	2-aminooctanoate (28263315)	47723	Unknown		-
N-acetylkynurenine (2)	rs34760583	73847901:G:T	0.2186	1,2718 (0,0802)	1.412e-56	rs10201159	0.936902	ALMS1	intergenic	0.103	7	2-aminooctanoate (28263315)	48757	Amino Acid	Tryptophan Metabolism	HMDB0240342
N2-acetyl,N6,N6-dimethyllysine	rs34760583	73847901:G:T	0.2186	0,8512 (0,0981)	4.081e-18	rs10201159	0.936902	ALMS1	intergenic	0.103	7	2-aminooctanoate (28263315)	63254	Amino Acid	Lysine Metabolism	-
alliin	rs79234109	73848354:A:G	0.149	-0,747 (0,0686)	1.341e-27	rs62153182	0.84868	ALMS1	intergenic	1.474	7	2-aminooctanoate (28263315)	41494	Xenobiotics	Food Component/Plant	HMDB0033592
X-12753	rs79234109	73848354:A:G	0.149	0,5548 (0,0627)	9.366e-19	rs62153182	0.84868	ALMS1	intergenic	1.474	7	2-aminooctanoate (28263315)	47723	Unknown		-
N-acetylkynurenine (2)	rs79234109	73848354:A:G	0.149	1,214 (0,0855)	1.016e-45	rs62153182	0.84868	ALMS1	intergenic	1.474	7	2-aminooctanoate (28263315)	48757	Amino Acid	Tryptophan Metabolism	HMDB0240342
N2-acetyl,N6,N6-dimethyllysine	rs79234109	73848354:A:G	0.149	0,983 (0,119)	1.408e-16	rs62153182	0.84868	ALMS1	intergenic	1.474	7	2-aminooctanoate (28263315)	63254	Amino Acid	Lysine Metabolism	-
alliin	rs13391258	73848933:T:C	0.2185	-0,6879 (0,0581)	2.692e-32	rs10201159	0.936902	ALMS1	intergenic	0.573	7	2-aminooctanoate (28263315)	41494	Xenobiotics	Food Component/Plant	HMDB0033592
X-12753	rs13391258	73848933:T:C	0.2185	0,5797 (0,0547)	3.028e-26	rs10201159	0.936902	ALMS1	intergenic	0.573	7	2-aminooctanoate (28263315)	47723	Unknown		-
N-acetylkynurenine (2)	rs13391258	73848933:T:C	0.2185	1,2486 (0,073)	1.17e-65	rs10201159	0.936902	ALMS1	intergenic	0.573	7	2-aminooctanoate (28263315)	48757	Amino Acid	Tryptophan Metabolism	HMDB0240342
N2-acetyl,N6,N6-dimethyllysine	rs13391258	73848933:T:C	0.2185	0,8988 (0,0972)	2.359e-20	rs10201159	0.936902	ALMS1	intergenic	0.573	7	2-aminooctanoate (28263315)	63254	Amino Acid	Lysine Metabolism	-
alliin	rs6705977	73849170:G:C	0.2186	-0,6886 (0,0581)	2.351e-32	rs10201159	0.936902	ALMS1	intergenic	8.139	7	N-ACu concentration (21931564)	41494	Xenobiotics	Food Component/Plant	HMDB0033592
X-12753	rs6705977	73849170:G:C	0.2186	0,5792 (0,0547)	3.37e-26	rs10201159	0.936902	ALMS1	intergenic	8.139	7	N-ACu concentration (21931564)	47723	Unknown		-
N-acetylkynurenine (2)	rs6705977	73849170:G:C	0.2186	1,2488 (0,073)	1.129e-65	rs10201159	0.936902	ALMS1	intergenic	8.139	7	N-ACu concentration (21931564)	48757	Amino Acid	Tryptophan Metabolism	HMDB0240342
N2-acetyl,N6,N6-dimethyllysine	rs6705977	73849170:G:C	0.2186	0,8991 (0,0972)	2.289e-20	rs10201159	0.936902	ALMS1	intergenic	8.139	7	N-ACu concentration (21931564)	63254	Amino Acid	Lysine Metabolism	-
alliin	rs6546861	73849861:T:C	0.2185	-0,6879 (0,0581)	2.676e-32	rs10201159	0.936902	ALMS1	intergenic	0.074	6	2-aminooctanoate (28263315)	41494	Xenobiotics	Food Component/Plant	HMDB0033592
X-12753	rs6546861	73849861:T:C	0.2185	0,5799 (0,0547)	2.949e-26	rs10201159	0.936902	ALMS1	intergenic	0.074	6	2-aminooctanoate (28263315)	47723	Unknown		-
N-acetylkynurenine (2)	rs6546861	73849861:T:C	0.2185	1,2487 (0,073)	1.131e-65	rs10201159	0.936902	ALMS1	intergenic	0.074	6	2-aminooctanoate (28263315)	48757	Amino Acid	Tryptophan Metabolism	HMDB0240342
N2-acetyl,N6,N6-dimethyllysine	rs6546861	73849861:T:C	0.2185	0,8989 (0,0972)	2.344e-20	rs10201159	0.936902	ALMS1	intergenic	0.074	6	2-aminooctanoate (28263315)	63254	Amino Acid	Lysine Metabolism	-
alliin	rs6711001	73850820:G:C	0.2191	-0,6899 (0,0581)	1.615e-32	rs10201159	0.94288	ALMS1	intergenic	0.058	4	2-aminooctanoate (28263315)	41494	Xenobiotics	Food Component/Plant	HMDB0033592
X-12753	rs6711001	73850820:G:C	0.2191	0,5783 (0,0547)	3.628e-26	rs10201159	0.94288	ALMS1	intergenic	0.058	4	2-aminooctanoate (28263315)	47723	Unknown		-
N-acetylkynurenine (2)	rs6711001	73850820:G:C	0.2191	1,2482 (0,0729)	1.109e-65	rs10201159	0.94288	ALMS1	intergenic	0.058	4	2-aminooctanoate (28263315)	48757	Amino Acid	Tryptophan Metabolism	HMDB0240342
N2-acetyl,N6,N6-dimethyllysine	rs6711001	73850820:G:C	0.2191	0,8927 (0,0971)	3.714e-20	rs10201159	0.94288	ALMS1	intergenic	0.058	4	2-aminooctanoate (28263315)	63254	Amino Acid	Lysine Metabolism	-
alliin	rs6718843	73852505:A:C	0.2165	-0,6925 (0,0585)	2.703e-32	rs10201159	0.936522	ALMS1	intergenic	2.258	7	2-aminooctanoate (28263315)	41494	Xenobiotics	Food Component/Plant	HMDB0033592
X-12753	rs6718843	73852505:A:C	0.2165	0,5789 (0,055)	6.211e-26	rs10201159	0.936522	ALMS1	intergenic	2.258	7	2-aminooctanoate (28263315)	47723	Unknown		-
N-acetylkynurenine (2)	rs6718843	73852505:A:C	0.2165	1,2531 (0,0733)	1.466e-65	rs10201159	0.936522	ALMS1	intergenic	2.258	7	2-aminooctanoate (28263315)	48757	Amino Acid	Tryptophan Metabolism	HMDB0240342
N2-acetyl,N6,N6-dimethyllysine	rs6718843	73852505:A:C	0.2165	0,893 (0,0977)	6.228e-20	rs10201159	0.936522	ALMS1	intergenic	2.258	7	2-aminooctanoate (28263315)	63254	Amino Acid	Lysine Metabolism	-
N-acetylkynurenine (2)	rs113165835	73854145:G:C	0.0606	1,0845 (0,1281)	2.569e-17	rs12104768	1	NAT8	intergenic	0.602	7	2-aminooctanoate (28263315)	48757	Amino Acid	Tryptophan Metabolism	HMDB0240342
alliin	rs111540621	73854394:G:C	0.2111	-0,7189 (0,0591)	4.95e-34	rs10201159	1	NAT8	intergenic	0.761	7	2-aminooctanoate (28263315)	41494	Xenobiotics	Food Component/Plant	HMDB0033592
X-12753	rs111540621	73854394:G:C	0.2111	0,5963 (0,0552)	3.648e-27	rs10201159	1	NAT8	intergenic	0.761	7	2-aminooctanoate (28263315)	47723	Unknown		-
N-acetylkynurenine (2)	rs111540621	73854394:G:C	0.2111	1,2829 (0,0742)	6.118e-67	rs10201159	1	NAT8	intergenic	0.761	7	2-aminooctanoate (28263315)	48757	Amino Acid	Tryptophan Metabolism	HMDB0240342
N2-acetyl,N6,N6-dimethyllysine	rs111540621	73854394:G:C	0.2111	0,9001 (0,0991)	1.028e-19	rs10201159	1	NAT8	intergenic	0.761	7	2-aminooctanoate (28263315)	63254	Amino Acid	Lysine Metabolism	-
alliin	rs2947860	73855386:G:A	0.2107	-0,7101 (0,0628)	1.163e-29	rs10201159	1	NAT8	intergenic	0.213	5	2-aminooctanoate (28263315)	41494	Xenobiotics	Food Component/Plant	HMDB0033592
X-12753	rs2947860	73855386:G:A	0.2107	0,6349 (0,0596)	1.641e-26	rs10201159	1	NAT8	intergenic	0.213	5	2-aminooctanoate (28263315)	47723	Unknown		-
N-acetylkynurenine (2)	rs2947860	73855386:G:A	0.2107	1,3073 (0,0817)	1.345e-57	rs10201159	1	NAT8	intergenic	0.213	5	2-aminooctanoate (28263315)	48757	Amino Acid	Tryptophan Metabolism	HMDB0240342
N2-acetyl,N6,N6-dimethyllysine	rs2947860	73855386:G:A	0.2107	0,8514 (0,1)	1.685e-17	rs10201159	1	NAT8	intergenic	0.213	5	2-aminooctanoate (28263315)	63254	Amino Acid	Lysine Metabolism	-
alliin	rs10178409	73855507:T:G	0.2104	-0,7085 (0,0628)	1.681e-29	rs10201159	1	NAT8	intergenic	13.02	7	2-aminooctanoate (28263315)	41494	Xenobiotics	Food Component/Plant	HMDB0033592
X-12753	rs10178409	73855507:T:G	0.2104	0,6356 (0,0596)	1.655e-26	rs10201159	1	NAT8	intergenic	13.02	7	2-aminooctanoate (28263315)	47723	Unknown		-
N-acetylkynurenine (2)	rs10178409	73855507:T:G	0.2104	1,3072 (0,0817)	1.447e-57	rs10201159	1	NAT8	intergenic	13.02	7	2-aminooctanoate (28263315)	48757	Amino Acid	Tryptophan Metabolism	HMDB0240342
N2-acetyl,N6,N6-dimethyllysine	rs10178409	73855507:T:G	0.2104	0,8506 (0,1)	1.847e-17	rs10201159	1	NAT8	intergenic	13.02	7	2-aminooctanoate (28263315)	63254	Amino Acid	Lysine Metabolism	-
alliin	rs4852939	73856769:G:C	0.6441	0,416 (0,0475)	1.834e-18	rs732778	0.762771	NAT8	intergenic	3.897	1f	N-ACu concentration (21931564)	41494	Xenobiotics	Food Component/Plant	HMDB0033592
X-12753	rs4852939	73856769:G:C	0.6441	-0,3546 (0,0478)	1.242e-13	rs732778	0.762771	NAT8	intergenic	3.897	1f	N-ACu concentration (21931564)	47723	Unknown		-
N-acetylkynurenine (2)	rs4852939	73856769:G:C	0.6441	-0,7083 (0,0566)	6.39e-36	rs732778	0.762771	NAT8	intergenic	3.897	1f	N-ACu concentration (21931564)	48757	Amino Acid	Tryptophan Metabolism	HMDB0240342
[truncated: 3,459 more rows]
