# Supplementary material for: Genome-wide association studies of missing metabolite measures from two population-based studies
Source: Genome Biol. 2026 Jul 10;27:220. doi: 10.1186/s13059-026-04132-9 (PMC13352909; doi:10.1186/s13059-026-04132-9)
Supplement: Supplementary file 7 — Additional file 7: Table S6. Comparison of genomic risk loci identified in the GWAS-meta analysis with cohort specific GWAS results from the NEO and Rhineland Study cohorts [file 13059_2026_4132_MOESM7_ESM.xlsx]

## Sheet: Table S6
Comparison of genomic risk loci in GWAS-meta analysis with cohort specific GWAS in NEO and Rhineland Study : Results from FUMA analysis for genomic risk loci idenfied in missing metabolites in the meta-analysis and comparison of meta-analysis risk loci with NEO and Rhineland Study GWAS analyses.
															Rhineland Study				NEO
Metabolite name	Compound ID	Super pathway	Sub pathway	HMDB	Associated SNP	Chr:Pos:A1:A2	Risk locus	Start risk locus	End risk locus	Beta META (SE)	P value META	Indipendent significant SNP	Lead SNP	Lead SNP - p value	Allele	Beta (SE)	P value	Number of participants	Allele	Beta (SE)	P value	Number of participants
3-hydroxysebacate	31943	Lipid	Fatty Acid, Monohydroxy	HMDB0000350	rs10890426	1:47385304:G:T	1	47258029	47424594	0,5184 (0,0797)	7.942e-11	rs1126742	rs1126742	1.085e-12	G:T	0,480037 (0,0849619)	3.55135e-08	4165	G:T	0,802303(0,230993)	0.0008013	594
3-hydroxysebacate	31943	Lipid	Fatty Acid, Monohydroxy	HMDB0000350	rs10890427	1:47385518:T:C	1	47258029	47424594	-0,5249 (0,0802)	6.065e-11	rs1126742	rs1126742	1.085e-12	T:C	-0,483239 (0,0854303)	3.45492e-08	4165	T:C	-0,835616(0,233447)	0.0005516	594
3-hydroxysebacate	31943	Lipid	Fatty Acid, Monohydroxy	HMDB0000350	rs111790575	1:47386549:G:A	1	47258029	47424594	0,5185 (0,0797)	7.918e-11	rs1126742	rs1126742	1.085e-12	G:A	0,480055 (0,0849581)	3.5422e-08	4165	G:A	0,802321(0,230991)	0.000801	594
3-hydroxysebacate	31943	Lipid	Fatty Acid, Monohydroxy	HMDB0000350	rs11211394	1:47383352:C:T	1	47258029	47424594	-0,5216 (0,0795)	5.286e-11	rs1126742	rs1126742	1.085e-12	C:T	-0,491381 (0,0845394)	1.43335e-08	4165	C:T	-0,750954(0,233087)	0.001856	594
3-hydroxysebacate	31943	Lipid	Fatty Acid, Monohydroxy	HMDB0000350	rs11211401	1:47390848:T:G	1	47258029	47424594	-0,524 (0,0803)	6.603e-11	rs1126742	rs1126742	1.085e-12	T:G	-0,48225 (0,0854691)	3.7298e-08	4165	T:G	-0,835854(0,233447)	0.0005496	594
3-hydroxysebacate	31943	Lipid	Fatty Acid, Monohydroxy	HMDB0000350	rs11211402	1:47392054:T:C	1	47258029	47424594	0,5188 (0,0797)	7.612e-11	rs1126742	rs1126742	1.085e-12	T:C	0,480498 (0,0849395)	3.42001e-08	4165	T:C	0,802282(0,230989)	0.0008014	594
3-hydroxysebacate	31943	Lipid	Fatty Acid, Monohydroxy	HMDB0000350	rs11211403	1:47392855:T:G	1	47258029	47424594	0,5185 (0,0797)	7.825e-11	rs1126742	rs1126742	1.085e-12	T:G	0,480125 (0,0849409)	3.5037e-08	4165	T:G	0,802353(0,230996)	0.0008008	594
3-hydroxysebacate	31943	Lipid	Fatty Acid, Monohydroxy	HMDB0000350	rs1126742	1:47398496:G:A	1	47258029	47424594	-0,5556 (0,078)	1.085e-12	rs1126742	rs1126742	1.085e-12	G:A	-0,527868 (0,0830107)	5.75232e-10	4165	G:A	-0,766506(0,228965)	0.001196	594
3-hydroxysebacate	31943	Lipid	Fatty Acid, Monohydroxy	HMDB0000350	rs11807217	1:47371118:G:C	1	47258029	47424594	-0,5253 (0,0802)	5.88e-11	rs1126742	rs1126742	1.085e-12	G:C	-0,483305 (0,0854472)	3.46366e-08	4165	G:C	-0,838728(0,233409)	0.0005244	594
3-hydroxysebacate	31943	Lipid	Fatty Acid, Monohydroxy	HMDB0000350	rs12080585	1:47390015:G:T	1	47258029	47424594	-0,5215 (0,0795)	5.302e-11	rs1126742	rs1126742	1.085e-12	G:T	-0,4914 (0,0845392)	1.43143e-08	4165	G:T	-0,75049(0,233089)	0.001868	594
3-hydroxysebacate	31943	Lipid	Fatty Acid, Monohydroxy	HMDB0000350	rs12095130	1:47345926:A:T	1	47258029	47424594	-0,5258 (0,0799)	4.658e-11	rs1126742	rs1126742	1.085e-12	A:T	-0,491581 (0,0850574)	1.75837e-08	4165	A:T	-0,781578(0,232661)	0.001174	594
3-hydroxysebacate	31943	Lipid	Fatty Acid, Monohydroxy	HMDB0000350	rs12132488	1:47389613:C:T	1	47258029	47424594	0,5157 (0,079)	6.698e-11	rs1126742	rs1126742	1.085e-12	C:T	0,488586 (0,0840902)	1.43845e-08	4165	C:T	0,720089(0,230799)	0.002569	594
3-hydroxysebacate	31943	Lipid	Fatty Acid, Monohydroxy	HMDB0000350	rs145230871	1:47261936:T:C	1	47258029	47424594	-0,5422 (0,0822)	4.329e-11	rs1126742	rs1126742	1.085e-12	T:C	-0,517414 (0,0873905)	8.31805e-09	4165	T:C	-0,734166(0,243277)	0.003595	594
3-hydroxysebacate	31943	Lipid	Fatty Acid, Monohydroxy	HMDB0000350	rs148556935	1:47398228:A:G	1	47258029	47424594	-0,5195 (0,0794)	6.037e-11	rs1126742	rs1126742	1.085e-12	A:G	-0,489188 (0,0844553)	1.61127e-08	4165	A:G	-0,750662(0,233103)	0.001865	594
3-hydroxysebacate	31943	Lipid	Fatty Acid, Monohydroxy	HMDB0000350	rs150932197	1:47401023:C:T	1	47258029	47424594	-0,5205 (0,0795)	5.927e-11	rs1126742	rs1126742	1.085e-12	C:T	-0,489997 (0,0845864)	1.59937e-08	4165	C:T	-0,752121(0,233179)	0.001834	594
3-hydroxysebacate	31943	Lipid	Fatty Acid, Monohydroxy	HMDB0000350	rs1572603	1:47272403:A:G	1	47258029	47424594	-0,5328 (0,0822)	9.275e-11	rs1126742	rs1126742	1.085e-12	A:G	-0,499936 (0,0876836)	2.85111e-08	4165	A:G	-0,772641(0,237039)	0.001694	594
3-hydroxysebacate	31943	Lipid	Fatty Acid, Monohydroxy	HMDB0000350	rs28597732	1:47365292:A:G	1	47258029	47424594	-0,5197 (0,0803)	9.586e-11	rs1126742	rs1126742	1.085e-12	A:G	-0,475752 (0,0854945)	5.67626e-08	4165	A:G	-0,846945(0,233395)	0.0004606	594
3-hydroxysebacate	31943	Lipid	Fatty Acid, Monohydroxy	HMDB0000350	rs3766197	1:47281827:T:C	1	47258029	47424594	-0,5179 (0,0803)	1.142e-10	rs1126742	rs1126742	1.085e-12	T:C	-0,48116 (0,0856335)	4.29314e-08	4165	T:C	-0,787914(0,232052)	0.001023	594
3-hydroxysebacate	31943	Lipid	Fatty Acid, Monohydroxy	HMDB0000350	rs3820080	1:47281535:C:T	1	47258029	47424594	-0,5178 (0,0803)	1.145e-10	rs1126742	rs1126742	1.085e-12	C:T	-0,481078 (0,0856233)	4.30024e-08	4165	C:T	-0,787886(0,232051)	0.001023	594
3-hydroxysebacate	31943	Lipid	Fatty Acid, Monohydroxy	HMDB0000350	rs4491016	1:47394096:A:G	1	47258029	47424594	-0,5251 (0,08)	5.258e-11	rs1126742	rs1126742	1.085e-12	A:G	-0,483767 (0,0851667)	3.01615e-08	4165	A:G	-0,835966(0,233456)	0.0005489	594
3-hydroxysebacate	31943	Lipid	Fatty Acid, Monohydroxy	HMDB0000350	rs4507958	1:47383041:T:A	1	47258029	47424594	-0,5095 (0,0793)	1.302e-10	rs1126742	rs1126742	1.085e-12	T:A	-0,48134 (0,0844148)	2.63496e-08	4165	T:A	-0,720186(0,230803)	0.002566	594
3-hydroxysebacate	31943	Lipid	Fatty Acid, Monohydroxy	HMDB0000350	rs4560983	1:47262777:C:T	1	47258029	47424594	-0,5414 (0,0821)	4.289e-11	rs1126742	rs1126742	1.085e-12	C:T	-0,515004 (0,0872754)	9.29969e-09	4165	C:T	-0,744281(0,242114)	0.003015	594
3-hydroxysebacate	31943	Lipid	Fatty Acid, Monohydroxy	HMDB0000350	rs4660979	1:47397089:T:C	1	47258029	47424594	-0,5249 (0,0802)	6.055e-11	rs1126742	rs1126742	1.085e-12	T:C	-0,483239 (0,0854303)	3.45492e-08	4165	T:C	-0,835862(0,233466)	0.0005501	594
3-hydroxysebacate	31943	Lipid	Fatty Acid, Monohydroxy	HMDB0000350	rs4660980	1:47399497:C:T	1	47258029	47424594	-0,5199 (0,0795)	6.093e-11	rs1126742	rs1126742	1.085e-12	C:T	-0,489473 (0,0845393)	1.62317e-08	4165	C:T	-0,751353(0,233181)	0.001853	594
3-hydroxysebacate	31943	Lipid	Fatty Acid, Monohydroxy	HMDB0000350	rs57025390	1:47412477:G:C	1	47258029	47424594	-0,5153 (0,0796)	9.471e-11	rs1126742	rs1126742	1.085e-12	G:C	-0,483904 (0,0846592)	2.44895e-08	4165	G:C	-0,753179(0,233164)	0.001808	594
3-hydroxysebacate	31943	Lipid	Fatty Acid, Monohydroxy	HMDB0000350	rs57791728	1:47409419:T:C	1	47258029	47424594	-0,5197 (0,0803)	9.784e-11	rs1126742	rs1126742	1.085e-12	T:C	-0,476831 (0,0855331)	5.37943e-08	4165	T:C	-0,838893(0,23352)	0.0005275	594
3-hydroxysebacate	31943	Lipid	Fatty Acid, Monohydroxy	HMDB0000350	rs59428107	1:47364062:G:C	1	47258029	47424594	-0,5214 (0,0797)	6.034e-11	rs1126742	rs1126742	1.085e-12	G:C	-0,48926 (0,0848095)	1.836e-08	4165	G:C	-0,763932(0,232925)	0.001531	594
3-hydroxysebacate	31943	Lipid	Fatty Acid, Monohydroxy	HMDB0000350	rs6663730	1:47347425:C:A	1	47258029	47424594	-0,5243 (0,08)	5.629e-11	rs1126742	rs1126742	1.085e-12	C:A	-0,490248 (0,0851875)	2.03654e-08	4165	C:A	-0,77864(0,232886)	0.00124	594
3-hydroxysebacate	31943	Lipid	Fatty Acid, Monohydroxy	HMDB0000350	rs6663731	1:47347427:T:A	1	47258029	47424594	-0,5242 (0,08)	5.64e-11	rs1126742	rs1126742	1.085e-12	T:A	-0,490248 (0,0851875)	2.03654e-08	4165	T:A	-0,778146(0,23282)	0.001245	594
3-hydroxysebacate	31943	Lipid	Fatty Acid, Monohydroxy	HMDB0000350	rs6672252	1:47374259:T:C	1	47258029	47424594	-0,5249 (0,0802)	6.063e-11	rs1126742	rs1126742	1.085e-12	T:C	-0,483239 (0,0854303)	3.45492e-08	4165	T:C	-0,835625(0,233444)	0.0005514	594
3-hydroxysebacate	31943	Lipid	Fatty Acid, Monohydroxy	HMDB0000350	rs6678639	1:47331966:G:A	1	47258029	47424594	-0,5252 (0,08)	5.249e-11	rs1126742	rs1126742	1.085e-12	G:A	-0,489018 (0,0852295)	2.23403e-08	4165	G:A	-0,793967(0,232317)	0.0009595	594
3-hydroxysebacate	31943	Lipid	Fatty Acid, Monohydroxy	HMDB0000350	rs6687264	1:47374039:C:T	1	47258029	47424594	-0,5265 (0,0802)	5.268e-11	rs1126742	rs1126742	1.085e-12	C:T	-0,48513 (0,0854275)	3.06094e-08	4165	C:T	-0,835635(0,233442)	0.0005513	594
3-hydroxysebacate	31943	Lipid	Fatty Acid, Monohydroxy	HMDB0000350	rs9332998	1:47404186:C:T	1	47258029	47424594	-0,5139 (0,0794)	9.871e-11	rs1126742	rs1126742	1.085e-12	C:T	-0,482418 (0,0845004)	2.54963e-08	4165	C:T	-0,753549(0,233117)	0.001795	594
3-hydroxysebacate	31943	Lipid	Fatty Acid, Monohydroxy	HMDB0000350	rs9333027	1:47396501:C:G	1	47258029	47424594	-0,5215 (0,0795)	5.305e-11	rs1126742	rs1126742	1.085e-12	C:G	-0,491385 (0,0845392)	1.43276e-08	4165	C:G	-0,750598(0,233099)	0.001866	594
3-hydroxysebacate	31943	Lipid	Fatty Acid, Monohydroxy	HMDB0000350	rs9333029	1:47396162:G:A	1	47258029	47424594	-0,5213 (0,0795)	5.428e-11	rs1126742	rs1126742	1.085e-12	G:A	-0,491186 (0,0845569)	1.46219e-08	4165	G:A	-0,750632(0,23313)	0.001868	594
3-hydroxysebacate	31943	Lipid	Fatty Acid, Monohydroxy	HMDB0000350	rs9429103	1:47331191:A:G	1	47258029	47424594	-0,5254 (0,0807)	7.395e-11	rs1126742	rs1126742	1.085e-12	A:G	-0,480603 (0,0860804)	5.25734e-08	4165	A:G	-0,848463(0,231247)	0.0003961	594
3-decenoylcarnitine	63361	Lipid	Fatty Acid Metabolism (Acyl Carnitine, Monounsaturated)	-	1:76148892:A:T	1:76148892:A:T	2	75604993	76476360	0,5867 (0,0609)	5.744e-22	rs211710	rs211710	5.372e-37	A:T	0,586749 (0,06019)	3.08162e-23	4165	-:-	-(-)	-	-
3-decenoylcarnitine	63361	Lipid	Fatty Acid Metabolism (Acyl Carnitine, Monounsaturated)	-	1:76233882:A:G	1:76233882:A:G	2	75604993	76476360	-0,391 (0,0552)	1.465e-12	rs12118229	rs211710	5.372e-37	A:G	-0,393483 (0,0577184)	1.00947e-11	4165	A:G	-0,370211(0,16764)	0.02829	594
3-decenoylcarnitine	63361	Lipid	Fatty Acid Metabolism (Acyl Carnitine, Monounsaturated)	-	1:76278877:C:T	1:76278877:C:T	2	75604993	76476360	0,5527 (0,0808)	7.953e-12	rs814863	rs211710	5.372e-37	C:T	0,56006 (0,0863558)	1.16838e-10	4165	C:T	0,509405(0,209084)	0.01699	594
3-decenoylcarnitine	63361	Lipid	Fatty Acid Metabolism (Acyl Carnitine, Monounsaturated)	-	1:76302222:A:C	1:76302222:A:C	2	75604993	76476360	-0,3885 (0,0552)	1.98e-12	rs12118229	rs211710	5.372e-37	A:C	-0,389689 (0,0576956)	1.60012e-11	4165	A:C	-0,378812(0,167487)	0.02468	594
3-decenoylcarnitine	63361	Lipid	Fatty Acid Metabolism (Acyl Carnitine, Monounsaturated)	-	1:76403305:C:T	1:76403305:T:C	2	75604993	76476360	-0,3724 (0,0554)	1.739e-11	rs12118229	rs211710	5.372e-37	T:C	-0,375518 (0,0577859)	9.01278e-11	4165	T:C	-0,345588(0,169438)	0.04275	594
3-decenoylcarnitine	63361	Lipid	Fatty Acid Metabolism (Acyl Carnitine, Monounsaturated)	-	rs1001160	1:76358591:C:A	2	75604993	76476360	-0,3741 (0,0553)	1.33e-11	rs12118229	rs211710	5.372e-37	C:A	-0,378321 (0,0577323)	6.24728e-11	4165	C:A	-0,337704(0,168687)	0.04673	594
3-decenoylcarnitine	63361	Lipid	Fatty Acid Metabolism (Acyl Carnitine, Monounsaturated)	-	rs1021462	1:76376154:A:G	2	75604993	76476360	-0,5422 (0,0526)	6.865e-25	rs7551136	rs211710	5.372e-37	A:G	-0,538255 (0,054984)	6.8271e-23	4165	A:G	-0,575536(0,159556)	0.0002597	594
3-decenoylcarnitine	63361	Lipid	Fatty Acid Metabolism (Acyl Carnitine, Monounsaturated)	-	rs1021464	1:76375415:A:G	2	75604993	76476360	-0,5463 (0,0799)	8.057e-12	rs814863	rs211710	5.372e-37	A:G	-0,552025 (0,08517)	1.18445e-10	4165	A:G	-0,511504(0,209798)	0.01693	594
3-decenoylcarnitine	63361	Lipid	Fatty Acid Metabolism (Acyl Carnitine, Monounsaturated)	-	rs10518521	1:76461214:A:G	2	75604993	76476360	0,6515 (0,067)	2.506e-22	rs12124417	rs211710	5.372e-37	A:G	0,663621 (0,0702059)	2.47531e-22	4165	A:G	0,552784(0,199165)	0.00371	594
4-methylhexanoylglutamine	62735	Lipid	Fatty Acid Metabolism (Acyl Glutamine)	-	rs1061337	1:76227022:G:A	2	75604993	76476360	-0,3917 (0,06)	6.721e-11	rs211710	rs211710	5.372e-37	G:A	-0,347524 (0,0659625)	1.69002e-07	4165	G:A	-0,584297(0,137325)	1.757e-05	594
3-decenoylcarnitine	63361	Lipid	Fatty Acid Metabolism (Acyl Carnitine, Monounsaturated)	-	rs1061337	1:76227022:G:A	2	75604993	76476360	0,7656 (0,061)	3.691e-36	rs211710	rs211710	5.372e-37	G:A	0,766475 (0,0636117)	2.94128e-35	4165	G:A	0,757546(0,187187)	1.916e-05	594
3-decenoylcarnitine	63361	Lipid	Fatty Acid Metabolism (Acyl Carnitine, Monounsaturated)	-	rs10732723	1:76392437:T:C	2	75604993	76476360	-0,66 (0,0658)	1.073e-23	rs12124417	rs211710	5.372e-37	T:C	-0,685659 (0,0691602)	2.14515e-24	4165	T:C	-0,465737(0,18944)	0.01096	594
3-decenoylcarnitine	63361	Lipid	Fatty Acid Metabolism (Acyl Carnitine, Monounsaturated)	-	rs10732724	1:76392504:T:C	2	75604993	76476360	-0,3784 (0,0555)	9.025e-12	rs12124417	rs211710	5.372e-37	T:C	-0,394784 (0,0584267)	8.82951e-12	4165	T:C	-0,257824(0,157951)	0.09932	594
4-methylhexanoylglutamine	62735	Lipid	Fatty Acid Metabolism (Acyl Glutamine)	-	rs10782558	1:76298719:C:A	2	75604993	76476360	0,4114 (0,0621)	3.488e-11	rs211710	rs211710	5.372e-37	C:A	0,380698 (0,0685282)	3.70183e-08	4165	C:A	0,539522(0,139664)	0.0001068	594
3-decenoylcarnitine	63361	Lipid	Fatty Acid Metabolism (Acyl Carnitine, Monounsaturated)	-	rs10782558	1:76298719:C:A	2	75604993	76476360	-0,7363 (0,0644)	3.094e-30	rs211710	rs211710	5.372e-37	C:A	-0,743197 (0,0673404)	6.56004e-30	4165	C:A	-0,678029(0,195083)	0.0002424	594
3-decenoylcarnitine	63361	Lipid	Fatty Acid Metabolism (Acyl Carnitine, Monounsaturated)	-	rs10782582	1:76383297:G:A	2	75604993	76476360	0,5391 (0,0526)	1.148e-24	rs7551136	rs211710	5.372e-37	G:A	0,536976 (0,0549529)	8.15006e-23	4165	G:A	0,556557(0,15887)	0.0003943	594
3-decenoylcarnitine	63361	Lipid	Fatty Acid Metabolism (Acyl Carnitine, Monounsaturated)	-	rs10782602	1:76464261:C:T	2	75604993	76476360	0,6538 (0,067)	1.777e-22	rs12124417	rs211710	5.372e-37	C:T	0,666225 (0,0702069)	1.68384e-22	4165	C:T	0,553095(0,199169)	0.003688	594
4-methylhexanoylglutamine	62735	Lipid	Fatty Acid Metabolism (Acyl Glutamine)	-	rs10873685	1:76218818:C:A	2	75604993	76476360	-0,3898 (0,0598)	7.278e-11	rs211710	rs211710	5.372e-37	C:A	-0,350991 (0,0658303)	1.19709e-07	4165	C:A	-0,556934(0,136255)	3.786e-05	594
3-decenoylcarnitine	63361	Lipid	Fatty Acid Metabolism (Acyl Carnitine, Monounsaturated)	-	rs10873685	1:76218818:C:A	2	75604993	76476360	0,7604 (0,0607)	5.775e-36	rs211710	rs211710	5.372e-37	C:A	0,763993 (0,0634474)	3.41714e-35	4165	C:A	0,729891(0,184325)	3.035e-05	594
3-decenoylcarnitine	63361	Lipid	Fatty Acid Metabolism (Acyl Carnitine, Monounsaturated)	-	rs10873735	1:76300317:G:T	2	75604993	76476360	-0,5398 (0,0798)	1.329e-11	rs814863	rs211710	5.372e-37	G:T	-0,544248 (0,0850524)	2.03392e-10	4165	G:T	-0,512514(0,209389)	0.01649	594
3-decenoylcarnitine	63361	Lipid	Fatty Acid Metabolism (Acyl Carnitine, Monounsaturated)	-	rs10873787	1:76367797:A:G	2	75604993	76476360	0,675 (0,0664)	3.023e-24	rs12124417	rs211710	5.372e-37	A:G	0,694414 (0,0696899)	1.19755e-24	4165	A:G	0,52145(0,195216)	0.005408	594
3-decenoylcarnitine	63361	Lipid	Fatty Acid Metabolism (Acyl Carnitine, Monounsaturated)	-	rs10873788	1:76367857:C:A	2	75604993	76476360	0,6745 (0,0663)	2.532e-24	rs12124417	rs211710	5.372e-37	C:A	0,693731 (0,0694984)	1.03451e-24	4165	C:A	0,521539(0,195229)	0.005402	594
3-decenoylcarnitine	63361	Lipid	Fatty Acid Metabolism (Acyl Carnitine, Monounsaturated)	-	rs10873795	1:76373684:C:T	2	75604993	76476360	-0,5564 (0,0526)	4.175e-26	rs7551136	rs211710	5.372e-37	C:T	-0,555199 (0,0551152)	4.27898e-24	4165	C:T	-0,566418(0,157062)	0.0002735	594
3-decenoylcarnitine	63361	Lipid	Fatty Acid Metabolism (Acyl Carnitine, Monounsaturated)	-	rs10873797	1:76377191:T:G	2	75604993	76476360	-0,3717 (0,0553)	1.819e-11	rs12118229	rs211710	5.372e-37	T:G	-0,375722 (0,0577592)	8.625e-11	4165	T:G	-0,337483(0,168721)	0.04692	594
3-decenoylcarnitine	63361	Lipid	Fatty Acid Metabolism (Acyl Carnitine, Monounsaturated)	-	rs10873799	1:76386508:G:A	2	75604993	76476360	0,5538 (0,0526)	6.578e-26	rs7551136	rs211710	5.372e-37	G:A	0,554514 (0,0551007)	4.72637e-24	4165	G:A	0,548035(0,156451)	0.000413	594
3-decenoylcarnitine	63361	Lipid	Fatty Acid Metabolism (Acyl Carnitine, Monounsaturated)	-	rs10873808	1:76406767:C:T	2	75604993	76476360	0,6732 (0,0664)	3.976e-24	rs12124417	rs211710	5.372e-37	C:T	0,692242 (0,0696883)	1.68958e-24	4165	C:T	0,522471(0,195115)	0.005293	594
3-decenoylcarnitine	63361	Lipid	Fatty Acid Metabolism (Acyl Carnitine, Monounsaturated)	-	rs10873863	1:76475029:T:C	2	75604993	76476360	0,5916 (0,0627)	3.958e-21	rs12124417	rs211710	5.372e-37	T:C	0,60199 (0,0655828)	6.10282e-21	4165	T:C	0,505038(0,188714)	0.005637	594
3-decenoylcarnitine	63361	Lipid	Fatty Acid Metabolism (Acyl Carnitine, Monounsaturated)	-	rs111334828	1:76098889:G:C	2	75604993	76476360	-0,3724 (0,0551)	1.377e-11	rs12118229	rs211710	5.372e-37	G:C	-0,367915 (0,057473)	1.65606e-10	4165	G:C	-0,412042(0,169243)	0.01551	594
3-decenoylcarnitine	63361	Lipid	Fatty Acid Metabolism (Acyl Carnitine, Monounsaturated)	-	rs111351325	1:76335989:A:G	2	75604993	76476360	-0,3799 (0,0553)	6.6e-12	rs12118229	rs211710	5.372e-37	A:G	-0,381963 (0,0577941)	4.29213e-11	4165	A:G	-0,362399(0,16819)	0.03231	594
3-decenoylcarnitine	63361	Lipid	Fatty Acid Metabolism (Acyl Carnitine, Monounsaturated)	-	rs111476147	1:76325327:T:C	2	75604993	76476360	-0,5433 (0,0798)	9.794e-12	rs814863	rs211710	5.372e-37	T:C	-0,547873 (0,0850626)	1.5494e-10	4165	T:C	-0,515685(0,209361)	0.01581	594
3-decenoylcarnitine	63361	Lipid	Fatty Acid Metabolism (Acyl Carnitine, Monounsaturated)	-	rs111546434	1:76323935:T:C	2	75604993	76476360	-0,7326 (0,0688)	1.811e-26	rs211710	rs211710	5.372e-37	T:C	-0,732622 (0,068007)	1.41716e-28	4165	-:-	-(-)	-	-
3-decenoylcarnitine	63361	Lipid	Fatty Acid Metabolism (Acyl Carnitine, Monounsaturated)	-	rs11161430	1:76180878:T:C	2	75604993	76476360	0,5781 (0,0575)	8.538e-24	rs211710	rs211710	5.372e-37	T:C	0,586596 (0,0601943)	3.17017e-23	4165	T:C	0,508593(0,170865)	0.002209	594
3-decenoylcarnitine	63361	Lipid	Fatty Acid Metabolism (Acyl Carnitine, Monounsaturated)	-	rs11161437	1:76182512:C:T	2	75604993	76476360	0,7757 (0,0611)	6.916e-37	rs211710	rs211710	5.372e-37	C:T	0,773347 (0,0637178)	9.36207e-36	4165	C:T	0,796759(0,189454)	8.446e-06	594
4-methylhexanoylglutamine	62735	Lipid	Fatty Acid Metabolism (Acyl Glutamine)	-	rs11161468	1:76192582:T:C	2	75604993	76476360	-0,3841 (0,0599)	1.406e-10	rs211710	rs211710	5.372e-37	T:C	-0,345391 (0,0658698)	1.91576e-07	4165	T:C	-0,550357(0,136281)	4.704e-05	594
3-decenoylcarnitine	63361	Lipid	Fatty Acid Metabolism (Acyl Carnitine, Monounsaturated)	-	rs11161468	1:76192582:T:C	2	75604993	76476360	0,7662 (0,0608)	1.985e-36	rs211710	rs211710	5.372e-37	T:C	0,771782 (0,0635381)	8.35996e-36	4165	T:C	0,718749(0,183488)	3.832e-05	594
3-decenoylcarnitine	63361	Lipid	Fatty Acid Metabolism (Acyl Carnitine, Monounsaturated)	-	rs11161493	1:76206254:A:T	2	75604993	76476360	0,571 (0,0573)	2.07e-23	rs211710	rs211710	5.372e-37	A:T	0,581621 (0,0599972)	5.29822e-23	4165	A:T	0,485158(0,169974)	0.003373	594
4-methylhexanoylglutamine	62735	Lipid	Fatty Acid Metabolism (Acyl Glutamine)	-	rs11161510	1:76210289:T:C	2	75604993	76476360	-0,3903 (0,06)	7.897e-11	rs211710	rs211710	5.372e-37	T:C	-0,346119 (0,0659527)	1.88392e-07	4165	T:C	-0,58291(0,137408)	1.864e-05	594
3-decenoylcarnitine	63361	Lipid	Fatty Acid Metabolism (Acyl Carnitine, Monounsaturated)	-	rs11161510	1:76210289:T:C	2	75604993	76476360	0,765 (0,061)	4.063e-36	rs211710	rs211710	5.372e-37	T:C	0,765773 (0,0635966)	3.25926e-35	4165	T:C	0,758193(0,187342)	1.914e-05	594
4-methylhexanoylglutamine	62735	Lipid	Fatty Acid Metabolism (Acyl Glutamine)	-	rs11161511	1:76210477:T:C	2	75604993	76476360	-0,3892 (0,0598)	7.638e-11	rs211710	rs211710	5.372e-37	T:C	-0,350593 (0,0657946)	1.21642e-07	4165	T:C	-0,555841(0,136298)	3.946e-05	594
3-decenoylcarnitine	63361	Lipid	Fatty Acid Metabolism (Acyl Carnitine, Monounsaturated)	-	rs11161511	1:76210477:T:C	2	75604993	76476360	0,7586 (0,0607)	7.442e-36	rs211710	rs211710	5.372e-37	T:C	0,762001 (0,0633908)	4.48414e-35	4165	T:C	0,729549(0,184367)	3.079e-05	594
4-methylhexanoylglutamine	62735	Lipid	Fatty Acid Metabolism (Acyl Glutamine)	-	rs11161515	1:76212559:T:C	2	75604993	76476360	-0,391 (0,06)	7.224e-11	rs211710	rs211710	5.372e-37	T:C	-0,346718 (0,0659332)	1.78028e-07	4165	T:C	-0,583841(0,137343)	1.789e-05	594
3-decenoylcarnitine	63361	Lipid	Fatty Acid Metabolism (Acyl Carnitine, Monounsaturated)	-	rs11161515	1:76212559:T:C	2	75604993	76476360	0,7644 (0,0609)	4.377e-36	rs211710	rs211710	5.372e-37	T:C	0,76514 (0,0635802)	3.55393e-35	4165	T:C	0,758(0,187216)	1.899e-05	594
4-methylhexanoylglutamine	62735	Lipid	Fatty Acid Metabolism (Acyl Glutamine)	-	rs11161521	1:76216330:C:T	2	75604993	76476360	-0,391 (0,06)	7.16e-11	rs211710	rs211710	5.372e-37	C:T	-0,346764 (0,0659357)	1.7755e-07	4165	C:T	-0,584064(0,137332)	1.772e-05	594
3-decenoylcarnitine	63361	Lipid	Fatty Acid Metabolism (Acyl Carnitine, Monounsaturated)	-	rs11161521	1:76216330:C:T	2	75604993	76476360	0,7645 (0,0609)	4.324e-36	rs211710	rs211710	5.372e-37	C:T	0,765251 (0,0635839)	3.50774e-35	4165	C:T	0,757903(0,187193)	1.9e-05	594
4-methylhexanoylglutamine	62735	Lipid	Fatty Acid Metabolism (Acyl Glutamine)	-	rs11161620	1:76255228:A:G	2	75604993	76476360	-0,4046 (0,0621)	7.424e-11	rs211710	rs211710	5.372e-37	A:G	-0,369705 (0,0685942)	9.2096e-08	4165	A:G	-0,549152(0,139374)	7.629e-05	594
3-decenoylcarnitine	63361	Lipid	Fatty Acid Metabolism (Acyl Carnitine, Monounsaturated)	-	rs11161620	1:76255228:A:G	2	75604993	76476360	0,7338 (0,0644)	4.519e-30	rs211710	rs211710	5.372e-37	A:G	0,738596 (0,0672913)	1.36753e-29	4165	A:G	0,693027(0,195303)	0.0001734	594
4-methylhexanoylglutamine	62735	Lipid	Fatty Acid Metabolism (Acyl Glutamine)	-	rs11161626	1:76260837:T:C	2	75604993	76476360	-0,4035 (0,0622)	8.64e-11	rs211710	rs211710	5.372e-37	T:C	-0,368494 (0,0686646)	1.04537e-07	4165	T:C	-0,548133(0,139341)	7.842e-05	594
3-decenoylcarnitine	63361	Lipid	Fatty Acid Metabolism (Acyl Carnitine, Monounsaturated)	-	rs11161626	1:76260837:T:C	2	75604993	76476360	0,7336 (0,0645)	5.199e-30	rs211710	rs211710	5.372e-37	T:C	0,738693 (0,06736)	1.53479e-29	4165	T:C	0,690543(0,195112)	0.0001811	594
3-decenoylcarnitine	63361	Lipid	Fatty Acid Metabolism (Acyl Carnitine, Monounsaturated)	-	rs11161699	1:76296416:G:A	2	75604993	76476360	-0,3919 (0,0584)	1.956e-11	rs12118229	rs211710	5.372e-37	G:A	-0,391861 (0,0577212)	1.26244e-11	4165	-:-	-(-)	-	-
3-decenoylcarnitine	63361	Lipid	Fatty Acid Metabolism (Acyl Carnitine, Monounsaturated)	-	rs11161768	1:76326458:G:A	2	75604993	76476360	-0,7325 (0,0688)	1.875e-26	rs211710	rs211710	5.372e-37	G:A	-0,732486 (0,0680151)	1.47547e-28	4165	-:-	-(-)	-	-
4-methylhexanoylglutamine	62735	Lipid	Fatty Acid Metabolism (Acyl Glutamine)	-	rs11161792	1:76336746:T:C	2	75604993	76476360	-0,4089 (0,0629)	7.803e-11	rs211710	rs211710	5.372e-37	T:C	-0,391366 (0,069299)	2.22576e-08	4165	T:C	-0,482795(0,14196)	0.000671	594
3-decenoylcarnitine	63361	Lipid	Fatty Acid Metabolism (Acyl Carnitine, Monounsaturated)	-	rs11161792	1:76336746:T:C	2	75604993	76476360	0,7178 (0,0652)	3.199e-28	rs211710	rs211710	5.372e-37	T:C	0,730486 (0,0680813)	2.34828e-28	4165	T:C	0,609836(0,197418)	0.001206	594
3-decenoylcarnitine	63361	Lipid	Fatty Acid Metabolism (Acyl Carnitine, Monounsaturated)	-	rs11161836	1:76354333:T:C	2	75604993	76476360	0,6794 (0,0665)	1.669e-24	rs12124417	rs211710	5.372e-37	T:C	0,697679 (0,0697065)	7.31423e-25	4165	T:C	0,533256(0,196274)	0.004605	594
3-decenoylcarnitine	63361	Lipid	Fatty Acid Metabolism (Acyl Carnitine, Monounsaturated)	-	rs11161845	1:76367559:C:T	2	75604993	76476360	0,6749 (0,0664)	3.052e-24	rs12124417	rs211710	5.372e-37	C:T	0,694306 (0,0696873)	1.21337e-24	4165	C:T	0,521556(0,195231)	0.005401	594
3-decenoylcarnitine	63361	Lipid	Fatty Acid Metabolism (Acyl Carnitine, Monounsaturated)	-	rs11161848	1:76367722:G:A	2	75604993	76476360	-0,3718 (0,0553)	1.814e-11	rs12118229	rs211710	5.372e-37	G:A	-0,375722 (0,0577592)	8.625e-11	4165	G:A	-0,337677(0,168708)	0.04678	594
3-decenoylcarnitine	63361	Lipid	Fatty Acid Metabolism (Acyl Carnitine, Monounsaturated)	-	rs11161853	1:76369494:C:T	2	75604993	76476360	-0,5421 (0,0526)	7.199e-25	rs7551136	rs211710	5.372e-37	C:T	-0,538001 (0,0549946)	7.29224e-23	4165	C:T	-0,576622(0,159644)	0.0002546	594
3-decenoylcarnitine	63361	Lipid	Fatty Acid Metabolism (Acyl Carnitine, Monounsaturated)	-	rs11161854	1:76369617:T:C	2	75604993	76476360	-0,5427 (0,0526)	6.208e-25	rs7551136	rs211710	5.372e-37	T:C	-0,538706 (0,0549806)	6.25339e-23	4165	T:C	-0,576586(0,159642)	0.0002548	594
3-decenoylcarnitine	63361	Lipid	Fatty Acid Metabolism (Acyl Carnitine, Monounsaturated)	-	rs11161857	1:76370228:C:G	2	75604993	76476360	0,6743 (0,0664)	3.344e-24	rs12124417	rs211710	5.372e-37	C:G	0,693746 (0,0696898)	1.32876e-24	4165	C:G	0,520738(0,195137)	0.005456	594
3-decenoylcarnitine	63361	Lipid	Fatty Acid Metabolism (Acyl Carnitine, Monounsaturated)	-	rs11161859	1:76370600:C:T	2	75604993	76476360	-0,5564 (0,0526)	4.18e-26	rs7551136	rs211710	5.372e-37	C:T	-0,555116 (0,055111)	4.31368e-24	4165	C:T	-0,566849(0,157102)	0.0002714	594
3-decenoylcarnitine	63361	Lipid	Fatty Acid Metabolism (Acyl Carnitine, Monounsaturated)	-	rs11161887	1:76386305:G:A	2	75604993	76476360	0,5536 (0,0526)	6.845e-26	rs7551136	rs211710	5.372e-37	G:A	0,554293 (0,0551003)	4.92363e-24	4165	G:A	0,547994(0,15645)	0.0004133	594
3-decenoylcarnitine	63361	Lipid	Fatty Acid Metabolism (Acyl Carnitine, Monounsaturated)	-	rs11161902	1:76392498:G:C	2	75604993	76476360	-0,3751 (0,0553)	1.208e-11	rs12118229	rs211710	5.372e-37	G:C	-0,37907 (0,0577726)	5.93321e-11	4165	G:C	-0,341256(0,168857)	0.04468	594
3-decenoylcarnitine	63361	Lipid	Fatty Acid Metabolism (Acyl Carnitine, Monounsaturated)	-	rs11161904	1:76394898:T:A	2	75604993	76476360	0,3761 (0,0584)	1.223e-10	rs12118229	rs211710	5.372e-37	T:A	0,376119 (0,0577509)	8.18457e-11	4165	-:-	-(-)	-	-
3-decenoylcarnitine	63361	Lipid	Fatty Acid Metabolism (Acyl Carnitine, Monounsaturated)	-	rs11162045	1:76466104:T:A	2	75604993	76476360	0,5912 (0,0625)	3.282e-21	rs12124417	rs211710	5.372e-37	T:A	0,603198 (0,0655137)	4.57287e-21	4165	T:A	0,49409(0,185493)	0.005852	594
3-decenoylcarnitine	63361	Lipid	Fatty Acid Metabolism (Acyl Carnitine, Monounsaturated)	-	rs11162053	1:76470267:C:A	2	75604993	76476360	-0,4982 (0,0776)	1.346e-10	rs814863	rs211710	5.372e-37	C:A	-0,49947 (0,0825155)	1.8154e-09	4165	C:A	-0,490085(0,206391)	0.01998	594
3-decenoylcarnitine	63361	Lipid	Fatty Acid Metabolism (Acyl Carnitine, Monounsaturated)	-	rs111625745	1:76225749:C:G	2	75604993	76476360	-0,3914 (0,0553)	1.407e-12	rs12118229	rs211710	5.372e-37	C:G	-0,394177 (0,0577254)	9.33553e-12	4165	C:G	-0,367574(0,16762)	0.02941	594
3-decenoylcarnitine	63361	Lipid	Fatty Acid Metabolism (Acyl Carnitine, Monounsaturated)	-	rs11163904	1:76121208:T:C	2	75604993	76476360	-0,3763 (0,055)	7.867e-12	rs12118229	rs211710	5.372e-37	T:C	-0,373929 (0,0574966)	8.44346e-11	4165	T:C	-0,39624(0,166144)	0.0178	594
3-decenoylcarnitine	63361	Lipid	Fatty Acid Metabolism (Acyl Carnitine, Monounsaturated)	-	rs11163915	1:76130199:T:C	2	75604993	76476360	-0,3767 (0,055)	7.564e-12	rs12118229	rs211710	5.372e-37	T:C	-0,374392 (0,0575151)	8.10171e-11	4165	T:C	-0,396283(0,166152)	0.0178	594
3-decenoylcarnitine	63361	Lipid	Fatty Acid Metabolism (Acyl Carnitine, Monounsaturated)	-	rs11163924	1:76132070:A:C	2	75604993	76476360	0,7753 (0,0611)	6.866e-37	rs211710	rs211710	5.372e-37	A:C	0,771076 (0,0636706)	1.34835e-35	4165	A:C	0,812688(0,189543)	5.496e-06	594
3-decenoylcarnitine	63361	Lipid	Fatty Acid Metabolism (Acyl Carnitine, Monounsaturated)	-	rs11163961	1:76151253:T:C	2	75604993	76476360	0,7679 (0,0608)	1.455e-36	rs211710	rs211710	5.372e-37	T:C	0,767651 (0,0634745)	1.77201e-35	4165	T:C	0,770358(0,185737)	1.201e-05	594
3-decenoylcarnitine	63361	Lipid	Fatty Acid Metabolism (Acyl Carnitine, Monounsaturated)	-	rs11163967	1:76154185:C:T	2	75604993	76476360	-0,3803 (0,055)	4.861e-12	rs12118229	rs211710	5.372e-37	C:T	-0,378399 (0,0575401)	5.19485e-11	4165	C:T	-0,396568(0,16615)	0.01771	594
3-decenoylcarnitine	63361	Lipid	Fatty Acid Metabolism (Acyl Carnitine, Monounsaturated)	-	rs11164042	1:76178440:A:G	2	75604993	76476360	-0,3756 (0,055)	8.747e-12	rs12118229	rs211710	5.372e-37	A:G	-0,373218 (0,0575235)	9.33219e-11	4165	A:G	-0,395453(0,166004)	0.01794	594
3-decenoylcarnitine	63361	Lipid	Fatty Acid Metabolism (Acyl Carnitine, Monounsaturated)	-	rs111914775	1:76319036:T:C	2	75604993	76476360	-0,3808 (0,0552)	5.363e-12	rs12118229	rs211710	5.372e-37	T:C	-0,382036 (0,0576934)	3.93259e-11	4165	T:C	-0,370609(0,167693)	0.02814	594
3-decenoylcarnitine	63361	Lipid	Fatty Acid Metabolism (Acyl Carnitine, Monounsaturated)	-	rs111927462	1:76195422:G:A	2	75604993	76476360	-0,3868 (0,0552)	2.515e-12	rs12118229	rs211710	5.372e-37	G:A	-0,389047 (0,0576992)	1.67862e-11	4165	G:A	-0,367554(0,167771)	0.02958	594
3-decenoylcarnitine	63361	Lipid	Fatty Acid Metabolism (Acyl Carnitine, Monounsaturated)	-	rs112205173	1:76310100:T:C	2	75604993	76476360	-0,3893 (0,0553)	1.896e-12	rs12118229	rs211710	5.372e-37	T:C	-0,390744 (0,0577544)	1.4814e-11	4165	T:C	-0,376718(0,16763)	0.02561	594
3-decenoylcarnitine	63361	Lipid	Fatty Acid Metabolism (Acyl Carnitine, Monounsaturated)	-	rs112364509	1:76336362:T:C	2	75604993	76476360	-0,3778 (0,0553)	8.434e-12	rs12118229	rs211710	5.372e-37	T:C	-0,379571 (0,0577685)	5.54949e-11	4165	T:C	-0,362833(0,168174)	0.03208	594
3-decenoylcarnitine	63361	Lipid	Fatty Acid Metabolism (Acyl Carnitine, Monounsaturated)	-	rs112368938	1:76336339:T:C	2	75604993	76476360	-0,3777 (0,0553)	8.537e-12	rs12118229	rs211710	5.372e-37	T:C	-0,379586 (0,0577685)	5.54014e-11	4165	T:C	-0,361791(0,168177)	0.03259	594
3-decenoylcarnitine	63361	Lipid	Fatty Acid Metabolism (Acyl Carnitine, Monounsaturated)	-	rs112401426	1:76466103:A:T	2	75604993	76476360	-0,5207 (0,0783)	2.945e-11	rs814863	rs211710	5.372e-37	A:T	-0,524645 (0,0834484)	4.2054e-10	4165	A:T	-0,496495(0,205984)	0.01819	594
3-decenoylcarnitine	63361	Lipid	Fatty Acid Metabolism (Acyl Carnitine, Monounsaturated)	-	rs112431348	1:76275571:G:A	2	75604993	76476360	-0,3909 (0,0552)	1.461e-12	rs12118229	rs211710	5.372e-37	G:A	-0,392284 (0,0577226)	1.2017e-11	4165	G:A	-0,379658(0,167097)	0.02404	594
4-methylhexanoylglutamine	62735	Lipid	Fatty Acid Metabolism (Acyl Glutamine)	-	rs112539493	1:76325207:T:G	2	75604993	76476360	0,4077 (0,0628)	8.441e-11	rs211710	rs211710	5.372e-37	T:G	0,390052 (0,0692443)	2.41387e-08	4165	T:G	0,482005(0,141651)	0.0006666	594
3-decenoylcarnitine	63361	Lipid	Fatty Acid Metabolism (Acyl Carnitine, Monounsaturated)	-	rs112539493	1:76325207:T:G	2	75604993	76476360	-0,7207 (0,0651)	1.725e-28	rs211710	rs211710	5.372e-37	T:G	-0,732557 (0,0680113)	1.44602e-28	4165	T:G	-0,620096(0,197437)	0.0009833	594
3-decenoylcarnitine	63361	Lipid	Fatty Acid Metabolism (Acyl Carnitine, Monounsaturated)	-	rs113185299	1:76325248:C:T	2	75604993	76476360	-0,5425 (0,0798)	1.047e-11	rs814863	rs211710	5.372e-37	C:T	-0,546927 (0,0850547)	1.65979e-10	4165	C:T	-0,515671(0,209358)	0.01581	594
3-decenoylcarnitine	63361	Lipid	Fatty Acid Metabolism (Acyl Carnitine, Monounsaturated)	-	rs113521086	1:76364243:T:G	2	75604993	76476360	-0,5467 (0,0799)	7.587e-12	rs814863	rs211710	5.372e-37	T:G	-0,551674 (0,0851104)	1.18245e-10	4165	T:G	-0,516387(0,209894)	0.01596	594
3-decenoylcarnitine	63361	Lipid	Fatty Acid Metabolism (Acyl Carnitine, Monounsaturated)	-	rs113652030	1:76166885:A:C	2	75604993	76476360	-0,3768 (0,055)	7.479e-12	rs12118229	rs211710	5.372e-37	A:C	-0,374394 (0,057515)	8.10005e-11	4165	A:C	-0,397292(0,166231)	0.0176	594
3-decenoylcarnitine	63361	Lipid	Fatty Acid Metabolism (Acyl Carnitine, Monounsaturated)	-	rs113734488	1:76141811:G:A	2	75604993	76476360	-0,3751 (0,055)	9.532e-12	rs12118229	rs211710	5.372e-37	G:A	-0,372532 (0,0575436)	1.02473e-10	4165	G:A	-0,396393(0,166193)	0.01779	594
3-decenoylcarnitine	63361	Lipid	Fatty Acid Metabolism (Acyl Carnitine, Monounsaturated)	-	rs114321273	1:76212452:A:T	2	75604993	76476360	-0,3907 (0,0552)	1.476e-12	rs12118229	rs211710	5.372e-37	A:T	-0,393752 (0,0576827)	9.51252e-12	4165	A:T	-0,365046(0,167537)	0.03046	594
3-decenoylcarnitine	63361	Lipid	Fatty Acid Metabolism (Acyl Carnitine, Monounsaturated)	-	rs114421765	1:76141802:T:C	2	75604993	76476360	-0,3751 (0,0551)	9.53e-12	rs12118229	rs211710	5.372e-37	T:C	-0,372535 (0,0575437)	1.02452e-10	4165	T:C	-0,396612(0,166281)	0.01779	594
3-decenoylcarnitine	63361	Lipid	Fatty Acid Metabolism (Acyl Carnitine, Monounsaturated)	-	rs1144331	1:76272357:A:G	2	75604993	76476360	0,5388 (0,0798)	1.418e-11	rs814863	rs211710	5.372e-37	A:G	0,543307 (0,0850364)	2.16908e-10	4165	A:G	0,511503(0,209034)	0.01652	594
3-decenoylcarnitine	63361	Lipid	Fatty Acid Metabolism (Acyl Carnitine, Monounsaturated)	-	rs1144333	1:76275100:G:A	2	75604993	76476360	0,5373 (0,0797)	1.592e-11	rs814863	rs211710	5.372e-37	G:A	0,54186 (0,0850046)	2.38672e-10	4165	G:A	0,509621(0,209059)	0.01693	594
4-methylhexanoylglutamine	62735	Lipid	Fatty Acid Metabolism (Acyl Glutamine)	-	rs1144336	1:76277421:A:C	2	75604993	76476360	-0,4096 (0,0621)	4.161e-11	rs211710	rs211710	5.372e-37	A:C	-0,37695 (0,0685386)	5.04426e-08	4165	A:C	-0,544852(0,139227)	8.623e-05	594
3-decenoylcarnitine	63361	Lipid	Fatty Acid Metabolism (Acyl Carnitine, Monounsaturated)	-	rs1144336	1:76277421:A:C	2	75604993	76476360	0,7345 (0,0644)	4.072e-30	rs211710	rs211710	5.372e-37	A:C	0,740825 (0,0673358)	9.86105e-30	4165	A:C	0,681432(0,194564)	0.0002148	594
3-decenoylcarnitine	63361	Lipid	Fatty Acid Metabolism (Acyl Carnitine, Monounsaturated)	-	rs1144339	1:76280543:G:A	2	75604993	76476360	0,5386 (0,0798)	1.452e-11	rs814863	rs211710	5.372e-37	G:A	0,543402 (0,0850365)	2.15359e-10	4165	G:A	0,509151(0,209112)	0.01706	594
3-decenoylcarnitine	63361	Lipid	Fatty Acid Metabolism (Acyl Carnitine, Monounsaturated)	-	rs1144341	1:76282659:G:T	2	75604993	76476360	0,5387 (0,0798)	1.441e-11	rs814863	rs211710	5.372e-37	G:T	0,543507 (0,0850378)	2.13778e-10	4165	G:T	0,509145(0,209112)	0.01706	594
3-decenoylcarnitine	63361	Lipid	Fatty Acid Metabolism (Acyl Carnitine, Monounsaturated)	-	rs1144342	1:76284364:G:A	2	75604993	76476360	0,5388 (0,0798)	1.43e-11	rs814863	rs211710	5.372e-37	G:A	0,543634 (0,0850392)	2.1185e-10	4165	G:A	0,509116(0,209117)	0.01707	594
3-decenoylcarnitine	63361	Lipid	Fatty Acid Metabolism (Acyl Carnitine, Monounsaturated)	-	rs1146574	1:76202671:G:A	2	75604993	76476360	0,5722 (0,0572)	1.604e-23	rs211710	rs211710	5.372e-37	G:A	0,583309 (0,0599674)	3.74787e-23	4165	G:A	0,482046(0,169867)	0.003575	594
3-decenoylcarnitine	63361	Lipid	Fatty Acid Metabolism (Acyl Carnitine, Monounsaturated)	-	rs1146579	1:76209792:C:T	2	75604993	76476360	0,5726 (0,0573)	1.5e-23	rs211710	rs211710	5.372e-37	C:T	0,583273 (0,0599727)	3.80777e-23	4165	C:T	0,486452(0,169964)	0.003281	594
3-decenoylcarnitine	63361	Lipid	Fatty Acid Metabolism (Acyl Carnitine, Monounsaturated)	-	rs1146580	1:76209935:C:T	2	75604993	76476360	0,5725 (0,0573)	1.525e-23	rs211710	rs211710	5.372e-37	C:T	0,583281 (0,0599729)	3.80373e-23	4165	C:T	0,485518(0,169946)	0.003341	594
3-decenoylcarnitine	63361	Lipid	Fatty Acid Metabolism (Acyl Carnitine, Monounsaturated)	-	rs1146581	1:76213024:G:T	2	75604993	76476360	0,5747 (0,0573)	1.195e-23	rs211710	rs211710	5.372e-37	G:T	0,585466 (0,0600688)	2.99903e-23	4165	G:T	0,487991(0,169907)	0.003167	594
3-decenoylcarnitine	63361	Lipid	Fatty Acid Metabolism (Acyl Carnitine, Monounsaturated)	-	rs1146587	1:76229326:C:T	2	75604993	76476360	0,4842 (0,0528)	4.974e-20	rs12118229	rs211710	5.372e-37	C:T	0,489108 (0,055317)	7.61843e-19	4165	C:T	0,443962(0,157363)	0.004728	594
3-decenoylcarnitine	63361	Lipid	Fatty Acid Metabolism (Acyl Carnitine, Monounsaturated)	-	rs1146588	1:76229787:G:C	2	75604993	76476360	0,5746 (0,0573)	1.165e-23	rs211710	rs211710	5.372e-37	G:C	0,58609 (0,0600361)	2.59822e-23	4165	G:C	0,481413(0,169805)	0.003603	594
3-decenoylcarnitine	63361	Lipid	Fatty Acid Metabolism (Acyl Carnitine, Monounsaturated)	-	rs1146646	1:76265500:A:G	2	75604993	76476360	0,5204 (0,0597)	2.804e-18	rs211710	rs211710	5.372e-37	A:G	0,538889 (0,0627305)	2.08683e-18	4165	A:G	0,379177(0,172445)	0.02445	594
3-decenoylcarnitine	63361	Lipid	Fatty Acid Metabolism (Acyl Carnitine, Monounsaturated)	-	rs1146651	1:76273594:A:C	2	75604993	76476360	0,5386 (0,0798)	1.443e-11	rs814863	rs211710	5.372e-37	A:C	0,543296 (0,0850356)	2.17019e-10	4165	A:C	0,510136(0,209053)	0.01682	594
4-methylhexanoylglutamine	62735	Lipid	Fatty Acid Metabolism (Acyl Glutamine)	-	rs1146653	1:76280438:G:A	2	75604993	76476360	-0,4101 (0,0621)	3.954e-11	rs211710	rs211710	5.372e-37	G:A	-0,377635 (0,0685392)	4.77389e-08	4165	G:A	-0,54452(0,139243)	8.729e-05	594
3-decenoylcarnitine	63361	Lipid	Fatty Acid Metabolism (Acyl Carnitine, Monounsaturated)	-	rs1146653	1:76280438:G:A	2	75604993	76476360	0,7349 (0,0644)	3.888e-30	rs211710	rs211710	5.372e-37	G:A	0,741229 (0,0673445)	9.3247e-30	4165	G:A	0,681361(0,194587)	0.0002155	594
3-decenoylcarnitine	63361	Lipid	Fatty Acid Metabolism (Acyl Carnitine, Monounsaturated)	-	rs115205217	1:76149467:T:A	2	75604993	76476360	-0,9343 (0,1457)	1.42e-10	rs60219146	rs211710	5.372e-37	T:A	-0,86864 (0,152408)	1.79201e-08	4165	T:A	-1,47757(0,4365)	0.001031	594
3-decenoylcarnitine	63361	Lipid	Fatty Acid Metabolism (Acyl Carnitine, Monounsaturated)	-	rs11576534	1:76112751:T:C	2	75604993	76476360	-0,3781 (0,0551)	6.585e-12	rs12118229	rs211710	5.372e-37	T:C	-0,375014 (0,0575268)	7.60709e-11	4165	T:C	-0,4042(0,167026)	0.01618	594
3-decenoylcarnitine	63361	Lipid	Fatty Acid Metabolism (Acyl Carnitine, Monounsaturated)	-	rs11578480	1:76208989:G:T	2	75604993	76476360	-0,3904 (0,0552)	1.544e-12	rs12118229	rs211710	5.372e-37	G:T	-0,393737 (0,0576815)	9.5198e-12	4165	G:T	-0,361782(0,167514)	0.03196	594
3-decenoylcarnitine	63361	Lipid	Fatty Acid Metabolism (Acyl Carnitine, Monounsaturated)	-	rs11579086	1:76122704:T:C	2	75604993	76476360	-0,3763 (0,055)	8.046e-12	rs12118229	rs211710	5.372e-37	T:C	-0,373959 (0,0575316)	8.62588e-11	4165	T:C	-0,396181(0,166131)	0.01781	594
3-decenoylcarnitine	63361	Lipid	Fatty Acid Metabolism (Acyl Carnitine, Monounsaturated)	-	rs11579752	1:76178694:T:C	2	75604993	76476360	-0,3799 (0,0551)	5.54e-12	rs12118229	rs211710	5.372e-37	T:C	-0,377998 (0,0576393)	5.86087e-11	4165	T:C	-0,395497(0,166041)	0.01795	594
3-decenoylcarnitine	63361	Lipid	Fatty Acid Metabolism (Acyl Carnitine, Monounsaturated)	-	rs11584577	1:76242378:G:A	2	75604993	76476360	-0,3958 (0,0554)	8.951e-13	rs12118229	rs211710	5.372e-37	G:A	-0,396957 (0,0578956)	7.77319e-12	4165	G:A	-0,38611(0,167373)	0.02198	594
3-decenoylcarnitine	63361	Lipid	Fatty Acid Metabolism (Acyl Carnitine, Monounsaturated)	-	rs11587435	1:76317288:A:T	2	75604993	76476360	-0,3812 (0,0552)	5.137e-12	rs12118229	rs211710	5.372e-37	A:T	-0,382592 (0,0577058)	3.72126e-11	4165	A:T	-0,369772(0,167685)	0.02849	594
3-decenoylcarnitine	63361	Lipid	Fatty Acid Metabolism (Acyl Carnitine, Monounsaturated)	-	rs11588578	1:76400539:G:T	2	75604993	76476360	0,6699 (0,0663)	5.609e-24	rs12124417	rs211710	5.372e-37	G:T	0,6892 (0,0695899)	2.31153e-24	4165	G:T	0,517744(0,194631)	0.005626	594
3-decenoylcarnitine	63361	Lipid	Fatty Acid Metabolism (Acyl Carnitine, Monounsaturated)	-	rs11588643	1:76255613:G:A	2	75604993	76476360	-0,3909 (0,0553)	1.565e-12	rs12118229	rs211710	5.372e-37	G:A	-0,391945 (0,0578066)	1.3357e-11	4165	G:A	-0,382439(0,167125)	0.02304	594
3-decenoylcarnitine	63361	Lipid	Fatty Acid Metabolism (Acyl Carnitine, Monounsaturated)	-	rs11589276	1:76105545:A:G	2	75604993	76476360	-0,3785 (0,0551)	6.469e-12	rs12118229	rs211710	5.372e-37	A:G	-0,374771 (0,0575493)	7.95109e-11	4165	A:G	-0,410878(0,167804)	0.01496	594
4-methylhexanoylglutamine	62735	Lipid	Fatty Acid Metabolism (Acyl Glutamine)	-	rs1159214	1:76317910:T:G	2	75604993	76476360	0,4085 (0,0628)	7.717e-11	rs211710	rs211710	5.372e-37	T:G	0,390034 (0,0692248)	2.39554e-08	4165	T:G	0,486433(0,141748)	0.0005985	594
3-decenoylcarnitine	63361	Lipid	Fatty Acid Metabolism (Acyl Carnitine, Monounsaturated)	-	rs1159214	1:76317910:T:G	2	75604993	76476360	-0,7218 (0,0651)	1.406e-28	rs211710	rs211710	5.372e-37	T:G	-0,7333 (0,0679948)	1.2294e-28	4165	T:G	-0,624056(0,197629)	0.0009195	594
3-decenoylcarnitine	63361	Lipid	Fatty Acid Metabolism (Acyl Carnitine, Monounsaturated)	-	rs1159215	1:76317869:A:T	2	75604993	76476360	-0,381 (0,0552)	5.294e-12	rs12118229	rs211710	5.372e-37	A:T	-0,382301 (0,0577001)	3.83281e-11	4165	A:T	-0,369685(0,167686)	0.02853	594
3-decenoylcarnitine	63361	Lipid	Fatty Acid Metabolism (Acyl Carnitine, Monounsaturated)	-	rs11801414	1:76124517:A:G	2	75604993	76476360	-0,3767 (0,055)	7.567e-12	rs12118229	rs211710	5.372e-37	A:G	-0,374393 (0,0575151)	8.1013e-11	4165	A:G	-0,39621(0,166139)	0.01781	594
3-decenoylcarnitine	63361	Lipid	Fatty Acid Metabolism (Acyl Carnitine, Monounsaturated)	-	rs11802717	1:76124648:T:C	2	75604993	76476360	-0,3767 (0,055)	7.567e-12	rs12118229	rs211710	5.372e-37	T:C	-0,374393 (0,0575151)	8.1013e-11	4165	T:C	-0,396211(0,166139)	0.01781	594
3-decenoylcarnitine	63361	Lipid	Fatty Acid Metabolism (Acyl Carnitine, Monounsaturated)	-	rs11810154	1:76239973:G:C	2	75604993	76476360	-0,397 (0,0554)	7.767e-13	rs12118229	rs211710	5.372e-37	G:C	-0,397966 (0,057908)	6.94392e-12	4165	G:C	-0,388672(0,167451)	0.02118	594
4-methylhexanoylglutamine	62735	Lipid	Fatty Acid Metabolism (Acyl Glutamine)	-	rs12021855	1:76335926:G:A	2	75604993	76476360	0,4081 (0,0629)	8.507e-11	rs211710	rs211710	5.372e-37	G:A	0,390538 (0,0693168)	2.39949e-08	4165	G:A	0,482067(0,141868)	0.0006784	594
3-decenoylcarnitine	63361	Lipid	Fatty Acid Metabolism (Acyl Carnitine, Monounsaturated)	-	rs12021855	1:76335926:G:A	2	75604993	76476360	-0,7189 (0,0652)	2.681e-28	rs211710	rs211710	5.372e-37	G:A	-0,73156 (0,0680892)	1.98244e-28	4165	G:A	-0,611204(0,197388)	0.001171	594
3-decenoylcarnitine	63361	Lipid	Fatty Acid Metabolism (Acyl Carnitine, Monounsaturated)	-	rs12071623	1:76340726:T:C	2	75604993	76476360	0,6812 (0,0666)	1.495e-24	rs12124417	rs211710	5.372e-37	T:C	0,699753 (0,0698174)	6.22042e-25	4165	T:C	0,53266(0,196524)	0.004696	594
3-decenoylcarnitine	63361	Lipid	Fatty Acid Metabolism (Acyl Carnitine, Monounsaturated)	-	rs12078299	1:76365764:A:T	2	75604993	76476360	0,6754 (0,0664)	2.874e-24	rs12124417	rs211710	5.372e-37	A:T	0,694607 (0,0696842)	1.15307e-24	4165	A:T	0,522644(0,195355)	0.005328	594
3-decenoylcarnitine	63361	Lipid	Fatty Acid Metabolism (Acyl Carnitine, Monounsaturated)	-	rs12078893	1:76370862:C:T	2	75604993	76476360	-0,5465 (0,0799)	7.906e-12	rs814863	rs211710	5.372e-37	C:T	-0,552082 (0,0851566)	1.17174e-10	4165	C:T	-0,51231(0,209863)	0.01679	594
3-decenoylcarnitine	63361	Lipid	Fatty Acid Metabolism (Acyl Carnitine, Monounsaturated)	-	rs12082448	1:76353225:T:C	2	75604993	76476360	-0,5422 (0,0798)	1.105e-11	rs814863	rs211710	5.372e-37	T:C	-0,546539 (0,0850663)	1.71707e-10	4165	T:C	-0,5154(0,209898)	0.01615	594
3-decenoylcarnitine	63361	Lipid	Fatty Acid Metabolism (Acyl Carnitine, Monounsaturated)	-	rs12085123	1:76149749:A:G	2	75604993	76476360	0,7682 (0,0608)	1.394e-36	rs211710	rs211710	5.372e-37	A:G	0,76786 (0,0634772)	1.70724e-35	4165	A:G	0,770782(0,185734)	1.187e-05	594
3-decenoylcarnitine	63361	Lipid	Fatty Acid Metabolism (Acyl Carnitine, Monounsaturated)	-	rs12087626	1:76148473:A:C	2	75604993	76476360	0,7677 (0,0642)	6.297e-33	rs211710	rs211710	5.372e-37	A:C	0,767689 (0,0634752)	1.76135e-35	4165	-:-	-(-)	-	-
3-decenoylcarnitine	63361	Lipid	Fatty Acid Metabolism (Acyl Carnitine, Monounsaturated)	-	rs12087636	1:76376846:C:T	2	75604993	76476360	-0,5564 (0,0527)	4.239e-26	rs7551136	rs211710	5.372e-37	C:T	-0,555204 (0,0551187)	4.3028e-24	4165	C:T	-0,565838(0,157023)	0.0002766	594
3-decenoylcarnitine	63361	Lipid	Fatty Acid Metabolism (Acyl Carnitine, Monounsaturated)	-	rs12090849	1:76400261:C:T	2	75604993	76476360	0,6699 (0,0663)	5.62e-24	rs12124417	rs211710	5.372e-37	C:T	0,6892 (0,0695899)	2.31153e-24	4165	C:T	0,517586(0,194607)	0.005635	594
3-decenoylcarnitine	63361	Lipid	Fatty Acid Metabolism (Acyl Carnitine, Monounsaturated)	-	rs12091720	1:76186949:A:G	2	75604993	76476360	0,766 (0,0607)	1.898e-36	rs211710	rs211710	5.372e-37	A:G	0,771545 (0,0635041)	8.28876e-36	4165	A:G	0,71895(0,1834)	3.786e-05	594
4-methylhexanoylglutamine	62735	Lipid	Fatty Acid Metabolism (Acyl Glutamine)	-	rs12093623	1:76256232:G:T	2	75604993	76476360	-0,4048 (0,0621)	7.268e-11	rs211710	rs211710	5.372e-37	G:T	-0,369965 (0,0685952)	9.02643e-08	4165	G:T	-0,5491(0,139371)	7.639e-05	594
3-decenoylcarnitine	63361	Lipid	Fatty Acid Metabolism (Acyl Carnitine, Monounsaturated)	-	rs12093623	1:76256232:G:T	2	75604993	76476360	0,7339 (0,0644)	4.478e-30	rs211710	rs211710	5.372e-37	G:T	0,738784 (0,0672997)	1.3416e-29	4165	G:T	0,692574(0,195265)	0.0001747	594
4-methylhexanoylglutamine	62735	Lipid	Fatty Acid Metabolism (Acyl Glutamine)	-	rs12094842	1:76249590:A:G	2	75604993	76476360	-0,3958 (0,0599)	3.912e-11	rs211710	rs211710	5.372e-37	A:G	-0,36071 (0,065859)	5.44168e-08	4165	A:G	-0,54781(0,136787)	5.458e-05	594
3-decenoylcarnitine	63361	Lipid	Fatty Acid Metabolism (Acyl Carnitine, Monounsaturated)	-	rs12094842	1:76249590:A:G	2	75604993	76476360	0,7561 (0,0607)	1.304e-35	rs211710	rs211710	5.372e-37	A:G	0,760531 (0,0634087)	6.74076e-35	4165	A:G	0,718108(0,184372)	4.263e-05	594
3-decenoylcarnitine	63361	Lipid	Fatty Acid Metabolism (Acyl Carnitine, Monounsaturated)	-	rs12095069	1:76463072:C:T	2	75604993	76476360	-0,5219 (0,0783)	2.675e-11	rs814863	rs211710	5.372e-37	C:T	-0,526484 (0,0834855)	3.71021e-10	4165	C:T	-0,494067(0,205763)	0.01863	594
3-decenoylcarnitine	63361	Lipid	Fatty Acid Metabolism (Acyl Carnitine, Monounsaturated)	-	rs12118229	1:76245857:T:C	2	75604993	76476360	-0,4007 (0,0555)	5.065e-13	rs12118229	rs211710	5.372e-37	T:C	-0,402287 (0,0579917)	4.42681e-12	4165	T:C	-0,387291(0,167297)	0.02151	594
3-decenoylcarnitine	63361	Lipid	Fatty Acid Metabolism (Acyl Carnitine, Monounsaturated)	-	rs12118306	1:76246112:T:C	2	75604993	76476360	-0,4007 (0,0555)	5.089e-13	rs12118229	rs211710	5.372e-37	T:C	-0,402252 (0,0579966)	4.4665e-12	4165	T:C	-0,387495(0,167281)	0.02143	594
3-decenoylcarnitine	63361	Lipid	Fatty Acid Metabolism (Acyl Carnitine, Monounsaturated)	-	rs12118399	1:76407036:C:T	2	75604993	76476360	0,6745 (0,0665)	3.428e-24	rs12124417	rs211710	5.372e-37	C:T	0,692571 (0,0697032)	1.64249e-24	4165	C:T	0,530699(0,195652)	0.004702	594
4-methylhexanoylglutamine	62735	Lipid	Fatty Acid Metabolism (Acyl Glutamine)	-	rs12122939	1:76276353:C:T	2	75604993	76476360	-0,4102 (0,0621)	3.856e-11	rs211710	rs211710	5.372e-37	C:T	-0,377745 (0,0685303)	4.71418e-08	4165	C:T	-0,544954(0,13922)	8.59e-05	594
3-decenoylcarnitine	63361	Lipid	Fatty Acid Metabolism (Acyl Carnitine, Monounsaturated)	-	rs12122939	1:76276353:C:T	2	75604993	76476360	0,7341 (0,0644)	4.382e-30	rs211710	rs211710	5.372e-37	C:T	0,740335 (0,0673332)	1.07105e-29	4165	C:T	0,6814(0,194552)	0.0002147	594
4-methylhexanoylglutamine	62735	Lipid	Fatty Acid Metabolism (Acyl Glutamine)	-	rs12123977	1:76209754:A:G	2	75604993	76476360	-0,39 (0,0598)	7.238e-11	rs211710	rs211710	5.372e-37	A:G	-0,35133 (0,0658424)	1.16861e-07	4165	A:G	-0,556313(0,136318)	3.896e-05	594
3-decenoylcarnitine	63361	Lipid	Fatty Acid Metabolism (Acyl Carnitine, Monounsaturated)	-	rs12123977	1:76209754:A:G	2	75604993	76476360	0,7604 (0,0607)	5.804e-36	rs211710	rs211710	5.372e-37	A:G	0,763971 (0,0634481)	3.43092e-35	4165	A:G	0,730213(0,184403)	3.037e-05	594
3-decenoylcarnitine	63361	Lipid	Fatty Acid Metabolism (Acyl Carnitine, Monounsaturated)	-	rs12124417	1:76353294:C:T	2	75604993	76476360	0,6121 (0,0619)	4.483e-23	rs12124417	rs211710	5.372e-37	C:T	0,634569 (0,0650052)	1.70439e-23	4165	C:T	0,439512(0,179491)	0.01177	594
3-decenoylcarnitine	63361	Lipid	Fatty Acid Metabolism (Acyl Carnitine, Monounsaturated)	-	rs12125933	1:76130920:T:C	2	75604993	76476360	-0,3767 (0,055)	7.611e-12	rs12118229	rs211710	5.372e-37	T:C	-0,374395 (0,0575152)	8.09964e-11	4165	T:C	-0,395923(0,166202)	0.01794	594
3-decenoylcarnitine	63361	Lipid	Fatty Acid Metabolism (Acyl Carnitine, Monounsaturated)	-	rs12126155	1:76131555:G:C	2	75604993	76476360	-0,3767 (0,055)	7.556e-12	rs12118229	rs211710	5.372e-37	G:C	-0,374396 (0,0575152)	8.09881e-11	4165	G:C	-0,396422(0,16619)	0.01778	594
4-methylhexanoylglutamine	62735	Lipid	Fatty Acid Metabolism (Acyl Glutamine)	-	rs12126481	1:76222640:A:G	2	75604993	76476360	-0,3898 (0,0598)	7.266e-11	rs211710	rs211710	5.372e-37	A:G	-0,351 (0,065831)	1.19678e-07	4165	A:G	-0,557118(0,13628)	3.775e-05	594
3-decenoylcarnitine	63361	Lipid	Fatty Acid Metabolism (Acyl Carnitine, Monounsaturated)	-	rs12126481	1:76222640:A:G	2	75604993	76476360	0,7603 (0,0607)	5.822e-36	rs211710	rs211710	5.372e-37	A:G	0,764101 (0,0634469)	3.33895e-35	4165	A:G	0,728304(0,18426)	3.15e-05	594
4-methylhexanoylglutamine	62735	Lipid	Fatty Acid Metabolism (Acyl Glutamine)	-	rs12126607	1:76217097:A:G	2	75604993	76476360	-0,3895 (0,0598)	7.416e-11	rs211710	rs211710	5.372e-37	A:G	-0,350647 (0,0657992)	1.21353e-07	4165	A:G	-0,556817(0,136243)	3.794e-05	594
3-decenoylcarnitine	63361	Lipid	Fatty Acid Metabolism (Acyl Carnitine, Monounsaturated)	-	rs12126607	1:76217097:A:G	2	75604993	76476360	0,7589 (0,0607)	7.066e-36	rs211710	rs211710	5.372e-37	A:G	0,762242 (0,063399)	4.35296e-35	4165	A:G	0,730682(0,184356)	2.979e-05	594
3-decenoylcarnitine	63361	Lipid	Fatty Acid Metabolism (Acyl Carnitine, Monounsaturated)	-	rs12127049	1:76353248:A:G	2	75604993	76476360	0,6797 (0,0665)	1.608e-24	rs12124417	rs211710	5.372e-37	A:G	0,697699 (0,0697066)	7.29211e-25	4165	A:G	0,535691(0,196485)	0.004453	594
4-methylhexanoylglutamine	62735	Lipid	Fatty Acid Metabolism (Acyl Glutamine)	-	rs12127078	1:76270799:T:C	2	75604993	76476360	-0,4098 (0,0621)	4.068e-11	rs211710	rs211710	5.372e-37	T:C	-0,377096 (0,0685518)	5.01494e-08	4165	T:C	-0,545432(0,139193)	8.437e-05	594
3-decenoylcarnitine	63361	Lipid	Fatty Acid Metabolism (Acyl Carnitine, Monounsaturated)	-	rs12127078	1:76270799:T:C	2	75604993	76476360	0,7343 (0,0644)	4.338e-30	rs211710	rs211710	5.372e-37	T:C	0,740265 (0,0673429)	1.10782e-29	4165	T:C	0,683702(0,194634)	0.0002048	594
4-methylhexanoylglutamine	62735	Lipid	Fatty Acid Metabolism (Acyl Glutamine)	-	rs12127402	1:76205643:A:C	2	75604993	76476360	-0,389 (0,0598)	7.886e-11	rs211710	rs211710	5.372e-37	A:C	-0,350541 (0,06579)	1.219e-07	4165	A:C	-0,554826(0,13637)	4.117e-05	594
3-decenoylcarnitine	63361	Lipid	Fatty Acid Metabolism (Acyl Carnitine, Monounsaturated)	-	rs12127402	1:76205643:A:C	2	75604993	76476360	0,7581 (0,0607)	7.976e-36	rs211710	rs211710	5.372e-37	A:C	0,761787 (0,0633839)	4.60535e-35	4165	A:C	0,727055(0,184255)	3.271e-05	594
3-decenoylcarnitine	63361	Lipid	Fatty Acid Metabolism (Acyl Carnitine, Monounsaturated)	-	rs12129523	1:76129223:A:C	2	75604993	76476360	-0,3761 (0,055)	8.242e-12	rs12118229	rs211710	5.372e-37	A:C	-0,373676 (0,0575215)	8.83978e-11	4165	A:C	-0,39627(0,166146)	0.0178	594
3-decenoylcarnitine	63361	Lipid	Fatty Acid Metabolism (Acyl Carnitine, Monounsaturated)	-	rs12130324	1:76370012:G:A	2	75604993	76476360	-0,3718 (0,0553)	1.816e-11	rs12118229	rs211710	5.372e-37	G:A	-0,375722 (0,0577592)	8.625e-11	4165	G:A	-0,337618(0,168707)	0.04681	594
3-decenoylcarnitine	63361	Lipid	Fatty Acid Metabolism (Acyl Carnitine, Monounsaturated)	-	rs12130334	1:76143753:A:G	2	75604993	76476360	-0,3767 (0,055)	7.642e-12	rs12118229	rs211710	5.372e-37	A:G	-0,374287 (0,0575174)	8.21476e-11	4165	A:G	-0,396664(0,166205)	0.01772	594
3-decenoylcarnitine	63361	Lipid	Fatty Acid Metabolism (Acyl Carnitine, Monounsaturated)	-	rs12130832	1:76234294:C:T	2	75604993	76476360	-0,3917 (0,0553)	1.368e-12	rs12118229	rs211710	5.372e-37	C:T	-0,394169 (0,0577385)	9.43612e-12	4165	C:T	-0,370528(0,16764)	0.02815	594
3-decenoylcarnitine	63361	Lipid	Fatty Acid Metabolism (Acyl Carnitine, Monounsaturated)	-	rs12131344	1:76136437:T:C	2	75604993	76476360	-0,3765 (0,055)	7.906e-12	rs12118229	rs211710	5.372e-37	T:C	-0,374141 (0,0575367)	8.47027e-11	4165	T:C	-0,396299(0,166159)	0.0178	594
3-decenoylcarnitine	63361	Lipid	Fatty Acid Metabolism (Acyl Carnitine, Monounsaturated)	-	rs12131493	1:76139172:A:G	2	75604993	76476360	-0,3754 (0,0552)	1.054e-11	rs12118229	rs211710	5.372e-37	A:G	-0,372851 (0,0577328)	1.13557e-10	4165	A:G	-0,396384(0,166167)	0.01778	594
3-decenoylcarnitine	63361	Lipid	Fatty Acid Metabolism (Acyl Carnitine, Monounsaturated)	-	rs12132503	1:76137762:G:C	2	75604993	76476360	-0,3767 (0,055)	7.562e-12	rs12118229	rs211710	5.372e-37	G:C	-0,374394 (0,057515)	8.10005e-11	4165	G:C	-0,396298(0,166159)	0.0178	594
3-decenoylcarnitine	63361	Lipid	Fatty Acid Metabolism (Acyl Carnitine, Monounsaturated)	-	rs12132750	1:76136222:G:A	2	75604993	76476360	-0,3767 (0,055)	7.565e-12	rs12118229	rs211710	5.372e-37	G:A	-0,374394 (0,057515)	8.10005e-11	4165	G:A	-0,396275(0,166162)	0.0178	594
3-decenoylcarnitine	63361	Lipid	Fatty Acid Metabolism (Acyl Carnitine, Monounsaturated)	-	rs12134096	1:76144090:T:C	2	75604993	76476360	-0,375 (0,0582)	1.171e-10	rs12118229	rs211710	5.372e-37	T:C	-0,375028 (0,0575245)	7.58806e-11	4165	-:-	-(-)	-	-
3-decenoylcarnitine	63361	Lipid	Fatty Acid Metabolism (Acyl Carnitine, Monounsaturated)	-	rs12134767	1:76149848:T:C	2	75604993	76476360	-0,3767 (0,055)	7.612e-12	rs12118229	rs211710	5.372e-37	T:C	-0,374394 (0,057515)	8.10005e-11	4165	T:C	-0,39571(0,166123)	0.01794	594
3-decenoylcarnitine	63361	Lipid	Fatty Acid Metabolism (Acyl Carnitine, Monounsaturated)	-	rs12134854	1:76137606:C:T	2	75604993	76476360	0,7695 (0,0608)	1.014e-36	rs211710	rs211710	5.372e-37	C:T	0,76918 (0,0634634)	1.25159e-35	4165	C:T	0,772036(0,185594)	1.131e-05	594
4-methylhexanoylglutamine	62735	Lipid	Fatty Acid Metabolism (Acyl Glutamine)	-	rs12136360	1:76299941:T:C	2	75604993	76476360	-0,4119 (0,0621)	3.283e-11	rs211710	rs211710	5.372e-37	T:C	-0,381523 (0,0685182)	3.44656e-08	4165	T:C	-0,538973(0,139712)	0.0001092	594
3-decenoylcarnitine	63361	Lipid	Fatty Acid Metabolism (Acyl Carnitine, Monounsaturated)	-	rs12136360	1:76299941:T:C	2	75604993	76476360	0,7359 (0,0644)	3.347e-30	rs211710	rs211710	5.372e-37	T:C	0,742719 (0,0673366)	7.09643e-30	4165	T:C	0,677774(0,195153)	0.0002452	594
3-decenoylcarnitine	63361	Lipid	Fatty Acid Metabolism (Acyl Carnitine, Monounsaturated)	-	rs12136754	1:76230232:A:C	2	75604993	76476360	0,5734 (0,0573)	1.516e-23	rs211710	rs211710	5.372e-37	A:C	0,584759 (0,0600701)	3.47586e-23	4165	A:C	0,481381(0,169832)	0.003611	594
3-decenoylcarnitine	63361	Lipid	Fatty Acid Metabolism (Acyl Carnitine, Monounsaturated)	-	rs12138018	1:76186794:C:T	2	75604993	76476360	-0,3841 (0,0553)	3.897e-12	rs12118229	rs211710	5.372e-37	C:T	-0,387482 (0,0578549)	2.28219e-11	4165	C:T	-0,35585(0,166969)	0.0343	594
3-decenoylcarnitine	63361	Lipid	Fatty Acid Metabolism (Acyl Carnitine, Monounsaturated)	-	rs12138898	1:76375183:T:G	2	75604993	76476360	-0,3729 (0,0554)	1.616e-11	rs12118229	rs211710	5.372e-37	T:G	-0,377032 (0,0577971)	7.63358e-11	4165	T:G	-0,337503(0,168714)	0.0469	594
3-decenoylcarnitine	63361	Lipid	Fatty Acid Metabolism (Acyl Carnitine, Monounsaturated)	-	rs12140121	1:76455001:G:A	2	75604993	76476360	0,6432 (0,0669)	6.654e-22	rs12124417	rs211710	5.372e-37	G:A	0,654353 (0,0700145)	7.51611e-22	4165	G:A	0,551849(0,199023)	0.003744	594
3-decenoylcarnitine	63361	Lipid	Fatty Acid Metabolism (Acyl Carnitine, Monounsaturated)	-	rs12142247	1:76235746:T:C	2	75604993	76476360	-0,392 (0,0553)	1.342e-12	rs12118229	rs211710	5.372e-37	T:C	-0,394433 (0,0577604)	9.31364e-12	4165	T:C	-0,370912(0,167632)	0.02798	594
3-decenoylcarnitine	63361	Lipid	Fatty Acid Metabolism (Acyl Carnitine, Monounsaturated)	-	rs12144212	1:76101921:C:T	2	75604993	76476360	0,7289 (0,0709)	8.72e-25	rs8763	rs211710	5.372e-37	C:T	0,718828 (0,0734558)	5.93475e-24	4165	C:T	0,830608(0,232611)	0.0001592	594
3-decenoylcarnitine	63361	Lipid	Fatty Acid Metabolism (Acyl Carnitine, Monounsaturated)	-	rs12145550	1:76103757:C:T	2	75604993	76476360	0,7301 (0,0709)	6.971e-25	rs8763	rs211710	5.372e-37	C:T	0,72007 (0,073435)	4.80819e-24	4165	C:T	0,831698(0,232285)	0.0001524	594
3-decenoylcarnitine	63361	Lipid	Fatty Acid Metabolism (Acyl Carnitine, Monounsaturated)	-	rs12145870	1:76171612:T:C	2	75604993	76476360	-0,3767 (0,055)	7.536e-12	rs12118229	rs211710	5.372e-37	T:C	-0,374396 (0,0575152)	8.0984e-11	4165	T:C	-0,396379(0,166094)	0.01773	594
3-decenoylcarnitine	63361	Lipid	Fatty Acid Metabolism (Acyl Carnitine, Monounsaturated)	-	rs12410724	1:76459134:G:A	2	75604993	76476360	-0,5241 (0,0783)	2.22e-11	rs814863	rs211710	5.372e-37	G:A	-0,528861 (0,0835097)	3.12306e-10	4165	G:A	-0,495062(0,205488)	0.01823	594
3-decenoylcarnitine	63361	Lipid	Fatty Acid Metabolism (Acyl Carnitine, Monounsaturated)	-	rs1250874	1:76190978:G:A	2	75604993	76476360	0,5795 (0,0574)	5.317e-24	rs211710	rs211710	5.372e-37	G:A	0,592107 (0,0601061)	1.01705e-23	4165	G:A	0,477953(0,169501)	0.003815	594
3-decenoylcarnitine	63361	Lipid	Fatty Acid Metabolism (Acyl Carnitine, Monounsaturated)	-	rs1250876	1:76193232:G:A	2	75604993	76476360	0,4838 (0,0529)	5.588e-20	rs12118229	rs211710	5.372e-37	G:A	0,490644 (0,0553623)	6.30507e-19	4165	G:A	0,428434(0,157269)	0.006405	594
3-decenoylcarnitine	63361	Lipid	Fatty Acid Metabolism (Acyl Carnitine, Monounsaturated)	-	rs1250880	1:76196602:C:T	2	75604993	76476360	0,4859 (0,0528)	3.661e-20	rs12118229	rs211710	5.372e-37	C:T	0,492909 (0,0553128)	4.04329e-19	4165	C:T	0,428346(0,157255)	0.006411	594
3-decenoylcarnitine	63361	Lipid	Fatty Acid Metabolism (Acyl Carnitine, Monounsaturated)	-	rs1251075	1:76190569:G:C	2	75604993	76476360	0,5832 (0,0575)	3.743e-24	rs211710	rs211710	5.372e-37	G:C	0,596392 (0,06031)	6.80483e-24	4165	G:C	0,477854(0,169484)	0.00382	594
3-decenoylcarnitine	63361	Lipid	Fatty Acid Metabolism (Acyl Carnitine, Monounsaturated)	-	rs1251077	1:76189745:G:C	2	75604993	76476360	-0,3796 (0,0532)	1.019e-12	rs211710	rs211710	5.372e-37	G:C	-0,390739 (0,0560419)	2.0646e-12	4165	G:C	-0,296133(0,152356)	0.04992	594
3-decenoylcarnitine	63361	Lipid	Fatty Acid Metabolism (Acyl Carnitine, Monounsaturated)	-	rs1251078	1:76189488:G:C	2	75604993	76476360	-0,3735 (0,0534)	2.666e-12	rs211710	rs211710	5.372e-37	G:C	-0,383926 (0,0562275)	5.79773e-12	4165	G:C	-0,296499(0,152358)	0.04964	594
3-decenoylcarnitine	63361	Lipid	Fatty Acid Metabolism (Acyl Carnitine, Monounsaturated)	-	rs1251079	1:76189445:C:T	2	75604993	76476360	-0,3798 (0,0532)	9.672e-13	rs211710	rs211710	5.372e-37	C:T	-0,390936 (0,0560153)	1.9655e-12	4165	C:T	-0,29649(0,152355)	0.04964	594
3-decenoylcarnitine	63361	Lipid	Fatty Acid Metabolism (Acyl Carnitine, Monounsaturated)	-	rs1251273	1:76288617:G:A	2	75604993	76476360	0,5393 (0,0798)	1.376e-11	rs814863	rs211710	5.372e-37	G:A	0,544148 (0,0850506)	2.04771e-10	4165	G:A	0,509715(0,209177)	0.01698	594
3-decenoylcarnitine	63361	Lipid	Fatty Acid Metabolism (Acyl Carnitine, Monounsaturated)	-	rs1251274	1:76288587:C:T	2	75604993	76476360	0,5413 (0,0797)	1.096e-11	rs814863	rs211710	5.372e-37	C:T	0,546495 (0,0849408)	1.61952e-10	4165	C:T	0,509628(0,209176)	0.01699	594
3-decenoylcarnitine	63361	Lipid	Fatty Acid Metabolism (Acyl Carnitine, Monounsaturated)	-	rs1251533	1:76429903:A:G	2	75604993	76476360	-0,3561 (0,0555)	1.452e-10	rs12118229	rs211710	5.372e-37	A:G	-0,358032 (0,0578909)	6.83705e-10	4165	A:G	-0,338664(0,172143)	0.05062	594
3-decenoylcarnitine	63361	Lipid	Fatty Acid Metabolism (Acyl Carnitine, Monounsaturated)	-	rs1251567	1:76453857:T:G	2	75604993	76476360	-0,3567 (0,0527)	1.271e-11	rs12118229	rs211710	5.372e-37	T:G	-0,35031 (0,0551051)	2.04488e-10	4165	T:G	-0,409872(0,158039)	0.009562	594
3-decenoylcarnitine	63361	Lipid	Fatty Acid Metabolism (Acyl Carnitine, Monounsaturated)	-	rs1251584	1:76424440:C:T	2	75604993	76476360	-0,3565 (0,0555)	1.369e-10	rs12118229	rs211710	5.372e-37	C:T	-0,358489 (0,0578952)	6.5225e-10	4165	C:T	-0,338712(0,171569)	0.04983	594
4-methylhexanoylglutamine	62735	Lipid	Fatty Acid Metabolism (Acyl Glutamine)	-	rs12568447	1:76326832:G:A	2	75604993	76476360	-0,4085 (0,0628)	7.8e-11	rs211710	rs211710	5.372e-37	G:A	-0,390847 (0,0692408)	2.25926e-08	4165	G:A	-0,482578(0,141679)	0.0006584	594
3-decenoylcarnitine	63361	Lipid	Fatty Acid Metabolism (Acyl Carnitine, Monounsaturated)	-	rs12568447	1:76326832:G:A	2	75604993	76476360	0,7203 (0,0651)	1.879e-28	rs211710	rs211710	5.372e-37	G:A	0,731983 (0,0680137)	1.60504e-28	4165	G:A	0,620663(0,197521)	0.000977	594
4-methylhexanoylglutamine	62735	Lipid	Fatty Acid Metabolism (Acyl Glutamine)	-	rs12723575	1:76335203:C:T	2	75604993	76476360	0,408 (0,0629)	8.612e-11	rs211710	rs211710	5.372e-37	C:T	0,390501 (0,0693166)	2.40593e-08	4165	C:T	0,481366(0,141804)	0.0006871	594
3-decenoylcarnitine	63361	Lipid	Fatty Acid Metabolism (Acyl Carnitine, Monounsaturated)	-	rs12723575	1:76335203:C:T	2	75604993	76476360	-0,7193 (0,0652)	2.458e-28	rs211710	rs211710	5.372e-37	C:T	-0,73194 (0,0680863)	1.84924e-28	4165	C:T	-0,612486(0,197369)	0.00114	594
3-decenoylcarnitine	63361	Lipid	Fatty Acid Metabolism (Acyl Carnitine, Monounsaturated)	-	rs12748741	1:76351193:G:A	2	75604993	76476360	-0,6973 (0,0706)	5.065e-23	rs12124417	rs211710	5.372e-37	G:A	-0,69735 (0,0697521)	8.33128e-25	4165	-:-	-(-)	-	-
3-decenoylcarnitine	63361	Lipid	Fatty Acid Metabolism (Acyl Carnitine, Monounsaturated)	-	rs1303169	1:76195041:C:T	2	75604993	76476360	0,5734 (0,0573)	1.417e-23	rs211710	rs211710	5.372e-37	C:T	0,584744 (0,0600339)	3.27298e-23	4165	C:T	0,481981(0,169785)	0.003575	594
3-decenoylcarnitine	63361	Lipid	Fatty Acid Metabolism (Acyl Carnitine, Monounsaturated)	-	rs1303870	1:76359535:G:T	2	75604993	76476360	-0,5551 (0,0526)	5.432e-26	rs7551136	rs211710	5.372e-37	G:T	-0,555187 (0,0550919)	4.09926e-24	4165	G:T	-0,554144(0,157494)	0.0003868	594
3-decenoylcarnitine	63361	Lipid	Fatty Acid Metabolism (Acyl Carnitine, Monounsaturated)	-	rs1313071	1:76195542:G:C	2	75604993	76476360	0,5783 (0,0573)	6.307e-24	rs211710	rs211710	5.372e-37	G:C	0,590694 (0,0600755)	1.23589e-23	4165	G:C	0,478379(0,1696)	0.0038	594
3-decenoylcarnitine	63361	Lipid	Fatty Acid Metabolism (Acyl Carnitine, Monounsaturated)	-	rs1340684	1:76471146:C:T	2	75604993	76476360	-0,5175 (0,0783)	3.853e-11	rs814863	rs211710	5.372e-37	C:T	-0,522036 (0,0833901)	5.00298e-10	4165	C:T	-0,48938(0,206572)	0.02027	594
3-decenoylcarnitine	63361	Lipid	Fatty Acid Metabolism (Acyl Carnitine, Monounsaturated)	-	rs138221926	1:76163983:A:G	2	75604993	76476360	-0,9348 (0,1456)	1.377e-10	rs60219146	rs211710	5.372e-37	A:G	-0,869256 (0,152399)	1.74754e-08	4165	A:G	-1,47632(0,43605)	0.001027	594
3-decenoylcarnitine	63361	Lipid	Fatty Acid Metabolism (Acyl Carnitine, Monounsaturated)	-	rs138345470	1:76134459:A:C	2	75604993	76476360	-0,9344 (0,1457)	1.421e-10	rs60219146	rs211710	5.372e-37	A:C	-0,868677 (0,152408)	1.78961e-08	4165	A:C	-1,47914(0,436915)	0.00103	594
3-decenoylcarnitine	63361	Lipid	Fatty Acid Metabolism (Acyl Carnitine, Monounsaturated)	-	rs138488578	1:76166053:C:A	2	75604993	76476360	-0,3765 (0,0582)	1.006e-10	rs12118229	rs211710	5.372e-37	C:A	-0,376459 (0,0575385)	6.48747e-11	4165	-:-	-(-)	-	-
3-decenoylcarnitine	63361	Lipid	Fatty Acid Metabolism (Acyl Carnitine, Monounsaturated)	-	rs138493988	1:76165988:C:T	2	75604993	76476360	0,7663 (0,0608)	2.058e-36	rs211710	rs211710	5.372e-37	C:T	0,767842 (0,0634791)	1.72018e-35	4165	C:T	0,753(0,185694)	1.893e-05	594
4-methylhexanoylglutamine	62735	Lipid	Fatty Acid Metabolism (Acyl Glutamine)	-	rs138847036	1:76290990:G:A	2	75604993	76476360	-0,417 (0,0621)	1.833e-11	rs211710	rs211710	5.372e-37	G:A	-0,386816 (0,0685001)	2.2092e-08	4165	G:A	-0,542672(0,13945)	9.468e-05	594
3-decenoylcarnitine	63361	Lipid	Fatty Acid Metabolism (Acyl Carnitine, Monounsaturated)	-	rs138847036	1:76290990:G:A	2	75604993	76476360	0,7348 (0,0644)	3.636e-30	rs211710	rs211710	5.372e-37	G:A	0,741239 (0,0672869)	8.54204e-30	4165	G:A	0,680207(0,194829)	0.0002258	594
3-decenoylcarnitine	63361	Lipid	Fatty Acid Metabolism (Acyl Carnitine, Monounsaturated)	-	rs138995577	1:76163386:T:C	2	75604993	76476360	-0,9348 (0,1456)	1.379e-10	rs60219146	rs211710	5.372e-37	T:C	-0,869246 (0,152399)	1.74835e-08	4165	T:C	-1,47651(0,436109)	0.001027	594
3-decenoylcarnitine	63361	Lipid	Fatty Acid Metabolism (Acyl Carnitine, Monounsaturated)	-	rs139388983	1:76216956:G:C	2	75604993	76476360	-0,3938 (0,0584)	1.506e-11	rs12118229	rs211710	5.372e-37	G:C	-0,39385 (0,0576871)	9.43179e-12	4165	-:-	-(-)	-	-
3-decenoylcarnitine	63361	Lipid	Fatty Acid Metabolism (Acyl Carnitine, Monounsaturated)	-	rs139653127	1:76117170:G:A	2	75604993	76476360	-0,9331 (0,1458)	1.557e-10	rs60219146	rs211710	5.372e-37	G:A	-0,86864 (0,152408)	1.79201e-08	4165	G:A	-1,47511(0,4401)	0.00117	594
4-methylhexanoylglutamine	62735	Lipid	Fatty Acid Metabolism (Acyl Glutamine)	-	rs140478064	1:76322920:G:A	2	75604993	76476360	0,408 (0,0628)	8.134e-11	rs211710	rs211710	5.372e-37	G:A	0,390134 (0,0692353)	2.3879e-08	4165	G:A	0,483428(0,141688)	0.0006443	594
3-decenoylcarnitine	63361	Lipid	Fatty Acid Metabolism (Acyl Carnitine, Monounsaturated)	-	rs140478064	1:76322920:G:A	2	75604993	76476360	-0,721 (0,0651)	1.638e-28	rs211710	rs211710	5.372e-37	G:A	-0,732668 (0,0680033)	1.39519e-28	4165	G:A	-0,621487(0,197519)	0.0009612	594
3-decenoylcarnitine	63361	Lipid	Fatty Acid Metabolism (Acyl Carnitine, Monounsaturated)	-	rs1412717	1:76125471:T:C	2	75604993	76476360	-0,3767 (0,055)	7.576e-12	rs12118229	rs211710	5.372e-37	T:C	-0,374393 (0,0575151)	8.1013e-11	4165	T:C	-0,396131(0,166142)	0.01783	594
3-decenoylcarnitine	63361	Lipid	Fatty Acid Metabolism (Acyl Carnitine, Monounsaturated)	-	rs1417405	1:76457797:C:T	2	75604993	76476360	0,6469 (0,067)	4.48e-22	rs12124417	rs211710	5.372e-37	C:T	0,658528 (0,0701358)	4.77844e-22	4165	C:T	0,552151(0,199038)	0.003726	594
3-decenoylcarnitine	63361	Lipid	Fatty Acid Metabolism (Acyl Carnitine, Monounsaturated)	-	rs147202734	1:76147837:C:T	2	75604993	76476360	-0,9343 (0,1457)	1.421e-10	rs60219146	rs211710	5.372e-37	C:T	-0,86864 (0,152408)	1.79201e-08	4165	C:T	-1,47758(0,436516)	0.001031	594
3-decenoylcarnitine	63361	Lipid	Fatty Acid Metabolism (Acyl Carnitine, Monounsaturated)	-	rs147319315	1:75941778:A:G	2	75604993	76476360	-1,5646 (0,2335)	2.086e-11	rs147319315	rs211710	5.372e-37	A:G	-1,42162 (0,242577)	2.201e-09	4165	A:G	-2,92807(0,745791)	4.651e-06	594
3-decenoylcarnitine	63361	Lipid	Fatty Acid Metabolism (Acyl Carnitine, Monounsaturated)	-	rs147772670	1:76163380:C:G	2	75604993	76476360	-0,9348 (0,1456)	1.379e-10	rs60219146	rs211710	5.372e-37	C:G	-0,869246 (0,152399)	1.74835e-08	4165	C:G	-1,47644(0,436104)	0.001027	594
3-decenoylcarnitine	63361	Lipid	Fatty Acid Metabolism (Acyl Carnitine, Monounsaturated)	-	rs148408851	1:76164697:T:C	2	75604993	76476360	-0,3744 (0,0582)	1.249e-10	rs12118229	rs211710	5.372e-37	T:C	-0,374394 (0,057515)	8.10005e-11	4165	-:-	-(-)	-	-
3-decenoylcarnitine	63361	Lipid	Fatty Acid Metabolism (Acyl Carnitine, Monounsaturated)	-	rs148536113	1:76322895:G:T	2	75604993	76476360	-0,5424 (0,0798)	1.061e-11	rs814863	rs211710	5.372e-37	G:T	-0,546862 (0,0850612)	1.67309e-10	4165	G:T	-0,515381(0,209394)	0.01589	594
3-decenoylcarnitine	63361	Lipid	Fatty Acid Metabolism (Acyl Carnitine, Monounsaturated)	-	rs149237735	1:76147622:G:A	2	75604993	76476360	-0,3744 (0,0582)	1.249e-10	rs12118229	rs211710	5.372e-37	G:A	-0,374394 (0,057515)	8.10005e-11	4165	-:-	-(-)	-	-
3-decenoylcarnitine	63361	Lipid	Fatty Acid Metabolism (Acyl Carnitine, Monounsaturated)	-	rs1493367	1:76344011:A:C	2	75604993	76476360	-0,6824 (0,0665)	1.131e-24	rs12124417	rs211710	5.372e-37	A:C	-0,698688 (0,069711)	6.27717e-25	4165	A:C	-0,550619(0,197471)	0.003566	594
3-decenoylcarnitine	63361	Lipid	Fatty Acid Metabolism (Acyl Carnitine, Monounsaturated)	-	rs149708706	1:76144574:G:A	2	75604993	76476360	0,7681 (0,0608)	1.4e-36	rs211710	rs211710	5.372e-37	G:A	0,76774 (0,0634752)	1.74283e-35	4165	G:A	0,771226(0,185685)	1.167e-05	594
3-decenoylcarnitine	63361	Lipid	Fatty Acid Metabolism (Acyl Carnitine, Monounsaturated)	-	rs1498311	1:76254726:T:G	2	75604993	76476360	-0,391 (0,0553)	1.557e-12	rs12118229	rs211710	5.372e-37	T:G	-0,391978 (0,0578065)	1.32998e-11	4165	T:G	-0,382511(0,167123)	0.02302	594
3-decenoylcarnitine	63361	Lipid	Fatty Acid Metabolism (Acyl Carnitine, Monounsaturated)	-	rs1498312	1:76177849:T:C	2	75604993	76476360	0,7672 (0,0608)	1.714e-36	rs211710	rs211710	5.372e-37	T:C	0,767919 (0,0634941)	1.76756e-35	4165	T:C	0,760784(0,185309)	1.486e-05	594
3-decenoylcarnitine	63361	Lipid	Fatty Acid Metabolism (Acyl Carnitine, Monounsaturated)	-	rs1498315	1:76159225:A:G	2	75604993	76476360	0,7679 (0,0608)	1.487e-36	rs211710	rs211710	5.372e-37	A:G	0,767811 (0,0634785)	1.72886e-35	4165	A:G	0,76824(0,185705)	1.266e-05	594
3-decenoylcarnitine	63361	Lipid	Fatty Acid Metabolism (Acyl Carnitine, Monounsaturated)	-	rs1498316	1:76159198:A:G	2	75604993	76476360	0,775 (0,0611)	7.528e-37	rs211710	rs211710	5.372e-37	A:G	0,77124 (0,0636749)	1.31485e-35	4165	A:G	0,808297(0,189767)	6.351e-06	594
3-decenoylcarnitine	63361	Lipid	Fatty Acid Metabolism (Acyl Carnitine, Monounsaturated)	-	rs1498317	1:76171984:C:A	2	75604993	76476360	0,5779 (0,0575)	8.625e-24	rs211710	rs211710	5.372e-37	C:A	0,585964 (0,0601689)	3.40653e-23	4165	C:A	0,511708(0,171071)	0.002096	594
3-decenoylcarnitine	63361	Lipid	Fatty Acid Metabolism (Acyl Carnitine, Monounsaturated)	-	rs150404394	1:76166982:G:C	2	75604993	76476360	0,5781 (0,0575)	8.222e-24	rs211710	rs211710	5.372e-37	G:C	0,585972 (0,0601651)	3.37639e-23	4165	G:C	0,514164(0,171203)	0.002007	594
3-decenoylcarnitine	63361	Lipid	Fatty Acid Metabolism (Acyl Carnitine, Monounsaturated)	-	rs150982037	1:76167963:T:C	2	75604993	76476360	-0,377 (0,0554)	1.028e-11	rs12118229	rs211710	5.372e-37	T:C	-0,373622 (0,0575235)	8.9083e-11	4165	T:C	-0,409623(0,17833)	0.0229	594
4-methylhexanoylglutamine	62735	Lipid	Fatty Acid Metabolism (Acyl Glutamine)	-	rs1565717	1:76320441:C:T	2	75604993	76476360	0,4084 (0,0628)	7.805e-11	rs211710	rs211710	5.372e-37	C:T	0,390207 (0,0692242)	2.3616e-08	4165	C:T	0,485058(0,141728)	0.0006195	594
3-decenoylcarnitine	63361	Lipid	Fatty Acid Metabolism (Acyl Carnitine, Monounsaturated)	-	rs1565717	1:76320441:C:T	2	75604993	76476360	-0,7212 (0,0651)	1.551e-28	rs211710	rs211710	5.372e-37	C:T	-0,732761 (0,0679935)	1.34615e-28	4165	C:T	-0,623013(0,197598)	0.000937	594
3-decenoylcarnitine	63361	Lipid	Fatty Acid Metabolism (Acyl Carnitine, Monounsaturated)	-	rs1586936	1:76366877:C:T	2	75604993	76476360	-0,5488 (0,0798)	6.246e-12	rs814863	rs211710	5.372e-37	C:T	-0,554662 (0,0850919)	9.29171e-11	4165	C:T	-0,513148(0,209896)	0.01663	594
3-decenoylcarnitine	63361	Lipid	Fatty Acid Metabolism (Acyl Carnitine, Monounsaturated)	-	rs1611823	1:76221706:G:T	2	75604993	76476360	0,5748 (0,0573)	1.112e-23	rs211710	rs211710	5.372e-37	G:T	0,585962 (0,0600357)	2.65512e-23	4165	G:T	0,484866(0,169836)	0.003363	594
3-decenoylcarnitine	63361	Lipid	Fatty Acid Metabolism (Acyl Carnitine, Monounsaturated)	-	rs1612097	1:76218875:T:C	2	75604993	76476360	0,5747 (0,0573)	1.138e-23	rs211710	rs211710	5.372e-37	T:C	0,585791 (0,0600349)	2.73072e-23	4165	T:C	0,485042(0,169853)	0.003354	594
3-decenoylcarnitine	63361	Lipid	Fatty Acid Metabolism (Acyl Carnitine, Monounsaturated)	-	rs1613433	1:76221851:G:A	2	75604993	76476360	0,5861 (0,0607)	5.058e-22	rs211710	rs211710	5.372e-37	G:A	0,586057 (0,0600376)	2.62062e-23	4165	-:-	-(-)	-	-
3-decenoylcarnitine	63361	Lipid	Fatty Acid Metabolism (Acyl Carnitine, Monounsaturated)	-	rs1613437	1:76221857:A:T	2	75604993	76476360	0,5861 (0,0607)	5.058e-22	rs211710	rs211710	5.372e-37	A:T	0,586057 (0,0600376)	2.62062e-23	4165	-:-	-(-)	-	-
3-decenoylcarnitine	63361	Lipid	Fatty Acid Metabolism (Acyl Carnitine, Monounsaturated)	-	rs1628063	1:76391646:G:A	2	75604993	76476360	-0,3731 (0,0553)	1.517e-11	rs12118229	rs211710	5.372e-37	G:A	-0,376912 (0,0577464)	7.45195e-11	4165	G:A	-0,340657(0,168765)	0.04494	594
3-decenoylcarnitine	63361	Lipid	Fatty Acid Metabolism (Acyl Carnitine, Monounsaturated)	-	rs1630302	1:76412090:T:A	2	75604993	76476360	-0,3725 (0,0554)	1.761e-11	rs12118229	rs211710	5.372e-37	T:A	-0,375354 (0,0577899)	9.21081e-11	4165	T:A	-0,347963(0,170336)	0.04244	594
3-decenoylcarnitine	63361	Lipid	Fatty Acid Metabolism (Acyl Carnitine, Monounsaturated)	-	rs1630587	1:76399787:C:T	2	75604993	76476360	-0,3735 (0,0553)	1.464e-11	rs12118229	rs211710	5.372e-37	C:T	-0,376876 (0,0577483)	7.49321e-11	4165	C:T	-0,344276(0,169012)	0.04302	594
3-decenoylcarnitine	63361	Lipid	Fatty Acid Metabolism (Acyl Carnitine, Monounsaturated)	-	rs1689270	1:76390937:G:A	2	75604993	76476360	-0,375 (0,0553)	1.225e-11	rs12118229	rs211710	5.372e-37	G:A	-0,37907 (0,0577726)	5.93321e-11	4165	G:A	-0,340078(0,168806)	0.04536	594
3-decenoylcarnitine	63361	Lipid	Fatty Acid Metabolism (Acyl Carnitine, Monounsaturated)	-	rs1689271	1:76392862:T:C	2	75604993	76476360	-0,3784 (0,0555)	9.034e-12	rs12124417	rs211710	5.372e-37	T:C	-0,394784 (0,0584267)	8.82951e-12	4165	T:C	-0,257759(0,157959)	0.09943	594
3-decenoylcarnitine	63361	Lipid	Fatty Acid Metabolism (Acyl Carnitine, Monounsaturated)	-	rs1689275	1:76409655:C:T	2	75604993	76476360	-0,665 (0,0659)	5.774e-24	rs12124417	rs211710	5.372e-37	C:T	-0,690214 (0,0692343)	1.17599e-24	4165	C:T	-0,472631(0,190264)	0.0101	594
3-decenoylcarnitine	63361	Lipid	Fatty Acid Metabolism (Acyl Carnitine, Monounsaturated)	-	rs1694419	1:76219801:A:G	2	75604993	76476360	0,5748 (0,0573)	1.121e-23	rs211710	rs211710	5.372e-37	A:G	0,585931 (0,0600357)	2.66897e-23	4165	A:G	0,484712(0,169842)	0.003375	594
3-decenoylcarnitine	63361	Lipid	Fatty Acid Metabolism (Acyl Carnitine, Monounsaturated)	-	rs1694421	1:76220386:G:A	2	75604993	76476360	0,484 (0,0528)	5.141e-20	rs12118229	rs211710	5.372e-37	G:A	0,489051 (0,0553154)	7.67416e-19	4165	G:A	0,442739(0,157422)	0.004861	594
3-decenoylcarnitine	63361	Lipid	Fatty Acid Metabolism (Acyl Carnitine, Monounsaturated)	-	rs1694424	1:76223351:C:G	2	75604993	76476360	0,5747 (0,0573)	1.141e-23	rs211710	rs211710	5.372e-37	C:G	0,585986 (0,0600358)	2.64402e-23	4165	C:G	0,48325(0,1698)	0.003469	594
3-decenoylcarnitine	63361	Lipid	Fatty Acid Metabolism (Acyl Carnitine, Monounsaturated)	-	rs17097836	1:76462006:A:T	2	75604993	76476360	-0,5224 (0,0783)	2.566e-11	rs814863	rs211710	5.372e-37	A:T	-0,527028 (0,0834933)	3.57058e-10	4165	A:T	-0,494267(0,205681)	0.01853	594
3-decenoylcarnitine	63361	Lipid	Fatty Acid Metabolism (Acyl Carnitine, Monounsaturated)	-	rs17097841	1:76462641:A:T	2	75604993	76476360	-0,5221 (0,0783)	2.631e-11	rs814863	rs211710	5.372e-37	A:T	-0,526702 (0,0834887)	3.65382e-10	4165	A:T	-0,494127(0,20573)	0.01859	594
3-decenoylcarnitine	63361	Lipid	Fatty Acid Metabolism (Acyl Carnitine, Monounsaturated)	-	rs17097863	1:76468787:G:T	2	75604993	76476360	-0,5187 (0,0783)	3.467e-11	rs814863	rs211710	5.372e-37	G:T	-0,523161 (0,0834086)	4.63292e-10	4165	G:T	-0,491074(0,206193)	0.01961	594
3-decenoylcarnitine	63361	Lipid	Fatty Acid Metabolism (Acyl Carnitine, Monounsaturated)	-	rs17304141	1:76094078:G:T	2	75604993	76476360	-1,0432 (0,1399)	8.8e-14	rs17304141	rs211710	5.372e-37	G:T	-0,94463 (0,14741)	2.12534e-10	4165	G:T	-1,7633(0,396508)	1.143e-05	594
3-decenoylcarnitine	63361	Lipid	Fatty Acid Metabolism (Acyl Carnitine, Monounsaturated)	-	rs17585530	1:76134990:A:G	2	75604993	76476360	-0,3767 (0,055)	7.567e-12	rs12118229	rs211710	5.372e-37	A:G	-0,374396 (0,0575152)	8.0984e-11	4165	A:G	-0,396328(0,166193)	0.01781	594
4-methylhexanoylglutamine	62735	Lipid	Fatty Acid Metabolism (Acyl Glutamine)	-	rs17587071	1:76225083:C:A	2	75604993	76476360	-0,3913 (0,0598)	6.052e-11	rs211710	rs211710	5.372e-37	C:A	-0,352958 (0,0657887)	9.97672e-08	4165	C:A	-0,556642(0,136304)	3.845e-05	594
3-decenoylcarnitine	63361	Lipid	Fatty Acid Metabolism (Acyl Carnitine, Monounsaturated)	-	rs17587071	1:76225083:C:A	2	75604993	76476360	0,7605 (0,0607)	5.48e-36	rs211710	rs211710	5.372e-37	C:A	0,76451 (0,0634347)	2.95463e-35	4165	C:A	0,725936(0,184153)	3.327e-05	594
3-decenoylcarnitine	63361	Lipid	Fatty Acid Metabolism (Acyl Carnitine, Monounsaturated)	-	rs17647178	1:76210524:C:T	2	75604993	76476360	-0,3905 (0,0552)	1.529e-12	rs12118229	rs211710	5.372e-37	C:T	-0,393737 (0,0576815)	9.5198e-12	4165	C:T	-0,362581(0,167554)	0.03163	594
3-decenoylcarnitine	63361	Lipid	Fatty Acid Metabolism (Acyl Carnitine, Monounsaturated)	-	rs17647711	1:76241710:G:C	2	75604993	76476360	-0,3978 (0,0554)	7.087e-13	rs12118229	rs211710	5.372e-37	G:C	-0,399177 (0,0579226)	6.08874e-12	4165	G:C	-0,38579(0,167419)	0.02212	594
3-decenoylcarnitine	63361	Lipid	Fatty Acid Metabolism (Acyl Carnitine, Monounsaturated)	-	rs17650138	1:76398887:G:A	2	75604993	76476360	0,6682 (0,0664)	7.569e-24	rs12124417	rs211710	5.372e-37	G:A	0,687445 (0,0696239)	3.2335e-24	4165	G:A	0,516716(0,194502)	0.005694	594
3-decenoylcarnitine	63361	Lipid	Fatty Acid Metabolism (Acyl Carnitine, Monounsaturated)	-	rs1767455	1:76223381:T:C	2	75604993	76476360	0,5747 (0,0573)	1.142e-23	rs211710	rs211710	5.372e-37	T:C	0,585986 (0,0600357)	2.64389e-23	4165	T:C	0,48319(0,169798)	0.003473	594
3-decenoylcarnitine	63361	Lipid	Fatty Acid Metabolism (Acyl Carnitine, Monounsaturated)	-	rs1767456	1:76222531:C:T	2	75604993	76476360	0,5748 (0,0573)	1.116e-23	rs211710	rs211710	5.372e-37	C:T	0,585976 (0,0600358)	2.64856e-23	4165	C:T	0,484558(0,169828)	0.003383	594
3-decenoylcarnitine	63361	Lipid	Fatty Acid Metabolism (Acyl Carnitine, Monounsaturated)	-	rs1767457	1:76220742:G:C	2	75604993	76476360	0,484 (0,0528)	5.127e-20	rs12118229	rs211710	5.372e-37	G:C	0,489055 (0,0553155)	7.67028e-19	4165	G:C	0,442846(0,157418)	0.00485	594
3-decenoylcarnitine	63361	Lipid	Fatty Acid Metabolism (Acyl Carnitine, Monounsaturated)	-	rs1767458	1:76219155:G:A	2	75604993	76476360	0,5748 (0,0573)	1.119e-23	rs211710	rs211710	5.372e-37	G:A	0,585921 (0,0600356)	2.67342e-23	4165	G:A	0,484886(0,169846)	0.003364	594
3-decenoylcarnitine	63361	Lipid	Fatty Acid Metabolism (Acyl Carnitine, Monounsaturated)	-	rs1770511	1:76223816:C:T	2	75604993	76476360	0,5746 (0,0573)	1.151e-23	rs211710	rs211710	5.372e-37	C:T	0,585995 (0,0600358)	2.63975e-23	4165	C:T	0,482809(0,169824)	0.003506	594
3-decenoylcarnitine	63361	Lipid	Fatty Acid Metabolism (Acyl Carnitine, Monounsaturated)	-	rs1770882	1:76411549:A:G	2	75604993	76476360	-0,3696 (0,0554)	2.474e-11	rs12118229	rs211710	5.372e-37	A:G	-0,372123 (0,0577601)	1.30222e-10	4165	A:G	-0,347654(0,170295)	0.04257	594
3-decenoylcarnitine	63361	Lipid	Fatty Acid Metabolism (Acyl Carnitine, Monounsaturated)	-	rs1770885	1:76402212:T:C	2	75604993	76476360	-0,6642 (0,0658)	6.268e-24	rs12124417	rs211710	5.372e-37	T:C	-0,689988 (0,0692311)	1.21276e-24	4165	T:C	-0,468832(0,189784)	0.01056	594
3-decenoylcarnitine	63361	Lipid	Fatty Acid Metabolism (Acyl Carnitine, Monounsaturated)	-	rs1770887	1:76401812:G:A	2	75604993	76476360	-0,6593 (0,0661)	1.923e-23	rs12124417	rs211710	5.372e-37	G:A	-0,684704 (0,0695185)	4.31585e-24	4165	G:A	-0,468621(0,189783)	0.0106	594
3-decenoylcarnitine	63361	Lipid	Fatty Acid Metabolism (Acyl Carnitine, Monounsaturated)	-	rs1770889	1:76401166:G:A	2	75604993	76476360	-0,3735 (0,0553)	1.466e-11	rs12118229	rs211710	5.372e-37	G:A	-0,376859 (0,0577491)	7.51354e-11	4165	G:A	-0,344727(0,169203)	0.04298	594
3-decenoylcarnitine	63361	Lipid	Fatty Acid Metabolism (Acyl Carnitine, Monounsaturated)	-	rs1770890	1:76401117:G:A	2	75604993	76476360	-0,6604 (0,0658)	1.021e-23	rs12124417	rs211710	5.372e-37	G:A	-0,685781 (0,069162)	2.11078e-24	4165	G:A	-0,468094(0,189707)	0.01066	594
3-decenoylcarnitine	63361	Lipid	Fatty Acid Metabolism (Acyl Carnitine, Monounsaturated)	-	rs1770892	1:76389359:C:T	2	75604993	76476360	-0,373 (0,0553)	1.548e-11	rs12118229	rs211710	5.372e-37	C:T	-0,376907 (0,0577466)	7.45766e-11	4165	C:T	-0,339098(0,16873)	0.04589	594
3-decenoylcarnitine	63361	Lipid	Fatty Acid Metabolism (Acyl Carnitine, Monounsaturated)	-	rs17848068	1:76190216:A:G	2	75604993	76476360	-0,3862 (0,0553)	2.871e-12	rs12118229	rs211710	5.372e-37	A:G	-0,389755 (0,0578002)	1.67263e-11	4165	A:G	-0,355993(0,166963)	0.03422	594
3-decenoylcarnitine	63361	Lipid	Fatty Acid Metabolism (Acyl Carnitine, Monounsaturated)	-	rs1796795	1:76408725:G:A	2	75604993	76476360	-0,3725 (0,0554)	1.745e-11	rs12118229	rs211710	5.372e-37	G:A	-0,375454 (0,0577866)	9.08357e-11	4165	G:A	-0,347102(0,170064)	0.04262	594
3-decenoylcarnitine	63361	Lipid	Fatty Acid Metabolism (Acyl Carnitine, Monounsaturated)	-	rs1796812	1:76401831:C:G	2	75604993	76476360	-0,3744 (0,0556)	1.696e-11	rs12124417	rs211710	5.372e-37	C:G	-0,389915 (0,0585919)	1.8128e-11	4165	C:G	-0,259989(0,158155)	0.09692	594
3-decenoylcarnitine	63361	Lipid	Fatty Acid Metabolism (Acyl Carnitine, Monounsaturated)	-	rs1796813	1:76400403:A:G	2	75604993	76476360	-0,3777 (0,0554)	9.243e-12	rs12118229	rs211710	5.372e-37	A:G	-0,381602 (0,0578399)	4.67596e-11	4165	A:G	-0,344351(0,169136)	0.04313	594
3-decenoylcarnitine	63361	Lipid	Fatty Acid Metabolism (Acyl Carnitine, Monounsaturated)	-	rs1796815	1:76396793:G:T	2	75604993	76476360	-0,3753 (0,0553)	1.179e-11	rs12118229	rs211710	5.372e-37	G:T	-0,379073 (0,0577726)	5.932e-11	4165	G:T	-0,343092(0,16886)	0.04355	594
3-decenoylcarnitine	63361	Lipid	Fatty Acid Metabolism (Acyl Carnitine, Monounsaturated)	-	rs1796827	1:76391536:T:A	2	75604993	76476360	-0,3731 (0,0553)	1.521e-11	rs12118229	rs211710	5.372e-37	T:A	-0,376912 (0,0577464)	7.45195e-11	4165	T:A	-0,340439(0,168758)	0.04507	594
3-decenoylcarnitine	63361	Lipid	Fatty Acid Metabolism (Acyl Carnitine, Monounsaturated)	-	rs1845276	1:76372604:C:T	2	75604993	76476360	-0,5564 (0,0526)	4.161e-26	rs7551136	rs211710	5.372e-37	C:T	-0,555186 (0,0551135)	4.27682e-24	4165	C:T	-0,566608(0,157079)	0.0002725	594
3-decenoylcarnitine	63361	Lipid	Fatty Acid Metabolism (Acyl Carnitine, Monounsaturated)	-	rs1845277	1:76372546:C:T	2	75604993	76476360	-0,5465 (0,0799)	7.953e-12	rs814863	rs211710	5.372e-37	C:T	-0,552096 (0,0851643)	1.1748e-10	4165	C:T	-0,511991(0,209839)	0.01685	594
3-decenoylcarnitine	63361	Lipid	Fatty Acid Metabolism (Acyl Carnitine, Monounsaturated)	-	rs1846233	1:76159354:T:C	2	75604993	76476360	-0,3769 (0,055)	7.417e-12	rs12118229	rs211710	5.372e-37	T:C	-0,374532 (0,0575154)	7.97389e-11	4165	T:C	-0,396534(0,166136)	0.01771	594
3-decenoylcarnitine	63361	Lipid	Fatty Acid Metabolism (Acyl Carnitine, Monounsaturated)	-	rs185190706	1:76100546:C:G	2	75604993	76476360	-0,3735 (0,0551)	1.213e-11	rs12118229	rs211710	5.372e-37	C:G	-0,370656 (0,0574919)	1.22769e-10	4165	C:G	-0,398687(0,169131)	0.01914	594
3-decenoylcarnitine	63361	Lipid	Fatty Acid Metabolism (Acyl Carnitine, Monounsaturated)	-	rs185212283	1:76158125:T:C	2	75604993	76476360	-0,9347 (0,1457)	1.386e-10	rs60219146	rs211710	5.372e-37	T:C	-0,869161 (0,152402)	1.75494e-08	4165	T:C	-1,47702(0,436283)	0.001028	594
3-decenoylcarnitine	63361	Lipid	Fatty Acid Metabolism (Acyl Carnitine, Monounsaturated)	-	rs1855136	1:76153076:T:C	2	75604993	76476360	0,775 (0,0611)	7.42e-37	rs211710	rs211710	5.372e-37	T:C	0,771076 (0,0636706)	1.34835e-35	4165	T:C	0,81009(0,189789)	6.062e-06	594
3-decenoylcarnitine	63361	Lipid	Fatty Acid Metabolism (Acyl Carnitine, Monounsaturated)	-	rs1856791	1:76308942:T:C	2	75604993	76476360	-0,3876 (0,0553)	2.291e-12	rs12118229	rs211710	5.372e-37	T:C	-0,388862 (0,057723)	1.8043e-11	4165	T:C	-0,376954(0,167577)	0.02547	594
3-decenoylcarnitine	63361	Lipid	Fatty Acid Metabolism (Acyl Carnitine, Monounsaturated)	-	rs1858536	1:76161595:T:G	2	75604993	76476360	0,5784 (0,0575)	7.879e-24	rs211710	rs211710	5.372e-37	T:G	0,585972 (0,0601651)	3.37639e-23	4165	T:G	0,516826(0,171373)	0.001919	594
4-methylhexanoylglutamine	62735	Lipid	Fatty Acid Metabolism (Acyl Glutamine)	-	rs1890451	1:76192765:T:C	2	75604993	76476360	-0,3841 (0,0599)	1.392e-10	rs211710	rs211710	5.372e-37	T:C	-0,345486 (0,0658689)	1.90056e-07	4165	T:C	-0,55043(0,136284)	4.695e-05	594
3-decenoylcarnitine	63361	Lipid	Fatty Acid Metabolism (Acyl Carnitine, Monounsaturated)	-	rs1890451	1:76192765:T:C	2	75604993	76476360	0,7661 (0,0608)	2.003e-36	rs211710	rs211710	5.372e-37	T:C	0,771723 (0,0635373)	8.44452e-36	4165	T:C	0,718811(0,183499)	3.829e-05	594
3-decenoylcarnitine	63361	Lipid	Fatty Acid Metabolism (Acyl Carnitine, Monounsaturated)	-	rs1890967	1:76459544:C:T	2	75604993	76476360	-0,5316 (0,0783)	1.155e-11	rs814863	rs211710	5.372e-37	C:T	-0,537543 (0,0835132)	1.59542e-10	4165	C:T	-0,4951(0,205515)	0.01824	594
3-decenoylcarnitine	63361	Lipid	Fatty Acid Metabolism (Acyl Carnitine, Monounsaturated)	-	rs1908089	1:76359308:T:C	2	75604993	76476360	-0,5566 (0,0526)	3.876e-26	rs7551136	rs211710	5.372e-37	T:C	-0,555182 (0,0550898)	4.0848e-24	4165	T:C	-0,568354(0,157201)	0.0002633	594
3-decenoylcarnitine	63361	Lipid	Fatty Acid Metabolism (Acyl Carnitine, Monounsaturated)	-	rs1979700	1:76351493:T:C	2	75604993	76476360	-0,6957 (0,0708)	8.322e-23	rs12124417	rs211710	5.372e-37	T:C	-0,695697 (0,0699398)	1.40603e-24	4165	-:-	-(-)	-	-
3-decenoylcarnitine	63361	Lipid	Fatty Acid Metabolism (Acyl Carnitine, Monounsaturated)	-	rs199831579	1:76137740:C:A	2	75604993	76476360	-0,3767 (0,0583)	1.068e-10	rs12118229	rs211710	5.372e-37	C:A	-0,376741 (0,057662)	6.89547e-11	4165	-:-	-(-)	-	-
3-decenoylcarnitine	63361	Lipid	Fatty Acid Metabolism (Acyl Carnitine, Monounsaturated)	-	rs2029680	1:76363505:C:A	2	75604993	76476360	-0,3719 (0,0553)	1.78e-11	rs12118229	rs211710	5.372e-37	C:A	-0,375869 (0,0577568)	8.46378e-11	4165	C:A	-0,337761(0,168698)	0.04671	594
4-methylhexanoylglutamine	62735	Lipid	Fatty Acid Metabolism (Acyl Glutamine)	-	rs2029681	1:76333846:A:G	2	75604993	76476360	0,4075 (0,0628)	8.857e-11	rs211710	rs211710	5.372e-37	A:G	0,390179 (0,0692943)	2.44441e-08	4165	A:G	0,480449(0,141707)	0.0006978	594
3-decenoylcarnitine	63361	Lipid	Fatty Acid Metabolism (Acyl Carnitine, Monounsaturated)	-	rs2029681	1:76333846:A:G	2	75604993	76476360	-0,7199 (0,0651)	2.151e-28	rs211710	rs211710	5.372e-37	A:G	-0,732252 (0,0680595)	1.67192e-28	4165	A:G	-0,614701(0,197347)	0.001089	594
3-decenoylcarnitine	63361	Lipid	Fatty Acid Metabolism (Acyl Carnitine, Monounsaturated)	-	rs2029682	1:76341619:C:T	2	75604993	76476360	-0,3747 (0,0553)	1.221e-11	rs12118229	rs211710	5.372e-37	C:T	-0,377044 (0,0577329)	7.24198e-11	4165	C:T	-0,355005(0,16853)	0.03637	594
3-decenoylcarnitine	63361	Lipid	Fatty Acid Metabolism (Acyl Carnitine, Monounsaturated)	-	rs2029683	1:76341643:G:T	2	75604993	76476360	-0,6814 (0,0665)	1.277e-24	rs12124417	rs211710	5.372e-37	G:T	-0,697265 (0,0696789)	7.46713e-25	4165	G:T	-0,552852(0,197697)	0.003462	594
3-decenoylcarnitine	63361	Lipid	Fatty Acid Metabolism (Acyl Carnitine, Monounsaturated)	-	rs2066183	1:76153745:G:A	2	75604993	76476360	0,5786 (0,0575)	7.723e-24	rs211710	rs211710	5.372e-37	G:A	0,585972 (0,0601651)	3.37639e-23	4165	G:A	0,517847(0,171367)	0.001878	594
3-decenoylcarnitine	63361	Lipid	Fatty Acid Metabolism (Acyl Carnitine, Monounsaturated)	-	rs211710	1:76109038:A:G	2	75604993	76476360	-0,7772 (0,0612)	5.372e-37	rs211710	rs211710	5.372e-37	A:G	-0,773287 (0,063743)	1.01623e-35	4165	A:G	-0,811853(0,18942)	5.565e-06	594
3-decenoylcarnitine	63361	Lipid	Fatty Acid Metabolism (Acyl Carnitine, Monounsaturated)	-	rs211717	1:76106969:A:G	2	75604993	76476360	-0,7687 (0,0608)	1.316e-36	rs211710	rs211710	5.372e-37	A:G	-0,768419 (0,0635166)	1.69185e-35	4165	A:G	-0,770994(0,185321)	1.13e-05	594
3-decenoylcarnitine	63361	Lipid	Fatty Acid Metabolism (Acyl Carnitine, Monounsaturated)	-	rs211718	1:76106675:C:T	2	75604993	76476360	-0,7683 (0,0608)	1.304e-36	rs211710	rs211710	5.372e-37	C:T	-0,768023 (0,0634795)	1.65981e-35	4165	C:T	-0,770994(0,185321)	1.13e-05	594
3-decenoylcarnitine	63361	Lipid	Fatty Acid Metabolism (Acyl Carnitine, Monounsaturated)	-	rs211723	1:76103030:T:C	2	75604993	76476360	-0,7759 (0,0611)	5.822e-37	rs211710	rs211710	5.372e-37	T:C	-0,771581 (0,0636417)	1.13805e-35	4165	T:C	-0,815202(0,190055)	5.448e-06	594
3-decenoylcarnitine	63361	Lipid	Fatty Acid Metabolism (Acyl Carnitine, Monounsaturated)	-	rs2131557	1:76388589:C:A	2	75604993	76476360	0,3727 (0,0553)	1.613e-11	rs12118229	rs211710	5.372e-37	C:A	0,37658 (0,0577503)	7.76388e-11	4165	C:A	0,338902(0,168719)	0.046	594
3-decenoylcarnitine	63361	Lipid	Fatty Acid Metabolism (Acyl Carnitine, Monounsaturated)	-	rs2133134	1:76179587:A:G	2	75604993	76476360	0,775 (0,0611)	7.797e-37	rs211710	rs211710	5.372e-37	A:G	0,772068 (0,0637059)	1.19738e-35	4165	A:G	0,80114(0,189443)	7.443e-06	594
3-decenoylcarnitine	63361	Lipid	Fatty Acid Metabolism (Acyl Carnitine, Monounsaturated)	-	rs2147039	1:76143166:T:C	2	75604993	76476360	-0,3766 (0,055)	7.769e-12	rs12118229	rs211710	5.372e-37	T:C	-0,374858 (0,0575276)	7.74524e-11	4165	T:C	-0,391723(0,166428)	0.01935	594
3-decenoylcarnitine	63361	Lipid	Fatty Acid Metabolism (Acyl Carnitine, Monounsaturated)	-	rs2153126	1:76199345:G:C	2	75604993	76476360	0,5766 (0,0573)	8.85e-24	rs211710	rs211710	5.372e-37	G:C	0,588528 (0,0600914)	1.86467e-23	4165	G:C	0,480139(0,169746)	0.003694	594
4-methylhexanoylglutamine	62735	Lipid	Fatty Acid Metabolism (Acyl Glutamine)	-	rs2172507	1:76331320:C:T	2	75604993	76476360	0,4069 (0,0628)	9.209e-11	rs211710	rs211710	5.372e-37	C:T	0,389778 (0,069263)	2.48978e-08	4165	C:T	0,47901(0,141579)	0.0007164	594
3-decenoylcarnitine	63361	Lipid	Fatty Acid Metabolism (Acyl Carnitine, Monounsaturated)	-	rs2172507	1:76331320:C:T	2	75604993	76476360	-0,72 (0,0651)	1.97e-28	rs211710	rs211710	5.372e-37	C:T	-0,73215 (0,0680274)	1.60423e-28	4165	C:T	-0,617293(0,197284)	0.00103	594
4-methylhexanoylglutamine	62735	Lipid	Fatty Acid Metabolism (Acyl Glutamine)	-	rs2172508	1:76320215:G:A	2	75604993	76476360	-0,4093 (0,0628)	7.062e-11	rs211710	rs211710	5.372e-37	G:A	-0,391051 (0,0692152)	2.19559e-08	4165	G:A	-0,48643(0,141783)	0.0006004	594
3-decenoylcarnitine	63361	Lipid	Fatty Acid Metabolism (Acyl Carnitine, Monounsaturated)	-	rs2172508	1:76320215:G:A	2	75604993	76476360	0,7211 (0,0651)	1.642e-28	rs211710	rs211710	5.372e-37	G:A	0,732335 (0,0679912)	1.44311e-28	4165	G:A	0,624499(0,19806)	0.0009169	594
3-decenoylcarnitine	63361	Lipid	Fatty Acid Metabolism (Acyl Carnitine, Monounsaturated)	-	rs2173378	1:76201992:T:G	2	75604993	76476360	0,5722 (0,0572)	1.597e-23	rs211710	rs211710	5.372e-37	T:G	0,583367 (0,0599675)	3.71002e-23	4165	T:G	0,481759(0,169845)	0.003592	594
4-methylhexanoylglutamine	62735	Lipid	Fatty Acid Metabolism (Acyl Glutamine)	-	rs2185152	1:76224010:T:C	2	75604993	76476360	-0,3899 (0,0598)	7.226e-11	rs211710	rs211710	5.372e-37	T:C	-0,351001 (0,0658309)	1.19672e-07	4165	T:C	-0,557642(0,13633)	3.734e-05	594
3-decenoylcarnitine	63361	Lipid	Fatty Acid Metabolism (Acyl Carnitine, Monounsaturated)	-	rs2185152	1:76224010:T:C	2	75604993	76476360	0,7602 (0,0607)	5.962e-36	rs211710	rs211710	5.372e-37	T:C	0,764108 (0,0634467)	3.33223e-35	4165	T:C	0,727001(0,184226)	3.256e-05	594
3-decenoylcarnitine	63361	Lipid	Fatty Acid Metabolism (Acyl Carnitine, Monounsaturated)	-	rs2185435	1:76203764:G:C	2	75604993	76476360	0,5766 (0,0574)	8.947e-24	rs211710	rs211710	5.372e-37	G:C	0,588179 (0,0600921)	1.98675e-23	4165	G:C	0,482794(0,169898)	0.003526	594
3-decenoylcarnitine	63361	Lipid	Fatty Acid Metabolism (Acyl Carnitine, Monounsaturated)	-	rs2185436	1:76203783:G:A	2	75604993	76476360	0,5708 (0,0573)	2.123e-23	rs211710	rs211710	5.372e-37	G:A	0,581714 (0,0599962)	5.20355e-23	4165	G:A	0,482854(0,1699)	0.003523	594
3-decenoylcarnitine	63361	Lipid	Fatty Acid Metabolism (Acyl Carnitine, Monounsaturated)	-	rs2202019	1:76299181:A:G	2	75604993	76476360	-0,5397 (0,0798)	1.334e-11	rs814863	rs211710	5.372e-37	A:G	-0,54424 (0,0850523)	2.03496e-10	4165	A:G	-0,51221(0,209368)	0.01654	594
4-methylhexanoylglutamine	62735	Lipid	Fatty Acid Metabolism (Acyl Glutamine)	-	rs2211080	1:76243438:A:G	2	75604993	76476360	-0,3969 (0,0601)	3.921e-11	rs211710	rs211710	5.372e-37	A:G	-0,35658 (0,0659848)	8.15039e-08	4165	A:G	-0,573509(0,137763)	2.687e-05	594
3-decenoylcarnitine	63361	Lipid	Fatty Acid Metabolism (Acyl Carnitine, Monounsaturated)	-	rs2211080	1:76243438:A:G	2	75604993	76476360	0,7656 (0,0609)	3.396e-36	rs211710	rs211710	5.372e-37	A:G	0,765343 (0,0635313)	3.32219e-35	4165	A:G	0,767492(0,188316)	1.663e-05	594
3-decenoylcarnitine	63361	Lipid	Fatty Acid Metabolism (Acyl Carnitine, Monounsaturated)	-	rs2275378	1:76198436:C:T	2	75604993	76476360	0,5745 (0,0574)	1.345e-23	rs211710	rs211710	5.372e-37	C:T	0,58631 (0,0601325)	2.9523e-23	4165	C:T	0,479793(0,169721)	0.003716	594
4-methylhexanoylglutamine	62735	Lipid	Fatty Acid Metabolism (Acyl Glutamine)	-	rs2347962	1:76327303:T:G	2	75604993	76476360	-0,4084 (0,0628)	7.854e-11	rs211710	rs211710	5.372e-37	T:G	-0,390826 (0,0692423)	2.26462e-08	4165	T:G	-0,4823(0,141664)	0.0006623	594
3-decenoylcarnitine	63361	Lipid	Fatty Acid Metabolism (Acyl Carnitine, Monounsaturated)	-	rs2347962	1:76327303:T:G	2	75604993	76476360	0,7202 (0,0651)	1.899e-28	rs211710	rs211710	5.372e-37	T:G	0,731953 (0,068015)	1.61803e-28	4165	T:G	0,620401(0,197495)	0.0009805	594
3-decenoylcarnitine	63361	Lipid	Fatty Acid Metabolism (Acyl Carnitine, Monounsaturated)	-	rs2761587	1:76149181:C:T	2	75604993	76476360	-0,3892 (0,0568)	7.566e-12	rs211710	rs211710	5.372e-37	C:T	-0,389158 (0,0561738)	2.86827e-12	4165	-:-	-(-)	-	-
3-decenoylcarnitine	63361	Lipid	Fatty Acid Metabolism (Acyl Carnitine, Monounsaturated)	-	rs2788654	1:76219569:T:C	2	75604993	76476360	0,575 (0,0573)	1.082e-23	rs211710	rs211710	5.372e-37	T:C	0,586053 (0,0600387)	2.62553e-23	4165	T:C	0,485796(0,169858)	0.003304	594
3-decenoylcarnitine	63361	Lipid	Fatty Acid Metabolism (Acyl Carnitine, Monounsaturated)	-	rs2788655	1:76225633:C:A	2	75604993	76476360	-0,3845 (0,0532)	4.888e-13	rs211710	rs211710	5.372e-37	C:A	-0,394352 (0,0559454)	1.18276e-12	4165	C:A	-0,309939(0,152805)	0.04062	594
4-methylhexanoylglutamine	62735	Lipid	Fatty Acid Metabolism (Acyl Glutamine)	-	rs28602663	1:76235355:T:C	2	75604993	76476360	-0,3954 (0,0601)	4.659e-11	rs211710	rs211710	5.372e-37	T:C	-0,350811 (0,0660089)	1.31998e-07	4165	T:C	-0,590291(0,137639)	1.498e-05	594
3-decenoylcarnitine	63361	Lipid	Fatty Acid Metabolism (Acyl Carnitine, Monounsaturated)	-	rs28602663	1:76235355:T:C	2	75604993	76476360	0,7641 (0,061)	5.088e-36	rs211710	rs211710	5.372e-37	T:C	0,764943 (0,0636046)	3.99605e-35	4165	T:C	0,756485(0,187537)	2.048e-05	594
3-decenoylcarnitine	63361	Lipid	Fatty Acid Metabolism (Acyl Carnitine, Monounsaturated)	-	rs2881785	1:76318096:C:T	2	75604993	76476360	-0,3722 (0,0552)	1.576e-11	rs12118229	rs211710	5.372e-37	C:T	-0,373799 (0,0576955)	1.01851e-10	4165	C:T	-0,35898(0,167469)	0.03323	594
4-methylhexanoylglutamine	62735	Lipid	Fatty Acid Metabolism (Acyl Glutamine)	-	rs2881786	1:76334406:T:G	2	75604993	76476360	0,4077 (0,0629)	8.746e-11	rs211710	rs211710	5.372e-37	T:G	0,390347 (0,0693073)	2.42559e-08	4165	T:G	0,480798(0,141742)	0.0006936	594
3-decenoylcarnitine	63361	Lipid	Fatty Acid Metabolism (Acyl Carnitine, Monounsaturated)	-	rs2881786	1:76334406:T:G	2	75604993	76476360	-0,7197 (0,0651)	2.26e-28	rs211710	rs211710	5.372e-37	T:G	-0,732183 (0,0680741)	1.73633e-28	4165	T:G	-0,613928(0,197359)	0.001107	594
3-decenoylcarnitine	63361	Lipid	Fatty Acid Metabolism (Acyl Carnitine, Monounsaturated)	-	rs368725059	1:76164873:A:C	2	75604993	76476360	-0,3744 (0,0582)	1.254e-10	rs12118229	rs211710	5.372e-37	A:C	-0,37437 (0,0575167)	8.13284e-11	4165	-:-	-(-)	-	-
3-decenoylcarnitine	63361	Lipid	Fatty Acid Metabolism (Acyl Carnitine, Monounsaturated)	-	rs368994998	1:76145274:T:C	2	75604993	76476360	-0,3738 (0,0582)	1.336e-10	rs12118229	rs211710	5.372e-37	T:C	-0,373801 (0,0575148)	8.69674e-11	4165	-:-	-(-)	-	-
3-decenoylcarnitine	63361	Lipid	Fatty Acid Metabolism (Acyl Carnitine, Monounsaturated)	-	rs370540687	1:76146686:G:A	2	75604993	76476360	-0,3749 (0,0582)	1.213e-10	rs12118229	rs211710	5.372e-37	G:A	-0,374906 (0,0575535)	7.85572e-11	4165	-:-	-(-)	-	-
3-decenoylcarnitine	63361	Lipid	Fatty Acid Metabolism (Acyl Carnitine, Monounsaturated)	-	rs370944436	1:76147410:T:C	2	75604993	76476360	-0,3744 (0,0582)	1.249e-10	rs12118229	rs211710	5.372e-37	T:C	-0,374394 (0,057515)	8.10005e-11	4165	-:-	-(-)	-	-
3-decenoylcarnitine	63361	Lipid	Fatty Acid Metabolism (Acyl Carnitine, Monounsaturated)	-	rs372210588	1:76190928:G:A	2	75604993	76476360	0,7756 (0,0645)	2.606e-33	rs211710	rs211710	5.372e-37	G:A	0,775634 (0,0637423)	5.92865e-36	4165	-:-	-(-)	-	-
3-decenoylcarnitine	63361	Lipid	Fatty Acid Metabolism (Acyl Carnitine, Monounsaturated)	-	rs372334337	1:76208606:T:C	2	75604993	76476360	0,7682 (0,0644)	7.855e-33	rs211710	rs211710	5.372e-37	T:C	0,7682 (0,0636153)	2.0837e-35	4165	-:-	-(-)	-	-
3-decenoylcarnitine	63361	Lipid	Fatty Acid Metabolism (Acyl Carnitine, Monounsaturated)	-	rs372446710	1:76146180:T:C	2	75604993	76476360	0,586 (0,0609)	6.255e-22	rs211710	rs211710	5.372e-37	T:C	0,585973 (0,0601651)	3.37571e-23	4165	-:-	-(-)	-	-
3-decenoylcarnitine	63361	Lipid	Fatty Acid Metabolism (Acyl Carnitine, Monounsaturated)	-	rs372802678	1:76146716:C:T	2	75604993	76476360	-0,373 (0,0582)	1.473e-10	rs12118229	rs211710	5.372e-37	C:T	-0,372979 (0,0575212)	9.58418e-11	4165	-:-	-(-)	-	-
3-decenoylcarnitine	63361	Lipid	Fatty Acid Metabolism (Acyl Carnitine, Monounsaturated)	-	rs373237743	1:76147326:A:G	2	75604993	76476360	0,7677 (0,0642)	6.332e-33	rs211710	rs211710	5.372e-37	A:G	0,767651 (0,0634745)	1.77201e-35	4165	-:-	-(-)	-	-
3-decenoylcarnitine	63361	Lipid	Fatty Acid Metabolism (Acyl Carnitine, Monounsaturated)	-	rs376844202	1:76146717:T:G	2	75604993	76476360	-0,3756 (0,0583)	1.135e-10	rs12118229	rs211710	5.372e-37	T:G	-0,375626 (0,0575738)	7.34678e-11	4165	-:-	-(-)	-	-
3-decenoylcarnitine	63361	Lipid	Fatty Acid Metabolism (Acyl Carnitine, Monounsaturated)	-	rs380075	1:76106961:A:T	2	75604993	76476360	-0,7684 (0,0643)	6.032e-33	rs211710	rs211710	5.372e-37	A:T	-0,768419 (0,0635166)	1.69185e-35	4165	-:-	-(-)	-	-
3-decenoylcarnitine	63361	Lipid	Fatty Acid Metabolism (Acyl Carnitine, Monounsaturated)	-	rs3818855	1:76198785:A:G	2	75604993	76476360	0,5766 (0,0573)	8.821e-24	rs211710	rs211710	5.372e-37	A:G	0,588573 (0,0600914)	1.84985e-23	4165	A:G	0,479905(0,16973)	0.003709	594
3-decenoylcarnitine	63361	Lipid	Fatty Acid Metabolism (Acyl Carnitine, Monounsaturated)	-	rs385897	1:76106962:C:T	2	75604993	76476360	-0,7684 (0,0643)	6.032e-33	rs211710	rs211710	5.372e-37	C:T	-0,768419 (0,0635166)	1.69185e-35	4165	-:-	-(-)	-	-
3-decenoylcarnitine	63361	Lipid	Fatty Acid Metabolism (Acyl Carnitine, Monounsaturated)	-	rs3930134	1:76351622:G:A	2	75604993	76476360	-0,6984 (0,0706)	4.379e-23	rs12124417	rs211710	5.372e-37	G:A	-0,69841 (0,0697552)	7.02837e-25	4165	-:-	-(-)	-	-
3-decenoylcarnitine	63361	Lipid	Fatty Acid Metabolism (Acyl Carnitine, Monounsaturated)	-	rs416420	1:76119028:G:A	2	75604993	76476360	-0,7681 (0,0608)	1.367e-36	rs211710	rs211710	5.372e-37	G:A	-0,76765 (0,0634745)	1.77291e-35	4165	G:A	-0,772032(0,185451)	1.113e-05	594
3-decenoylcarnitine	63361	Lipid	Fatty Acid Metabolism (Acyl Carnitine, Monounsaturated)	-	rs435039	1:76119070:G:T	2	75604993	76476360	-0,775 (0,0611)	7.227e-37	rs211710	rs211710	5.372e-37	G:T	-0,770796 (0,0636706)	1.42868e-35	4165	G:T	-0,812254(0,189431)	5.492e-06	594
3-decenoylcarnitine	63361	Lipid	Fatty Acid Metabolism (Acyl Carnitine, Monounsaturated)	-	rs437298	1:76113770:C:T	2	75604993	76476360	-0,7749 (0,0611)	7.247e-37	rs211710	rs211710	5.372e-37	C:T	-0,770792 (0,0636706)	1.4294e-35	4165	C:T	-0,811986(0,189393)	5.509e-06	594
3-decenoylcarnitine	63361	Lipid	Fatty Acid Metabolism (Acyl Carnitine, Monounsaturated)	-	rs441109	1:76120430:G:T	2	75604993	76476360	-0,775 (0,0611)	7.219e-37	rs211710	rs211710	5.372e-37	G:T	-0,770802 (0,0636706)	1.42653e-35	4165	G:T	-0,812302(0,189442)	5.491e-06	594
3-decenoylcarnitine	63361	Lipid	Fatty Acid Metabolism (Acyl Carnitine, Monounsaturated)	-	rs448710	1:76116554:C:T	2	75604993	76476360	-0,7681 (0,0608)	1.374e-36	rs211710	rs211710	5.372e-37	C:T	-0,76765 (0,0634745)	1.77291e-35	4165	C:T	-0,771691(0,18542)	1.12e-05	594
3-decenoylcarnitine	63361	Lipid	Fatty Acid Metabolism (Acyl Carnitine, Monounsaturated)	-	rs4549990	1:76125075:G:A	2	75604993	76476360	-0,3744 (0,0582)	1.25e-10	rs12118229	rs211710	5.372e-37	G:A	-0,374393 (0,0575151)	8.1013e-11	4165	-:-	-(-)	-	-
4-methylhexanoylglutamine	62735	Lipid	Fatty Acid Metabolism (Acyl Glutamine)	-	rs4559448	1:76203456:G:A	2	75604993	76476360	-0,3889 (0,0598)	7.988e-11	rs211710	rs211710	5.372e-37	G:A	-0,350546 (0,0657884)	1.21755e-07	4165	G:A	-0,55424(0,136385)	4.204e-05	594
3-decenoylcarnitine	63361	Lipid	Fatty Acid Metabolism (Acyl Carnitine, Monounsaturated)	-	rs4559448	1:76203456:G:A	2	75604993	76476360	0,758 (0,0607)	8.041e-36	rs211710	rs211710	5.372e-37	G:A	0,761908 (0,0633838)	4.48414e-35	4165	G:A	0,725165(0,184129)	3.407e-05	594
3-decenoylcarnitine	63361	Lipid	Fatty Acid Metabolism (Acyl Carnitine, Monounsaturated)	-	rs4638068	1:76161663:A:G	2	75604993	76476360	-0,3768 (0,055)	7.503e-12	rs12118229	rs211710	5.372e-37	A:G	-0,374394 (0,057515)	8.10005e-11	4165	A:G	-0,396839(0,166145)	0.01763	594
3-decenoylcarnitine	63361	Lipid	Fatty Acid Metabolism (Acyl Carnitine, Monounsaturated)	-	rs4646960	1:76211103:A:C	2	75604993	76476360	-0,3906 (0,0552)	1.501e-12	rs12118229	rs211710	5.372e-37	A:C	-0,393741 (0,0576818)	9.51737e-12	4165	A:C	-0,363872(0,16753)	0.031	594
4-methylhexanoylglutamine	62735	Lipid	Fatty Acid Metabolism (Acyl Glutamine)	-	rs4646961	1:76217169:A:G	2	75604993	76476360	-0,3894 (0,0598)	7.527e-11	rs211710	rs211710	5.372e-37	A:G	-0,350649 (0,0657992)	1.21341e-07	4165	A:G	-0,556186(0,136259)	3.881e-05	594
3-decenoylcarnitine	63361	Lipid	Fatty Acid Metabolism (Acyl Carnitine, Monounsaturated)	-	rs4646961	1:76217169:A:G	2	75604993	76476360	0,7588 (0,0607)	7.225e-36	rs211710	rs211710	5.372e-37	A:G	0,762245 (0,0633991)	4.35077e-35	4165	A:G	0,729493(0,184316)	3.066e-05	594
4-methylhexanoylglutamine	62735	Lipid	Fatty Acid Metabolism (Acyl Glutamine)	-	rs4949674	1:76213715:A:C	2	75604993	76476360	-0,3895 (0,0598)	7.421e-11	rs211710	rs211710	5.372e-37	A:C	-0,350619 (0,0657965)	1.21491e-07	4165	A:C	-0,556772(0,136228)	3.793e-05	594
3-decenoylcarnitine	63361	Lipid	Fatty Acid Metabolism (Acyl Carnitine, Monounsaturated)	-	rs4949674	1:76213715:A:C	2	75604993	76476360	0,7589 (0,0607)	7.028e-36	rs211710	rs211710	5.372e-37	A:C	0,762111 (0,0633947)	4.42585e-35	4165	A:C	0,731785(0,184404)	2.904e-05	594
4-methylhexanoylglutamine	62735	Lipid	Fatty Acid Metabolism (Acyl Glutamine)	-	rs4949677	1:76266662:A:T	2	75604993	76476360	-0,4082 (0,0621)	5.038e-11	rs211710	rs211710	5.372e-37	A:T	-0,374823 (0,068618)	6.19733e-08	4165	A:T	-0,54654(0,13929)	8.187e-05	594
3-decenoylcarnitine	63361	Lipid	Fatty Acid Metabolism (Acyl Carnitine, Monounsaturated)	-	rs4949677	1:76266662:A:T	2	75604993	76476360	0,734 (0,0645)	4.901e-30	rs211710	rs211710	5.372e-37	A:T	0,739664 (0,0673817)	1.33351e-29	4165	A:T	0,686562(0,194829)	0.0001945	594
3-decenoylcarnitine	63361	Lipid	Fatty Acid Metabolism (Acyl Carnitine, Monounsaturated)	-	rs4949683	1:76446570:C:T	2	75604993	76476360	0,6428 (0,0669)	7.076e-22	rs12124417	rs211710	5.372e-37	C:T	0,655171 (0,0700461)	6.96994e-22	4165	C:T	0,542576(0,198494)	0.004306	594
3-decenoylcarnitine	63361	Lipid	Fatty Acid Metabolism (Acyl Carnitine, Monounsaturated)	-	rs4949686	1:76473299:C:G	2	75604993	76476360	0,6586 (0,0673)	1.203e-22	rs12124417	rs211710	5.372e-37	C:G	0,670286 (0,0703936)	1.21853e-22	4165	C:G	0,56282(0,200816)	0.003361	594
3-decenoylcarnitine	63361	Lipid	Fatty Acid Metabolism (Acyl Carnitine, Monounsaturated)	-	rs4949872	1:76131392:G:C	2	75604993	76476360	0,7752 (0,0611)	6.959e-37	rs211710	rs211710	5.372e-37	G:C	0,771001 (0,0636706)	1.36886e-35	4165	G:C	0,812746(0,189548)	5.49e-06	594
3-decenoylcarnitine	63361	Lipid	Fatty Acid Metabolism (Acyl Carnitine, Monounsaturated)	-	rs4949874	1:76161889:C:T	2	75604993	76476360	0,7678 (0,0608)	1.501e-36	rs211710	rs211710	5.372e-37	C:T	0,767823 (0,0634788)	1.72538e-35	4165	C:T	0,767663(0,185685)	1.283e-05	594
3-decenoylcarnitine	63361	Lipid	Fatty Acid Metabolism (Acyl Carnitine, Monounsaturated)	-	rs4949875	1:76173080:A:G	2	75604993	76476360	0,7746 (0,0611)	8.162e-37	rs211710	rs211710	5.372e-37	A:G	0,771328 (0,0636818)	1.3175e-35	4165	A:G	0,803646(0,189596)	7.065e-06	594
3-decenoylcarnitine	63361	Lipid	Fatty Acid Metabolism (Acyl Carnitine, Monounsaturated)	-	rs4949876	1:76173377:T:C	2	75604993	76476360	0,7673 (0,0608)	1.649e-36	rs211710	rs211710	5.372e-37	T:C	0,767897 (0,0634859)	1.73496e-35	4165	T:C	0,762396(0,185428)	1.44e-05	594
4-methylhexanoylglutamine	62735	Lipid	Fatty Acid Metabolism (Acyl Glutamine)	-	rs4949877	1:76201668:G:C	2	75604993	76476360	-0,3888 (0,0598)	8.064e-11	rs211710	rs211710	5.372e-37	G:C	-0,350554 (0,0657872)	1.2161e-07	4165	G:C	-0,553704(0,136381)	4.275e-05	594
3-decenoylcarnitine	63361	Lipid	Fatty Acid Metabolism (Acyl Carnitine, Monounsaturated)	-	rs4949877	1:76201668:G:C	2	75604993	76476360	0,7581 (0,0607)	7.931e-36	rs211710	rs211710	5.372e-37	G:C	0,76208 (0,0633846)	4.33329e-35	4165	G:C	0,724061(0,184035)	3.482e-05	594
4-methylhexanoylglutamine	62735	Lipid	Fatty Acid Metabolism (Acyl Glutamine)	-	rs4949879	1:76237143:A:G	2	75604993	76476360	-0,3973 (0,0601)	3.939e-11	rs211710	rs211710	5.372e-37	A:G	-0,352466 (0,0660839)	1.19196e-07	4165	A:G	-0,593184(0,137738)	1.375e-05	594
3-decenoylcarnitine	63361	Lipid	Fatty Acid Metabolism (Acyl Carnitine, Monounsaturated)	-	rs4949879	1:76237143:A:G	2	75604993	76476360	0,7651 (0,061)	4.756e-36	rs211710	rs211710	5.372e-37	A:G	0,76592 (0,0636601)	3.76757e-35	4165	A:G	0,757559(0,187685)	2.021e-05	594
4-methylhexanoylglutamine	62735	Lipid	Fatty Acid Metabolism (Acyl Glutamine)	-	rs4949885	1:76323624:G:C	2	75604993	76476360	-0,4089 (0,0628)	7.452e-11	rs211710	rs211710	5.372e-37	G:C	-0,390969 (0,0692291)	2.22462e-08	4165	G:C	-0,484248(0,141732)	0.000633	594
3-decenoylcarnitine	63361	Lipid	Fatty Acid Metabolism (Acyl Carnitine, Monounsaturated)	-	rs4949885	1:76323624:G:C	2	75604993	76476360	0,7206 (0,0651)	1.749e-28	rs211710	rs211710	5.372e-37	G:C	0,732156 (0,0680034)	1.52538e-28	4165	G:C	0,622492(0,197628)	0.0009482	594
3-decenoylcarnitine	63361	Lipid	Fatty Acid Metabolism (Acyl Carnitine, Monounsaturated)	-	rs55781251	1:76171432:A:G	2	75604993	76476360	-0,9349 (0,1456)	1.37e-10	rs60219146	rs211710	5.372e-37	A:G	-0,869358 (0,152395)	1.7392e-08	4165	A:G	-1,47558(0,435862)	0.001027	594
3-decenoylcarnitine	63361	Lipid	Fatty Acid Metabolism (Acyl Carnitine, Monounsaturated)	-	rs55792067	1:76166339:G:A	2	75604993	76476360	-0,3767 (0,055)	7.529e-12	rs12118229	rs211710	5.372e-37	G:A	-0,374394 (0,057515)	8.10005e-11	4165	G:A	-0,396467(0,166097)	0.0177	594
3-decenoylcarnitine	63361	Lipid	Fatty Acid Metabolism (Acyl Carnitine, Monounsaturated)	-	rs56036152	1:76174280:C:T	2	75604993	76476360	-0,9349 (0,1456)	1.365e-10	rs60219146	rs211710	5.372e-37	C:T	-0,869396 (0,152393)	1.73598e-08	4165	C:T	-1,47543(0,435755)	0.001025	594
3-decenoylcarnitine	63361	Lipid	Fatty Acid Metabolism (Acyl Carnitine, Monounsaturated)	-	rs56069207	1:76137269:G:A	2	75604993	76476360	-0,9344 (0,1457)	1.413e-10	rs60219146	rs211710	5.372e-37	G:A	-0,86885 (0,152407)	1.77777e-08	4165	G:A	-1,47822(0,436804)	0.001035	594
3-decenoylcarnitine	63361	Lipid	Fatty Acid Metabolism (Acyl Carnitine, Monounsaturated)	-	rs56159153	1:76353498:G:T	2	75604993	76476360	-0,3731 (0,0553)	1.5e-11	rs12118229	rs211710	5.372e-37	G:T	-0,376611 (0,0577261)	7.57642e-11	4165	G:T	-0,342819(0,168701)	0.04352	594
3-decenoylcarnitine	63361	Lipid	Fatty Acid Metabolism (Acyl Carnitine, Monounsaturated)	-	rs56364153	1:76173104:T:C	2	75604993	76476360	-0,9349 (0,1456)	1.367e-10	rs60219146	rs211710	5.372e-37	T:C	-0,86938 (0,152394)	1.73732e-08	4165	T:C	-1,47555(0,435809)	0.001025	594
3-decenoylcarnitine	63361	Lipid	Fatty Acid Metabolism (Acyl Carnitine, Monounsaturated)	-	rs57186386	1:76201327:C:T	2	75604993	76476360	0,5708 (0,0573)	2.117e-23	rs211710	rs211710	5.372e-37	C:T	0,581889 (0,0599959)	5.04289e-23	4165	C:T	0,481429(0,169843)	0.003616	594
3-decenoylcarnitine	63361	Lipid	Fatty Acid Metabolism (Acyl Carnitine, Monounsaturated)	-	rs57249318	1:76130493:A:C	2	75604993	76476360	-0,3767 (0,055)	7.57e-12	rs12118229	rs211710	5.372e-37	A:C	-0,374393 (0,0575151)	8.1013e-11	4165	A:C	-0,396225(0,166156)	0.01782	594
3-decenoylcarnitine	63361	Lipid	Fatty Acid Metabolism (Acyl Carnitine, Monounsaturated)	-	rs5745325	1:76269460:A:G	2	75604993	76476360	-0,3901 (0,0552)	1.615e-12	rs12118229	rs211710	5.372e-37	A:G	-0,39127 (0,0577073)	1.33856e-11	4165	A:G	-0,379881(0,167009)	0.02388	594
3-decenoylcarnitine	63361	Lipid	Fatty Acid Metabolism (Acyl Carnitine, Monounsaturated)	-	rs5745327	1:76270040:T:A	2	75604993	76476360	0,5381 (0,0797)	1.49e-11	rs814863	rs211710	5.372e-37	T:A	0,542236 (0,0850119)	2.32772e-10	4165	T:A	0,512943(0,209015)	0.01621	594
3-decenoylcarnitine	63361	Lipid	Fatty Acid Metabolism (Acyl Carnitine, Monounsaturated)	-	rs5745331	1:76273313:G:A	2	75604993	76476360	-0,3911 (0,0552)	1.437e-12	rs12118229	rs211710	5.372e-37	G:A	-0,392387 (0,0577237)	1.18822e-11	4165	G:A	-0,38005(0,167096)	0.02389	594
4-methylhexanoylglutamine	62735	Lipid	Fatty Acid Metabolism (Acyl Glutamine)	-	rs5745336	1:76273519:A:G	2	75604993	76476360	-0,4102 (0,0621)	3.875e-11	rs211710	rs211710	5.372e-37	A:G	-0,377637 (0,0685344)	4.76429e-08	4165	A:G	-0,545166(0,139202)	8.516e-05	594
3-decenoylcarnitine	63361	Lipid	Fatty Acid Metabolism (Acyl Carnitine, Monounsaturated)	-	rs5745336	1:76273519:A:G	2	75604993	76476360	0,7341 (0,0644)	4.353e-30	rs211710	rs211710	5.372e-37	A:G	0,740323 (0,0673351)	1.07809e-29	4165	A:G	0,682065(0,194562)	0.0002116	594
3-decenoylcarnitine	63361	Lipid	Fatty Acid Metabolism (Acyl Carnitine, Monounsaturated)	-	rs5745343	1:76273805:C:T	2	75604993	76476360	0,5376 (0,0797)	1.553e-11	rs814863	rs211710	5.372e-37	C:T	0,542236 (0,0850119)	2.32772e-10	4165	C:T	0,509621(0,209059)	0.01693	594
3-decenoylcarnitine	63361	Lipid	Fatty Acid Metabolism (Acyl Carnitine, Monounsaturated)	-	rs5745347	1:76274520:G:A	2	75604993	76476360	-0,3891 (0,0552)	1.825e-12	rs12118229	rs211710	5.372e-37	G:A	-0,390167 (0,0576973)	1.51412e-11	4165	G:A	-0,379805(0,167035)	0.02393	594
3-decenoylcarnitine	63361	Lipid	Fatty Acid Metabolism (Acyl Carnitine, Monounsaturated)	-	rs5745354	1:76275178:A:G	2	75604993	76476360	0,5376 (0,0797)	1.553e-11	rs814863	rs211710	5.372e-37	A:G	0,542236 (0,0850119)	2.32772e-10	4165	A:G	0,50961(0,20906)	0.01694	594
4-methylhexanoylglutamine	62735	Lipid	Fatty Acid Metabolism (Acyl Glutamine)	-	rs5745363	1:76278145:A:G	2	75604993	76476360	-0,4142 (0,0621)	2.539e-11	rs211710	rs211710	5.372e-37	A:G	-0,382708 (0,0685625)	3.18979e-08	4165	A:G	-0,544799(0,139232)	8.643e-05	594
3-decenoylcarnitine	63361	Lipid	Fatty Acid Metabolism (Acyl Carnitine, Monounsaturated)	-	rs5745363	1:76278145:A:G	2	75604993	76476360	0,7384 (0,0645)	2.338e-30	rs211710	rs211710	5.372e-37	A:G	0,745202 (0,0674164)	5.2743e-30	4165	A:G	0,681424(0,194574)	0.000215	594
4-methylhexanoylglutamine	62735	Lipid	Fatty Acid Metabolism (Acyl Glutamine)	-	rs5745381	1:76286037:G:T	2	75604993	76476360	-0,4131 (0,0621)	2.826e-11	rs211710	rs211710	5.372e-37	G:T	-0,381726 (0,068519)	3.39139e-08	4165	G:T	-0,543422(0,139336)	9.127e-05	594
3-decenoylcarnitine	63361	Lipid	Fatty Acid Metabolism (Acyl Carnitine, Monounsaturated)	-	rs5745381	1:76286037:G:T	2	75604993	76476360	0,7359 (0,0644)	3.308e-30	rs211710	rs211710	5.372e-37	G:T	0,742279 (0,0673484)	7.82508e-30	4165	G:T	0,681964(0,19476)	0.0002154	594
3-decenoylcarnitine	63361	Lipid	Fatty Acid Metabolism (Acyl Carnitine, Monounsaturated)	-	rs5745383	1:76288590:C:G	2	75604993	76476360	-0,388 (0,0553)	2.234e-12	rs12118229	rs211710	5.372e-37	C:G	-0,389063 (0,0577766)	1.8389e-11	4165	C:G	-0,379301(0,167186)	0.02425	594
4-methylhexanoylglutamine	62735	Lipid	Fatty Acid Metabolism (Acyl Glutamine)	-	rs5745390	1:76306591:C:A	2	75604993	76476360	-0,4114 (0,0621)	3.494e-11	rs211710	rs211710	5.372e-37	C:A	-0,381483 (0,0685176)	3.4567e-08	4165	C:A	-0,536624(0,139808)	0.0001185	594
3-decenoylcarnitine	63361	Lipid	Fatty Acid Metabolism (Acyl Carnitine, Monounsaturated)	-	rs5745390	1:76306591:C:A	2	75604993	76476360	0,7358 (0,0644)	3.424e-30	rs211710	rs211710	5.372e-37	C:A	0,742773 (0,0673337)	6.98998e-30	4165	C:A	0,676236(0,195282)	0.0002565	594
3-decenoylcarnitine	63361	Lipid	Fatty Acid Metabolism (Acyl Carnitine, Monounsaturated)	-	rs5745392	1:76306809:T:C	2	75604993	76476360	-0,54 (0,0798)	1.31e-11	rs814863	rs211710	5.372e-37	T:C	-0,544315 (0,0850536)	2.02468e-10	4165	T:C	-0,513418(0,209419)	0.01631	594
3-decenoylcarnitine	63361	Lipid	Fatty Acid Metabolism (Acyl Carnitine, Monounsaturated)	-	rs5745394	1:76311731:A:G	2	75604993	76476360	-0,3869 (0,0553)	2.554e-12	rs12118229	rs211710	5.372e-37	A:G	-0,388055 (0,0577372)	2.00783e-11	4165	A:G	-0,376704(0,167607)	0.0256	594
3-decenoylcarnitine	63361	Lipid	Fatty Acid Metabolism (Acyl Carnitine, Monounsaturated)	-	rs5745410	1:76314356:A:C	2	75604993	76476360	-0,3857 (0,0553)	2.979e-12	rs12118229	rs211710	5.372e-37	A:C	-0,387427 (0,0577435)	2.173e-11	4165	A:C	-0,371169(0,167659)	0.02787	594
3-decenoylcarnitine	63361	Lipid	Fatty Acid Metabolism (Acyl Carnitine, Monounsaturated)	-	rs5745412	1:76314659:G:A	2	75604993	76476360	0,7102 (0,0797)	5.118e-19	rs61770557	rs211710	5.372e-37	G:A	0,708819 (0,0825673)	6.99485e-19	4165	G:A	0,724112(0,261775)	0.003407	594
3-decenoylcarnitine	63361	Lipid	Fatty Acid Metabolism (Acyl Carnitine, Monounsaturated)	-	rs5745414	1:76314720:A:G	2	75604993	76476360	-0,3855 (0,0553)	3.063e-12	rs12118229	rs211710	5.372e-37	A:G	-0,387345 (0,057744)	2.19508e-11	4165	A:G	-0,369882(0,167679)	0.02844	594
3-decenoylcarnitine	63361	Lipid	Fatty Acid Metabolism (Acyl Carnitine, Monounsaturated)	-	rs5745415	1:76314880:A:G	2	75604993	76476360	-0,3855 (0,0553)	3.068e-12	rs12118229	rs211710	5.372e-37	A:G	-0,387316 (0,0577442)	2.20294e-11	4165	A:G	-0,37002(0,167675)	0.02837	594
4-methylhexanoylglutamine	62735	Lipid	Fatty Acid Metabolism (Acyl Glutamine)	-	rs5745427	1:76332637:A:C	2	75604993	76476360	0,4072 (0,0628)	9.043e-11	rs211710	rs211710	5.372e-37	A:C	0,389963 (0,0692773)	2.46845e-08	4165	A:C	0,479705(0,141644)	0.0007075	594
3-decenoylcarnitine	63361	Lipid	Fatty Acid Metabolism (Acyl Carnitine, Monounsaturated)	-	rs5745427	1:76332637:A:C	2	75604993	76476360	-0,72 (0,0651)	2.047e-28	rs211710	rs211710	5.372e-37	A:C	-0,732218 (0,0680417)	1.62785e-28	4165	A:C	-0,615999(0,197321)	0.001059	594
3-decenoylcarnitine	63361	Lipid	Fatty Acid Metabolism (Acyl Carnitine, Monounsaturated)	-	rs5745430	1:76332994:T:C	2	75604993	76476360	-0,3797 (0,0553)	6.453e-12	rs12118229	rs211710	5.372e-37	T:C	-0,381093 (0,0577335)	4.52665e-11	4165	T:C	-0,367439(0,167875)	0.02968	594
4-methylhexanoylglutamine	62735	Lipid	Fatty Acid Metabolism (Acyl Glutamine)	-	rs5745433	1:76333163:G:T	2	75604993	76476360	-0,4082 (0,0628)	8.142e-11	rs211710	rs211710	5.372e-37	G:T	-0,390886 (0,0692732)	2.28584e-08	4165	G:T	-0,481154(0,141709)	0.0006852	594
3-decenoylcarnitine	63361	Lipid	Fatty Acid Metabolism (Acyl Carnitine, Monounsaturated)	-	rs5745433	1:76333163:G:T	2	75604993	76476360	0,7196 (0,0651)	2.203e-28	rs211710	rs211710	5.372e-37	G:T	0,731755 (0,0680444)	1.77169e-28	4165	G:T	0,616409(0,197433)	0.001058	594
3-decenoylcarnitine	63361	Lipid	Fatty Acid Metabolism (Acyl Carnitine, Monounsaturated)	-	rs5745442	1:76342858:G:T	2	75604993	76476360	0,6823 (0,0666)	1.157e-24	rs12124417	rs211710	5.372e-37	G:T	0,698384 (0,0697133)	6.60539e-25	4165	G:T	0,552251(0,197606)	0.003485	594
3-decenoylcarnitine	63361	Lipid	Fatty Acid Metabolism (Acyl Carnitine, Monounsaturated)	-	rs5745445	1:76344332:A:G	2	75604993	76476360	0,6822 (0,0666)	1.176e-24	rs12124417	rs211710	5.372e-37	A:G	0,698153 (0,0697081)	6.79815e-25	4165	A:G	0,552868(0,197672)	0.003461	594
3-decenoylcarnitine	63361	Lipid	Fatty Acid Metabolism (Acyl Carnitine, Monounsaturated)	-	rs5745449	1:76344711:T:A	2	75604993	76476360	-0,6823 (0,0665)	1.153e-24	rs12124417	rs211710	5.372e-37	T:A	-0,698581 (0,0697085)	6.36328e-25	4165	T:A	-0,550144(0,197465)	0.003596	594
3-decenoylcarnitine	63361	Lipid	Fatty Acid Metabolism (Acyl Carnitine, Monounsaturated)	-	rs5745458	1:76345429:A:G	2	75604993	76476360	-0,682 (0,0665)	1.186e-24	rs12124417	rs211710	5.372e-37	A:G	-0,698563 (0,0697086)	6.38258e-25	4165	A:G	-0,548379(0,197331)	0.00369	594
3-decenoylcarnitine	63361	Lipid	Fatty Acid Metabolism (Acyl Carnitine, Monounsaturated)	-	rs5745469	1:76347394:A:G	2	75604993	76476360	-0,3757 (0,0553)	1.106e-11	rs12118229	rs211710	5.372e-37	A:G	-0,378769 (0,0577523)	6.0323e-11	4165	A:G	-0,349164(0,168683)	0.03975	594
3-decenoylcarnitine	63361	Lipid	Fatty Acid Metabolism (Acyl Carnitine, Monounsaturated)	-	rs5745485	1:76349534:G:C	2	75604993	76476360	-0,3736 (0,0553)	1.411e-11	rs12118229	rs211710	5.372e-37	G:C	-0,376611 (0,0577261)	7.57642e-11	4165	G:C	-0,347456(0,16865)	0.04069	594
3-decenoylcarnitine	63361	Lipid	Fatty Acid Metabolism (Acyl Carnitine, Monounsaturated)	-	rs5745491	1:76350159:G:T	2	75604993	76476360	-0,6809 (0,0665)	1.375e-24	rs12124417	rs211710	5.372e-37	G:T	-0,698247 (0,0697086)	6.71292e-25	4165	G:T	-0,541408(0,196899)	0.004099	594
3-decenoylcarnitine	63361	Lipid	Fatty Acid Metabolism (Acyl Carnitine, Monounsaturated)	-	rs5745499	1:76354711:C:T	2	75604993	76476360	-0,5408 (0,0525)	6.91e-25	rs7551136	rs211710	5.372e-37	C:T	-0,536052 (0,0548222)	7.55084e-23	4165	C:T	-0,581995(0,159912)	0.000227	594
3-decenoylcarnitine	63361	Lipid	Fatty Acid Metabolism (Acyl Carnitine, Monounsaturated)	-	rs5745507	1:76356648:A:G	2	75604993	76476360	-0,5568 (0,0526)	3.764e-26	rs7551136	rs211710	5.372e-37	A:G	-0,555054 (0,055087)	4.15552e-24	4165	A:G	-0,570748(0,157265)	0.000249	594
3-decenoylcarnitine	63361	Lipid	Fatty Acid Metabolism (Acyl Carnitine, Monounsaturated)	-	rs5745512	1:76357752:C:A	2	75604993	76476360	-0,5438 (0,0526)	4.965e-25	rs7551136	rs211710	5.372e-37	C:A	-0,539629 (0,0549715)	5.18859e-23	4165	C:A	-0,579237(0,159779)	0.0002408	594
3-decenoylcarnitine	63361	Lipid	Fatty Acid Metabolism (Acyl Carnitine, Monounsaturated)	-	rs5745518	1:76358466:G:A	2	75604993	76476360	-0,5566 (0,0526)	3.872e-26	rs7551136	rs211710	5.372e-37	G:A	-0,555151 (0,0550867)	4.07862e-24	4165	G:A	-0,568375(0,157193)	0.000263	594
3-decenoylcarnitine	63361	Lipid	Fatty Acid Metabolism (Acyl Carnitine, Monounsaturated)	-	rs5745523	1:76361041:T:C	2	75604993	76476360	-0,5506 (0,0528)	1.674e-25	rs7551136	rs211710	5.372e-37	T:C	-0,548598 (0,0552237)	1.78498e-23	4165	T:C	-0,567073(0,157386)	0.0002767	594
3-decenoylcarnitine	63361	Lipid	Fatty Acid Metabolism (Acyl Carnitine, Monounsaturated)	-	rs5745542	1:76365073:G:C	2	75604993	76476360	-0,5468 (0,0799)	7.542e-12	rs814863	rs211710	5.372e-37	G:C	-0,551787 (0,0851112)	1.17252e-10	4165	G:C	-0,516213(0,209892)	0.01599	594
3-decenoylcarnitine	63361	Lipid	Fatty Acid Metabolism (Acyl Carnitine, Monounsaturated)	-	rs5745543	1:76365111:T:A	2	75604993	76476360	-0,3706 (0,0554)	2.171e-11	rs12118229	rs211710	5.372e-37	T:A	-0,374404 (0,057806)	1.03653e-10	4165	T:A	-0,337717(0,1687)	0.04674	594
3-decenoylcarnitine	63361	Lipid	Fatty Acid Metabolism (Acyl Carnitine, Monounsaturated)	-	rs5745545	1:76377356:G:A	2	75604993	76476360	-0,3751 (0,0553)	1.167e-11	rs12118229	rs211710	5.372e-37	G:A	-0,379495 (0,0577289)	5.46839e-11	4165	G:A	-0,337531(0,168716)	0.04688	594
3-decenoylcarnitine	63361	Lipid	Fatty Acid Metabolism (Acyl Carnitine, Monounsaturated)	-	rs5745546	1:76378038:A:G	2	75604993	76476360	-0,5576 (0,0527)	3.783e-26	rs7551136	rs211710	5.372e-37	A:G	-0,559158 (0,0551954)	2.34206e-24	4165	A:G	-0,544531(0,156885)	0.0004748	594
3-decenoylcarnitine	63361	Lipid	Fatty Acid Metabolism (Acyl Carnitine, Monounsaturated)	-	rs5745547	1:76378275:C:G	2	75604993	76476360	-0,3717 (0,0553)	1.818e-11	rs12118229	rs211710	5.372e-37	C:G	-0,375722 (0,0577592)	8.625e-11	4165	C:G	-0,33752(0,168717)	0.04689	594
3-decenoylcarnitine	63361	Lipid	Fatty Acid Metabolism (Acyl Carnitine, Monounsaturated)	-	rs5745553	1:76379135:T:A	2	75604993	76476360	-0,3717 (0,0553)	1.819e-11	rs12118229	rs211710	5.372e-37	T:A	-0,375722 (0,0577592)	8.625e-11	4165	T:A	-0,337489(0,168719)	0.04691	594
3-decenoylcarnitine	63361	Lipid	Fatty Acid Metabolism (Acyl Carnitine, Monounsaturated)	-	rs5745554	1:76379197:C:A	2	75604993	76476360	-0,5563 (0,0527)	4.292e-26	rs7551136	rs211710	5.372e-37	C:A	-0,555176 (0,0551196)	4.33113e-24	4165	C:A	-0,565445(0,156988)	0.0002785	594
3-decenoylcarnitine	63361	Lipid	Fatty Acid Metabolism (Acyl Carnitine, Monounsaturated)	-	rs5745557	1:76379337:A:G	2	75604993	76476360	-0,5563 (0,0527)	4.296e-26	rs7551136	rs211710	5.372e-37	A:G	-0,555173 (0,0551197)	4.33332e-24	4165	A:G	-0,565439(0,156987)	0.0002785	594
3-decenoylcarnitine	63361	Lipid	Fatty Acid Metabolism (Acyl Carnitine, Monounsaturated)	-	rs5745558	1:76379497:T:C	2	75604993	76476360	-0,5563 (0,0527)	4.301e-26	rs7551136	rs211710	5.372e-37	T:C	-0,555169 (0,0551197)	4.3377e-24	4165	T:C	-0,565406(0,156986)	0.0002787	594
3-decenoylcarnitine	63361	Lipid	Fatty Acid Metabolism (Acyl Carnitine, Monounsaturated)	-	rs5745559	1:76379517:C:A	2	75604993	76476360	-0,5563 (0,0527)	4.313e-26	rs7551136	rs211710	5.372e-37	C:A	-0,555168 (0,0551197)	4.3377e-24	4165	C:A	-0,565277(0,156981)	0.0002795	594
3-decenoylcarnitine	63361	Lipid	Fatty Acid Metabolism (Acyl Carnitine, Monounsaturated)	-	rs5745562	1:76379807:A:G	2	75604993	76476360	0,6716 (0,0664)	4.833e-24	rs12124417	rs211710	5.372e-37	A:G	0,691334 (0,0696712)	1.88134e-24	4165	A:G	0,515941(0,194563)	0.005786	594
3-decenoylcarnitine	63361	Lipid	Fatty Acid Metabolism (Acyl Carnitine, Monounsaturated)	-	rs60144605	1:76359699:C:A	2	75604993	76476360	-0,5454 (0,0799)	8.559e-12	rs814863	rs211710	5.372e-37	C:A	-0,550504 (0,0851198)	1.30036e-10	4165	C:A	-0,514159(0,20992)	0.01643	594
3-decenoylcarnitine	63361	Lipid	Fatty Acid Metabolism (Acyl Carnitine, Monounsaturated)	-	rs60219146	1:76177118:G:A	2	75604993	76476360	-0,935 (0,1456)	1.361e-10	rs60219146	rs211710	5.372e-37	G:A	-0,869431 (0,152392)	1.73294e-08	4165	G:A	-1,47548(0,435703)	0.001023	594
3-decenoylcarnitine	63361	Lipid	Fatty Acid Metabolism (Acyl Carnitine, Monounsaturated)	-	rs60378926	1:76133254:G:A	2	75604993	76476360	0,7753 (0,0611)	6.866e-37	rs211710	rs211710	5.372e-37	G:A	0,771076 (0,0636706)	1.34835e-35	4165	G:A	0,812729(0,189552)	5.495e-06	594
3-decenoylcarnitine	63361	Lipid	Fatty Acid Metabolism (Acyl Carnitine, Monounsaturated)	-	rs60550898	1:76199994:A:G	2	75604993	76476360	-0,3976 (0,0584)	9.728e-12	rs12118229	rs211710	5.372e-37	A:G	-0,39762 (0,0576992)	6.02816e-12	4165	-:-	-(-)	-	-
3-decenoylcarnitine	63361	Lipid	Fatty Acid Metabolism (Acyl Carnitine, Monounsaturated)	-	rs60554887	1:76125931:T:C	2	75604993	76476360	-0,9341 (0,1457)	1.449e-10	rs60219146	rs211710	5.372e-37	T:C	-0,86864 (0,152408)	1.79201e-08	4165	T:C	-1,47916(0,437726)	0.001056	594
3-decenoylcarnitine	63361	Lipid	Fatty Acid Metabolism (Acyl Carnitine, Monounsaturated)	-	rs60630670	1:76135750:A:G	2	75604993	76476360	-0,9343 (0,1457)	1.423e-10	rs60219146	rs211710	5.372e-37	A:G	-0,86864 (0,152408)	1.79201e-08	4165	A:G	-1,47885(0,43685)	0.001031	594
3-decenoylcarnitine	63361	Lipid	Fatty Acid Metabolism (Acyl Carnitine, Monounsaturated)	-	rs61254599	1:76308824:T:C	2	75604993	76476360	0,743 (0,0682)	1.178e-27	rs211710	rs211710	5.372e-37	T:C	0,743041 (0,0673821)	7.38458e-30	4165	-:-	-(-)	-	-
4-methylhexanoylglutamine	62735	Lipid	Fatty Acid Metabolism (Acyl Glutamine)	-	rs61289992	1:76224437:T:C	2	75604993	76476360	-0,3917 (0,06)	6.732e-11	rs211710	rs211710	5.372e-37	T:C	-0,347513 (0,0659626)	1.6916e-07	4165	T:C	-0,584315(0,137333)	1.757e-05	594
3-decenoylcarnitine	63361	Lipid	Fatty Acid Metabolism (Acyl Carnitine, Monounsaturated)	-	rs61289992	1:76224437:T:C	2	75604993	76476360	0,7656 (0,061)	3.688e-36	rs211710	rs211710	5.372e-37	T:C	0,766478 (0,0636125)	2.94424e-35	4165	T:C	0,757667(0,187194)	1.912e-05	594
4-methylhexanoylglutamine	62735	Lipid	Fatty Acid Metabolism (Acyl Glutamine)	-	rs61622554	1:76224748:T:C	2	75604993	76476360	-0,3897 (0,0598)	7.363e-11	rs211710	rs211710	5.372e-37	T:C	-0,351012 (0,065831)	1.19567e-07	4165	T:C	-0,556543(0,1363)	3.856e-05	594
3-decenoylcarnitine	63361	Lipid	Fatty Acid Metabolism (Acyl Carnitine, Monounsaturated)	-	rs61622554	1:76224748:T:C	2	75604993	76476360	0,7601 (0,0607)	6.057e-36	rs211710	rs211710	5.372e-37	T:C	0,764104 (0,0634466)	3.33559e-35	4165	T:C	0,726041(0,184157)	3.318e-05	594
3-decenoylcarnitine	63361	Lipid	Fatty Acid Metabolism (Acyl Carnitine, Monounsaturated)	-	rs61676733	1:76324961:T:G	2	75604993	76476360	-0,5447 (0,0799)	9.283e-12	rs814863	rs211710	5.372e-37	T:G	-0,549415 (0,0851894)	1.47016e-10	4165	T:G	-0,515676(0,20936)	0.01581	594
4-methylhexanoylglutamine	62735	Lipid	Fatty Acid Metabolism (Acyl Glutamine)	-	rs61770533	1:76306490:G:C	2	75604993	76476360	-0,4114 (0,0621)	3.482e-11	rs211710	rs211710	5.372e-37	G:C	-0,381484 (0,0685176)	3.45652e-08	4165	G:C	-0,536777(0,139807)	0.000118	594
3-decenoylcarnitine	63361	Lipid	Fatty Acid Metabolism (Acyl Carnitine, Monounsaturated)	-	rs61770533	1:76306490:G:C	2	75604993	76476360	0,7358 (0,0644)	3.42e-30	rs211710	rs211710	5.372e-37	G:C	0,742773 (0,0673338)	6.9935e-30	4165	G:C	0,676295(0,195276)	0.000256	594
3-decenoylcarnitine	63361	Lipid	Fatty Acid Metabolism (Acyl Carnitine, Monounsaturated)	-	rs61770550	1:76366966:T:C	2	75604993	76476360	0,6751 (0,0664)	2.996e-24	rs12124417	rs211710	5.372e-37	T:C	0,694408 (0,0696864)	1.19273e-24	4165	T:C	0,521822(0,19527)	0.005385	594
3-decenoylcarnitine	63361	Lipid	Fatty Acid Metabolism (Acyl Carnitine, Monounsaturated)	-	rs61770552	1:76373050:C:T	2	75604993	76476360	0,6735 (0,0664)	3.75e-24	rs12124417	rs211710	5.372e-37	C:T	0,693056 (0,0696885)	1.47583e-24	4165	C:T	0,519133(0,194958)	0.005568	594
3-decenoylcarnitine	63361	Lipid	Fatty Acid Metabolism (Acyl Carnitine, Monounsaturated)	-	rs61770556	1:76421902:C:T	2	75604993	76476360	0,6531 (0,067)	1.801e-22	rs12124417	rs211710	5.372e-37	C:T	0,665923 (0,0701501)	1.67705e-22	4165	C:T	0,549429(0,198798)	0.003895	594
3-decenoylcarnitine	63361	Lipid	Fatty Acid Metabolism (Acyl Carnitine, Monounsaturated)	-	rs61770557	1:76423303:G:C	2	75604993	76476360	0,6289 (0,0821)	1.85e-14	rs61770557	rs211710	5.372e-37	G:C	0,63209 (0,0852371)	2.16384e-14	4165	G:C	0,598533(0,263621)	0.01715	594
3-decenoylcarnitine	63361	Lipid	Fatty Acid Metabolism (Acyl Carnitine, Monounsaturated)	-	rs61797307	1:76144459:T:C	2	75604993	76476360	0,7677 (0,0642)	6.333e-33	rs211710	rs211710	5.372e-37	T:C	0,76765 (0,0634745)	1.77201e-35	4165	-:-	-(-)	-	-
3-decenoylcarnitine	63361	Lipid	Fatty Acid Metabolism (Acyl Carnitine, Monounsaturated)	-	rs61797311	1:76146456:A:C	2	75604993	76476360	0,586 (0,0609)	6.256e-22	rs211710	rs211710	5.372e-37	A:C	0,585972 (0,0601651)	3.37605e-23	4165	-:-	-(-)	-	-
3-decenoylcarnitine	63361	Lipid	Fatty Acid Metabolism (Acyl Carnitine, Monounsaturated)	-	rs61797335	1:76166557:C:T	2	75604993	76476360	0,7748 (0,0611)	7.818e-37	rs211710	rs211710	5.372e-37	C:T	0,771276 (0,0636756)	1.30694e-35	4165	C:T	0,805878(0,189683)	6.715e-06	594
3-decenoylcarnitine	63361	Lipid	Fatty Acid Metabolism (Acyl Carnitine, Monounsaturated)	-	rs61797337	1:76168340:G:A	2	75604993	76476360	0,7679 (0,0642)	6.164e-33	rs211710	rs211710	5.372e-37	G:A	0,767852 (0,0634793)	1.71672e-35	4165	-:-	-(-)	-	-
3-decenoylcarnitine	63361	Lipid	Fatty Acid Metabolism (Acyl Carnitine, Monounsaturated)	-	rs61797339	1:76189946:T:G	2	75604993	76476360	0,7669 (0,0608)	1.69e-36	rs211710	rs211710	5.372e-37	T:G	0,772707 (0,06354)	7.00302e-36	4165	T:G	0,717891(0,183343)	3.871e-05	594
4-methylhexanoylglutamine	62735	Lipid	Fatty Acid Metabolism (Acyl Glutamine)	-	rs61797340	1:76196912:T:C	2	75604993	76476360	-0,3866 (0,0601)	1.216e-10	rs211710	rs211710	5.372e-37	T:C	-0,343106 (0,0659717)	2.4164e-07	4165	T:C	-0,576868(0,137666)	2.368e-05	594
3-decenoylcarnitine	63361	Lipid	Fatty Acid Metabolism (Acyl Carnitine, Monounsaturated)	-	rs61797340	1:76196912:T:C	2	75604993	76476360	0,7718 (0,0611)	1.264e-36	rs211710	rs211710	5.372e-37	T:C	0,773466 (0,0636965)	8.33057e-36	4165	T:C	0,757016(0,187528)	2.031e-05	594
4-methylhexanoylglutamine	62735	Lipid	Fatty Acid Metabolism (Acyl Glutamine)	-	rs61799967	1:76216649:A:G	2	75604993	76476360	-0,3911 (0,06)	7.152e-11	rs211710	rs211710	5.372e-37	A:G	-0,34677 (0,0659359)	1.77495e-07	4165	A:G	-0,584111(0,137335)	1.77e-05	594
3-decenoylcarnitine	63361	Lipid	Fatty Acid Metabolism (Acyl Carnitine, Monounsaturated)	-	rs61799967	1:76216649:A:G	2	75604993	76476360	0,7645 (0,0609)	4.337e-36	rs211710	rs211710	5.372e-37	A:G	0,765256 (0,0635842)	3.50597e-35	4165	A:G	0,757742(0,187192)	1.908e-05	594
3-decenoylcarnitine	63361	Lipid	Fatty Acid Metabolism (Acyl Carnitine, Monounsaturated)	-	rs61799969	1:76221854:A:T	2	75604993	76476360	0,5861 (0,0607)	5.058e-22	rs211710	rs211710	5.372e-37	A:T	0,586057 (0,0600376)	2.62062e-23	4165	-:-	-(-)	-	-
3-decenoylcarnitine	63361	Lipid	Fatty Acid Metabolism (Acyl Carnitine, Monounsaturated)	-	rs61799988	1:76238686:A:G	2	75604993	76476360	0,7403 (0,06)	5.927e-35	rs211710	rs211710	5.372e-37	A:G	0,74737 (0,0627839)	2.48453e-34	4165	A:G	0,681871(0,180261)	7.427e-05	594
3-decenoylcarnitine	63361	Lipid	Fatty Acid Metabolism (Acyl Carnitine, Monounsaturated)	-	rs61799990	1:76247271:G:A	2	75604993	76476360	0,7691 (0,0643)	6.237e-33	rs211710	rs211710	5.372e-37	G:A	0,769058 (0,0635842)	1.78095e-35	4165	-:-	-(-)	-	-
3-decenoylcarnitine	63361	Lipid	Fatty Acid Metabolism (Acyl Carnitine, Monounsaturated)	-	rs62650847	1:76351642:A:G	2	75604993	76476360	0,7062 (0,0712)	3.43e-23	rs12124417	rs211710	5.372e-37	A:G	0,70619 (0,0703586)	5.1066e-25	4165	-:-	-(-)	-	-
3-decenoylcarnitine	63361	Lipid	Fatty Acid Metabolism (Acyl Carnitine, Monounsaturated)	-	rs62650848	1:76351661:A:G	2	75604993	76476360	0,7017 (0,071)	4.834e-23	rs12124417	rs211710	5.372e-37	A:G	0,701677 (0,0701517)	7.53147e-25	4165	-:-	-(-)	-	-
3-decenoylcarnitine	63361	Lipid	Fatty Acid Metabolism (Acyl Carnitine, Monounsaturated)	-	rs6593514	1:76203891:G:A	2	75604993	76476360	0,5708 (0,0573)	2.127e-23	rs211710	rs211710	5.372e-37	G:A	0,58168 (0,0599959)	5.23122e-23	4165	G:A	0,483009(0,169905)	0.003512	594
3-decenoylcarnitine	63361	Lipid	Fatty Acid Metabolism (Acyl Carnitine, Monounsaturated)	-	rs6593515	1:76231067:A:G	2	75604993	76476360	0,5735 (0,0573)	1.491e-23	rs211710	rs211710	5.372e-37	A:G	0,58496 (0,0600764)	3.3904e-23	4165	A:G	0,481176(0,169857)	0.003631	594
3-decenoylcarnitine	63361	Lipid	Fatty Acid Metabolism (Acyl Carnitine, Monounsaturated)	-	rs6593585	1:76140273:A:G	2	75604993	76476360	0,7681 (0,0608)	1.398e-36	rs211710	rs211710	5.372e-37	A:G	0,76765 (0,0634745)	1.77201e-35	4165	A:G	0,771811(0,18564)	1.143e-05	594
3-decenoylcarnitine	63361	Lipid	Fatty Acid Metabolism (Acyl Carnitine, Monounsaturated)	-	rs663565	1:76111709:T:G	2	75604993	76476360	-0,5925 (0,0872)	1.066e-11	rs814863	rs211710	5.372e-37	T:G	-0,592538 (0,0861501)	8.13974e-12	4165	-:-	-(-)	-	-
3-decenoylcarnitine	63361	Lipid	Fatty Acid Metabolism (Acyl Carnitine, Monounsaturated)	-	rs6656501	1:76266126:C:A	2	75604993	76476360	-0,3897 (0,0552)	1.72e-12	rs12118229	rs211710	5.372e-37	C:A	-0,390139 (0,0577263)	1.55645e-11	4165	C:A	-0,385976(0,167015)	0.02173	594
3-decenoylcarnitine	63361	Lipid	Fatty Acid Metabolism (Acyl Carnitine, Monounsaturated)	-	rs6664254	1:76235084:T:G	2	75604993	76476360	-0,3917 (0,0553)	1.371e-12	rs12118229	rs211710	5.372e-37	T:G	-0,394199 (0,0577495)	9.4907e-12	4165	T:G	-0,370705(0,167634)	0.02807	594
3-decenoylcarnitine	63361	Lipid	Fatty Acid Metabolism (Acyl Carnitine, Monounsaturated)	-	rs6671871	1:76383511:T:G	2	75604993	76476360	0,5549 (0,0527)	6.078e-26	rs7551136	rs211710	5.372e-37	T:G	0,55827 (0,0551772)	2.67049e-24	4165	T:G	0,527141(0,156374)	0.0006955	594
3-decenoylcarnitine	63361	Lipid	Fatty Acid Metabolism (Acyl Carnitine, Monounsaturated)	-	rs6672180	1:76123973:G:C	2	75604993	76476360	0,7681 (0,0608)	1.37e-36	rs211710	rs211710	5.372e-37	G:C	0,76765 (0,0634745)	1.77291e-35	4165	G:C	0,772158(0,185499)	1.116e-05	594
3-decenoylcarnitine	63361	Lipid	Fatty Acid Metabolism (Acyl Carnitine, Monounsaturated)	-	rs6673786	1:76149637:T:C	2	75604993	76476360	-0,3767 (0,055)	7.619e-12	rs12118229	rs211710	5.372e-37	T:C	-0,374394 (0,057515)	8.10005e-11	4165	T:C	-0,395733(0,166157)	0.01796	594
3-decenoylcarnitine	63361	Lipid	Fatty Acid Metabolism (Acyl Carnitine, Monounsaturated)	-	rs6675076	1:76118503:C:A	2	75604993	76476360	-0,3771 (0,055)	7.219e-12	rs12118229	rs211710	5.372e-37	C:A	-0,374685 (0,057519)	7.85572e-11	4165	C:A	-0,397902(0,166316)	0.01744	594
3-decenoylcarnitine	63361	Lipid	Fatty Acid Metabolism (Acyl Carnitine, Monounsaturated)	-	rs6675212	1:76230829:A:C	2	75604993	76476360	-0,3915 (0,0553)	1.382e-12	rs12118229	rs211710	5.372e-37	A:C	-0,394194 (0,0577294)	9.34364e-12	4165	A:C	-0,369002(0,167635)	0.0288	594
4-methylhexanoylglutamine	62735	Lipid	Fatty Acid Metabolism (Acyl Glutamine)	-	rs6678348	1:76332463:T:C	2	75604993	76476360	-0,4081 (0,0628)	8.21e-11	rs211710	rs211710	5.372e-37	T:C	-0,390796 (0,0692664)	2.29551e-08	4165	T:C	-0,480829(0,141673)	0.0006889	594
3-decenoylcarnitine	63361	Lipid	Fatty Acid Metabolism (Acyl Carnitine, Monounsaturated)	-	rs6678348	1:76332463:T:C	2	75604993	76476360	0,7197 (0,0651)	2.154e-28	rs211710	rs211710	5.372e-37	T:C	0,73173 (0,0680373)	1.75657e-28	4165	T:C	0,617171(0,197418)	0.001041	594
4-methylhexanoylglutamine	62735	Lipid	Fatty Acid Metabolism (Acyl Glutamine)	-	rs6683437	1:76316619:A:G	2	75604993	76476360	-0,4091 (0,0628)	7.21e-11	rs211710	rs211710	5.372e-37	A:G	-0,390606 (0,0692129)	2.27374e-08	4165	A:G	-0,487272(0,141791)	0.0005876	594
3-decenoylcarnitine	63361	Lipid	Fatty Acid Metabolism (Acyl Carnitine, Monounsaturated)	-	rs6683437	1:76316619:A:G	2	75604993	76476360	0,7222 (0,0651)	1.35e-28	rs211710	rs211710	5.372e-37	A:G	0,733503 (0,0679904)	1.17785e-28	4165	A:G	0,625321(0,198053)	0.0009019	594
3-decenoylcarnitine	63361	Lipid	Fatty Acid Metabolism (Acyl Carnitine, Monounsaturated)	-	rs6687882	1:76364825:A:C	2	75604993	76476360	-0,5563 (0,0526)	4.134e-26	rs7551136	rs211710	5.372e-37	A:C	-0,55493 (0,0550931)	4.31803e-24	4165	A:C	-0,567578(0,157151)	0.0002675	594
3-decenoylcarnitine	63361	Lipid	Fatty Acid Metabolism (Acyl Carnitine, Monounsaturated)	-	rs6688749	1:76164389:T:C	2	75604993	76476360	0,7678 (0,0642)	6.18e-33	rs211710	rs211710	5.372e-37	T:C	0,767835 (0,063479)	1.72191e-35	4165	-:-	-(-)	-	-
3-decenoylcarnitine	63361	Lipid	Fatty Acid Metabolism (Acyl Carnitine, Monounsaturated)	-	rs6699682	1:76340123:G:A	2	75604993	76476360	-0,6827 (0,0666)	1.093e-24	rs12124417	rs211710	5.372e-37	G:A	-0,70116 (0,0697552)	4.50366e-25	4165	G:A	-0,534467(0,196543)	0.004553	594
3-decenoylcarnitine	63361	Lipid	Fatty Acid Metabolism (Acyl Carnitine, Monounsaturated)	-	rs6704444	1:76205108:C:T	2	75604993	76476360	-0,3909 (0,0552)	1.484e-12	rs12118229	rs211710	5.372e-37	C:T	-0,393324 (0,0576878)	1.00603e-11	4165	C:T	-0,370161(0,16828)	0.02893	594
3-decenoylcarnitine	63361	Lipid	Fatty Acid Metabolism (Acyl Carnitine, Monounsaturated)	-	rs67487205	1:76373756:C:T	2	75604993	76476360	0,6733 (0,0664)	3.861e-24	rs12124417	rs211710	5.372e-37	C:T	0,69288 (0,0696875)	1.51431e-24	4165	C:T	0,518653(0,194905)	0.005602	594
3-decenoylcarnitine	63361	Lipid	Fatty Acid Metabolism (Acyl Carnitine, Monounsaturated)	-	rs67757078	1:76169456:A:G	2	75604993	76476360	0,578 (0,0575)	8.336e-24	rs211710	rs211710	5.372e-37	A:G	0,585972 (0,0601651)	3.37639e-23	4165	A:G	0,513328(0,171156)	0.002036	594
4-methylhexanoylglutamine	62735	Lipid	Fatty Acid Metabolism (Acyl Glutamine)	-	rs72686191	1:76218319:T:G	2	75604993	76476360	-0,3905 (0,0601)	8.065e-11	rs211710	rs211710	5.372e-37	T:G	-0,345898 (0,0660454)	1.99567e-07	4165	T:G	-0,584318(0,137341)	1.759e-05	594
3-decenoylcarnitine	63361	Lipid	Fatty Acid Metabolism (Acyl Carnitine, Monounsaturated)	-	rs72686191	1:76218319:T:G	2	75604993	76476360	0,7672 (0,061)	3.137e-36	rs211710	rs211710	5.372e-37	T:G	0,768176 (0,0636887)	2.48499e-35	4165	T:G	0,758673(0,187244)	1.87e-05	594
3-decenoylcarnitine	63361	Lipid	Fatty Acid Metabolism (Acyl Carnitine, Monounsaturated)	-	rs74088954	1:76117012:A:T	2	75604993	76476360	-0,933 (0,1458)	1.561e-10	rs60219146	rs211710	5.372e-37	A:T	-0,86864 (0,152408)	1.79201e-08	4165	A:T	-1,47493(0,440175)	0.001174	594
3-decenoylcarnitine	63361	Lipid	Fatty Acid Metabolism (Acyl Carnitine, Monounsaturated)	-	rs74088959	1:76118716:T:G	2	75604993	76476360	-0,9335 (0,1458)	1.508e-10	rs60219146	rs211710	5.372e-37	T:G	-0,86864 (0,152408)	1.79201e-08	4165	T:G	-1,47736(0,439128)	0.001117	594
3-decenoylcarnitine	63361	Lipid	Fatty Acid Metabolism (Acyl Carnitine, Monounsaturated)	-	rs74088960	1:76119838:C:T	2	75604993	76476360	-0,9338 (0,1457)	1.481e-10	rs60219146	rs211710	5.372e-37	C:T	-0,86864 (0,152408)	1.79201e-08	4165	C:T	-1,4785(0,438577)	0.001089	594
3-decenoylcarnitine	63361	Lipid	Fatty Acid Metabolism (Acyl Carnitine, Monounsaturated)	-	rs74088991	1:76169585:T:C	2	75604993	76476360	-0,9349 (0,1456)	1.369e-10	rs60219146	rs211710	5.372e-37	T:C	-0,869334 (0,152396)	1.74117e-08	4165	T:C	-1,47603(0,435891)	0.001024	594
3-decenoylcarnitine	63361	Lipid	Fatty Acid Metabolism (Acyl Carnitine, Monounsaturated)	-	rs74088993	1:76170778:G:A	2	75604993	76476360	-0,9349 (0,1456)	1.369e-10	rs60219146	rs211710	5.372e-37	G:A	-0,869339 (0,152392)	1.73938e-08	4165	G:A	-1,47583(0,435877)	0.001025	594
3-decenoylcarnitine	63361	Lipid	Fatty Acid Metabolism (Acyl Carnitine, Monounsaturated)	-	rs74088996	1:76172647:C:T	2	75604993	76476360	-0,9349 (0,1456)	1.369e-10	rs60219146	rs211710	5.372e-37	C:T	-0,869375 (0,152394)	1.73776e-08	4165	C:T	-1,4754(0,435826)	0.001027	594
3-decenoylcarnitine	63361	Lipid	Fatty Acid Metabolism (Acyl Carnitine, Monounsaturated)	-	rs74088997	1:76174573:T:C	2	75604993	76476360	-0,9349 (0,1456)	1.365e-10	rs60219146	rs211710	5.372e-37	T:C	-0,8694 (0,152393)	1.73562e-08	4165	T:C	-1,47528(0,435738)	0.001026	594
3-decenoylcarnitine	63361	Lipid	Fatty Acid Metabolism (Acyl Carnitine, Monounsaturated)	-	rs74088999	1:76176821:T:C	2	75604993	76476360	-0,9349 (0,1456)	1.362e-10	rs60219146	rs211710	5.372e-37	T:C	-0,869428 (0,152392)	1.73321e-08	4165	T:C	-1,47547(0,435731)	0.001024	594
3-decenoylcarnitine	63361	Lipid	Fatty Acid Metabolism (Acyl Carnitine, Monounsaturated)	-	rs74090705	1:76178918:T:C	2	75604993	76476360	-0,935 (0,1456)	1.364e-10	rs60219146	rs211710	5.372e-37	T:C	-0,869446 (0,152405)	1.73687e-08	4165	T:C	-1,4751(0,435635)	0.001024	594
3-decenoylcarnitine	63361	Lipid	Fatty Acid Metabolism (Acyl Carnitine, Monounsaturated)	-	rs74090712	1:76189098:G:A	2	75604993	76476360	-0,3894 (0,0585)	2.825e-11	rs12118229	rs211710	5.372e-37	G:A	-0,389438 (0,0578285)	1.77714e-11	4165	-:-	-(-)	-	-
3-decenoylcarnitine	63361	Lipid	Fatty Acid Metabolism (Acyl Carnitine, Monounsaturated)	-	rs74090722	1:76197262:G:A	2	75604993	76476360	-0,3923 (0,0552)	1.215e-12	rs12118229	rs211710	5.372e-37	G:A	-0,397166 (0,0576976)	6.36183e-12	4165	G:A	-0,350747(0,167386)	0.03744	594
3-decenoylcarnitine	63361	Lipid	Fatty Acid Metabolism (Acyl Carnitine, Monounsaturated)	-	rs74090730	1:76207745:G:A	2	75604993	76476360	-0,3902 (0,0552)	1.589e-12	rs12118229	rs211710	5.372e-37	G:A	-0,393737 (0,0576815)	9.5198e-12	4165	G:A	-0,359704(0,167513)	0.03296	594
3-decenoylcarnitine	63361	Lipid	Fatty Acid Metabolism (Acyl Carnitine, Monounsaturated)	-	rs74968421	1:76233496:C:T	2	75604993	76476360	-0,3916 (0,0553)	1.373e-12	rs12118229	rs211710	5.372e-37	C:T	-0,394184 (0,0577365)	9.40439e-12	4165	C:T	-0,370007(0,167642)	0.02838	594
3-decenoylcarnitine	63361	Lipid	Fatty Acid Metabolism (Acyl Carnitine, Monounsaturated)	-	rs7513194	1:76382664:C:A	2	75604993	76476360	0,3714 (0,0553)	1.892e-11	rs12118229	rs211710	5.372e-37	C:A	0,375403 (0,0577627)	8.96864e-11	4165	C:A	0,337402(0,168722)	0.04698	594
3-decenoylcarnitine	63361	Lipid	Fatty Acid Metabolism (Acyl Carnitine, Monounsaturated)	-	rs7513363	1:76143443:G:A	2	75604993	76476360	0,579 (0,0575)	7.39e-24	rs211710	rs211710	5.372e-37	G:A	0,585972 (0,0601651)	3.37605e-23	4165	G:A	0,521222(0,171771)	0.001799	594
3-decenoylcarnitine	63361	Lipid	Fatty Acid Metabolism (Acyl Carnitine, Monounsaturated)	-	rs7513559	1:76173744:G:A	2	75604993	76476360	0,7746 (0,0611)	8.216e-37	rs211710	rs211710	5.372e-37	G:A	0,771334 (0,0636831)	1.32016e-35	4165	G:A	0,803361(0,189583)	7.11e-06	594
3-decenoylcarnitine	63361	Lipid	Fatty Acid Metabolism (Acyl Carnitine, Monounsaturated)	-	rs7515955	1:76143884:T:A	2	75604993	76476360	0,586 (0,0609)	6.256e-22	rs211710	rs211710	5.372e-37	T:A	0,585972 (0,0601651)	3.37605e-23	4165	-:-	-(-)	-	-
3-decenoylcarnitine	63361	Lipid	Fatty Acid Metabolism (Acyl Carnitine, Monounsaturated)	-	rs7516122	1:76143458:C:T	2	75604993	76476360	0,7755 (0,0611)	6.96e-37	rs211710	rs211710	5.372e-37	C:T	0,771076 (0,0636706)	1.34768e-35	4165	C:T	0,814917(0,190184)	5.598e-06	594
4-methylhexanoylglutamine	62735	Lipid	Fatty Acid Metabolism (Acyl Glutamine)	-	rs7516226	1:76234257:A:G	2	75604993	76476360	-0,3947 (0,0601)	4.937e-11	rs211710	rs211710	5.372e-37	A:G	-0,350055 (0,0659708)	1.37984e-07	4165	A:G	-0,589942(0,137623)	1.512e-05	594
3-decenoylcarnitine	63361	Lipid	Fatty Acid Metabolism (Acyl Carnitine, Monounsaturated)	-	rs7516226	1:76234257:A:G	2	75604993	76476360	0,7635 (0,061)	5.574e-36	rs211710	rs211710	5.372e-37	A:G	0,764322 (0,0635959)	4.46388e-35	4165	A:G	0,756634(0,187521)	2.036e-05	594
3-decenoylcarnitine	63361	Lipid	Fatty Acid Metabolism (Acyl Carnitine, Monounsaturated)	-	rs7516477	1:76204502:C:G	2	75604993	76476360	0,4806 (0,0528)	8.915e-20	rs12118229	rs211710	5.372e-37	C:G	0,48613 (0,0552818)	1.18295e-18	4165	C:G	0,435179(0,157376)	0.00564	594
3-decenoylcarnitine	63361	Lipid	Fatty Acid Metabolism (Acyl Carnitine, Monounsaturated)	-	rs7518038	1:76154430:A:G	2	75604993	76476360	0,7699 (0,0608)	1.013e-36	rs211710	rs211710	5.372e-37	A:G	0,769935 (0,063496)	1.15014e-35	4165	A:G	0,769572(0,18574)	1.226e-05	594
3-decenoylcarnitine	63361	Lipid	Fatty Acid Metabolism (Acyl Carnitine, Monounsaturated)	-	rs7518999	1:76144173:C:T	2	75604993	76476360	0,7677 (0,0642)	6.322e-33	rs211710	rs211710	5.372e-37	C:T	0,767662 (0,0634747)	1.76934e-35	4165	-:-	-(-)	-	-
3-decenoylcarnitine	63361	Lipid	Fatty Acid Metabolism (Acyl Carnitine, Monounsaturated)	-	rs7519306	1:76144505:A:T	2	75604993	76476360	-0,3744 (0,0582)	1.249e-10	rs12118229	rs211710	5.372e-37	A:T	-0,374394 (0,057515)	8.10005e-11	4165	-:-	-(-)	-	-
3-decenoylcarnitine	63361	Lipid	Fatty Acid Metabolism (Acyl Carnitine, Monounsaturated)	-	rs75194837	1:76182379:T:G	2	75604993	76476360	-0,9349 (0,1457)	1.396e-10	rs60219146	rs211710	5.372e-37	T:G	-0,869346 (0,152501)	1.7807e-08	4165	T:G	-1,47469(0,435497)	0.001023	594
3-decenoylcarnitine	63361	Lipid	Fatty Acid Metabolism (Acyl Carnitine, Monounsaturated)	-	rs7519526	1:76380954:T:G	2	75604993	76476360	0,5568 (0,0527)	4.576e-26	rs7551136	rs211710	5.372e-37	T:G	0,558417 (0,0552209)	2.83295e-24	4165	T:G	0,543915(0,156841)	0.0004802	594
4-methylhexanoylglutamine	62735	Lipid	Fatty Acid Metabolism (Acyl Glutamine)	-	rs7521344	1:76318325:T:C	2	75604993	76476360	0,4085 (0,0628)	7.75e-11	rs211710	rs211710	5.372e-37	T:C	0,390064 (0,0692248)	2.38987e-08	4165	T:C	0,486094(0,141747)	0.0006038	594
3-decenoylcarnitine	63361	Lipid	Fatty Acid Metabolism (Acyl Carnitine, Monounsaturated)	-	rs7521344	1:76318325:T:C	2	75604993	76476360	-0,7217 (0,0651)	1.431e-28	rs211710	rs211710	5.372e-37	T:C	-0,733218 (0,0679948)	1.24688e-28	4165	T:C	-0,623804(0,197626)	0.0009239	594
3-decenoylcarnitine	63361	Lipid	Fatty Acid Metabolism (Acyl Carnitine, Monounsaturated)	-	rs7523573	1:76372020:T:G	2	75604993	76476360	0,6738 (0,0664)	3.592e-24	rs12124417	rs211710	5.372e-37	T:G	0,693308 (0,0696895)	1.42101e-24	4165	T:G	0,51988(0,195044)	0.005516	594
4-methylhexanoylglutamine	62735	Lipid	Fatty Acid Metabolism (Acyl Glutamine)	-	rs7524467	1:76194054:G:C	2	75604993	76476360	-0,3847 (0,0599)	1.303e-10	rs211710	rs211710	5.372e-37	G:C	-0,346085 (0,0658606)	1.80466e-07	4165	G:C	-0,551052(0,136313)	4.618e-05	594
3-decenoylcarnitine	63361	Lipid	Fatty Acid Metabolism (Acyl Carnitine, Monounsaturated)	-	rs7524467	1:76194054:G:C	2	75604993	76476360	0,7657 (0,0608)	2.149e-36	rs211710	rs211710	5.372e-37	G:C	0,771298 (0,0635305)	9.06539e-36	4165	G:C	0,718692(0,183551)	3.858e-05	594
4-methylhexanoylglutamine	62735	Lipid	Fatty Acid Metabolism (Acyl Glutamine)	-	rs7526288	1:76324913:G:C	2	75604993	76476360	0,4078 (0,0628)	8.391e-11	rs211710	rs211710	5.372e-37	G:C	0,390063 (0,0692433)	2.41052e-08	4165	G:C	0,482257(0,141658)	0.0006627	594
3-decenoylcarnitine	63361	Lipid	Fatty Acid Metabolism (Acyl Carnitine, Monounsaturated)	-	rs7526288	1:76324913:G:C	2	75604993	76476360	-0,7208 (0,0651)	1.714e-28	rs211710	rs211710	5.372e-37	G:C	-0,732572 (0,0680104)	1.43948e-28	4165	G:C	-0,620272(0,19745)	0.0009806	594
3-decenoylcarnitine	63361	Lipid	Fatty Acid Metabolism (Acyl Carnitine, Monounsaturated)	-	rs7527874	1:76149299:G:C	2	75604993	76476360	0,586 (0,0609)	6.255e-22	rs211710	rs211710	5.372e-37	G:C	0,585973 (0,0601651)	3.37571e-23	4165	-:-	-(-)	-	-
3-decenoylcarnitine	63361	Lipid	Fatty Acid Metabolism (Acyl Carnitine, Monounsaturated)	-	rs7533888	1:76160449:C:A	2	75604993	76476360	0,7678 (0,0608)	1.496e-36	rs211710	rs211710	5.372e-37	C:A	0,767816 (0,0634786)	1.72712e-35	4165	C:A	0,767935(0,1857)	1.276e-05	594
3-decenoylcarnitine	63361	Lipid	Fatty Acid Metabolism (Acyl Carnitine, Monounsaturated)	-	rs7534754	1:76185308:A:G	2	75604993	76476360	0,7675 (0,0607)	1.32e-36	rs211710	rs211710	5.372e-37	A:G	0,773505 (0,063478)	5.21214e-36	4165	A:G	0,716831(0,1836)	4.091e-05	594
3-decenoylcarnitine	63361	Lipid	Fatty Acid Metabolism (Acyl Carnitine, Monounsaturated)	-	rs7535991	1:76162624:T:C	2	75604993	76476360	0,5783 (0,0575)	8.046e-24	rs211710	rs211710	5.372e-37	T:C	0,585972 (0,0601651)	3.37639e-23	4165	T:C	0,515483(0,171279)	0.001962	594
4-methylhexanoylglutamine	62735	Lipid	Fatty Acid Metabolism (Acyl Glutamine)	-	rs7538800	1:76334573:A:C	2	75604993	76476360	-0,4088 (0,0629)	7.838e-11	rs211710	rs211710	5.372e-37	A:C	-0,3916 (0,0693044)	2.18758e-08	4165	A:C	-0,481059(0,141793)	0.000692	594
3-decenoylcarnitine	63361	Lipid	Fatty Acid Metabolism (Acyl Carnitine, Monounsaturated)	-	rs7538800	1:76334573:A:C	2	75604993	76476360	0,7191 (0,0652)	2.538e-28	rs211710	rs211710	5.372e-37	A:C	0,73141 (0,0680752)	1.99045e-28	4165	A:C	0,614327(0,197432)	0.001103	594
4-methylhexanoylglutamine	62735	Lipid	Fatty Acid Metabolism (Acyl Glutamine)	-	rs7539246	1:76203850:G:C	2	75604993	76476360	-0,3889 (0,0598)	7.95e-11	rs211710	rs211710	5.372e-37	G:C	-0,350544 (0,0657886)	1.21793e-07	4165	G:C	-0,554472(0,136384)	4.171e-05	594
3-decenoylcarnitine	63361	Lipid	Fatty Acid Metabolism (Acyl Carnitine, Monounsaturated)	-	rs7539246	1:76203850:G:C	2	75604993	76476360	0,7581 (0,0607)	8.017e-36	rs211710	rs211710	5.372e-37	G:C	0,761874 (0,0633836)	4.51584e-35	4165	G:C	0,725723(0,18417)	3.367e-05	594
3-decenoylcarnitine	63361	Lipid	Fatty Acid Metabolism (Acyl Carnitine, Monounsaturated)	-	rs75405265	1:76197177:T:C	2	75604993	76476360	-1,3468 (0,1613)	6.778e-17	rs75405265	rs211710	5.372e-37	T:C	-1,24506 (0,17124)	3.25795e-13	4165	T:C	-2,00648(0,434017)	3.475e-06	594
3-decenoylcarnitine	63361	Lipid	Fatty Acid Metabolism (Acyl Carnitine, Monounsaturated)	-	rs7541058	1:76199817:T:C	2	75604993	76476360	0,5711 (0,0573)	2.032e-23	rs211710	rs211710	5.372e-37	T:C	0,582005 (0,0599957)	4.9393e-23	4165	T:C	0,482923(0,169983)	0.00354	594
3-decenoylcarnitine	63361	Lipid	Fatty Acid Metabolism (Acyl Carnitine, Monounsaturated)	-	rs7544117	1:76158246:G:A	2	75604993	76476360	0,5784 (0,0575)	7.874e-24	rs211710	rs211710	5.372e-37	G:A	0,585972 (0,0601651)	3.37639e-23	4165	G:A	0,516735(0,171326)	0.001918	594
3-decenoylcarnitine	63361	Lipid	Fatty Acid Metabolism (Acyl Carnitine, Monounsaturated)	-	rs7546641	1:76158035:C:T	2	75604993	76476360	0,5784 (0,0575)	7.859e-24	rs211710	rs211710	5.372e-37	C:T	0,585972 (0,0601651)	3.37639e-23	4165	C:T	0,516846(0,171332)	0.001914	594
4-methylhexanoylglutamine	62735	Lipid	Fatty Acid Metabolism (Acyl Glutamine)	-	rs7547056	1:76279267:A:G	2	75604993	76476360	-0,4105 (0,0621)	3.76e-11	rs211710	rs211710	5.372e-37	A:G	-0,378135 (0,0685293)	4.56605e-08	4165	A:G	-0,544596(0,139238)	8.703e-05	594
3-decenoylcarnitine	63361	Lipid	Fatty Acid Metabolism (Acyl Carnitine, Monounsaturated)	-	rs7547056	1:76279267:A:G	2	75604993	76476360	0,7343 (0,0644)	4.266e-30	rs211710	rs211710	5.372e-37	A:G	0,740571 (0,0673378)	1.0355e-29	4165	A:G	0,681346(0,194579)	0.0002154	594
3-decenoylcarnitine	63361	Lipid	Fatty Acid Metabolism (Acyl Carnitine, Monounsaturated)	-	rs7547508	1:76327958:G:A	2	75604993	76476360	-0,7324 (0,0688)	1.917e-26	rs211710	rs211710	5.372e-37	G:A	-0,732391 (0,0680194)	1.51312e-28	4165	-:-	-(-)	-	-
3-decenoylcarnitine	63361	Lipid	Fatty Acid Metabolism (Acyl Carnitine, Monounsaturated)	-	rs7548962	1:76139266:A:G	2	75604993	76476360	0,7683 (0,0608)	1.337e-36	rs211710	rs211710	5.372e-37	A:G	0,76789 (0,0634768)	1.69526e-35	4165	A:G	0,771953(0,185621)	1.136e-05	594
3-decenoylcarnitine	63361	Lipid	Fatty Acid Metabolism (Acyl Carnitine, Monounsaturated)	-	rs7549167	1:76134258:C:T	2	75604993	76476360	0,7681 (0,0608)	1.367e-36	rs211710	rs211710	5.372e-37	C:T	0,76765 (0,0634745)	1.77291e-35	4165	C:T	0,772459(0,185548)	1.112e-05	594
4-methylhexanoylglutamine	62735	Lipid	Fatty Acid Metabolism (Acyl Glutamine)	-	rs7549863	1:76327923:C:T	2	75604993	76476360	0,4074 (0,0628)	8.766e-11	rs211710	rs211710	5.372e-37	C:T	0,389938 (0,0692535)	2.44668e-08	4165	C:T	0,480704(0,141618)	0.0006877	594
3-decenoylcarnitine	63361	Lipid	Fatty Acid Metabolism (Acyl Carnitine, Monounsaturated)	-	rs7549863	1:76327923:C:T	2	75604993	76476360	-0,7204 (0,0651)	1.825e-28	rs211710	rs211710	5.372e-37	C:T	-0,732393 (0,0680193)	1.51236e-28	4165	C:T	-0,618943(0,197374)	0.001002	594
3-decenoylcarnitine	63361	Lipid	Fatty Acid Metabolism (Acyl Carnitine, Monounsaturated)	-	rs7550850	1:76144948:A:G	2	75604993	76476360	-0,3776 (0,0582)	8.935e-11	rs12118229	rs211710	5.372e-37	A:G	-0,377574 (0,0575495)	5.74078e-11	4165	-:-	-(-)	-	-
3-decenoylcarnitine	63361	Lipid	Fatty Acid Metabolism (Acyl Carnitine, Monounsaturated)	-	rs7550949	1:76166846:G:C	2	75604993	76476360	0,7678 (0,0642)	6.171e-33	rs211710	rs211710	5.372e-37	G:C	0,767845 (0,0634792)	1.71931e-35	4165	-:-	-(-)	-	-
3-decenoylcarnitine	63361	Lipid	Fatty Acid Metabolism (Acyl Carnitine, Monounsaturated)	-	rs7550974	1:76204185:G:A	2	75604993	76476360	0,5711 (0,0573)	2.096e-23	rs211710	rs211710	5.372e-37	G:A	0,581983 (0,060019)	5.16298e-23	4165	G:A	0,483197(0,169912)	0.0035	594
3-decenoylcarnitine	63361	Lipid	Fatty Acid Metabolism (Acyl Carnitine, Monounsaturated)	-	rs7551136	1:76167040:T:C	2	75604993	76476360	0,5637 (0,0523)	4.481e-27	rs7551136	rs211710	5.372e-37	T:C	0,557314 (0,0546468)	9.31424e-25	4165	T:C	0,617772(0,15874)	7.977e-05	594
3-decenoylcarnitine	63361	Lipid	Fatty Acid Metabolism (Acyl Carnitine, Monounsaturated)	-	rs7552404	1:76135946:G:A	2	75604993	76476360	0,7671 (0,0608)	1.578e-36	rs211710	rs211710	5.372e-37	G:A	0,766502 (0,06344)	2.11114e-35	4165	G:A	0,772274(0,185576)	1.121e-05	594
3-decenoylcarnitine	63361	Lipid	Fatty Acid Metabolism (Acyl Carnitine, Monounsaturated)	-	rs7554984	1:76199809:C:T	2	75604993	76476360	0,571 (0,0573)	2.127e-23	rs211710	rs211710	5.372e-37	C:T	0,582005 (0,0599957)	4.9393e-23	4165	C:T	0,481414(0,170354)	0.00373	594
3-decenoylcarnitine	63361	Lipid	Fatty Acid Metabolism (Acyl Carnitine, Monounsaturated)	-	rs7556201	1:76180586:C:T	2	75604993	76476360	0,578 (0,0575)	8.668e-24	rs211710	rs211710	5.372e-37	C:T	0,586497 (0,060195)	3.23012e-23	4165	C:T	0,5087(0,170875)	0.002205	594
3-decenoylcarnitine	63361	Lipid	Fatty Acid Metabolism (Acyl Carnitine, Monounsaturated)	-	rs76192904	1:76359995:T:C	2	75604993	76476360	-0,5455 (0,0799)	8.505e-12	rs814863	rs211710	5.372e-37	T:C	-0,550599 (0,0851197)	1.29075e-10	4165	T:C	-0,514096(0,209923)	0.01644	594
3-decenoylcarnitine	63361	Lipid	Fatty Acid Metabolism (Acyl Carnitine, Monounsaturated)	-	rs76260657	1:76338017:T:C	2	75604993	76476360	-0,3767 (0,0553)	9.671e-12	rs12118229	rs211710	5.372e-37	T:C	-0,378507 (0,0577614)	6.246e-11	4165	T:C	-0,36131(0,168252)	0.03289	594
3-decenoylcarnitine	63361	Lipid	Fatty Acid Metabolism (Acyl Carnitine, Monounsaturated)	-	rs76321824	1:76122467:T:C	2	75604993	76476360	-0,934 (0,1457)	1.462e-10	rs60219146	rs211710	5.372e-37	T:C	-0,86864 (0,152408)	1.79201e-08	4165	T:C	-1,47891(0,438095)	0.00107	594
3-decenoylcarnitine	63361	Lipid	Fatty Acid Metabolism (Acyl Carnitine, Monounsaturated)	-	rs76532097	1:76320759:C:G	2	75604993	76476360	-0,5424 (0,0798)	1.06e-11	rs814863	rs211710	5.372e-37	C:G	-0,546868 (0,0850531)	1.66558e-10	4165	C:G	-0,515117(0,209412)	0.01595	594
3-decenoylcarnitine	63361	Lipid	Fatty Acid Metabolism (Acyl Carnitine, Monounsaturated)	-	rs76963882	1:76167924:C:T	2	75604993	76476360	0,7702 (0,0643)	4.847e-33	rs211710	rs211710	5.372e-37	C:T	0,77016 (0,063564)	1.2945e-35	4165	-:-	-(-)	-	-
3-decenoylcarnitine	63361	Lipid	Fatty Acid Metabolism (Acyl Carnitine, Monounsaturated)	-	rs77099976	1:76240524:C:T	2	75604993	76476360	-0,3982 (0,0554)	6.778e-13	rs12118229	rs211710	5.372e-37	C:T	-0,399708 (0,0579314)	5.74766e-12	4165	C:T	-0,38512(0,167466)	0.02239	594
3-decenoylcarnitine	63361	Lipid	Fatty Acid Metabolism (Acyl Carnitine, Monounsaturated)	-	rs77208152	1:76124255:C:T	2	75604993	76476360	-0,3767 (0,055)	7.567e-12	rs12118229	rs211710	5.372e-37	C:T	-0,374393 (0,0575151)	8.1013e-11	4165	C:T	-0,39621(0,166139)	0.01781	594
3-decenoylcarnitine	63361	Lipid	Fatty Acid Metabolism (Acyl Carnitine, Monounsaturated)	-	rs77425581	1:76156018:G:A	2	75604993	76476360	-0,9345 (0,1457)	1.401e-10	rs60219146	rs211710	5.372e-37	G:A	-0,868911 (0,152407)	1.77338e-08	4165	G:A	-1,47712(0,4363)	0.001028	594
3-decenoylcarnitine	63361	Lipid	Fatty Acid Metabolism (Acyl Carnitine, Monounsaturated)	-	rs77585798	1:76385233:T:C	2	75604993	76476360	-0,5428 (0,08)	1.161e-11	rs814863	rs211710	5.372e-37	T:C	-0,552436 (0,085268)	1.19608e-10	4165	T:C	-0,483969(0,210265)	0.02415	594
3-decenoylcarnitine	63361	Lipid	Fatty Acid Metabolism (Acyl Carnitine, Monounsaturated)	-	rs77733234	1:76101655:T:A	2	75604993	76476360	-0,3786 (0,0551)	6.496e-12	rs12118229	rs211710	5.372e-37	T:A	-0,374182 (0,0575329)	8.41114e-11	4165	T:A	-0,417046(0,168673)	0.01399	594
3-decenoylcarnitine	63361	Lipid	Fatty Acid Metabolism (Acyl Carnitine, Monounsaturated)	-	rs77773255	1:76217193:A:G	2	75604993	76476360	0,7623 (0,0642)	1.461e-32	rs211710	rs211710	5.372e-37	A:G	0,762284 (0,0634003)	4.33111e-35	4165	-:-	-(-)	-	-
3-decenoylcarnitine	63361	Lipid	Fatty Acid Metabolism (Acyl Carnitine, Monounsaturated)	-	rs78061916	1:76169460:T:C	2	75604993	76476360	-0,9349 (0,1456)	1.37e-10	rs60219146	rs211710	5.372e-37	T:C	-0,869332 (0,152396)	1.74135e-08	4165	T:C	-1,47601(0,435908)	0.001025	594
3-decenoylcarnitine	63361	Lipid	Fatty Acid Metabolism (Acyl Carnitine, Monounsaturated)	-	rs78106188	1:76137836:G:A	2	75604993	76476360	-0,3767 (0,055)	7.56e-12	rs12118229	rs211710	5.372e-37	G:A	-0,374394 (0,057515)	8.10005e-11	4165	G:A	-0,396316(0,166162)	0.01779	594
3-decenoylcarnitine	63361	Lipid	Fatty Acid Metabolism (Acyl Carnitine, Monounsaturated)	-	rs78223982	1:76465203:C:T	2	75604993	76476360	-0,5206 (0,0783)	2.99e-11	rs814863	rs211710	5.372e-37	C:T	-0,525116 (0,0834593)	4.07499e-10	4165	C:T	-0,49262(0,205913)	0.01906	594
3-decenoylcarnitine	63361	Lipid	Fatty Acid Metabolism (Acyl Carnitine, Monounsaturated)	-	rs78232549	1:76163348:A:T	2	75604993	76476360	-0,9348 (0,1456)	1.379e-10	rs60219146	rs211710	5.372e-37	A:T	-0,869246 (0,152399)	1.74835e-08	4165	A:T	-1,47642(0,43612)	0.001028	594
3-decenoylcarnitine	63361	Lipid	Fatty Acid Metabolism (Acyl Carnitine, Monounsaturated)	-	rs78355731	1:76098743:G:A	2	75604993	76476360	-0,3721 (0,0551)	1.429e-11	rs12118229	rs211710	5.372e-37	G:A	-0,367552 (0,0574638)	1.71417e-10	4165	G:A	-0,411783(0,169234)	0.01557	594
3-decenoylcarnitine	63361	Lipid	Fatty Acid Metabolism (Acyl Carnitine, Monounsaturated)	-	rs78556436	1:76352875:A:G	2	75604993	76476360	-0,3751 (0,0553)	1.189e-11	rs12118229	rs211710	5.372e-37	A:G	-0,378764 (0,057752)	6.03477e-11	4165	A:G	-0,343759(0,168744)	0.043	594
3-decenoylcarnitine	63361	Lipid	Fatty Acid Metabolism (Acyl Carnitine, Monounsaturated)	-	rs78748984	1:76340467:A:G	2	75604993	76476360	-0,3752 (0,0553)	1.157e-11	rs12118229	rs211710	5.372e-37	A:G	-0,37738 (0,0577409)	7.00706e-11	4165	A:G	-0,356529(0,168434)	0.03548	594
3-decenoylcarnitine	63361	Lipid	Fatty Acid Metabolism (Acyl Carnitine, Monounsaturated)	-	rs78776851	1:76424845:C:T	2	75604993	76476360	-0,3564 (0,0555)	1.385e-10	rs12118229	rs211710	5.372e-37	C:T	-0,358467 (0,0578947)	6.53655e-10	4165	C:T	-0,337975(0,171619)	0.05039	594
3-decenoylcarnitine	63361	Lipid	Fatty Acid Metabolism (Acyl Carnitine, Monounsaturated)	-	rs79447649	1:76131069:A:G	2	75604993	76476360	-0,9342 (0,1457)	1.438e-10	rs60219146	rs211710	5.372e-37	A:G	-0,86864 (0,152408)	1.79201e-08	4165	A:G	-1,47859(0,437274)	0.001046	594
3-decenoylcarnitine	63361	Lipid	Fatty Acid Metabolism (Acyl Carnitine, Monounsaturated)	-	rs79552201	1:76215497:T:A	2	75604993	76476360	-0,3907 (0,0552)	1.487e-12	rs12118229	rs211710	5.372e-37	T:A	-0,393781 (0,0576849)	9.49457e-12	4165	T:A	-0,364544(0,167611)	0.03077	594
3-decenoylcarnitine	63361	Lipid	Fatty Acid Metabolism (Acyl Carnitine, Monounsaturated)	-	rs79835994	1:76287508:T:G	2	75604993	76476360	-0,3906 (0,0552)	1.539e-12	rs12118229	rs211710	5.372e-37	T:G	-0,391888 (0,05772)	1.25729e-11	4165	T:G	-0,379324(0,16721)	0.02426	594
3-decenoylcarnitine	63361	Lipid	Fatty Acid Metabolism (Acyl Carnitine, Monounsaturated)	-	rs79892103	1:76181337:A:G	2	75604993	76476360	-0,935 (0,1457)	1.385e-10	rs60219146	rs211710	5.372e-37	A:G	-0,869395 (0,152472)	1.76645e-08	4165	A:G	-1,47495(0,435549)	0.001022	594
3-decenoylcarnitine	63361	Lipid	Fatty Acid Metabolism (Acyl Carnitine, Monounsaturated)	-	rs80059220	1:76279112:T:G	2	75604993	76476360	-0,3889 (0,0552)	1.86e-12	rs12118229	rs211710	5.372e-37	T:G	-0,39001 (0,0576957)	1.54048e-11	4165	T:G	-0,379752(0,16708)	0.02399	594
3-decenoylcarnitine	63361	Lipid	Fatty Acid Metabolism (Acyl Carnitine, Monounsaturated)	-	rs814863	1:76099720:A:G	2	75604993	76476360	-0,617 (0,0883)	2.75e-12	rs814863	rs211710	5.372e-37	A:G	-0,617022 (0,0872382)	2.08575e-12	4165	-:-	-(-)	-	-
3-decenoylcarnitine	63361	Lipid	Fatty Acid Metabolism (Acyl Carnitine, Monounsaturated)	-	rs814897	1:76154273:A:G	2	75604993	76476360	0,4732 (0,0528)	3.013e-19	rs7551136	rs211710	5.372e-37	A:G	0,476386 (0,055249)	5.34204e-18	4165	A:G	0,447016(0,15701)	0.004353	594
3-decenoylcarnitine	63361	Lipid	Fatty Acid Metabolism (Acyl Carnitine, Monounsaturated)	-	rs815306	1:76168624:G:A	2	75604993	76476360	0,4763 (0,0559)	1.617e-17	rs7551136	rs211710	5.372e-37	G:A	0,476256 (0,0552535)	5.48961e-18	4165	-:-	-(-)	-	-
3-decenoylcarnitine	63361	Lipid	Fatty Acid Metabolism (Acyl Carnitine, Monounsaturated)	-	rs8763	1:76229120:C:T	2	75604993	76476360	0,7389 (0,0711)	2.489e-25	rs8763	rs211710	5.372e-37	C:T	0,727016 (0,0735214)	1.90715e-24	4165	C:T	0,862465(0,235867)	0.0001056	594
3-decenoylcarnitine	63361	Lipid	Fatty Acid Metabolism (Acyl Carnitine, Monounsaturated)	-	rs879268	1:76472939:A:T	2	75604993	76476360	-0,3592 (0,0528)	1.022e-11	rs12118229	rs211710	5.372e-37	A:T	-0,354951 (0,0552199)	1.2814e-10	4165	A:T	-0,39501(0,158841)	0.01299	594
3-decenoylcarnitine	63361	Lipid	Fatty Acid Metabolism (Acyl Carnitine, Monounsaturated)	-	rs931507	1:76401577:A:G	2	75604993	76476360	-0,6606 (0,0658)	1.007e-23	rs12124417	rs211710	5.372e-37	A:G	-0,685871 (0,0691635)	2.08642e-24	4165	A:G	-0,468363(0,189748)	0.01063	594
3-decenoylcarnitine	63361	Lipid	Fatty Acid Metabolism (Acyl Carnitine, Monounsaturated)	-	rs942270	1:76177332:A:G	2	75604993	76476360	0,7697 (0,0612)	2.785e-36	rs211710	rs211710	5.372e-37	A:G	0,76603 (0,0637762)	5.11611e-35	4165	A:G	0,801934(0,189488)	7.318e-06	594
3-decenoylcarnitine	63361	Lipid	Fatty Acid Metabolism (Acyl Carnitine, Monounsaturated)	-	rs946163	1:76383049:A:G	2	75604993	76476360	-0,3737 (0,0553)	1.464e-11	rs12118229	rs211710	5.372e-37	A:G	-0,377878 (0,0577852)	6.87329e-11	4165	A:G	-0,337291(0,168782)	0.04713	594
3-decenoylcarnitine	63361	Lipid	Fatty Acid Metabolism (Acyl Carnitine, Monounsaturated)	-	rs964024	1:76365637:C:A	2	75604993	76476360	-0,5563 (0,0526)	4.133e-26	rs7551136	rs211710	5.372e-37	C:A	-0,554968 (0,0550956)	4.30715e-24	4165	C:A	-0,567466(0,157145)	0.0002681	594
4-methylhexanoylglutamine	62735	Lipid	Fatty Acid Metabolism (Acyl Glutamine)	-	rs9662166	1:76235906:A:C	2	75604993	76476360	-0,396 (0,0601)	4.454e-11	rs211710	rs211710	5.372e-37	A:C	-0,351332 (0,0660333)	1.27869e-07	4165	A:C	-0,590794(0,137662)	1.477e-05	594
3-decenoylcarnitine	63361	Lipid	Fatty Acid Metabolism (Acyl Carnitine, Monounsaturated)	-	rs9662166	1:76235906:A:C	2	75604993	76476360	0,7644 (0,061)	4.979e-36	rs211710	rs211710	5.372e-37	A:C	0,765278 (0,0636227)	3.90658e-35	4165	A:C	0,756606(0,187568)	2.048e-05	594
tetrahydrocortisol sulfate (1)	62793	Lipid	Corticosteroids	-	rs10207755	2:31796970:T:C	3	31758047	32469618	0,4164 (0,0641)	8.159e-11	rs413836	rs62142080	1.636e-12	T:C	0,407676 (0,0742015)	3.16473e-08	2089	T:C	0,442057(0,125476)	0.0003615	594
tetrahydrocortisol sulfate (1)	62793	Lipid	Corticosteroids	-	rs413836	2:31758047:G:A	3	31758047	32469618	0,4378 (0,064)	8.015e-12	rs413836	rs62142080	1.636e-12	G:A	0,434835 (0,0740833)	3.30978e-09	2089	G:A	0,446723(0,125615)	0.0003165	594
tetrahydrocortisol sulfate (1)	62793	Lipid	Corticosteroids	-	rs559555	2:31810974:A:T	3	31758047	32469618	0,4129 (0,0638)	9.477e-11	rs413836	rs62142080	1.636e-12	A:T	0,409254 (0,0738194)	2.38237e-08	2089	A:T	0,423641(0,124922)	0.0006054	594
tetrahydrocortisol sulfate (1)	62793	Lipid	Corticosteroids	-	rs62142079	2:32178752:T:C	3	31758047	32469618	0,4104 (0,0638)	1.249e-10	rs62142080	rs62142080	1.636e-12	T:C	0,392662 (0,0738119)	9.0227e-08	2089	T:C	0,462836(0,125171)	0.0001823	594
tetrahydrocortisol sulfate (1)	62793	Lipid	Corticosteroids	-	rs62142080	2:32182528:C:T	3	31758047	32469618	0,4637 (0,0657)	1.636e-12	rs62142080	rs62142080	1.636e-12	C:T	0,442346 (0,0755613)	3.80329e-09	2089	C:T	0,529287(0,130864)	4.13e-05	594
alliin	41494	Xenobiotics	Food Component/Plant	HMDB0033592	2:73871371:A:G	2:73871371:A:G	4	73511262	74120785	0,408 (0,0474)	7.7e-18	rs732778	rs10201159	3.755e-67	A:G	0,398843 (0,0505699)	1.65663e-15	4165	A:G	0,475165(0,135598)	0.0003506	594
X-12753	47723	Unknown		-	2:73871371:A:G	2:73871371:A:G	4	73511262	74120785	-0,3541 (0,0478)	1.352e-13	rs732778	rs10201159	3.755e-67	A:G	-0,385449 (0,0518581)	1.03527e-13	4165	A:G	-0,174734(0,122825)	0.1537	594
N-acetylkynurenine (2)	48757	Amino Acid	Tryptophan Metabolism	HMDB0240342	2:73871371:A:G	2:73871371:A:G	4	73511262	74120785	-0,7058 (0,0566)	1.137e-35	rs732778	rs10201159	3.755e-67	A:G	-0,754355 (0,0607496)	6.7596e-37	4165	A:G	-0,490716(0,130484)	0.0001334	594
N2-acetyl,N6,N6-dimethyllysine	63254	Amino Acid	Lysine Metabolism	-	2:73871371:A:G	2:73871371:A:G	4	73511262	74120785	-0,53 (0,0705)	5.449e-14	rs732778	rs10201159	3.755e-67	A:G	-0,494869 (0,0762134)	5.00536e-11	4165	A:G	-0,73695(0,18374)	2.482e-05	594
alliin	41494	Xenobiotics	Food Component/Plant	HMDB0033592	2:73928366:C:G	2:73928366:C:G	4	73511262	74120785	0,3709 (0,0469)	2.691e-15	rs732778	rs10201159	3.755e-67	C:G	0,361466 (0,0499705)	3.01335e-13	4165	C:G	0,440856(0,135339)	0.000927	594
N-acetylkynurenine (2)	48757	Amino Acid	Tryptophan Metabolism	HMDB0240342	2:73928366:C:G	2:73928366:C:G	4	73511262	74120785	-0,6081 (0,0558)	1.266e-27	rs732778	rs10201159	3.755e-67	C:G	-0,631307 (0,0595609)	4.0981e-27	4165	C:G	-0,498423(0,132184)	0.0001251	594
N2-acetyl,N6,N6-dimethyllysine	63254	Amino Acid	Lysine Metabolism	-	2:73928366:C:G	2:73928366:C:G	4	73511262	74120785	-0,4656 (0,0695)	2.048e-11	rs732778	rs10201159	3.755e-67	C:G	-0,44143 (0,0753592)	3.23533e-09	4165	C:G	-0,602642(0,17803)	0.0004667	594
alliin	41494	Xenobiotics	Food Component/Plant	HMDB0033592	rs10165862	2:73610743:T:C	4	73511262	74120785	-0,4543 (0,0507)	3.436e-19	rs10196402	rs10201159	3.755e-67	T:C	-0,452721 (0,0542312)	2.78385e-17	4165	T:C	-0,465722(0,142744)	0.0008333	594
X-12753	47723	Unknown		-	rs10165862	2:73610743:T:C	4	73511262	74120785	0,4412 (0,0505)	2.244e-18	rs10196402	rs10201159	3.755e-67	T:C	0,458562 (0,0546571)	5.1389e-17	4165	T:C	0,341146(0,129926)	0.007993	594
N-acetylkynurenine (2)	48757	Amino Acid	Tryptophan Metabolism	HMDB0240342	rs10165862	2:73610743:T:C	4	73511262	74120785	0,7879 (0,0608)	2.078e-38	rs10196402	rs10201159	3.755e-67	T:C	0,805298 (0,0651856)	7.35203e-37	4165	T:C	0,710348(0,140661)	1.815e-07	594
N2-acetyl,N6,N6-dimethyllysine	63254	Amino Acid	Lysine Metabolism	-	rs10165862	2:73610743:T:C	4	73511262	74120785	0,6454 (0,0773)	6.577e-17	rs10196402	rs10201159	3.755e-67	T:C	0,603747 (0,0829727)	1.16059e-13	4165	T:C	0,917179(0,210347)	2.074e-06	594
alliin	41494	Xenobiotics	Food Component/Plant	HMDB0033592	rs10168931	2:73877219:A:G	4	73511262	74120785	-0,7105 (0,0588)	1.153e-33	rs10201159	rs10201159	3.755e-67	A:G	-0,7025 (0,0624012)	4.47562e-31	4165	A:G	-0,772584(0,17304)	2.135e-06	594
X-12753	47723	Unknown		-	rs10168931	2:73877219:A:G	4	73511262	74120785	0,5983 (0,0551)	1.628e-27	rs10201159	rs10201159	3.755e-67	A:G	0,636086 (0,0593596)	1.08565e-26	4165	A:G	0,366162(0,145693)	0.01085	594
N-acetylkynurenine (2)	48757	Amino Acid	Tryptophan Metabolism	HMDB0240342	rs10168931	2:73877219:A:G	4	73511262	74120785	1,2732 (0,0738)	1.006e-66	rs10201159	rs10201159	3.755e-67	A:G	1,2969 (0,0786703)	5.12019e-68	4165	A:G	1,1603(0,175036)	6.408e-13	594
N2-acetyl,N6,N6-dimethyllysine	63254	Amino Acid	Lysine Metabolism	-	rs10168931	2:73877219:A:G	4	73511262	74120785	0,8955 (0,0985)	1.01e-19	rs10201159	rs10201159	3.755e-67	A:G	0,846791 (0,0994703)	8.7329e-19	4165	A:G	3,4675(0,717548)	1.504e-19	594
alliin	41494	Xenobiotics	Food Component/Plant	HMDB0033592	rs10169213	2:73787234:C:G	4	73511262	74120785	-0,6721 (0,0576)	1.679e-31	rs10201159	rs10201159	3.755e-67	C:G	-0,66487 (0,0612003)	6.91766e-29	4165	C:G	-0,727486(0,168154)	4.972e-06	594
X-12753	47723	Unknown		-	rs10169213	2:73787234:C:G	4	73511262	74120785	0,5808 (0,0544)	1.317e-26	rs10201159	rs10201159	3.755e-67	C:G	0,619975 (0,0587169)	5.79888e-26	4165	C:G	0,343296(0,14318)	0.01526	594
N-acetylkynurenine (2)	48757	Amino Acid	Tryptophan Metabolism	HMDB0240342	rs10169213	2:73787234:C:G	4	73511262	74120785	1,1997 (0,0718)	9.759e-63	rs10201159	rs10201159	3.755e-67	C:G	1,22437 (0,0766812)	2.80997e-63	4165	C:G	1,08526(0,168576)	4.597e-12	594
N2-acetyl,N6,N6-dimethyllysine	63254	Amino Acid	Lysine Metabolism	-	rs10169213	2:73787234:C:G	4	73511262	74120785	0,8736 (0,0938)	1.198e-20	rs10201159	rs10201159	3.755e-67	C:G	0,794993 (0,0964726)	1.43542e-17	4165	C:G	2,21757(0,396038)	9.888e-15	594
alliin	41494	Xenobiotics	Food Component/Plant	HMDB0033592	rs10169714	2:73808773:G:T	4	73511262	74120785	-0,6719 (0,0576)	1.926e-31	rs10201159	rs10201159	3.755e-67	G:T	-0,664643 (0,0612508)	7.98613e-29	4165	G:T	-0,727593(0,168162)	4.961e-06	594
X-12753	47723	Unknown		-	rs10169714	2:73808773:G:T	4	73511262	74120785	0,582 (0,0544)	1.131e-26	rs10201159	rs10201159	3.755e-67	G:T	0,621383 (0,0587634)	4.89236e-26	4165	G:T	0,343369(0,143186)	0.01524	594
N-acetylkynurenine (2)	48757	Amino Acid	Tryptophan Metabolism	HMDB0240342	rs10169714	2:73808773:G:T	4	73511262	74120785	1,2008 (0,0718)	9.038e-63	rs10201159	rs10201159	3.755e-67	G:T	1,22568 (0,0767383)	2.60493e-63	4165	G:T	1,08542(0,168588)	4.577e-12	594
N2-acetyl,N6,N6-dimethyllysine	63254	Amino Acid	Lysine Metabolism	-	rs10169714	2:73808773:G:T	4	73511262	74120785	0,8701 (0,0938)	1.704e-20	rs10201159	rs10201159	3.755e-67	G:T	0,791227 (0,0964704)	2.05249e-17	4165	G:T	2,21655(0,395866)	1.004e-14	594
alliin	41494	Xenobiotics	Food Component/Plant	HMDB0033592	rs10170786	2:73812988:T:C	4	73511262	74120785	-0,64 (0,0571)	3.954e-29	rs10201159	rs10201159	3.755e-67	T:C	-0,62577 (0,0606651)	4.38734e-26	4165	T:C	-0,751587(0,168575)	2.358e-06	594
X-12753	47723	Unknown		-	rs10170786	2:73812988:T:C	4	73511262	74120785	0,5626 (0,0542)	3.34e-25	rs10201159	rs10201159	3.755e-67	T:C	0,60284 (0,0585806)	9.86581e-25	4165	T:C	0,320572(0,142214)	0.0227	594
N-acetylkynurenine (2)	48757	Amino Acid	Tryptophan Metabolism	HMDB0240342	rs10170786	2:73812988:T:C	4	73511262	74120785	1,1759 (0,0711)	2.241e-61	rs10201159	rs10201159	3.755e-67	T:C	1,20109 (0,0760058)	8.56106e-62	4165	T:C	1,05911(0,167231)	1.116e-11	594
N2-acetyl,N6,N6-dimethyllysine	63254	Amino Acid	Lysine Metabolism	-	rs10170786	2:73812988:T:C	4	73511262	74120785	0,851 (0,0926)	4.029e-20	rs10201159	rs10201159	3.755e-67	T:C	0,772433 (0,0953669)	5.55841e-17	4165	T:C	2,1589(0,38643)	2.043e-14	594
alliin	41494	Xenobiotics	Food Component/Plant	HMDB0033592	rs10170849	2:73747932:A:G	4	73511262	74120785	-0,6375 (0,0572)	7.514e-29	rs10201159	rs10201159	3.755e-67	A:G	-0,622921 (0,0607436)	8.35937e-26	4165	A:G	-0,751819(0,168676)	2.352e-06	594
X-12753	47723	Unknown		-	rs10170849	2:73747932:A:G	4	73511262	74120785	0,5667 (0,0543)	1.633e-25	rs10201159	rs10201159	3.755e-67	A:G	0,608651 (0,0586368)	3.87492e-25	4165	A:G	0,315245(0,142076)	0.02495	594
N-acetylkynurenine (2)	48757	Amino Acid	Tryptophan Metabolism	HMDB0240342	rs10170849	2:73747932:A:G	4	73511262	74120785	1,171 (0,0712)	8.624e-61	rs10201159	rs10201159	3.755e-67	A:G	1,19933 (0,0761313)	1.90412e-61	4165	A:G	1,04054(0,166603)	2.292e-11	594
N2-acetyl,N6,N6-dimethyllysine	63254	Amino Acid	Lysine Metabolism	-	rs10170849	2:73747932:A:G	4	73511262	74120785	0,8445 (0,0928)	9.111e-20	rs10201159	rs10201159	3.755e-67	A:G	0,766367 (0,0954397)	1.02405e-16	4165	A:G	2,20445(0,395406)	1.172e-14	594
alliin	41494	Xenobiotics	Food Component/Plant	HMDB0033592	rs10172044	2:73979051:A:G	4	73511262	74120785	0,3788 (0,0479)	2.776e-15	rs732778	rs10201159	3.755e-67	A:G	0,368853 (0,0509637)	2.83262e-13	4165	A:G	0,455711(0,140463)	0.0009485	594
N-acetylkynurenine (2)	48757	Amino Acid	Tryptophan Metabolism	HMDB0240342	rs10172044	2:73979051:A:G	4	73511262	74120785	-0,6064 (0,0572)	2.676e-26	rs732778	rs10201159	3.755e-67	A:G	-0,632657 (0,0609167)	3.89497e-26	4165	A:G	-0,481025(0,135853)	0.0003241	594
N2-acetyl,N6,N6-dimethyllysine	63254	Amino Acid	Lysine Metabolism	-	rs10172044	2:73979051:A:G	4	73511262	74120785	-0,4638 (0,0714)	8.345e-11	rs732778	rs10201159	3.755e-67	A:G	-0,443124 (0,0773448)	6.57987e-09	4165	A:G	-0,58299(0,184608)	0.001097	594
alliin	41494	Xenobiotics	Food Component/Plant	HMDB0033592	rs10172677	2:73547613:A:G	4	73511262	74120785	-0,4245 (0,0558)	2.671e-14	rs10196402	rs10201159	3.755e-67	A:G	-0,423757 (0,0592864)	4.44614e-13	4165	A:G	-0,429897(0,162737)	0.006925	594
N-acetylkynurenine (2)	48757	Amino Acid	Tryptophan Metabolism	HMDB0240342	rs10172677	2:73547613:A:G	4	73511262	74120785	0,6504 (0,0662)	8.492e-23	rs10196402	rs10201159	3.755e-67	A:G	0,641157 (0,0703517)	1.32003e-20	4165	A:G	0,695598(0,159217)	6.915e-06	594
alliin	41494	Xenobiotics	Food Component/Plant	HMDB0033592	rs10173534	2:73813432:T:C	4	73511262	74120785	-0,6689 (0,0578)	5.789e-31	rs10201159	rs10201159	3.755e-67	T:C	-0,659996 (0,0614654)	2.96254e-28	4165	T:C	-0,737061(0,168874)	3.951e-06	594
X-12753	47723	Unknown		-	rs10173534	2:73813432:T:C	4	73511262	74120785	0,5847 (0,0546)	9.822e-27	rs10201159	rs10201159	3.755e-67	T:C	0,623951 (0,0589812)	4.8116e-26	4165	T:C	0,347799(0,143355)	0.01405	594
N-acetylkynurenine (2)	48757	Amino Acid	Tryptophan Metabolism	HMDB0240342	rs10173534	2:73813432:T:C	4	73511262	74120785	1,2004 (0,0719)	1.347e-62	rs10201159	rs10201159	3.755e-67	T:C	1,22401 (0,0767991)	5.03152e-63	4165	T:C	1,09046(0,168994)	3.912e-12	594
N2-acetyl,N6,N6-dimethyllysine	63254	Amino Acid	Lysine Metabolism	-	rs10173534	2:73813432:T:C	4	73511262	74120785	0,8582 (0,0939)	6.246e-20	rs10201159	rs10201159	3.755e-67	T:C	0,779477 (0,0966116)	6.77321e-17	4165	T:C	2,19706(0,395718)	1.771e-14	594
alliin	41494	Xenobiotics	Food Component/Plant	HMDB0033592	rs10175180	2:73673123:T:C	4	73511262	74120785	-0,6376 (0,0572)	6.713e-29	rs10201159	rs10201159	3.755e-67	T:C	-0,623049 (0,0606537)	6.93259e-26	4165	T:C	-0,752443(0,169386)	2.594e-06	594
X-12753	47723	Unknown		-	rs10175180	2:73673123:T:C	4	73511262	74120785	0,567 (0,0543)	1.515e-25	rs10201159	rs10201159	3.755e-67	T:C	0,609042 (0,0585792)	3.28222e-25	4165	T:C	0,312095(0,142889)	0.02734	594
N-acetylkynurenine (2)	48757	Amino Acid	Tryptophan Metabolism	HMDB0240342	rs10175180	2:73673123:T:C	4	73511262	74120785	1,1647 (0,0711)	2.383e-60	rs10201159	rs10201159	3.755e-67	T:C	1,19141 (0,0758917)	5.86561e-61	4165	T:C	1,03969(0,167524)	3.16e-11	594
N2-acetyl,N6,N6-dimethyllysine	63254	Amino Acid	Lysine Metabolism	-	rs10175180	2:73673123:T:C	4	73511262	74120785	0,851 (0,0928)	4.531e-20	rs10201159	rs10201159	3.755e-67	T:C	0,773252 (0,0953617)	5.15481e-17	4165	T:C	2,21794(0,396974)	1.057e-14	594
alliin	41494	Xenobiotics	Food Component/Plant	HMDB0033592	rs10175529	2:73606093:G:A	4	73511262	74120785	-0,4517 (0,0509)	7.031e-19	rs10196402	rs10201159	3.755e-67	G:A	-0,457371 (0,0544468)	1.7301e-17	4165	G:A	-0,412435(0,142312)	0.003105	594
X-12753	47723	Unknown		-	rs10175529	2:73606093:G:A	4	73511262	74120785	0,4617 (0,0507)	7.99e-20	rs10196402	rs10201159	3.755e-67	G:A	0,474655 (0,0548306)	5.17295e-18	4165	G:A	0,386235(0,1312)	0.002875	594
N-acetylkynurenine (2)	48757	Amino Acid	Tryptophan Metabolism	HMDB0240342	rs10175529	2:73606093:G:A	4	73511262	74120785	0,7802 (0,0609)	1.577e-37	rs10196402	rs10201159	3.755e-67	G:A	0,794193 (0,0652807)	8.91162e-36	4165	G:A	0,717077(0,141493)	1.612e-07	594
N2-acetyl,N6,N6-dimethyllysine	63254	Amino Acid	Lysine Metabolism	-	rs10175529	2:73606093:G:A	4	73511262	74120785	0,6054 (0,0775)	5.752e-15	rs10196402	rs10201159	3.755e-67	G:A	0,560123 (0,0832646)	7.02624e-12	4165	G:A	0,899686(0,210881)	3.594e-06	594
alliin	41494	Xenobiotics	Food Component/Plant	HMDB0033592	rs10178409	2:73855507:T:G	4	73511262	74120785	-0,7085 (0,0628)	1.681e-29	rs10201159	rs10201159	3.755e-67	T:G	-0,708527 (0,0628225)	3.37058e-31	4165	-:-	-(-)	-	-
X-12753	47723	Unknown		-	rs10178409	2:73855507:T:G	4	73511262	74120785	0,6356 (0,0596)	1.655e-26	rs10201159	rs10201159	3.755e-67	T:G	0,635556 (0,0596493)	2.15231e-26	4165	-:-	-(-)	-	-
N-acetylkynurenine (2)	48757	Amino Acid	Tryptophan Metabolism	HMDB0240342	rs10178409	2:73855507:T:G	4	73511262	74120785	1,3072 (0,0817)	1.447e-57	rs10201159	rs10201159	3.755e-67	T:G	1,3072 (0,0792196)	3.58958e-68	4165	-:-	-(-)	-	-
N2-acetyl,N6,N6-dimethyllysine	63254	Amino Acid	Lysine Metabolism	-	rs10178409	2:73855507:T:G	4	73511262	74120785	0,8506 (0,1)	1.847e-17	rs10201159	rs10201159	3.755e-67	T:G	0,850634 (0,100039)	9.24983e-19	4165	-:-	-(-)	-	-
alliin	41494	Xenobiotics	Food Component/Plant	HMDB0033592	rs10178678	2:73762236:G:A	4	73511262	74120785	-0,6691 (0,0583)	1.782e-30	rs10201159	rs10201159	3.755e-67	G:A	-0,6632 (0,0621225)	5.76279e-28	4165	G:A	-0,712748(0,167883)	7.595e-06	594
X-12753	47723	Unknown		-	rs10178678	2:73762236:G:A	4	73511262	74120785	0,5884 (0,0551)	1.176e-26	rs10201159	rs10201159	3.755e-67	G:A	0,629491 (0,0595377)	5.37088e-26	4165	G:A	0,345728(0,14333)	0.01463	594
N-acetylkynurenine (2)	48757	Amino Acid	Tryptophan Metabolism	HMDB0240342	rs10178678	2:73762236:G:A	4	73511262	74120785	1,1956 (0,0724)	2.495e-61	rs10201159	rs10201159	3.755e-67	G:A	1,22428 (0,0774953)	5.4472e-62	4165	G:A	1,06578(0,168175)	1.049e-11	594
N2-acetyl,N6,N6-dimethyllysine	63254	Amino Acid	Lysine Metabolism	-	rs10178678	2:73762236:G:A	4	73511262	74120785	0,8548 (0,0949)	2.088e-19	rs10201159	rs10201159	3.755e-67	G:A	0,773818 (0,0976911)	2.31297e-16	4165	G:A	2,20274(0,39587)	1.531e-14	594
alliin	41494	Xenobiotics	Food Component/Plant	HMDB0033592	rs10179134	2:73637519:G:A	4	73511262	74120785	-0,6533 (0,0583)	4.136e-29	rs10201159	rs10201159	3.755e-67	G:A	-0,643505 (0,0619332)	1.52283e-26	4165	G:A	-0,729996(0,172361)	8.154e-06	594
X-12753	47723	Unknown		-	rs10179134	2:73637519:G:A	4	73511262	74120785	0,598 (0,0552)	2.188e-27	rs10201159	rs10201159	3.755e-67	G:A	0,635991 (0,0593813)	1.21855e-26	4165	G:A	0,359045(0,147443)	0.01371	594
N-acetylkynurenine (2)	48757	Amino Acid	Tryptophan Metabolism	HMDB0240342	rs10179134	2:73637519:G:A	4	73511262	74120785	1,172 (0,0724)	5.186e-59	rs10201159	rs10201159	3.755e-67	G:A	1,19097 (0,0771344)	2.99211e-59	4165	G:A	1,08186(0,171848)	1.629e-11	594
N2-acetyl,N6,N6-dimethyllysine	63254	Amino Acid	Lysine Metabolism	-	rs10179134	2:73637519:G:A	4	73511262	74120785	0,8447 (0,0947)	4.807e-19	rs10201159	rs10201159	3.755e-67	G:A	0,764256 (0,0975361)	4.57909e-16	4165	G:A	2,1806(0,394821)	5.275e-14	594
alliin	41494	Xenobiotics	Food Component/Plant	HMDB0033592	rs10181563	2:73796173:T:G	4	73511262	74120785	-0,6694 (0,0579)	6.786e-31	rs10201159	rs10201159	3.755e-67	T:G	-0,661534 (0,0616056)	2.88881e-28	4165	T:G	-0,728991(0,168692)	4.974e-06	594
X-12753	47723	Unknown		-	rs10181563	2:73796173:T:G	4	73511262	74120785	0,5804 (0,0547)	2.645e-26	rs10201159	rs10201159	3.755e-67	T:G	0,616827 (0,0590566)	2.00285e-25	4165	T:G	0,360672(0,143637)	0.01096	594
N-acetylkynurenine (2)	48757	Amino Acid	Tryptophan Metabolism	HMDB0240342	rs10181563	2:73796173:T:G	4	73511262	74120785	1,2083 (0,0721)	4.993e-63	rs10201159	rs10201159	3.755e-67	T:G	1,23503 (0,0770856)	9.13699e-64	4165	T:G	1,08491(0,168972)	5.046e-12	594
N2-acetyl,N6,N6-dimethyllysine	63254	Amino Acid	Lysine Metabolism	-	rs10181563	2:73796173:T:G	4	73511262	74120785	0,8566 (0,0941)	9.134e-20	rs10201159	rs10201159	3.755e-67	T:G	0,77786 (0,0968868)	9.28768e-17	4165	T:G	2,18732(0,395564)	2.327e-14	594
alliin	41494	Xenobiotics	Food Component/Plant	HMDB0033592	rs10182082	2:73891957:G:C	4	73511262	74120785	-0,7097 (0,0588)	1.452e-33	rs10201159	rs10201159	3.755e-67	G:C	-0,698832 (0,0623721)	8.66225e-31	4165	G:C	-0,795721(0,174395)	1.193e-06	594
X-12753	47723	Unknown		-	rs10182082	2:73891957:G:C	4	73511262	74120785	0,5985 (0,055)	1.515e-27	rs10201159	rs10201159	3.755e-67	G:C	0,638684 (0,0593471)	6.56658e-27	4165	G:C	0,35183(0,145606)	0.01441	594
N-acetylkynurenine (2)	48757	Amino Acid	Tryptophan Metabolism	HMDB0240342	rs10182082	2:73891957:G:C	4	73511262	74120785	1,277 (0,0739)	6.587e-67	rs10201159	rs10201159	3.755e-67	G:C	1,29823 (0,0787504)	4.58979e-68	4165	G:C	1,17564(0,17584)	3.781e-13	594
N2-acetyl,N6,N6-dimethyllysine	63254	Amino Acid	Lysine Metabolism	-	rs10182082	2:73891957:G:C	4	73511262	74120785	0,8949 (0,0985)	1.075e-19	rs10201159	rs10201159	3.755e-67	G:C	0,846076 (0,0994764)	9.32459e-19	4165	G:C	3,4552(0,715545)	2.037e-19	594
alliin	41494	Xenobiotics	Food Component/Plant	HMDB0033592	rs10183818	2:73714556:G:A	4	73511262	74120785	-0,6644 (0,0579)	1.849e-30	rs10201159	rs10201159	3.755e-67	G:A	-0,655747 (0,0616049)	8.33469e-28	4165	G:A	-0,730335(0,16879)	4.837e-06	594
X-12753	47723	Unknown		-	rs10183818	2:73714556:G:A	4	73511262	74120785	0,5843 (0,0547)	1.173e-26	rs10201159	rs10201159	3.755e-67	G:A	0,625349 (0,0590526)	4.34549e-26	4165	G:A	0,337848(0,143272)	0.01704	594
N-acetylkynurenine (2)	48757	Amino Acid	Tryptophan Metabolism	HMDB0240342	rs10183818	2:73714556:G:A	4	73511262	74120785	1,1999 (0,072)	2.741e-62	rs10201159	rs10201159	3.755e-67	G:A	1,22676 (0,0770385)	5.38415e-63	4165	G:A	1,07628(0,168594)	7.042e-12	594
N2-acetyl,N6,N6-dimethyllysine	63254	Amino Acid	Lysine Metabolism	-	rs10183818	2:73714556:G:A	4	73511262	74120785	0,8612 (0,0943)	6.514e-20	rs10201159	rs10201159	3.755e-67	G:A	0,782282 (0,0970216)	6.71202e-17	4165	G:A	2,19205(0,395697)	2.075e-14	594
alliin	41494	Xenobiotics	Food Component/Plant	HMDB0033592	rs10184268	2:73627044:T:C	4	73511262	74120785	-0,6271 (0,0575)	1.168e-27	rs10201159	rs10201159	3.755e-67	T:C	-0,610136 (0,060961)	1.25068e-24	4165	T:C	-0,76499(0,17277)	2.896e-06	594
X-12753	47723	Unknown		-	rs10184268	2:73627044:T:C	4	73511262	74120785	0,578 (0,0547)	4.283e-26	rs10201159	rs10201159	3.755e-67	T:C	0,618977 (0,0589)	1.02336e-25	4165	T:C	0,320804(0,146156)	0.02661	594
N-acetylkynurenine (2)	48757	Amino Acid	Tryptophan Metabolism	HMDB0240342	rs10184268	2:73627044:T:C	4	73511262	74120785	1,1398 (0,0714)	2.214e-57	rs10201159	rs10201159	3.755e-67	T:C	1,15565 (0,0760119)	3.39018e-57	4165	T:C	1,06324(0,17056)	2.802e-11	594
N2-acetyl,N6,N6-dimethyllysine	63254	Amino Acid	Lysine Metabolism	-	rs10184268	2:73627044:T:C	4	73511262	74120785	0,8396 (0,0932)	2.101e-19	rs10201159	rs10201159	3.755e-67	T:C	0,759686 (0,0960148)	2.66499e-16	4165	T:C	2,14568(0,385479)	5.412e-14	594
alliin	41494	Xenobiotics	Food Component/Plant	HMDB0033592	rs10185080	2:73797507:A:C	4	73511262	74120785	-0,6694 (0,0579)	6.793e-31	rs10201159	rs10201159	3.755e-67	A:C	-0,661526 (0,0616058)	2.89464e-28	4165	A:C	-0,72904(0,168695)	4.969e-06	594
X-12753	47723	Unknown		-	rs10185080	2:73797507:A:C	4	73511262	74120785	0,5804 (0,0547)	2.637e-26	rs10201159	rs10201159	3.755e-67	A:C	0,616839 (0,0590568)	1.99881e-25	4165	A:C	0,360725(0,14364)	0.01095	594
N-acetylkynurenine (2)	48757	Amino Acid	Tryptophan Metabolism	HMDB0240342	rs10185080	2:73797507:A:C	4	73511262	74120785	1,2083 (0,0721)	4.99e-63	rs10201159	rs10201159	3.755e-67	A:C	1,23503 (0,077086)	9.16914e-64	4165	A:C	1,08498(0,168977)	5.034e-12	594
N2-acetyl,N6,N6-dimethyllysine	63254	Amino Acid	Lysine Metabolism	-	rs10185080	2:73797507:A:C	4	73511262	74120785	0,8566 (0,0941)	9.155e-20	rs10201159	rs10201159	3.755e-67	A:C	0,777832 (0,0968871)	9.31267e-17	4165	A:C	2,18709(0,395528)	2.335e-14	594
alliin	41494	Xenobiotics	Food Component/Plant	HMDB0033592	rs10186501	2:73697844:T:C	4	73511262	74120785	-0,6416 (0,0571)	2.878e-29	rs10201159	rs10201159	3.755e-67	T:C	-0,626599 (0,0606513)	3.60205e-26	4165	T:C	-0,760012(0,168927)	1.872e-06	594
X-12753	47723	Unknown		-	rs10186501	2:73697844:T:C	4	73511262	74120785	0,5649 (0,0542)	2.027e-25	rs10201159	rs10201159	3.755e-67	T:C	0,608686 (0,0585716)	3.44338e-25	4165	T:C	0,302847(0,141919)	0.03118	594
N-acetylkynurenine (2)	48757	Amino Acid	Tryptophan Metabolism	HMDB0240342	rs10186501	2:73697844:T:C	4	73511262	74120785	1,1688 (0,071)	6.314e-61	rs10201159	rs10201159	3.755e-67	T:C	1,19524 (0,075846)	2.11999e-61	4165	T:C	1,04607(0,166665)	1.823e-11	594
N2-acetyl,N6,N6-dimethyllysine	63254	Amino Acid	Lysine Metabolism	-	rs10186501	2:73697844:T:C	4	73511262	74120785	0,8538 (0,0927)	3.163e-20	rs10201159	rs10201159	3.755e-67	T:C	0,775963 (0,0952859)	3.83806e-17	4165	T:C	2,21526(0,395668)	8.822e-15	594
alliin	41494	Xenobiotics	Food Component/Plant	HMDB0033592	rs10187192	2:73713500:C:T	4	73511262	74120785	-0,6607 (0,0579)	3.578e-30	rs10201159	rs10201159	3.755e-67	C:T	-0,651142 (0,0615566)	1.82354e-27	4165	C:T	-0,73401(0,169001)	4.422e-06	594
X-12753	47723	Unknown		-	rs10187192	2:73713500:C:T	4	73511262	74120785	0,5833 (0,0547)	1.41e-26	rs10201159	rs10201159	3.755e-67	C:T	0,624831 (0,0590473)	4.73217e-26	4165	C:T	0,334047(0,14326)	0.01834	594
N-acetylkynurenine (2)	48757	Amino Acid	Tryptophan Metabolism	HMDB0240342	rs10187192	2:73713500:C:T	4	73511262	74120785	1,1989 (0,072)	3.09e-62	rs10201159	rs10201159	3.755e-67	C:T	1,22476 (0,0769863)	7.49043e-63	4165	C:T	1,07951(0,16874)	6.292e-12	594
N2-acetyl,N6,N6-dimethyllysine	63254	Amino Acid	Lysine Metabolism	-	rs10187192	2:73713500:C:T	4	73511262	74120785	0,8611 (0,0943)	6.552e-20	rs10201159	rs10201159	3.755e-67	C:T	0,782141 (0,0970015)	6.71508e-17	4165	C:T	2,20228(0,396975)	1.775e-14	594
alliin	41494	Xenobiotics	Food Component/Plant	HMDB0033592	rs10187416	2:73713741:G:T	4	73511262	74120785	-0,6421 (0,0572)	2.843e-29	rs10201159	rs10201159	3.755e-67	G:T	-0,626698 (0,0606903)	3.74659e-26	4165	G:T	-0,763921(0,169125)	1.684e-06	594
X-12753	47723	Unknown		-	rs10187416	2:73713741:G:T	4	73511262	74120785	0,5672 (0,0542)	1.302e-25	rs10201159	rs10201159	3.755e-67	G:T	0,612044 (0,0585737)	1.88995e-25	4165	G:T	0,298786(0,14185)	0.03346	594
N-acetylkynurenine (2)	48757	Amino Acid	Tryptophan Metabolism	HMDB0240342	rs10187416	2:73713741:G:T	4	73511262	74120785	1,1715 (0,0711)	5.264e-61	rs10201159	rs10201159	3.755e-67	G:T	1,19792 (0,075988)	1.65868e-61	4165	G:T	1,04939(0,166798)	1.606e-11	594
N2-acetyl,N6,N6-dimethyllysine	63254	Amino Acid	Lysine Metabolism	-	rs10187416	2:73713741:G:T	4	73511262	74120785	0,8508 (0,0927)	4.515e-20	rs10201159	rs10201159	3.755e-67	G:T	0,772661 (0,0953352)	5.3505e-17	4165	G:T	2,22503(0,396912)	7.577e-15	594
N-acetylkynurenine (2)	48757	Amino Acid	Tryptophan Metabolism	HMDB0240342	rs10188058	2:74104872:T:C	4	73511262	74120785	0,6201 (0,0793)	5.423e-15	rs10188058	rs10201159	3.755e-67	T:C	0,590604 (0,0839569)	6.68632e-13	4165	T:C	0,772927(0,195254)	4.252e-05	594
alliin	41494	Xenobiotics	Food Component/Plant	HMDB0033592	rs10189574	2:73698518:A:C	4	73511262	74120785	-0,6385 (0,0571)	5.094e-29	rs10201159	rs10201159	3.755e-67	A:C	-0,623035 (0,0606211)	6.61821e-26	4165	A:C	-0,760083(0,168931)	1.869e-06	594
X-12753	47723	Unknown		-	rs10189574	2:73698518:A:C	4	73511262	74120785	0,5626 (0,0542)	3.151e-25	rs10201159	rs10201159	3.755e-67	A:C	0,605958 (0,0585645)	5.56962e-25	4165	A:C	0,302769(0,141919)	0.03122	594
N-acetylkynurenine (2)	48757	Amino Acid	Tryptophan Metabolism	HMDB0240342	rs10189574	2:73698518:A:C	4	73511262	74120785	1,1651 (0,0709)	1.197e-60	rs10201159	rs10201159	3.755e-67	A:C	1,19076 (0,0757752)	4.97041e-61	4165	A:C	1,0461(0,166669)	1.822e-11	594
N2-acetyl,N6,N6-dimethyllysine	63254	Amino Acid	Lysine Metabolism	-	rs10189574	2:73698518:A:C	4	73511262	74120785	0,845 (0,0926)	6.959e-20	rs10201159	rs10201159	3.755e-67	A:C	0,766829 (0,0951743)	8.35086e-17	4165	A:C	2,21517(0,395656)	8.836e-15	594
alliin	41494	Xenobiotics	Food Component/Plant	HMDB0033592	rs10189578	2:73728609:A:C	4	73511262	74120785	-0,3937 (0,0469)	4.512e-17	rs13008860	rs10201159	3.755e-67	A:C	-0,385292 (0,0500291)	7.8954e-15	4165	A:C	-0,454072(0,133145)	0.0005126	594
X-12753	47723	Unknown		-	rs10189578	2:73728609:A:C	4	73511262	74120785	0,3336 (0,0474)	1.956e-12	rs13008860	rs10201159	3.755e-67	A:C	0,365157 (0,0514351)	1.2068e-12	4165	A:C	0,1557(0,120853)	0.1966	594
N-acetylkynurenine (2)	48757	Amino Acid	Tryptophan Metabolism	HMDB0240342	rs10189578	2:73728609:A:C	4	73511262	74120785	0,6724 (0,0558)	1.781e-33	rs13008860	rs10201159	3.755e-67	A:C	0,720377 (0,0598934)	1.34118e-34	4165	A:C	0,46194(0,128046)	0.0002552	594
N2-acetyl,N6,N6-dimethyllysine	63254	Amino Acid	Lysine Metabolism	-	rs10189578	2:73728609:A:C	4	73511262	74120785	0,4932 (0,0688)	7.44e-13	rs13008860	rs10201159	3.755e-67	A:C	0,469238 (0,0745636)	2.10122e-10	4165	A:C	0,629574(0,176744)	0.0002106	594
alliin	41494	Xenobiotics	Food Component/Plant	HMDB0033592	rs10189885	2:73877055:G:A	4	73511262	74120785	-0,7025 (0,0624)	2.125e-29	rs10201159	rs10201159	3.755e-67	G:A	-0,702494 (0,0624019)	4.48916e-31	4165	-:-	-(-)	-	-
X-12753	47723	Unknown		-	rs10189885	2:73877055:G:A	4	73511262	74120785	0,6361 (0,0594)	8.627e-27	rs10201159	rs10201159	3.755e-67	G:A	0,636063 (0,0593602)	1.09169e-26	4165	-:-	-(-)	-	-
N-acetylkynurenine (2)	48757	Amino Acid	Tryptophan Metabolism	HMDB0240342	rs10189885	2:73877055:G:A	4	73511262	74120785	1,2969 (0,0812)	1.842e-57	rs10201159	rs10201159	3.755e-67	G:A	1,29692 (0,0786707)	5.10992e-68	4165	-:-	-(-)	-	-
N2-acetyl,N6,N6-dimethyllysine	63254	Amino Acid	Lysine Metabolism	-	rs10189885	2:73877055:G:A	4	73511262	74120785	0,8468 (0,0995)	1.698e-17	rs10201159	rs10201159	3.755e-67	G:A	0,846781 (0,0994713)	8.74706e-19	4165	-:-	-(-)	-	-
alliin	41494	Xenobiotics	Food Component/Plant	HMDB0033592	rs10190002	2:73794054:T:C	4	73511262	74120785	-0,4021 (0,0471)	1.296e-17	rs13008860	rs10201159	3.755e-67	T:C	-0,396881 (0,0502519)	1.54721e-15	4165	T:C	-0,439119(0,133177)	0.000792	594
X-12753	47723	Unknown		-	rs10190002	2:73794054:T:C	4	73511262	74120785	0,3425 (0,0476)	5.87e-13	rs13008860	rs10201159	3.755e-67	T:C	0,371115 (0,0515903)	6.14456e-13	4165	T:C	0,181148(0,121368)	0.1344	594
N-acetylkynurenine (2)	48757	Amino Acid	Tryptophan Metabolism	HMDB0240342	rs10190002	2:73794054:T:C	4	73511262	74120785	0,6795 (0,0559)	5.932e-34	rs13008860	rs10201159	3.755e-67	T:C	0,722053 (0,0600361)	1.31445e-34	4165	T:C	0,491577(0,128856)	0.0001062	594
N2-acetyl,N6,N6-dimethyllysine	63254	Amino Acid	Lysine Metabolism	-	rs10190002	2:73794054:T:C	4	73511262	74120785	0,4883 (0,0691)	1.591e-12	rs13008860	rs10201159	3.755e-67	T:C	0,465372 (0,0749795)	3.62456e-10	4165	T:C	0,617655(0,176823)	0.0002828	594
alliin	41494	Xenobiotics	Food Component/Plant	HMDB0033592	rs10190219	2:73658331:T:C	4	73511262	74120785	-0,656 (0,0581)	1.567e-29	rs10201159	rs10201159	3.755e-67	T:C	-0,647533 (0,0617523)	5.28387e-27	4165	T:C	-0,72172(0,171022)	8.859e-06	594
X-12753	47723	Unknown		-	rs10190219	2:73658331:T:C	4	73511262	74120785	0,5928 (0,055)	4.341e-27	rs10201159	rs10201159	3.755e-67	T:C	0,63083 (0,0592519)	2.41582e-26	4165	T:C	0,356177(0,14637)	0.01378	594
N-acetylkynurenine (2)	48757	Amino Acid	Tryptophan Metabolism	HMDB0240342	rs10190219	2:73658331:T:C	4	73511262	74120785	1,1841 (0,0722)	1.878e-60	rs10201159	rs10201159	3.755e-67	T:C	1,20792 (0,0770313)	4.30804e-61	4165	T:C	1,07172(0,17076)	1.898e-11	594
N2-acetyl,N6,N6-dimethyllysine	63254	Amino Acid	Lysine Metabolism	-	rs10190219	2:73658331:T:C	4	73511262	74120785	0,8448 (0,0944)	3.613e-19	rs10201159	rs10201159	3.755e-67	T:C	0,764333 (0,097151)	3.6234e-16	4165	T:C	2,21033(0,397429)	2.425e-14	594
alliin	41494	Xenobiotics	Food Component/Plant	HMDB0033592	rs10191517	2:73558403:A:G	4	73511262	74120785	-0,4771 (0,0523)	7.567e-20	rs10196402	rs10201159	3.755e-67	A:G	-0,472464 (0,0556569)	7.23388e-18	4165	A:G	-0,512136(0,152182)	0.0005455	594
X-12753	47723	Unknown		-	rs10191517	2:73558403:A:G	4	73511262	74120785	0,4312 (0,0517)	7.502e-17	rs10196402	rs10201159	3.755e-67	A:G	0,450477 (0,055754)	7.2663e-16	4165	A:G	0,31248(0,136821)	0.02126	594
N-acetylkynurenine (2)	48757	Amino Acid	Tryptophan Metabolism	HMDB0240342	rs10191517	2:73558403:A:G	4	73511262	74120785	0,8505 (0,0633)	4.002e-41	rs10196402	rs10201159	3.755e-67	A:G	0,855386 (0,0673033)	3.8655e-39	4165	A:G	0,826502(0,152652)	1.597e-08	594
N2-acetyl,N6,N6-dimethyllysine	63254	Amino Acid	Lysine Metabolism	-	rs10191517	2:73558403:A:G	4	73511262	74120785	0,5893 (0,0793)	1.041e-13	rs10196402	rs10201159	3.755e-67	A:G	0,569224 (0,0855073)	1.01697e-11	4165	A:G	0,711495(0,209599)	0.0003165	594
alliin	41494	Xenobiotics	Food Component/Plant	HMDB0033592	rs10191988	2:73947787:G:A	4	73511262	74120785	0,3753 (0,0478)	4.389e-15	rs732778	rs10201159	3.755e-67	G:A	0,365271 (0,0508603)	4.31631e-13	4165	G:A	0,451973(0,139975)	0.001008	594
N-acetylkynurenine (2)	48757	Amino Acid	Tryptophan Metabolism	HMDB0240342	rs10191988	2:73947787:G:A	4	73511262	74120785	-0,6037 (0,057)	3.594e-26	rs732778	rs10201159	3.755e-67	G:A	-0,630261 (0,0608129)	4.98453e-26	4165	G:A	-0,476987(0,135461)	0.0003515	594
N2-acetyl,N6,N6-dimethyllysine	63254	Amino Acid	Lysine Metabolism	-	rs10191988	2:73947787:G:A	4	73511262	74120785	-0,4685 (0,0713)	4.934e-11	rs732778	rs10201159	3.755e-67	G:A	-0,44528 (0,0771574)	5.08453e-09	4165	G:A	-0,60405(0,184949)	0.0007095	594
N-acetylkynurenine (2)	48757	Amino Acid	Tryptophan Metabolism	HMDB0240342	rs10193032	2:74051612:C:T	4	73511262	74120785	-0,4489 (0,0589)	2.427e-14	rs732778	rs10201159	3.755e-67	C:T	-0,471649 (0,06221)	1.65842e-14	4165	C:T	-0,328392(0,145967)	0.0233	594
alliin	41494	Xenobiotics	Food Component/Plant	HMDB0033592	rs10193972	2:73717656:G:A	4	73511262	74120785	-0,6405 (0,0571)	3.612e-29	rs10201159	rs10201159	3.755e-67	G:A	-0,625304 (0,0606544)	4.58185e-26	4165	G:A	-0,759981(0,168871)	1.852e-06	594
X-12753	47723	Unknown		-	rs10193972	2:73717656:G:A	4	73511262	74120785	0,5675 (0,0542)	1.207e-25	rs10201159	rs10201159	3.755e-67	G:A	0,611785 (0,058568)	1.95493e-25	4165	G:A	0,302651(0,141826)	0.03117	594
N-acetylkynurenine (2)	48757	Amino Acid	Tryptophan Metabolism	HMDB0240342	rs10193972	2:73717656:G:A	4	73511262	74120785	1,1685 (0,071)	7.674e-61	rs10201159	rs10201159	3.755e-67	G:A	1,19503 (0,0758979)	2.53084e-61	4165	G:A	1,04597(0,166625)	1.797e-11	594
N2-acetyl,N6,N6-dimethyllysine	63254	Amino Acid	Lysine Metabolism	-	rs10193972	2:73717656:G:A	4	73511262	74120785	0,8514 (0,0927)	4.109e-20	rs10201159	rs10201159	3.755e-67	G:A	0,773396 (0,0953102)	4.92292e-17	4165	G:A	2,2146(0,395612)	8.846e-15	594
alliin	41494	Xenobiotics	Food Component/Plant	HMDB0033592	rs10195357	2:73713029:G:A	4	73511262	74120785	-0,6426 (0,0572)	2.746e-29	rs10201159	rs10201159	3.755e-67	G:A	-0,627045 (0,0606973)	3.55871e-26	4165	G:A	-0,765625(0,169571)	1.7e-06	594
X-12753	47723	Unknown		-	rs10195357	2:73713029:G:A	4	73511262	74120785	0,5677 (0,0542)	1.238e-25	rs10201159	rs10201159	3.755e-67	G:A	0,612182 (0,0585779)	1.85687e-25	4165	G:A	0,300113(0,142225)	0.03314	594
N-acetylkynurenine (2)	48757	Amino Acid	Tryptophan Metabolism	HMDB0240342	rs10195357	2:73713029:G:A	4	73511262	74120785	1,1711 (0,0711)	6.461e-61	rs10201159	rs10201159	3.755e-67	G:A	1,19735 (0,0759895)	1.92623e-61	4165	G:A	1,04897(0,167121)	1.812e-11	594
N2-acetyl,N6,N6-dimethyllysine	63254	Amino Acid	Lysine Metabolism	-	rs10195357	2:73713029:G:A	4	73511262	74120785	0,8514 (0,0928)	4.361e-20	rs10201159	rs10201159	3.755e-67	G:A	0,773368 (0,0953498)	5.0729e-17	4165	G:A	2,23105(0,398031)	7.617e-15	594
alliin	41494	Xenobiotics	Food Component/Plant	HMDB0033592	rs10195358	2:73713030:G:A	4	73511262	74120785	-0,627 (0,0607)	5.119e-25	rs10201159	rs10201159	3.755e-67	G:A	-0,627045 (0,0606973)	3.55871e-26	4165	-:-	-(-)	-	-
X-12753	47723	Unknown		-	rs10195358	2:73713030:G:A	4	73511262	74120785	0,6122 (0,0586)	1.454e-25	rs10201159	rs10201159	3.755e-67	G:A	0,612182 (0,0585779)	1.85687e-25	4165	-:-	-(-)	-	-
N-acetylkynurenine (2)	48757	Amino Acid	Tryptophan Metabolism	HMDB0240342	rs10195358	2:73713030:G:A	4	73511262	74120785	1,1973 (0,0784)	1.193e-52	rs10201159	rs10201159	3.755e-67	G:A	1,19735 (0,0759895)	1.92623e-61	4165	-:-	-(-)	-	-
N2-acetyl,N6,N6-dimethyllysine	63254	Amino Acid	Lysine Metabolism	-	rs10195358	2:73713030:G:A	4	73511262	74120785	0,7734 (0,0953)	5.027e-16	rs10201159	rs10201159	3.755e-67	G:A	0,773368 (0,0953498)	5.0729e-17	4165	-:-	-(-)	-	-
alliin	41494	Xenobiotics	Food Component/Plant	HMDB0033592	rs10196402	2:73572081:C:A	4	73511262	74120785	-0,4778 (0,0519)	3.642e-20	rs10196402	rs10201159	3.755e-67	C:A	-0,47102 (0,0553261)	5.88976e-18	4165	C:A	-0,52842(0,149842)	0.0002881	594
X-12753	47723	Unknown		-	rs10196402	2:73572081:C:A	4	73511262	74120785	0,4377 (0,0514)	1.602e-17	rs10196402	rs10201159	3.755e-67	C:A	0,461702 (0,0555032)	9.88436e-17	4165	C:A	0,294(0,134335)	0.02741	594
N-acetylkynurenine (2)	48757	Amino Acid	Tryptophan Metabolism	HMDB0240342	rs10196402	2:73572081:C:A	4	73511262	74120785	0,8598 (0,0628)	1.209e-42	rs10196402	rs10201159	3.755e-67	C:A	0,866837 (0,0669244)	1.3888e-40	4165	C:A	0,825869(0,149603)	8.467e-09	594
N2-acetyl,N6,N6-dimethyllysine	63254	Amino Acid	Lysine Metabolism	-	rs10196402	2:73572081:C:A	4	73511262	74120785	0,6246 (0,079)	2.674e-15	rs10196402	rs10201159	3.755e-67	C:A	0,586567 (0,0848584)	1.65058e-12	4165	C:A	0,872623(0,215124)	1.179e-05	594
alliin	41494	Xenobiotics	Food Component/Plant	HMDB0033592	rs10197409	2:73806414:T:C	4	73511262	74120785	-0,6438 (0,0571)	1.582e-29	rs10201159	rs10201159	3.755e-67	T:C	-0,628214 (0,0605571)	2.31445e-26	4165	T:C	-0,767112(0,169038)	1.5e-06	594
X-12753	47723	Unknown		-	rs10197409	2:73806414:T:C	4	73511262	74120785	0,5654 (0,0542)	1.743e-25	rs10201159	rs10201159	3.755e-67	T:C	0,60743 (0,0585311)	3.95991e-25	4165	T:C	0,313136(0,141997)	0.02588	594
N-acetylkynurenine (2)	48757	Amino Acid	Tryptophan Metabolism	HMDB0240342	rs10197409	2:73806414:T:C	4	73511262	74120785	1,1707 (0,0709)	3.052e-61	rs10201159	rs10201159	3.755e-67	T:C	1,19437 (0,0757155)	1.75106e-61	4165	T:C	1,06031(0,167084)	1.02e-11	594
N2-acetyl,N6,N6-dimethyllysine	63254	Amino Acid	Lysine Metabolism	-	rs10197409	2:73806414:T:C	4	73511262	74120785	0,8639 (0,0926)	1.032e-20	rs10201159	rs10201159	3.755e-67	T:C	0,78658 (0,095177)	1.32358e-17	4165	T:C	2,21994(0,395664)	7.577e-15	594
alliin	41494	Xenobiotics	Food Component/Plant	HMDB0033592	rs10197755	2:73797623:A:T	4	73511262	74120785	-0,6694 (0,0579)	6.793e-31	rs10201159	rs10201159	3.755e-67	A:T	-0,661527 (0,0616059)	2.89464e-28	4165	A:T	-0,72904(0,168695)	4.969e-06	594
X-12753	47723	Unknown		-	rs10197755	2:73797623:A:T	4	73511262	74120785	0,5804 (0,0547)	2.638e-26	rs10201159	rs10201159	3.755e-67	A:T	0,616838 (0,0590569)	1.99982e-25	4165	A:T	0,360725(0,14364)	0.01095	594
N-acetylkynurenine (2)	48757	Amino Acid	Tryptophan Metabolism	HMDB0240342	rs10197755	2:73797623:A:T	4	73511262	74120785	1,2083 (0,0721)	4.994e-63	rs10201159	rs10201159	3.755e-67	A:T	1,23503 (0,0770862)	9.16454e-64	4165	A:T	1,08498(0,168977)	5.034e-12	594
N2-acetyl,N6,N6-dimethyllysine	63254	Amino Acid	Lysine Metabolism	-	rs10197755	2:73797623:A:T	4	73511262	74120785	0,8566 (0,0941)	9.157e-20	rs10201159	rs10201159	3.755e-67	A:T	0,777831 (0,0968873)	9.31456e-17	4165	A:T	2,18709(0,395528)	2.335e-14	594
alliin	41494	Xenobiotics	Food Component/Plant	HMDB0033592	rs10198301	2:73581600:A:T	4	73511262	74120785	-0,4496 (0,0505)	5.455e-19	rs10196402	rs10201159	3.755e-67	A:T	-0,449538 (0,0539696)	3.27983e-17	4165	A:T	-0,450032(0,142141)	0.001211	594
X-12753	47723	Unknown		-	rs10198301	2:73581600:A:T	4	73511262	74120785	0,4377 (0,0503)	3.341e-18	rs10196402	rs10201159	3.755e-67	A:T	0,461752 (0,0545118)	2.58189e-17	4165	A:T	0,299214(0,129375)	0.01973	594
N-acetylkynurenine (2)	48757	Amino Acid	Tryptophan Metabolism	HMDB0240342	rs10198301	2:73581600:A:T	4	73511262	74120785	0,7764 (0,0603)	6.042e-38	rs10196402	rs10201159	3.755e-67	A:T	0,789616 (0,0644852)	3.38311e-36	4165	A:T	0,715897(0,14105)	1.539e-07	594
N2-acetyl,N6,N6-dimethyllysine	63254	Amino Acid	Lysine Metabolism	-	rs10198301	2:73581600:A:T	4	73511262	74120785	0,5758 (0,0762)	3.999e-14	rs10196402	rs10201159	3.755e-67	A:T	0,542534 (0,0822045)	1.80734e-11	4165	A:T	0,777398(0,200876)	3.591e-05	594
alliin	41494	Xenobiotics	Food Component/Plant	HMDB0033592	rs10198549	2:73794404:G:A	4	73511262	74120785	-0,6723 (0,0576)	1.653e-31	rs10201159	rs10201159	3.755e-67	G:A	-0,665129 (0,0612167)	6.79329e-29	4165	G:A	-0,727517(0,168159)	4.97e-06	594
X-12753	47723	Unknown		-	rs10198549	2:73794404:G:A	4	73511262	74120785	0,5804 (0,0544)	1.456e-26	rs10201159	rs10201159	3.755e-67	G:A	0,619525 (0,0587289)	6.44037e-26	4165	G:A	0,343271(0,143182)	0.01527	594
N-acetylkynurenine (2)	48757	Amino Acid	Tryptophan Metabolism	HMDB0240342	rs10198549	2:73794404:G:A	4	73511262	74120785	1,2008 (0,0718)	7.737e-63	rs10201159	rs10201159	3.755e-67	G:A	1,22567 (0,0766868)	2.15706e-63	4165	G:A	1,08527(0,168579)	4.599e-12	594
N2-acetyl,N6,N6-dimethyllysine	63254	Amino Acid	Lysine Metabolism	-	rs10198549	2:73794404:G:A	4	73511262	74120785	0,8729 (0,0938)	1.266e-20	rs10201159	rs10201159	3.755e-67	G:A	0,794299 (0,0964556)	1.51793e-17	4165	G:A	2,21806(0,396121)	9.827e-15	594
alliin	41494	Xenobiotics	Food Component/Plant	HMDB0033592	rs10199224	2:73761446:G:C	4	73511262	74120785	-0,6703 (0,0584)	1.816e-30	rs10201159	rs10201159	3.755e-67	G:C	-0,663289 (0,0622208)	6.85745e-28	4165	G:C	-0,722213(0,168592)	6.067e-06	594
X-12753	47723	Unknown		-	rs10199224	2:73761446:G:C	4	73511262	74120785	0,5838 (0,0551)	3.351e-26	rs10201159	rs10201159	3.755e-67	G:C	0,623222 (0,0596072)	1.86062e-25	4165	G:C	0,350344(0,143507)	0.01344	594
N-acetylkynurenine (2)	48757	Amino Acid	Tryptophan Metabolism	HMDB0240342	rs10199224	2:73761446:G:C	4	73511262	74120785	1,207 (0,0726)	4.788e-62	rs10201159	rs10201159	3.755e-67	G:C	1,23722 (0,077789)	6.62062e-63	4165	G:C	1,07078(0,168576)	8.991e-12	594
N2-acetyl,N6,N6-dimethyllysine	63254	Amino Acid	Lysine Metabolism	-	rs10199224	2:73761446:G:C	4	73511262	74120785	0,8483 (0,095)	4.187e-19	rs10201159	rs10201159	3.755e-67	G:C	0,767904 (0,0977955)	4.17202e-16	4165	G:C	2,18201(0,39552)	2.736e-14	594
alliin	41494	Xenobiotics	Food Component/Plant	HMDB0033592	rs10200762	2:73923583:C:T	4	73511262	74120785	0,3778 (0,047)	9.709e-16	rs732778	rs10201159	3.755e-67	C:T	0,369843 (0,0500826)	9.43955e-14	4165	C:T	0,437258(0,136108)	0.001095	594
N-acetylkynurenine (2)	48757	Amino Acid	Tryptophan Metabolism	HMDB0240342	rs10200762	2:73923583:C:T	4	73511262	74120785	-0,615 (0,056)	4.724e-28	rs732778	rs10201159	3.755e-67	C:T	-0,636869 (0,0596973)	1.8532e-27	4165	C:T	-0,510802(0,133153)	9.424e-05	594
N2-acetyl,N6,N6-dimethyllysine	63254	Amino Acid	Lysine Metabolism	-	rs10200762	2:73923583:C:T	4	73511262	74120785	-0,4713 (0,0697)	1.377e-11	rs732778	rs10201159	3.755e-67	C:T	-0,442493 (0,0754778)	3.12205e-09	4165	C:T	-0,639153(0,180768)	0.000243	594
alliin	41494	Xenobiotics	Food Component/Plant	HMDB0033592	rs10201159	2:73858965:C:T	4	73511262	74120785	-0,7113 (0,0588)	1.075e-33	rs10201159	rs10201159	3.755e-67	C:T	-0,701234 (0,0624053)	5.81859e-31	4165	C:T	-0,790395(0,173963)	1.339e-06	594
X-12753	47723	Unknown		-	rs10201159	2:73858965:C:T	4	73511262	74120785	0,5979 (0,055)	1.729e-27	rs10201159	rs10201159	3.755e-67	C:T	0,636897 (0,0593532)	9.31341e-27	4165	C:T	0,358493(0,145607)	0.01262	594
N-acetylkynurenine (2)	48757	Amino Acid	Tryptophan Metabolism	HMDB0240342	rs10201159	2:73858965:C:T	4	73511262	74120785	1,2782 (0,0738)	3.755e-67	rs10201159	rs10201159	3.755e-67	C:T	1,30113 (0,0787052)	2.15519e-68	4165	C:T	1,1691(0,175365)	4.556e-13	594
N2-acetyl,N6,N6-dimethyllysine	63254	Amino Acid	Lysine Metabolism	-	rs10201159	2:73858965:C:T	4	73511262	74120785	0,8927 (0,0986)	1.334e-19	rs10201159	rs10201159	3.755e-67	C:T	0,84413 (0,0994819)	1.12364e-18	4165	C:T	3,46361(0,718906)	1.832e-19	594
alliin	41494	Xenobiotics	Food Component/Plant	HMDB0033592	rs10203740	2:74051360:G:A	4	73511262	74120785	0,3698 (0,0477)	9.059e-15	rs732778	rs10201159	3.755e-67	G:A	0,350569 (0,0505137)	2.64021e-12	4165	G:A	0,527747(0,143865)	0.0001767	594
X-12753	47723	Unknown		-	rs10203740	2:74051360:G:A	4	73511262	74120785	-0,3145 (0,0483)	7.172e-11	rs732778	rs10201159	3.755e-67	G:A	-0,337964 (0,0519188)	7.71718e-11	4165	G:A	-0,165465(0,129395)	0.1999	594
N-acetylkynurenine (2)	48757	Amino Acid	Tryptophan Metabolism	HMDB0240342	rs10203740	2:74051360:G:A	4	73511262	74120785	-0,6161 (0,0568)	2.05e-27	rs732778	rs10201159	3.755e-67	G:A	-0,624002 (0,0600484)	4.26515e-26	4165	G:A	-0,574387(0,140566)	2.961e-05	594
alliin	41494	Xenobiotics	Food Component/Plant	HMDB0033592	rs10206188	2:73550810:C:A	4	73511262	74120785	-0,4234 (0,0541)	5.057e-15	rs10196402	rs10201159	3.755e-67	C:A	-0,414795 (0,0574672)	2.75455e-13	4165	C:A	-0,490935(0,159461)	0.001568	594
N-acetylkynurenine (2)	48757	Amino Acid	Tryptophan Metabolism	HMDB0240342	rs10206188	2:73550810:C:A	4	73511262	74120785	0,614 (0,0641)	9.178e-22	rs10196402	rs10201159	3.755e-67	C:A	0,61021 (0,0681855)	7.31776e-20	4165	C:A	0,632421(0,153197)	2.335e-05	594
alliin	41494	Xenobiotics	Food Component/Plant	HMDB0033592	rs10206899	2:73900900:C:T	4	73511262	74120785	-0,712 (0,0588)	9.898e-34	rs10201159	rs10201159	3.755e-67	C:T	-0,701 (0,0623888)	5.88343e-31	4165	C:T	-0,799926(0,175065)	1.14e-06	594
X-12753	47723	Unknown		-	rs10206899	2:73900900:C:T	4	73511262	74120785	0,5977 (0,0551)	1.842e-27	rs10201159	rs10201159	3.755e-67	C:T	0,638401 (0,059356)	7.04692e-27	4165	C:T	0,347323(0,14584)	0.01591	594
N-acetylkynurenine (2)	48757	Amino Acid	Tryptophan Metabolism	HMDB0240342	rs10206899	2:73900900:C:T	4	73511262	74120785	1,2778 (0,0739)	5.999e-67	rs10201159	rs10201159	3.755e-67	C:T	1,29726 (0,0787024)	5.1822e-68	4165	C:T	1,18367(0,17664)	3.221e-13	594
N2-acetyl,N6,N6-dimethyllysine	63254	Amino Acid	Lysine Metabolism	-	rs10206899	2:73900900:C:T	4	73511262	74120785	0,8982 (0,0985)	7.753e-20	rs10201159	rs10201159	3.755e-67	C:T	0,848442 (0,0994815)	7.51425e-19	4165	C:T	3,42903(0,704861)	2.765e-19	594
alliin	41494	Xenobiotics	Food Component/Plant	HMDB0033592	rs10207220	2:73785046:C:G	4	73511262	74120785	-0,6696 (0,0578)	4.435e-31	rs10201159	rs10201159	3.755e-67	C:G	-0,660864 (0,0614062)	2.23736e-28	4165	C:G	-0,737019(0,168871)	3.954e-06	594
X-12753	47723	Unknown		-	rs10207220	2:73785046:C:G	4	73511262	74120785	0,5825 (0,0546)	1.364e-26	rs10201159	rs10201159	3.755e-67	C:G	0,621373 (0,0589253)	6.93959e-26	4165	C:G	0,347863(0,143354)	0.01403	594
N-acetylkynurenine (2)	48757	Amino Acid	Tryptophan Metabolism	HMDB0240342	rs10207220	2:73785046:C:G	4	73511262	74120785	1,2003 (0,0718)	1.129e-62	rs10201159	rs10201159	3.755e-67	C:G	1,22396 (0,0767382)	3.97646e-63	4165	C:G	1,09031(0,168985)	3.932e-12	594
N2-acetyl,N6,N6-dimethyllysine	63254	Amino Acid	Lysine Metabolism	-	rs10207220	2:73785046:C:G	4	73511262	74120785	0,8653 (0,0939)	3.173e-20	rs10201159	rs10201159	3.755e-67	C:G	0,786965 (0,0966435)	3.43186e-17	4165	C:G	2,19717(0,395735)	1.768e-14	594
alliin	41494	Xenobiotics	Food Component/Plant	HMDB0033592	rs10207264	2:73714097:A:G	4	73511262	74120785	-0,6421 (0,0572)	2.843e-29	rs10201159	rs10201159	3.755e-67	A:G	-0,626698 (0,0606903)	3.74659e-26	4165	A:G	-0,763907(0,169123)	1.685e-06	594
X-12753	47723	Unknown		-	rs10207264	2:73714097:A:G	4	73511262	74120785	0,5672 (0,0542)	1.302e-25	rs10201159	rs10201159	3.755e-67	A:G	0,612044 (0,0585737)	1.88995e-25	4165	A:G	0,298766(0,141848)	0.03347	594
N-acetylkynurenine (2)	48757	Amino Acid	Tryptophan Metabolism	HMDB0240342	rs10207264	2:73714097:A:G	4	73511262	74120785	1,1715 (0,0711)	5.264e-61	rs10201159	rs10201159	3.755e-67	A:G	1,19792 (0,075988)	1.65868e-61	4165	A:G	1,04938(0,166796)	1.606e-11	594
N2-acetyl,N6,N6-dimethyllysine	63254	Amino Acid	Lysine Metabolism	-	rs10207264	2:73714097:A:G	4	73511262	74120785	0,8508 (0,0927)	4.516e-20	rs10201159	rs10201159	3.755e-67	A:G	0,772661 (0,0953352)	5.3505e-17	4165	A:G	2,22513(0,396929)	7.565e-15	594
alliin	41494	Xenobiotics	Food Component/Plant	HMDB0033592	rs10207970	2:73744875:C:G	4	73511262	74120785	-0,3861 (0,0462)	6.183e-17	rs13008860	rs10201159	3.755e-67	C:G	-0,378853 (0,0494124)	1.08029e-14	4165	C:G	-0,435581(0,128621)	0.000579	594
X-12753	47723	Unknown		-	rs10207970	2:73744875:C:G	4	73511262	74120785	0,3317 (0,0471)	1.841e-12	rs13008860	rs10201159	3.755e-67	C:G	0,353388 (0,0512353)	4.83419e-12	4165	C:G	0,214206(0,118137)	0.06876	594
N-acetylkynurenine (2)	48757	Amino Acid	Tryptophan Metabolism	HMDB0240342	rs10207970	2:73744875:C:G	4	73511262	74120785	0,6486 (0,0546)	1.605e-32	rs13008860	rs10201159	3.755e-67	C:G	0,659854 (0,0584741)	2.00996e-30	4165	C:G	0,597533(0,127222)	1.532e-06	594
N2-acetyl,N6,N6-dimethyllysine	63254	Amino Acid	Lysine Metabolism	-	rs10207970	2:73744875:C:G	4	73511262	74120785	0,4289 (0,0669)	1.477e-10	rs13008860	rs10201159	3.755e-67	C:G	0,393155 (0,0727006)	5.28971e-08	4165	C:G	0,628035(0,170347)	0.0001303	594
alliin	41494	Xenobiotics	Food Component/Plant	HMDB0033592	rs10208995	2:73976037:G:C	4	73511262	74120785	0,3777 (0,0479)	3.197e-15	rs732778	rs10201159	3.755e-67	G:C	0,367341 (0,0509433)	3.47361e-13	4165	G:C	0,457415(0,140076)	0.0008761	594
N-acetylkynurenine (2)	48757	Amino Acid	Tryptophan Metabolism	HMDB0240342	rs10208995	2:73976037:G:C	4	73511262	74120785	-0,6038 (0,0571)	3.941e-26	rs732778	rs10201159	3.755e-67	G:C	-0,629657 (0,0608844)	6.44362e-26	4165	G:C	-0,480786(0,135497)	0.0003144	594
N2-acetyl,N6,N6-dimethyllysine	63254	Amino Acid	Lysine Metabolism	-	rs10208995	2:73976037:G:C	4	73511262	74120785	-0,4633 (0,0714)	8.424e-11	rs732778	rs10201159	3.755e-67	G:C	-0,442345 (0,0773114)	6.92699e-09	4165	G:C	-0,583849(0,18411)	0.001042	594
alliin	41494	Xenobiotics	Food Component/Plant	HMDB0033592	rs10209517	2:73845392:G:C	4	73511262	74120785	-0,6521 (0,0572)	4.094e-30	rs10201159	rs10201159	3.755e-67	G:C	-0,636893 (0,0607068)	5.97869e-27	4165	G:C	-0,771556(0,169196)	1.319e-06	594
X-12753	47723	Unknown		-	rs10209517	2:73845392:G:C	4	73511262	74120785	0,5634 (0,0542)	2.844e-25	rs10201159	rs10201159	3.755e-67	G:C	0,604582 (0,0585891)	7.22982e-25	4165	G:C	0,316398(0,142009)	0.02436	594
N-acetylkynurenine (2)	48757	Amino Acid	Tryptophan Metabolism	HMDB0240342	rs10209517	2:73845392:G:C	4	73511262	74120785	1,1696 (0,071)	4.955e-61	rs10201159	rs10201159	3.755e-67	G:C	1,19215 (0,0757657)	3.27227e-61	4165	G:C	1,06392(0,167301)	9.029e-12	594
N2-acetyl,N6,N6-dimethyllysine	63254	Amino Acid	Lysine Metabolism	-	rs10209517	2:73845392:G:C	4	73511262	74120785	0,8654 (0,0927)	1.045e-20	rs10201159	rs10201159	3.755e-67	G:C	0,787991 (0,0953297)	1.26824e-17	4165	G:C	2,23076(0,39763)	6.413e-15	594
alliin	41494	Xenobiotics	Food Component/Plant	HMDB0033592	rs1036113	2:74071151:T:C	4	73511262	74120785	-0,3502 (0,0518)	1.403e-11	rs7594485	rs10201159	3.755e-67	T:C	-0,331483 (0,0552896)	1.45546e-09	4165	T:C	-0,485023(0,147464)	0.0007434	594
N-acetylkynurenine (2)	48757	Amino Acid	Tryptophan Metabolism	HMDB0240342	rs1036113	2:74071151:T:C	4	73511262	74120785	0,5597 (0,0612)	6.265e-20	rs7594485	rs10201159	3.755e-67	T:C	0,487388 (0,0646982)	2.19118e-14	4165	T:C	0,943659(0,152171)	6.086e-11	594
alliin	41494	Xenobiotics	Food Component/Plant	HMDB0033592	rs10496190	2:73638823:C:G	4	73511262	74120785	0,3681 (0,0462)	1.644e-15	rs13008860	rs10201159	3.755e-67	C:G	0,360713 (0,0493916)	1.86294e-13	4165	C:G	0,419957(0,129919)	0.001036	594
X-12753	47723	Unknown		-	rs10496190	2:73638823:C:G	4	73511262	74120785	-0,3362 (0,0472)	1.059e-12	rs13008860	rs10201159	3.755e-67	C:G	-0,353723 (0,0512662)	4.78171e-12	4165	C:G	-0,238754(0,119835)	0.04538	594
N-acetylkynurenine (2)	48757	Amino Acid	Tryptophan Metabolism	HMDB0240342	rs10496190	2:73638823:C:G	4	73511262	74120785	-0,6375 (0,0548)	2.837e-31	rs13008860	rs10201159	3.755e-67	C:G	-0,64433 (0,0585417)	5.21145e-29	4165	C:G	-0,605513(0,128915)	1.527e-06	594
alliin	41494	Xenobiotics	Food Component/Plant	HMDB0033592	rs10496191	2:73673798:T:C	4	73511262	74120785	-0,6375 (0,0571)	6.764e-29	rs10201159	rs10201159	3.755e-67	T:C	-0,623024 (0,060653)	6.9536e-26	4165	T:C	-0,752167(0,169371)	2.612e-06	594
X-12753	47723	Unknown		-	rs10496191	2:73673798:T:C	4	73511262	74120785	0,567 (0,0543)	1.534e-25	rs10201159	rs10201159	3.755e-67	T:C	0,608992 (0,0585787)	3.30883e-25	4165	T:C	0,311897(0,142882)	0.02743	594
N-acetylkynurenine (2)	48757	Amino Acid	Tryptophan Metabolism	HMDB0240342	rs10496191	2:73673798:T:C	4	73511262	74120785	1,1646 (0,0711)	2.389e-60	rs10201159	rs10201159	3.755e-67	T:C	1,1914 (0,0758902)	5.85679e-61	4165	T:C	1,03953(0,167519)	3.177e-11	594
N2-acetyl,N6,N6-dimethyllysine	63254	Amino Acid	Lysine Metabolism	-	rs10496191	2:73673798:T:C	4	73511262	74120785	0,851 (0,0928)	4.523e-20	rs10201159	rs10201159	3.755e-67	T:C	0,773266 (0,0953607)	5.14463e-17	4165	T:C	2,21712(0,396888)	1.071e-14	594
alliin	41494	Xenobiotics	Food Component/Plant	HMDB0033592	rs10496192	2:73679866:C:T	4	73511262	74120785	-0,6804 (0,0665)	1.467e-24	rs62153182	rs10201159	3.755e-67	C:T	-0,678813 (0,0706747)	4.61051e-23	4165	C:T	-0,692618(0,195317)	0.000188	594
X-12753	47723	Unknown		-	rs10496192	2:73679866:C:T	4	73511262	74120785	0,5318 (0,0617)	6.93e-18	rs62153182	rs10201159	3.755e-67	C:T	0,568249 (0,0664415)	1.8451e-17	4165	C:T	0,302232(0,165062)	0.06466	594
N-acetylkynurenine (2)	48757	Amino Acid	Tryptophan Metabolism	HMDB0240342	rs10496192	2:73679866:C:T	4	73511262	74120785	1,0921 (0,0817)	9.408e-41	rs62153182	rs10201159	3.755e-67	C:T	1,11891 (0,0876195)	5.92594e-41	4165	C:T	0,97279(0,188784)	5e-08	594
N2-acetyl,N6,N6-dimethyllysine	63254	Amino Acid	Lysine Metabolism	-	rs10496192	2:73679866:C:T	4	73511262	74120785	0,863 (0,1095)	3.252e-15	rs62153182	rs10201159	3.755e-67	C:T	0,784893 (0,113857)	4.80418e-13	4165	C:T	1,82782(0,397303)	3.674e-09	594
alliin	41494	Xenobiotics	Food Component/Plant	HMDB0033592	rs10496193	2:73773503:A:G	4	73511262	74120785	-0,6422 (0,0569)	1.549e-29	rs10201159	rs10201159	3.755e-67	A:G	-0,629467 (0,0604279)	1.44429e-26	4165	A:G	-0,742445(0,167987)	2.969e-06	594
X-12753	47723	Unknown		-	rs10496193	2:73773503:A:G	4	73511262	74120785	0,5632 (0,0541)	2.057e-25	rs10201159	rs10201159	3.755e-67	A:G	0,604964 (0,0583638)	4.36054e-25	4165	A:G	0,310817(0,141939)	0.02696	594
N-acetylkynurenine (2)	48757	Amino Acid	Tryptophan Metabolism	HMDB0240342	rs10496193	2:73773503:A:G	4	73511262	74120785	1,1711 (0,071)	4.547e-61	rs10201159	rs10201159	3.755e-67	A:G	1,20047 (0,075961)	7.46505e-62	4165	A:G	1,03619(0,166259)	2.626e-11	594
N2-acetyl,N6,N6-dimethyllysine	63254	Amino Acid	Lysine Metabolism	-	rs10496193	2:73773503:A:G	4	73511262	74120785	0,8612 (0,0926)	1.378e-20	rs10201159	rs10201159	3.755e-67	A:G	0,783333 (0,0951827)	1.75999e-17	4165	A:G	2,22424(0,395581)	6.614e-15	594
alliin	41494	Xenobiotics	Food Component/Plant	HMDB0033592	rs1052161	2:73828538:A:G	4	73511262	74120785	0,4032 (0,0471)	1.046e-17	rs13008860	rs10201159	3.755e-67	A:G	0,39817 (0,0502455)	1.24243e-15	4165	A:G	0,438751(0,133103)	0.000795	594
X-12753	47723	Unknown		-	rs1052161	2:73828538:A:G	4	73511262	74120785	-0,3473 (0,0475)	2.782e-13	rs13008860	rs10201159	3.755e-67	A:G	-0,376737 (0,0515866)	2.72041e-13	4165	A:G	-0,181178(0,121305)	0.1341	594
N-acetylkynurenine (2)	48757	Amino Acid	Tryptophan Metabolism	HMDB0240342	rs1052161	2:73828538:A:G	4	73511262	74120785	-0,6769 (0,0559)	9.379e-34	rs13008860	rs10201159	3.755e-67	A:G	-0,71894 (0,0599801)	2.25567e-34	4165	A:G	-0,49064(0,128779)	0.0001085	594
N2-acetyl,N6,N6-dimethyllysine	63254	Amino Acid	Lysine Metabolism	-	rs1052161	2:73828538:A:G	4	73511262	74120785	-0,4902 (0,0691)	1.301e-12	rs13008860	rs10201159	3.755e-67	A:G	-0,467555 (0,0749764)	3.00632e-10	4165	A:G	-0,617697(0,176738)	0.0002806	594
alliin	41494	Xenobiotics	Food Component/Plant	HMDB0033592	rs1052162	2:73829372:T:C	4	73511262	74120785	-0,6463 (0,0571)	9.942e-30	rs10201159	rs10201159	3.755e-67	T:C	-0,631014 (0,060577)	1.4133e-26	4165	T:C	-0,767324(0,169042)	1.492e-06	594
X-12753	47723	Unknown		-	rs1052162	2:73829372:T:C	4	73511262	74120785	0,564 (0,0542)	2.23e-25	rs10201159	rs10201159	3.755e-67	T:C	0,605695 (0,0585081)	5.19759e-25	4165	T:C	0,313145(0,142009)	0.02589	594
N-acetylkynurenine (2)	48757	Amino Acid	Tryptophan Metabolism	HMDB0240342	rs1052162	2:73829372:T:C	4	73511262	74120785	1,1678 (0,0709)	7.124e-61	rs10201159	rs10201159	3.755e-67	T:C	1,19073 (0,0757656)	4.53885e-61	4165	T:C	1,06054(0,167097)	1.014e-11	594
N2-acetyl,N6,N6-dimethyllysine	63254	Amino Acid	Lysine Metabolism	-	rs1052162	2:73829372:T:C	4	73511262	74120785	0,8591 (0,0926)	1.772e-20	rs10201159	rs10201159	3.755e-67	T:C	0,781363 (0,0952261)	2.20765e-17	4165	T:C	2,22172(0,395936)	7.343e-15	594
alliin	41494	Xenobiotics	Food Component/Plant	HMDB0033592	rs1066694	2:73711911:C:T	4	73511262	74120785	0,3817 (0,05)	2.33e-14	rs13008860	rs10201159	3.755e-67	C:T	0,381708 (0,0500209)	1.38607e-14	4165	-:-	-(-)	-	-
X-12753	47723	Unknown		-	rs1066694	2:73711911:C:T	4	73511262	74120785	-0,3818 (0,0515)	1.187e-13	rs13008860	rs10201159	3.755e-67	C:T	-0,381825 (0,0514715)	1.13028e-13	4165	-:-	-(-)	-	-
N-acetylkynurenine (2)	48757	Amino Acid	Tryptophan Metabolism	HMDB0240342	rs1066694	2:73711911:C:T	4	73511262	74120785	-0,7255 (0,0619)	9.127e-32	rs13008860	rs10201159	3.755e-67	C:T	-0,725535 (0,0599548)	5.07508e-35	4165	-:-	-(-)	-	-
alliin	41494	Xenobiotics	Food Component/Plant	HMDB0033592	rs1083919	2:73713863:G:C	4	73511262	74120785	0,3936 (0,0469)	4.677e-17	rs13008860	rs10201159	3.755e-67	G:C	0,384355 (0,0500345)	9.23559e-15	4165	G:C	0,46019(0,133325)	0.000436	594
X-12753	47723	Unknown		-	rs1083919	2:73713863:G:C	4	73511262	74120785	-0,3383 (0,0474)	9.842e-13	rs13008860	rs10201159	3.755e-67	G:C	-0,372296 (0,0514741)	4.52401e-13	4165	G:C	-0,147113(0,120874)	0.2227	594
N-acetylkynurenine (2)	48757	Amino Acid	Tryptophan Metabolism	HMDB0240342	rs1083919	2:73713863:G:C	4	73511262	74120785	-0,6725 (0,0558)	1.785e-33	rs13008860	rs10201159	3.755e-67	G:C	-0,719391 (0,0598988)	1.69312e-34	4165	G:C	-0,466682(0,128131)	0.000222	594
N2-acetyl,N6,N6-dimethyllysine	63254	Amino Acid	Lysine Metabolism	-	rs1083919	2:73713863:G:C	4	73511262	74120785	-0,4971 (0,0688)	5.115e-13	rs13008860	rs10201159	3.755e-67	G:C	-0,472808 (0,0746176)	1.57861e-10	4165	G:C	-0,635745(0,176999)	0.0001854	594
alliin	41494	Xenobiotics	Food Component/Plant	HMDB0033592	rs1083921	2:73712642:G:C	4	73511262	74120785	0,3913 (0,0469)	6.995e-17	rs13008860	rs10201159	3.755e-67	G:C	0,381713 (0,0500205)	1.38409e-14	4165	G:C	0,460584(0,133415)	0.000435	594
X-12753	47723	Unknown		-	rs1083921	2:73712642:G:C	4	73511262	74120785	-0,3466 (0,0474)	2.742e-13	rs13008860	rs10201159	3.755e-67	G:C	-0,381868 (0,0514714)	1.12289e-13	4165	G:C	-0,147715(0,12096)	0.2211	594
N-acetylkynurenine (2)	48757	Amino Acid	Tryptophan Metabolism	HMDB0240342	rs1083921	2:73712642:G:C	4	73511262	74120785	-0,6777 (0,0558)	6.638e-34	rs13008860	rs10201159	3.755e-67	G:C	-0,72553 (0,0599535)	5.06233e-35	4165	G:C	-0,467451(0,128231)	0.000219	594
N2-acetyl,N6,N6-dimethyllysine	63254	Amino Acid	Lysine Metabolism	-	rs1083921	2:73712642:G:C	4	73511262	74120785	-0,4931 (0,0689)	8.025e-13	rs13008860	rs10201159	3.755e-67	G:C	-0,468312 (0,0746508)	2.36883e-10	4165	G:C	-0,634335(0,177042)	0.0001928	594
alliin	41494	Xenobiotics	Food Component/Plant	HMDB0033592	rs1083922	2:73704003:C:T	4	73511262	74120785	0,3912 (0,0469)	7.097e-17	rs13008860	rs10201159	3.755e-67	C:T	0,381729 (0,0500209)	1.38002e-14	4165	C:T	0,459728(0,133388)	0.0004448	594
X-12753	47723	Unknown		-	rs1083922	2:73704003:C:T	4	73511262	74120785	-0,3463 (0,0474)	2.862e-13	rs13008860	rs10201159	3.755e-67	C:T	-0,381321 (0,0514677)	1.21373e-13	4165	C:T	-0,148825(0,12095)	0.2176	594
N-acetylkynurenine (2)	48757	Amino Acid	Tryptophan Metabolism	HMDB0240342	rs1083922	2:73704003:C:T	4	73511262	74120785	-0,678 (0,0558)	6.272e-34	rs13008860	rs10201159	3.755e-67	C:T	-0,725665 (0,059963)	5.03945e-35	4165	C:T	-0,468804(0,128237)	0.0002099	594
N2-acetyl,N6,N6-dimethyllysine	63254	Amino Acid	Lysine Metabolism	-	rs1083922	2:73704003:C:T	4	73511262	74120785	-0,4934 (0,0689)	7.76e-13	rs13008860	rs10201159	3.755e-67	C:T	-0,46859 (0,0746538)	2.31406e-10	4165	C:T	-0,63501(0,177051)	0.0001896	594
alliin	41494	Xenobiotics	Food Component/Plant	HMDB0033592	rs1083923	2:73703374:G:A	4	73511262	74120785	0,3935 (0,0469)	4.753e-17	rs13008860	rs10201159	3.755e-67	G:A	0,384399 (0,0500355)	9.1706e-15	4165	G:A	0,459408(0,133379)	0.0004486	594
X-12753	47723	Unknown		-	rs1083923	2:73703374:G:A	4	73511262	74120785	-0,3381 (0,0474)	1.023e-12	rs13008860	rs10201159	3.755e-67	G:A	-0,371629 (0,0514705)	4.96764e-13	4165	G:A	-0,149017(0,12095)	0.217	594
N-acetylkynurenine (2)	48757	Amino Acid	Tryptophan Metabolism	HMDB0240342	rs1083923	2:73703374:G:A	4	73511262	74120785	-0,6731 (0,0558)	1.652e-33	rs13008860	rs10201159	3.755e-67	G:A	-0,719567 (0,0599107)	1.68038e-34	4165	G:A	-0,468713(0,128233)	0.0002104	594
N2-acetyl,N6,N6-dimethyllysine	63254	Amino Acid	Lysine Metabolism	-	rs1083923	2:73703374:G:A	4	73511262	74120785	-0,4973 (0,0688)	5.035e-13	rs13008860	rs10201159	3.755e-67	G:A	-0,47315 (0,0746215)	1.53363e-10	4165	G:A	-0,635115(0,177044)	0.000189	594
alliin	41494	Xenobiotics	Food Component/Plant	HMDB0033592	rs10865398	2:73741497:T:G	4	73511262	74120785	-0,3902 (0,047)	9.78e-17	rs13008860	rs10201159	3.755e-67	T:G	-0,381395 (0,0501443)	1.68801e-14	4165	T:G	-0,453223(0,133157)	0.000526	594
X-12753	47723	Unknown		-	rs10865398	2:73741497:T:G	4	73511262	74120785	0,3425 (0,0475)	5.773e-13	rs13008860	rs10201159	3.755e-67	T:G	0,37564 (0,0516085)	3.21282e-13	4165	T:G	0,157236(0,120884)	0.1924	594
N-acetylkynurenine (2)	48757	Amino Acid	Tryptophan Metabolism	HMDB0240342	rs10865398	2:73741497:T:G	4	73511262	74120785	0,6701 (0,0558)	2.956e-33	rs13008860	rs10201159	3.755e-67	T:G	0,717048 (0,0598889)	2.84331e-34	4165	T:G	0,463838(0,128099)	0.0002417	594
N2-acetyl,N6,N6-dimethyllysine	63254	Amino Acid	Lysine Metabolism	-	rs10865398	2:73741497:T:G	4	73511262	74120785	0,4939 (0,0689)	7.705e-13	rs13008860	rs10201159	3.755e-67	T:G	0,470079 (0,0747506)	2.17297e-10	4165	T:G	0,628981(0,176754)	0.0002138	594
alliin	41494	Xenobiotics	Food Component/Plant	HMDB0033592	rs11126395	2:73564964:G:A	4	73511262	74120785	-0,462 (0,0517)	4.304e-19	rs10196402	rs10201159	3.755e-67	G:A	-0,45425 (0,0551432)	7.10957e-17	4165	G:A	-0,519244(0,148587)	0.0003236	594
X-12753	47723	Unknown		-	rs11126395	2:73564964:G:A	4	73511262	74120785	0,4288 (0,0513)	6.203e-17	rs10196402	rs10201159	3.755e-67	G:A	0,451424 (0,0554687)	4.41954e-16	4165	G:A	0,295599(0,133226)	0.02529	594
N-acetylkynurenine (2)	48757	Amino Acid	Tryptophan Metabolism	HMDB0240342	rs11126395	2:73564964:G:A	4	73511262	74120785	0,8136 (0,0624)	6.848e-39	rs10196402	rs10201159	3.755e-67	G:A	0,829991 (0,0666392)	1.58677e-37	4165	G:A	0,737406(0,146582)	1.835e-07	594
N2-acetyl,N6,N6-dimethyllysine	63254	Amino Acid	Lysine Metabolism	-	rs11126395	2:73564964:G:A	4	73511262	74120785	0,5912 (0,0786)	5.343e-14	rs10196402	rs10201159	3.755e-67	G:A	0,551497 (0,0844272)	2.66296e-11	4165	G:A	0,847939(0,213329)	1.714e-05	594
alliin	41494	Xenobiotics	Food Component/Plant	HMDB0033592	rs11126396	2:73565143:T:C	4	73511262	74120785	-0,4677 (0,052)	2.249e-19	rs10196402	rs10201159	3.755e-67	T:C	-0,460425 (0,0553514)	3.47563e-17	4165	T:C	-0,522062(0,149836)	0.0003371	594
X-12753	47723	Unknown		-	rs11126396	2:73565143:T:C	4	73511262	74120785	0,4252 (0,0514)	1.383e-16	rs10196402	rs10201159	3.755e-67	T:C	0,448435 (0,0555947)	7.96696e-16	4165	T:C	0,286933(0,134163)	0.03114	594
N-acetylkynurenine (2)	48757	Amino Acid	Tryptophan Metabolism	HMDB0240342	rs11126396	2:73565143:T:C	4	73511262	74120785	0,8339 (0,0628)	3.247e-40	rs10196402	rs10201159	3.755e-67	T:C	0,845883 (0,0670094)	1.47736e-38	4165	T:C	0,777076(0,148726)	5.532e-08	594
N2-acetyl,N6,N6-dimethyllysine	63254	Amino Acid	Lysine Metabolism	-	rs11126396	2:73565143:T:C	4	73511262	74120785	0,5983 (0,0789)	3.295e-14	rs10196402	rs10201159	3.755e-67	T:C	0,560742 (0,0847175)	1.42626e-11	4165	T:C	0,842478(0,214484)	2.204e-05	594
alliin	41494	Xenobiotics	Food Component/Plant	HMDB0033592	rs11126397	2:73588733:T:C	4	73511262	74120785	-0,4497 (0,0505)	5.028e-19	rs10196402	rs10201159	3.755e-67	T:C	-0,449775 (0,0539473)	3.05532e-17	4165	T:C	-0,449157(0,141646)	0.001188	594
X-12753	47723	Unknown		-	rs11126397	2:73588733:T:C	4	73511262	74120785	0,435 (0,0503)	4.969e-18	rs10196402	rs10201159	3.755e-67	T:C	0,458523 (0,0544826)	4.14041e-17	4165	T:C	0,300335(0,128894)	0.01882	594
N-acetylkynurenine (2)	48757	Amino Acid	Tryptophan Metabolism	HMDB0240342	rs11126397	2:73588733:T:C	4	73511262	74120785	0,7777 (0,0603)	4.356e-38	rs10196402	rs10201159	3.755e-67	T:C	0,792004 (0,0645184)	2.21036e-36	4165	T:C	0,712787(0,140497)	1.555e-07	594
N2-acetyl,N6,N6-dimethyllysine	63254	Amino Acid	Lysine Metabolism	-	rs11126397	2:73588733:T:C	4	73511262	74120785	0,5838 (0,0762)	1.848e-14	rs10196402	rs10201159	3.755e-67	T:C	0,552509 (0,0823181)	8.08468e-12	4165	T:C	0,770786(0,200006)	3.888e-05	594
alliin	41494	Xenobiotics	Food Component/Plant	HMDB0033592	rs11126399	2:73613341:A:G	4	73511262	74120785	-0,4656 (0,0511)	7.859e-20	rs10196402	rs10201159	3.755e-67	A:G	-0,47114 (0,054607)	2.13396e-18	4165	A:G	-0,426968(0,143459)	0.002371	594
X-12753	47723	Unknown		-	rs11126399	2:73613341:A:G	4	73511262	74120785	0,447 (0,0507)	1.193e-18	rs10196402	rs10201159	3.755e-67	A:G	0,460477 (0,0548486)	5.07985e-17	4165	A:G	0,367799(0,131714)	0.004736	594
N-acetylkynurenine (2)	48757	Amino Acid	Tryptophan Metabolism	HMDB0240342	rs11126399	2:73613341:A:G	4	73511262	74120785	0,7983 (0,0612)	6.919e-39	rs10196402	rs10201159	3.755e-67	A:G	0,815803 (0,0655283)	1.83045e-37	4165	A:G	0,718808(0,142438)	1.806e-07	594
N2-acetyl,N6,N6-dimethyllysine	63254	Amino Acid	Lysine Metabolism	-	rs11126399	2:73613341:A:G	4	73511262	74120785	0,6394 (0,0779)	2.323e-16	rs10196402	rs10201159	3.755e-67	A:G	0,599768 (0,083742)	2.61665e-13	4165	A:G	0,895637(0,211496)	4.345e-06	594
alliin	41494	Xenobiotics	Food Component/Plant	HMDB0033592	rs11126402	2:73776582:C:G	4	73511262	74120785	-0,3958 (0,0469)	3.006e-17	rs13008860	rs10201159	3.755e-67	C:G	-0,386153 (0,0499793)	6.44649e-15	4165	C:G	-0,465518(0,133664)	0.0003854	594
X-12753	47723	Unknown		-	rs11126402	2:73776582:C:G	4	73511262	74120785	0,34 (0,0474)	7.462e-13	rs13008860	rs10201159	3.755e-67	C:G	0,373874 (0,0514329)	3.45667e-13	4165	C:G	0,14824(0,121145)	0.2202	594
N-acetylkynurenine (2)	48757	Amino Acid	Tryptophan Metabolism	HMDB0240342	rs11126402	2:73776582:C:G	4	73511262	74120785	0,6705 (0,0557)	2.228e-33	rs13008860	rs10201159	3.755e-67	C:G	0,712786 (0,0597301)	4.77259e-34	4165	C:G	0,482032(0,128661)	0.0001438	594
N2-acetyl,N6,N6-dimethyllysine	63254	Amino Acid	Lysine Metabolism	-	rs11126402	2:73776582:C:G	4	73511262	74120785	0,5037 (0,0687)	2.299e-13	rs13008860	rs10201159	3.755e-67	C:G	0,479829 (0,0744498)	7.65391e-11	4165	C:G	0,641263(0,177369)	0.0001674	594
alliin	41494	Xenobiotics	Food Component/Plant	HMDB0033592	rs11126403	2:73796923:G:A	4	73511262	74120785	-0,6439 (0,057)	1.469e-29	rs10201159	rs10201159	3.755e-67	G:A	-0,628364 (0,0605292)	2.13071e-26	4165	G:A	-0,76692(0,169018)	1.506e-06	594
X-12753	47723	Unknown		-	rs11126403	2:73796923:G:A	4	73511262	74120785	0,565 (0,0542)	1.776e-25	rs10201159	rs10201159	3.755e-67	G:A	0,606971 (0,0584971)	4.03861e-25	4165	G:A	0,312953(0,141982)	0.02595	594
N-acetylkynurenine (2)	48757	Amino Acid	Tryptophan Metabolism	HMDB0240342	rs11126403	2:73796923:G:A	4	73511262	74120785	1,1723 (0,0709)	1.99e-61	rs10201159	rs10201159	3.755e-67	G:A	1,19634 (0,075699)	1.02458e-61	4165	G:A	1,06012(0,167064)	1.023e-11	594
N2-acetyl,N6,N6-dimethyllysine	63254	Amino Acid	Lysine Metabolism	-	rs11126403	2:73796923:G:A	4	73511262	74120785	0,8622 (0,0925)	1.193e-20	rs10201159	rs10201159	3.755e-67	G:A	0,784794 (0,0951377)	1.51248e-17	4165	G:A	2,22021(0,395707)	7.526e-15	594
alliin	41494	Xenobiotics	Food Component/Plant	HMDB0033592	rs11126404	2:73796924:A:T	4	73511262	74120785	-0,6439 (0,057)	1.469e-29	rs10201159	rs10201159	3.755e-67	A:T	-0,628364 (0,0605292)	2.13071e-26	4165	A:T	-0,76692(0,169018)	1.506e-06	594
X-12753	47723	Unknown		-	rs11126404	2:73796924:A:T	4	73511262	74120785	0,565 (0,0542)	1.776e-25	rs10201159	rs10201159	3.755e-67	A:T	0,606971 (0,0584971)	4.03861e-25	4165	A:T	0,312953(0,141982)	0.02595	594
N-acetylkynurenine (2)	48757	Amino Acid	Tryptophan Metabolism	HMDB0240342	rs11126404	2:73796924:A:T	4	73511262	74120785	1,1723 (0,0709)	1.99e-61	rs10201159	rs10201159	3.755e-67	A:T	1,19634 (0,075699)	1.02458e-61	4165	A:T	1,06012(0,167064)	1.023e-11	594
N2-acetyl,N6,N6-dimethyllysine	63254	Amino Acid	Lysine Metabolism	-	rs11126404	2:73796924:A:T	4	73511262	74120785	0,8622 (0,0925)	1.193e-20	rs10201159	rs10201159	3.755e-67	A:T	0,784794 (0,0951377)	1.51248e-17	4165	A:T	2,22021(0,395707)	7.526e-15	594
alliin	41494	Xenobiotics	Food Component/Plant	HMDB0033592	rs11126412	2:73887634:T:A	4	73511262	74120785	-0,7039 (0,0587)	4.176e-33	rs10201159	rs10201159	3.755e-67	T:A	-0,694849 (0,0623631)	1.86556e-30	4165	T:A	-0,774834(0,173188)	2.027e-06	594
X-12753	47723	Unknown		-	rs11126412	2:73887634:T:A	4	73511262	74120785	0,5973 (0,0551)	2.011e-27	rs10201159	rs10201159	3.755e-67	T:A	0,635453 (0,0593618)	1.22718e-26	4165	T:A	0,362588(0,145665)	0.01166	594
N-acetylkynurenine (2)	48757	Amino Acid	Tryptophan Metabolism	HMDB0240342	rs11126412	2:73887634:T:A	4	73511262	74120785	1,2719 (0,0738)	1.547e-66	rs10201159	rs10201159	3.755e-67	T:A	1,29474 (0,0786988)	9.09813e-68	4165	T:A	1,16344(0,175228)	5.807e-13	594
N2-acetyl,N6,N6-dimethyllysine	63254	Amino Acid	Lysine Metabolism	-	rs11126412	2:73887634:T:A	4	73511262	74120785	0,8996 (0,0987)	7.647e-20	rs10201159	rs10201159	3.755e-67	T:A	0,850789 (0,0995948)	6.45132e-19	4165	T:A	3,46657(0,717195)	1.531e-19	594
alliin	41494	Xenobiotics	Food Component/Plant	HMDB0033592	rs11126413	2:73906157:A:T	4	73511262	74120785	0,4157 (0,0475)	2.099e-18	rs732778	rs10201159	3.755e-67	A:T	0,40789 (0,0506181)	3.93437e-16	4165	A:T	0,473158(0,136382)	0.000403	594
X-12753	47723	Unknown		-	rs11126413	2:73906157:A:T	4	73511262	74120785	-0,3604 (0,0479)	5.192e-14	rs732778	rs10201159	3.755e-67	A:T	-0,394192 (0,0518456)	2.81381e-14	4165	A:T	-0,164482(0,123485)	0.1818	594
N-acetylkynurenine (2)	48757	Amino Acid	Tryptophan Metabolism	HMDB0240342	rs11126413	2:73906157:A:T	4	73511262	74120785	-0,7106 (0,0567)	4.857e-36	rs732778	rs10201159	3.755e-67	A:T	-0,760095 (0,060779)	2.01301e-37	4165	A:T	-0,489324(0,131223)	0.0001526	594
N2-acetyl,N6,N6-dimethyllysine	63254	Amino Acid	Lysine Metabolism	-	rs11126413	2:73906157:A:T	4	73511262	74120785	-0,5299 (0,0706)	6.149e-14	rs732778	rs10201159	3.755e-67	A:T	-0,492153 (0,076242)	6.44022e-11	4165	A:T	-0,757247(0,185822)	1.774e-05	594
alliin	41494	Xenobiotics	Food Component/Plant	HMDB0033592	rs11126414	2:73932044:A:G	4	73511262	74120785	0,3719 (0,0469)	2.288e-15	rs732778	rs10201159	3.755e-67	A:G	0,362648 (0,0499939)	2.58317e-13	4165	A:G	0,440394(0,1351)	0.0009188	594
N-acetylkynurenine (2)	48757	Amino Acid	Tryptophan Metabolism	HMDB0240342	rs11126414	2:73932044:A:G	4	73511262	74120785	-0,6058 (0,0558)	1.991e-27	rs732778	rs10201159	3.755e-67	A:G	-0,628863 (0,0595819)	6.79908e-27	4165	A:G	-0,497205(0,13196)	0.0001266	594
N2-acetyl,N6,N6-dimethyllysine	63254	Amino Acid	Lysine Metabolism	-	rs11126414	2:73932044:A:G	4	73511262	74120785	-0,4648 (0,0695)	2.203e-11	rs732778	rs10201159	3.755e-67	A:G	-0,441243 (0,0753763)	3.31267e-09	4165	A:G	-0,597406(0,177565)	0.0005076	594
alliin	41494	Xenobiotics	Food Component/Plant	HMDB0033592	rs11126415	2:73936500:T:C	4	73511262	74120785	0,3872 (0,0473)	2.78e-16	rs732778	rs10201159	3.755e-67	T:C	0,374302 (0,0504297)	6.88176e-14	4165	T:C	0,482821(0,136009)	0.0002916	594
N-acetylkynurenine (2)	48757	Amino Acid	Tryptophan Metabolism	HMDB0240342	rs11126415	2:73936500:T:C	4	73511262	74120785	-0,6245 (0,0564)	1.615e-28	rs732778	rs10201159	3.755e-67	T:C	-0,645443 (0,0602746)	1.08491e-27	4165	T:C	-0,527943(0,132069)	4.614e-05	594
N2-acetyl,N6,N6-dimethyllysine	63254	Amino Acid	Lysine Metabolism	-	rs11126415	2:73936500:T:C	4	73511262	74120785	-0,4908 (0,0703)	2.954e-12	rs732778	rs10201159	3.755e-67	T:C	-0,465143 (0,0762635)	6.64736e-10	4165	T:C	-0,636675(0,180435)	0.000241	594
alliin	41494	Xenobiotics	Food Component/Plant	HMDB0033592	rs11126416	2:73973877:G:A	4	73511262	74120785	0,3838 (0,0479)	1.198e-15	rs732778	rs10201159	3.755e-67	G:A	0,374307 (0,0509812)	1.27474e-13	4165	G:A	0,456399(0,140015)	0.0008952	594
N-acetylkynurenine (2)	48757	Amino Acid	Tryptophan Metabolism	HMDB0240342	rs11126416	2:73973877:G:A	4	73511262	74120785	-0,6036 (0,0571)	4.081e-26	rs732778	rs10201159	3.755e-67	G:A	-0,62981 (0,0608881)	6.20439e-26	4165	G:A	-0,478968(0,135418)	0.000329	594
N2-acetyl,N6,N6-dimethyllysine	63254	Amino Acid	Lysine Metabolism	-	rs11126416	2:73973877:G:A	4	73511262	74120785	-0,466 (0,0714)	6.588e-11	rs732778	rs10201159	3.755e-67	G:A	-0,445718 (0,077332)	5.34468e-09	4165	G:A	-0,582596(0,184033)	0.001063	594
alliin	41494	Xenobiotics	Food Component/Plant	HMDB0033592	rs11126417	2:73974315:A:G	4	73511262	74120785	0,3897 (0,0482)	6.244e-16	rs732778	rs10201159	3.755e-67	A:G	0,384267 (0,0513033)	3.97938e-14	4165	A:G	0,430658(0,13978)	0.00172	594
N-acetylkynurenine (2)	48757	Amino Acid	Tryptophan Metabolism	HMDB0240342	rs11126417	2:73974315:A:G	4	73511262	74120785	-0,6128 (0,0573)	1.15e-26	rs732778	rs10201159	3.755e-67	A:G	-0,638159 (0,0611445)	2.18623e-26	4165	A:G	-0,492698(0,135924)	0.0002277	594
N2-acetyl,N6,N6-dimethyllysine	63254	Amino Acid	Lysine Metabolism	-	rs11126417	2:73974315:A:G	4	73511262	74120785	-0,4586 (0,0716)	1.542e-10	rs732778	rs10201159	3.755e-67	A:G	-0,440358 (0,0776984)	9.57442e-09	4165	A:G	-0,562513(0,183919)	0.001587	594
N-acetylkynurenine (2)	48757	Amino Acid	Tryptophan Metabolism	HMDB0240342	rs111321729	2:73944056:A:T	4	73511262	74120785	1,0369 (0,1411)	1.989e-13	rs17349818	rs10201159	3.755e-67	A:T	1,02008 (0,151433)	9.5544e-13	4165	A:T	1,11109(0,324726)	0.0003422	594
alliin	41494	Xenobiotics	Food Component/Plant	HMDB0033592	rs1114380	2:73804708:G:A	4	73511262	74120785	-0,67 (0,0578)	4.692e-31	rs10201159	rs10201159	3.755e-67	G:A	-0,66124 (0,0614726)	2.3661e-28	4165	G:A	-0,737209(0,16889)	3.941e-06	594
X-12753	47723	Unknown		-	rs1114380	2:73804708:G:A	4	73511262	74120785	0,5834 (0,0546)	1.265e-26	rs10201159	rs10201159	3.755e-67	G:A	0,622411 (0,0589787)	6.35004e-26	4165	G:A	0,347926(0,143367)	0.01402	594
N-acetylkynurenine (2)	48757	Amino Acid	Tryptophan Metabolism	HMDB0240342	rs1114380	2:73804708:G:A	4	73511262	74120785	1,2022 (0,0719)	9.202e-63	rs10201159	rs10201159	3.755e-67	G:A	1,2263 (0,076816)	3.09725e-63	4165	G:A	1,09036(0,169)	3.941e-12	594
N2-acetyl,N6,N6-dimethyllysine	63254	Amino Acid	Lysine Metabolism	-	rs1114380	2:73804708:G:A	4	73511262	74120785	0,8624 (0,0939)	4.3e-20	rs10201159	rs10201159	3.755e-67	G:A	0,7839 (0,0966687)	4.67248e-17	4165	G:A	2,19718(0,395737)	1.772e-14	594
N-acetylkynurenine (2)	48757	Amino Acid	Tryptophan Metabolism	HMDB0240342	rs111450435	2:73872060:G:T	4	73511262	74120785	1,1118 (0,1388)	1.153e-15	rs17349818	rs10201159	3.755e-67	G:T	1,11823 (0,148606)	8.08221e-16	4165	G:T	1,08264(0,323277)	0.0004733	594
alliin	41494	Xenobiotics	Food Component/Plant	HMDB0033592	rs111540621	2:73854394:G:C	4	73511262	74120785	-0,7189 (0,0591)	4.95e-34	rs10201159	rs10201159	3.755e-67	G:C	-0,709673 (0,0627838)	2.4357e-31	4165	G:C	-0,790781(0,174055)	1.347e-06	594
X-12753	47723	Unknown		-	rs111540621	2:73854394:G:C	4	73511262	74120785	0,5963 (0,0552)	3.648e-27	rs10201159	rs10201159	3.755e-67	G:C	0,635356 (0,0595913)	1.99549e-26	4165	G:C	0,357723(0,145732)	0.01289	594
N-acetylkynurenine (2)	48757	Amino Acid	Tryptophan Metabolism	HMDB0240342	rs111540621	2:73854394:G:C	4	73511262	74120785	1,2829 (0,0742)	6.118e-67	rs10201159	rs10201159	3.755e-67	G:C	1,30711 (0,079208)	3.49715e-68	4165	G:C	1,1689(0,175369)	4.662e-13	594
N2-acetyl,N6,N6-dimethyllysine	63254	Amino Acid	Lysine Metabolism	-	rs111540621	2:73854394:G:C	4	73511262	74120785	0,9001 (0,0991)	1.028e-19	rs10201159	rs10201159	3.755e-67	G:C	0,851165 (0,100012)	8.627e-19	4165	G:C	3,46226(0,718294)	1.854e-19	594
alliin	41494	Xenobiotics	Food Component/Plant	HMDB0033592	rs111562669	2:73768746:A:G	4	73511262	74120785	-0,6308 (0,0604)	1.599e-25	rs10201159	rs10201159	3.755e-67	A:G	-0,630832 (0,0604146)	1.08073e-26	4165	-:-	-(-)	-	-
X-12753	47723	Unknown		-	rs111562669	2:73768746:A:G	4	73511262	74120785	0,6101 (0,0584)	1.393e-25	rs10201159	rs10201159	3.755e-67	A:G	0,610112 (0,058357)	1.71028e-25	4165	-:-	-(-)	-	-
N-acetylkynurenine (2)	48757	Amino Acid	Tryptophan Metabolism	HMDB0240342	rs111562669	2:73768746:A:G	4	73511262	74120785	1,1924 (0,0781)	1.422e-52	rs10201159	rs10201159	3.755e-67	A:G	1,19238 (0,075731)	2.65042e-61	4165	-:-	-(-)	-	-
N2-acetyl,N6,N6-dimethyllysine	63254	Amino Acid	Lysine Metabolism	-	rs111562669	2:73768746:A:G	4	73511262	74120785	0,789 (0,0951)	1.104e-16	rs10201159	rs10201159	3.755e-67	A:G	0,788953 (0,0951348)	1.00805e-17	4165	-:-	-(-)	-	-
N-acetylkynurenine (2)	48757	Amino Acid	Tryptophan Metabolism	HMDB0240342	rs111833974	2:73876845:C:A	4	73511262	74120785	1,0749 (0,1277)	3.831e-17	rs12104768	rs10201159	3.755e-67	C:A	1,0664 (0,136131)	9.14237e-17	4165	C:A	1,1156(0,303258)	9.707e-05	594
alliin	41494	Xenobiotics	Food Component/Plant	HMDB0033592	rs111845822	2:73627310:A:G	4	73511262	74120785	-0,7193 (0,0892)	7.497e-16	rs76197226	rs10201159	3.755e-67	A:G	-0,690248 (0,0934666)	2.08227e-14	4165	A:G	-1,01802(0,297314)	0.0002132	594
X-12753	47723	Unknown		-	rs111845822	2:73627310:A:G	4	73511262	74120785	0,5302 (0,0799)	3.127e-11	rs76197226	rs10201159	3.755e-67	A:G	0,589704 (0,0850202)	6.37385e-12	4165	A:G	0,0854186(0,23022)	0.7103	594
N-acetylkynurenine (2)	48757	Amino Acid	Tryptophan Metabolism	HMDB0240342	rs111845822	2:73627310:A:G	4	73511262	74120785	1,1212 (0,1105)	3.504e-24	rs76197226	rs10201159	3.755e-67	A:G	1,14339 (0,118028)	6.9789e-25	4165	A:G	1,01776(0,260388)	4.555e-05	594
alliin	41494	Xenobiotics	Food Component/Plant	HMDB0033592	rs112006497	2:73730530:T:C	4	73511262	74120785	-0,6724 (0,0707)	1.942e-21	rs62153182	rs10201159	3.755e-67	T:C	-0,672402 (0,0707188)	1.25977e-22	4165	-:-	-(-)	-	-
X-12753	47723	Unknown		-	rs112006497	2:73730530:T:C	4	73511262	74120785	0,5759 (0,0665)	4.643e-18	rs62153182	rs10201159	3.755e-67	T:C	0,575928 (0,0664905)	7.13597e-18	4165	-:-	-(-)	-	-
N-acetylkynurenine (2)	48757	Amino Acid	Tryptophan Metabolism	HMDB0240342	rs112006497	2:73730530:T:C	4	73511262	74120785	1,1197 (0,0906)	4.629e-35	rs62153182	rs10201159	3.755e-67	T:C	1,11969 (0,087839)	7.59278e-41	4165	-:-	-(-)	-	-
N2-acetyl,N6,N6-dimethyllysine	63254	Amino Acid	Lysine Metabolism	-	rs112006497	2:73730530:T:C	4	73511262	74120785	0,7933 (0,1142)	3.736e-12	rs62153182	rs10201159	3.755e-67	T:C	0,79327 (0,114192)	3.07128e-13	4165	-:-	-(-)	-	-
N-acetylkynurenine (2)	48757	Amino Acid	Tryptophan Metabolism	HMDB0240342	rs112034360	2:73677548:G:A	4	73511262	74120785	1,0872 (0,1277)	1.71e-17	rs12104768	rs10201159	3.755e-67	G:A	1,08899 (0,136093)	1.76204e-17	4165	G:A	1,0788(0,304128)	0.0001781	594
N-acetylkynurenine (2)	48757	Amino Acid	Tryptophan Metabolism	HMDB0240342	rs113054081	2:73629433:A:G	4	73511262	74120785	1,0886 (0,1412)	1.253e-14	rs12104768	rs10201159	3.755e-67	A:G	1,08858 (0,136828)	2.59015e-17	4165	-:-	-(-)	-	-
N-acetylkynurenine (2)	48757	Amino Acid	Tryptophan Metabolism	HMDB0240342	rs113165835	2:73854145:G:C	4	73511262	74120785	1,0845 (0,1281)	2.569e-17	rs12104768	rs10201159	3.755e-67	G:C	1,07746 (0,136646)	5.4784e-17	4165	G:C	1,11777(0,303594)	9.562e-05	594
alliin	41494	Xenobiotics	Food Component/Plant	HMDB0033592	rs113271013	2:73770910:A:G	4	73511262	74120785	-0,6281 (0,0604)	2.397e-25	rs10201159	rs10201159	3.755e-67	A:G	-0,628128 (0,0603783)	1.67851e-26	4165	-:-	-(-)	-	-
X-12753	47723	Unknown		-	rs113271013	2:73770910:A:G	4	73511262	74120785	0,6112 (0,0583)	1.101e-25	rs10201159	rs10201159	3.755e-67	A:G	0,611236 (0,0583403)	1.34924e-25	4165	-:-	-(-)	-	-
N-acetylkynurenine (2)	48757	Amino Acid	Tryptophan Metabolism	HMDB0240342	rs113271013	2:73770910:A:G	4	73511262	74120785	1,1916 (0,0782)	1.794e-52	rs10201159	rs10201159	3.755e-67	A:G	1,19156 (0,0757541)	3.30693e-61	4165	-:-	-(-)	-	-
N2-acetyl,N6,N6-dimethyllysine	63254	Amino Acid	Lysine Metabolism	-	rs113271013	2:73770910:A:G	4	73511262	74120785	0,7884 (0,0951)	1.168e-16	rs10201159	rs10201159	3.755e-67	A:G	0,788361 (0,09514)	1.0662e-17	4165	-:-	-(-)	-	-
N-acetylkynurenine (2)	48757	Amino Acid	Tryptophan Metabolism	HMDB0240342	rs113868473	2:73557413:G:A	4	73511262	74120785	1,1125 (0,14)	1.928e-15	rs12104768	rs10201159	3.755e-67	G:A	1,12747 (0,148168)	4.34572e-16	4165	G:A	1,03444(0,344782)	0.001529	594
N-acetylkynurenine (2)	48757	Amino Acid	Tryptophan Metabolism	HMDB0240342	rs115146477	2:73908019:G:A	4	73511262	74120785	1,0504 (0,1296)	5.324e-16	rs12104768	rs10201159	3.755e-67	G:A	1,02172 (0,137428)	3.84836e-15	4165	G:A	1,1963(0,31623)	5.354e-05	594
alliin	41494	Xenobiotics	Food Component/Plant	HMDB0033592	rs11674602	2:73723185:T:A	4	73511262	74120785	-0,6646 (0,0578)	1.279e-30	rs10201159	rs10201159	3.755e-67	T:A	-0,656077 (0,0614385)	5.8036e-28	4165	T:A	-0,730176(0,168751)	4.828e-06	594
X-12753	47723	Unknown		-	rs11674602	2:73723185:T:A	4	73511262	74120785	0,5892 (0,0546)	3.777e-27	rs10201159	rs10201159	3.755e-67	T:A	0,631013 (0,0589572)	1.26872e-26	4165	T:A	0,337342(0,143204)	0.01716	594
N-acetylkynurenine (2)	48757	Amino Acid	Tryptophan Metabolism	HMDB0240342	rs11674602	2:73723185:T:A	4	73511262	74120785	1,1908 (0,0718)	9.363e-62	rs10201159	rs10201159	3.755e-67	T:A	1,21551 (0,0767438)	2.91499e-62	4165	T:A	1,07626(0,16857)	6.957e-12	594
N2-acetyl,N6,N6-dimethyllysine	63254	Amino Acid	Lysine Metabolism	-	rs11674602	2:73723185:T:A	4	73511262	74120785	0,8596 (0,094)	5.872e-20	rs10201159	rs10201159	3.755e-67	T:A	0,781133 (0,0967098)	6.15091e-17	4165	T:A	2,19156(0,395636)	2.082e-14	594
N-acetylkynurenine (2)	48757	Amino Acid	Tryptophan Metabolism	HMDB0240342	rs11679202	2:73666997:G:A	4	73511262	74120785	0,9045 (0,1166)	8.583e-15	rs11679202	rs10201159	3.755e-67	G:A	0,866208 (0,12238)	1.61841e-13	4165	G:A	1,12576(0,300177)	6.288e-05	594
alliin	41494	Xenobiotics	Food Component/Plant	HMDB0033592	rs11679594	2:73779507:A:G	4	73511262	74120785	-0,6695 (0,0663)	6.089e-24	rs62153182	rs10201159	3.755e-67	A:G	-0,665341 (0,0704805)	2.6128e-22	4165	A:G	-0,701679(0,195191)	0.0001514	594
X-12753	47723	Unknown		-	rs11679594	2:73779507:A:G	4	73511262	74120785	0,5325 (0,0616)	5.679e-18	rs62153182	rs10201159	3.755e-67	A:G	0,57039 (0,0663825)	1.2908e-17	4165	A:G	0,295409(0,164499)	0.07007	594
N-acetylkynurenine (2)	48757	Amino Acid	Tryptophan Metabolism	HMDB0240342	rs11679594	2:73779507:A:G	4	73511262	74120785	1,0885 (0,0815)	1.063e-40	rs62153182	rs10201159	3.755e-67	A:G	1,1106 (0,0873023)	1.44871e-40	4165	A:G	0,989062(0,189136)	3.008e-08	594
N2-acetyl,N6,N6-dimethyllysine	63254	Amino Acid	Lysine Metabolism	-	rs11679594	2:73779507:A:G	4	73511262	74120785	0,8766 (0,1096)	1.235e-15	rs62153182	rs10201159	3.755e-67	A:G	0,798915 (0,113898)	1.77646e-13	4165	A:G	1,83914(0,398119)	2.915e-09	594
alliin	41494	Xenobiotics	Food Component/Plant	HMDB0033592	rs11679809	2:73624844:T:C	4	73511262	74120785	-0,6351 (0,0581)	8.726e-28	rs10201159	rs10201159	3.755e-67	T:C	-0,622103 (0,0616699)	4.56544e-25	4165	T:C	-0,739223(0,172932)	6.617e-06	594
X-12753	47723	Unknown		-	rs11679809	2:73624844:T:C	4	73511262	74120785	0,5989 (0,0551)	1.628e-27	rs10201159	rs10201159	3.755e-67	T:C	0,637482 (0,0593069)	7.74768e-27	4165	T:C	0,355325(0,147627)	0.01486	594
N-acetylkynurenine (2)	48757	Amino Acid	Tryptophan Metabolism	HMDB0240342	rs11679809	2:73624844:T:C	4	73511262	74120785	1,1578 (0,0722)	7.333e-58	rs10201159	rs10201159	3.755e-67	T:C	1,17222 (0,0769007)	9.77328e-58	4165	T:C	1,08816(0,172264)	1.373e-11	594
N2-acetyl,N6,N6-dimethyllysine	63254	Amino Acid	Lysine Metabolism	-	rs11679809	2:73624844:T:C	4	73511262	74120785	0,8377 (0,0946)	8.376e-19	rs10201159	rs10201159	3.755e-67	T:C	0,756858 (0,0974926)	8.52284e-16	4165	T:C	2,14321(0,388967)	9.376e-14	594
alliin	41494	Xenobiotics	Food Component/Plant	HMDB0033592	rs11680965	2:73725916:T:G	4	73511262	74120785	-0,6776 (0,0665)	2.393e-24	rs62153182	rs10201159	3.755e-67	T:G	-0,675437 (0,0707111)	7.95003e-23	4165	T:G	-0,694309(0,195447)	0.0001829	594
X-12753	47723	Unknown		-	rs11680965	2:73725916:T:G	4	73511262	74120785	0,5363 (0,0617)	3.754e-18	rs62153182	rs10201159	3.755e-67	T:G	0,573597 (0,066471)	9.48539e-18	4165	T:G	0,301795(0,16512)	0.06516	594
N-acetylkynurenine (2)	48757	Amino Acid	Tryptophan Metabolism	HMDB0240342	rs11680965	2:73725916:T:G	4	73511262	74120785	1,0922 (0,0818)	1.133e-40	rs62153182	rs10201159	3.755e-67	T:G	1,11913 (0,0877354)	6.9743e-41	4165	T:G	0,972419(0,18879)	5.09e-08	594
N2-acetyl,N6,N6-dimethyllysine	63254	Amino Acid	Lysine Metabolism	-	rs11680965	2:73725916:T:G	4	73511262	74120785	0,8726 (0,1098)	1.883e-15	rs62153182	rs10201159	3.755e-67	T:G	0,794777 (0,114146)	2.71405e-13	4165	T:G	1,82982(0,397625)	3.608e-09	594
alliin	41494	Xenobiotics	Food Component/Plant	HMDB0033592	rs11686019	2:73783910:A:G	4	73511262	74120785	-0,6463 (0,0568)	5.36e-30	rs10201159	rs10201159	3.755e-67	A:G	-0,631365 (0,0602851)	7.77116e-27	4165	A:G	-0,764868(0,168367)	1.503e-06	594
X-12753	47723	Unknown		-	rs11686019	2:73783910:A:G	4	73511262	74120785	0,5637 (0,054)	1.518e-25	rs10201159	rs10201159	3.755e-67	A:G	0,606727 (0,0582675)	2.6608e-25	4165	A:G	0,304571(0,141643)	0.02991	594
N-acetylkynurenine (2)	48757	Amino Acid	Tryptophan Metabolism	HMDB0240342	rs11686019	2:73783910:A:G	4	73511262	74120785	1,1716 (0,0708)	1.81e-61	rs10201159	rs10201159	3.755e-67	A:G	1,1932 (0,0755915)	1.36523e-61	4165	A:G	1,07007(0,167244)	6.65e-12	594
N2-acetyl,N6,N6-dimethyllysine	63254	Amino Acid	Lysine Metabolism	-	rs11686019	2:73783910:A:G	4	73511262	74120785	0,8704 (0,0924)	4.385e-21	rs10201159	rs10201159	3.755e-67	A:G	0,792486 (0,0949398)	6.23293e-18	4165	A:G	2,25225(0,397006)	3.103e-15	594
alliin	41494	Xenobiotics	Food Component/Plant	HMDB0033592	rs11686504	2:73579812:C:T	4	73511262	74120785	-0,4574 (0,0507)	1.921e-19	rs10196402	rs10201159	3.755e-67	C:T	-0,458068 (0,0541755)	1.05866e-17	4165	C:T	-0,452326(0,143212)	0.001244	594
X-12753	47723	Unknown		-	rs11686504	2:73579812:C:T	4	73511262	74120785	0,4341 (0,0504)	7.505e-18	rs10196402	rs10201159	3.755e-67	C:T	0,458669 (0,0546143)	4.79218e-17	4165	C:T	0,291785(0,130227)	0.02395	594
N-acetylkynurenine (2)	48757	Amino Acid	Tryptophan Metabolism	HMDB0240342	rs11686504	2:73579812:C:T	4	73511262	74120785	0,7955 (0,0607)	3.178e-39	rs10196402	rs10201159	3.755e-67	C:T	0,804865 (0,0648372)	3.26266e-37	4165	C:T	0,751528(0,142943)	4.992e-08	594
N2-acetyl,N6,N6-dimethyllysine	63254	Amino Acid	Lysine Metabolism	-	rs11686504	2:73579812:C:T	4	73511262	74120785	0,5884 (0,0765)	1.458e-14	rs10196402	rs10201159	3.755e-67	C:T	0,558452 (0,0825767)	5.52176e-12	4165	C:T	0,769564(0,201768)	4.748e-05	594
alliin	41494	Xenobiotics	Food Component/Plant	HMDB0033592	rs11686541	2:73704475:G:C	4	73511262	74120785	-0,6778 (0,0666)	2.348e-24	rs62153182	rs10201159	3.755e-67	G:C	-0,675562 (0,0707153)	7.84751e-23	4165	G:C	-0,694726(0,195446)	0.0001813	594
X-12753	47723	Unknown		-	rs11686541	2:73704475:G:C	4	73511262	74120785	0,5362 (0,0618)	3.835e-18	rs62153182	rs10201159	3.755e-67	G:C	0,573382 (0,066475)	9.80047e-18	4165	G:C	0,302284(0,165116)	0.06472	594
N-acetylkynurenine (2)	48757	Amino Acid	Tryptophan Metabolism	HMDB0240342	rs11686541	2:73704475:G:C	4	73511262	74120785	1,093 (0,0818)	1.005e-40	rs62153182	rs10201159	3.755e-67	G:C	1,11971 (0,0877479)	6.49049e-41	4165	G:C	0,974579(0,188799)	4.745e-08	594
N2-acetyl,N6,N6-dimethyllysine	63254	Amino Acid	Lysine Metabolism	-	rs11686541	2:73704475:G:C	4	73511262	74120785	0,8724 (0,1097)	1.877e-15	rs62153182	rs10201159	3.755e-67	G:C	0,794734 (0,114152)	2.73013e-13	4165	G:C	1,81902(0,395857)	4.083e-09	594
alliin	41494	Xenobiotics	Food Component/Plant	HMDB0033592	rs11688718	2:73760939:T:C	4	73511262	74120785	-0,4001 (0,0472)	2.138e-17	rs13008860	rs10201159	3.755e-67	T:C	-0,396852 (0,0503783)	1.82123e-15	4165	T:C	-0,423273(0,132908)	0.001204	594
X-12753	47723	Unknown		-	rs11688718	2:73760939:T:C	4	73511262	74120785	0,3398 (0,0476)	9.676e-13	rs13008860	rs10201159	3.755e-67	T:C	0,369951 (0,0516859)	8.07963e-13	4165	T:C	0,170271(0,121293)	0.1593	594
N-acetylkynurenine (2)	48757	Amino Acid	Tryptophan Metabolism	HMDB0240342	rs11688718	2:73760939:T:C	4	73511262	74120785	0,6779 (0,056)	1.02e-33	rs13008860	rs10201159	3.755e-67	T:C	0,722633 (0,060144)	1.50729e-34	4165	T:C	0,481317(0,128709)	0.0001473	594
N2-acetyl,N6,N6-dimethyllysine	63254	Amino Acid	Lysine Metabolism	-	rs11688718	2:73760939:T:C	4	73511262	74120785	0,4726 (0,0692)	8.455e-12	rs13008860	rs10201159	3.755e-67	T:C	0,451495 (0,0751679)	1.28872e-09	4165	T:C	0,589725(0,1758)	0.0005056	594
alliin	41494	Xenobiotics	Food Component/Plant	HMDB0033592	rs11689164	2:73873906:G:A	4	73511262	74120785	-0,7343 (0,0682)	5.145e-27	rs62153182	rs10201159	3.755e-67	G:A	-0,732745 (0,0724181)	1.28028e-25	4165	G:A	-0,746793(0,20199)	8.918e-05	594
X-12753	47723	Unknown		-	rs11689164	2:73873906:G:A	4	73511262	74120785	0,5536 (0,0626)	8.682e-19	rs62153182	rs10201159	3.755e-67	G:A	0,586986 (0,0672512)	3.92793e-18	4165	G:A	0,339741(0,168612)	0.04159	594
N-acetylkynurenine (2)	48757	Amino Acid	Tryptophan Metabolism	HMDB0240342	rs11689164	2:73873906:G:A	4	73511262	74120785	1,2124 (0,0853)	6.825e-46	rs62153182	rs10201159	3.755e-67	G:A	1,24228 (0,0913334)	5.40281e-47	4165	G:A	1,0777(0,197943)	5.741e-09	594
N2-acetyl,N6,N6-dimethyllysine	63254	Amino Acid	Lysine Metabolism	-	rs11689164	2:73873906:G:A	4	73511262	74120785	0,9732 (0,1184)	2.074e-16	rs62153182	rs10201159	3.755e-67	G:A	0,913761 (0,120071)	7.79104e-16	4165	G:A	3,09501(0,712519)	1.523e-13	594
alliin	41494	Xenobiotics	Food Component/Plant	HMDB0033592	rs11689234	2:73931716:T:C	4	73511262	74120785	-0,4279 (0,0558)	1.703e-14	rs11689234	rs10201159	3.755e-67	T:C	-0,433512 (0,0595012)	1.53936e-13	4165	T:C	-0,387426(0,159147)	0.01305	594
N-acetylkynurenine (2)	48757	Amino Acid	Tryptophan Metabolism	HMDB0240342	rs11689234	2:73931716:T:C	4	73511262	74120785	0,6287 (0,0663)	2.55e-21	rs11689234	rs10201159	3.755e-67	T:C	0,631208 (0,0708155)	8.07439e-20	4165	T:C	0,617123(0,156349)	5.109e-05	594
N2-acetyl,N6,N6-dimethyllysine	63254	Amino Acid	Lysine Metabolism	-	rs11689234	2:73931716:T:C	4	73511262	74120785	0,6241 (0,0873)	8.783e-13	rs11689234	rs10201159	3.755e-67	T:C	0,601782 (0,0942793)	4.70088e-11	4165	T:C	0,758228(0,229651)	0.0003974	594
alliin	41494	Xenobiotics	Food Component/Plant	HMDB0033592	rs11689392	2:73622026:C:T	4	73511262	74120785	-0,6372 (0,0574)	1.225e-28	rs10201159	rs10201159	3.755e-67	C:T	-0,621318 (0,0608732)	1.40127e-25	4165	C:T	-0,76493(0,171081)	2.214e-06	594
X-12753	47723	Unknown		-	rs11689392	2:73622026:C:T	4	73511262	74120785	0,5732 (0,0545)	7.02e-26	rs10201159	rs10201159	3.755e-67	C:T	0,614325 (0,0587421)	1.72763e-25	4165	C:T	0,319628(0,144321)	0.02523	594
N-acetylkynurenine (2)	48757	Amino Acid	Tryptophan Metabolism	HMDB0240342	rs11689392	2:73622026:C:T	4	73511262	74120785	1,1504 (0,0713)	1.538e-58	rs10201159	rs10201159	3.755e-67	C:T	1,16942 (0,0760417)	1.67347e-58	4165	C:T	1,05984(0,169162)	1.991e-11	594
N2-acetyl,N6,N6-dimethyllysine	63254	Amino Acid	Lysine Metabolism	-	rs11689392	2:73622026:C:T	4	73511262	74120785	0,8519 (0,0931)	5.627e-20	rs10201159	rs10201159	3.755e-67	C:T	0,772951 (0,0959265)	7.65968e-17	4165	C:T	2,13002(0,383207)	5.012e-14	594
alliin	41494	Xenobiotics	Food Component/Plant	HMDB0033592	rs11689588	2:73773691:G:A	4	73511262	74120785	-0,6595 (0,0575)	1.783e-30	rs10201159	rs10201159	3.755e-67	G:A	-0,651501 (0,0611048)	7.58106e-28	4165	G:A	-0,720665(0,168042)	6.068e-06	594
X-12753	47723	Unknown		-	rs11689588	2:73773691:G:A	4	73511262	74120785	0,5903 (0,0544)	1.996e-27	rs10201159	rs10201159	3.755e-67	G:A	0,632768 (0,0587302)	5.58242e-27	4165	G:A	0,333382(0,143067)	0.01844	594
N-acetylkynurenine (2)	48757	Amino Acid	Tryptophan Metabolism	HMDB0240342	rs11689588	2:73773691:G:A	4	73511262	74120785	1,1969 (0,0718)	1.804e-62	rs10201159	rs10201159	3.755e-67	G:A	1,22417 (0,0767106)	3.15846e-63	4165	G:A	1,0713(0,168172)	8.139e-12	594
N2-acetyl,N6,N6-dimethyllysine	63254	Amino Acid	Lysine Metabolism	-	rs11689588	2:73773691:G:A	4	73511262	74120785	0,8767 (0,0939)	1.026e-20	rs10201159	rs10201159	3.755e-67	G:A	0,798215 (0,096651)	1.18235e-17	4165	G:A	2,21162(0,395864)	1.171e-14	594
alliin	41494	Xenobiotics	Food Component/Plant	HMDB0033592	rs11693531	2:73608614:G:C	4	73511262	74120785	-0,4582 (0,051)	2.62e-19	rs10196402	rs10201159	3.755e-67	G:C	-0,462676 (0,0545215)	7.73531e-18	4165	G:C	-0,427145(0,143383)	0.002348	594
X-12753	47723	Unknown		-	rs11693531	2:73608614:G:C	4	73511262	74120785	0,4531 (0,0507)	3.679e-19	rs10196402	rs10201159	3.755e-67	G:C	0,467648 (0,0547796)	1.49928e-17	4165	G:C	0,367563(0,13164)	0.004739	594
N-acetylkynurenine (2)	48757	Amino Acid	Tryptophan Metabolism	HMDB0240342	rs11693531	2:73608614:G:C	4	73511262	74120785	0,7958 (0,0612)	1.05e-38	rs10196402	rs10201159	3.755e-67	G:C	0,813341 (0,0654882)	2.6828e-37	4165	G:C	0,716396(0,14233)	1.95e-07	594
N2-acetyl,N6,N6-dimethyllysine	63254	Amino Acid	Lysine Metabolism	-	rs11693531	2:73608614:G:C	4	73511262	74120785	0,6397 (0,0779)	2.171e-16	rs10196402	rs10201159	3.755e-67	G:C	0,600354 (0,0837105)	2.3984e-13	4165	G:C	0,894324(0,211333)	4.417e-06	594
alliin	41494	Xenobiotics	Food Component/Plant	HMDB0033592	rs11693586	2:73733867:T:C	4	73511262	74120785	-0,6658 (0,058)	1.709e-30	rs10201159	rs10201159	3.755e-67	T:C	-0,658343 (0,0617151)	6.34523e-28	4165	T:C	-0,722714(0,168765)	6.122e-06	594
X-12753	47723	Unknown		-	rs11693586	2:73733867:T:C	4	73511262	74120785	0,5801 (0,0548)	3.141e-26	rs10201159	rs10201159	3.755e-67	T:C	0,618123 (0,059123)	1.81336e-25	4165	T:C	0,351156(0,143691)	0.01334	594
N-acetylkynurenine (2)	48757	Amino Acid	Tryptophan Metabolism	HMDB0240342	rs11693586	2:73733867:T:C	4	73511262	74120785	1,2066 (0,0722)	1.094e-62	rs10201159	rs10201159	3.755e-67	T:C	1,23609 (0,0772398)	1.16018e-63	4165	T:C	1,07141(0,168727)	9.19e-12	594
N2-acetyl,N6,N6-dimethyllysine	63254	Amino Acid	Lysine Metabolism	-	rs11693586	2:73733867:T:C	4	73511262	74120785	0,8568 (0,0943)	1.056e-19	rs10201159	rs10201159	3.755e-67	T:C	0,778106 (0,0970841)	1.02691e-16	4165	T:C	2,18534(0,396097)	2.699e-14	594
alliin	41494	Xenobiotics	Food Component/Plant	HMDB0033592	rs11693588	2:73733875:T:C	4	73511262	74120785	-0,6685 (0,058)	1.003e-30	rs10201159	rs10201159	3.755e-67	T:C	-0,661364 (0,0617184)	3.61885e-28	4165	T:C	-0,722159(0,168595)	6.082e-06	594
X-12753	47723	Unknown		-	rs11693588	2:73733875:T:C	4	73511262	74120785	0,5803 (0,0547)	2.959e-26	rs10201159	rs10201159	3.755e-67	T:C	0,618502 (0,0591178)	1.67527e-25	4165	T:C	0,350525(0,143517)	0.0134	594
N-acetylkynurenine (2)	48757	Amino Acid	Tryptophan Metabolism	HMDB0240342	rs11693588	2:73733875:T:C	4	73511262	74120785	1,2059 (0,0722)	1.126e-62	rs10201159	rs10201159	3.755e-67	T:C	1,23537 (0,0772103)	1.27048e-63	4165	T:C	1,07102(0,168585)	8.917e-12	594
N2-acetyl,N6,N6-dimethyllysine	63254	Amino Acid	Lysine Metabolism	-	rs11693588	2:73733875:T:C	4	73511262	74120785	0,8504 (0,0942)	1.746e-19	rs10201159	rs10201159	3.755e-67	T:C	0,771505 (0,0969347)	1.71166e-16	4165	T:C	2,18405(0,395858)	2.662e-14	594
alliin	41494	Xenobiotics	Food Component/Plant	HMDB0033592	rs11884776	2:73746923:T:C	4	73511262	74120785	-0,6636 (0,058)	2.561e-30	rs10201159	rs10201159	3.755e-67	T:C	-0,655859 (0,0617011)	9.84327e-28	4165	T:C	-0,722068(0,168568)	6.083e-06	594
X-12753	47723	Unknown		-	rs11884776	2:73746923:T:C	4	73511262	74120785	0,5836 (0,0547)	1.551e-26	rs10201159	rs10201159	3.755e-67	T:C	0,622358 (0,0591232)	8.43562e-26	4165	T:C	0,350838(0,143526)	0.01332	594
N-acetylkynurenine (2)	48757	Amino Acid	Tryptophan Metabolism	HMDB0240342	rs11884776	2:73746923:T:C	4	73511262	74120785	1,201 (0,0722)	3.967e-62	rs10201159	rs10201159	3.755e-67	T:C	1,22948 (0,0772526)	5.60468e-63	4165	T:C	1,07063(0,16855)	9.032e-12	594
N2-acetyl,N6,N6-dimethyllysine	63254	Amino Acid	Lysine Metabolism	-	rs11884776	2:73746923:T:C	4	73511262	74120785	0,8475 (0,0942)	2.409e-19	rs10201159	rs10201159	3.755e-67	T:C	0,768323 (0,0969915)	2.3426e-16	4165	T:C	2,18209(0,395512)	2.716e-14	594
alliin	41494	Xenobiotics	Food Component/Plant	HMDB0033592	rs11885217	2:73553208:G:A	4	73511262	74120785	-0,4982 (0,0517)	5.423e-22	rs10196402	rs10201159	3.755e-67	G:A	-0,490583 (0,0549226)	1.23708e-19	4165	G:A	-0,557508(0,151668)	0.0001555	594
X-12753	47723	Unknown		-	rs11885217	2:73553208:G:A	4	73511262	74120785	0,4277 (0,0511)	6.079e-17	rs10196402	rs10201159	3.755e-67	G:A	0,448818 (0,0551073)	4.18877e-16	4165	G:A	0,296631(0,135742)	0.02769	594
N-acetylkynurenine (2)	48757	Amino Acid	Tryptophan Metabolism	HMDB0240342	rs11885217	2:73553208:G:A	4	73511262	74120785	0,8192 (0,062)	8.397e-40	rs10196402	rs10201159	3.755e-67	G:A	0,824996 (0,0659349)	8.13193e-38	4165	G:A	0,790769(0,149669)	4.121e-08	594
N2-acetyl,N6,N6-dimethyllysine	63254	Amino Acid	Lysine Metabolism	-	rs11885217	2:73553208:G:A	4	73511262	74120785	0,5859 (0,0777)	4.637e-14	rs10196402	rs10201159	3.755e-67	G:A	0,559868 (0,0836612)	8.76755e-12	4165	G:A	0,749357(0,207989)	0.0001329	594
alliin	41494	Xenobiotics	Food Component/Plant	HMDB0033592	rs11891140	2:73944084:G:A	4	73511262	74120785	0,3793 (0,0478)	2.058e-15	rs732778	rs10201159	3.755e-67	G:A	0,369083 (0,0508315)	2.37374e-13	4165	G:A	0,457115(0,139123)	0.000815	594
N-acetylkynurenine (2)	48757	Amino Acid	Tryptophan Metabolism	HMDB0240342	rs11891140	2:73944084:G:A	4	73511262	74120785	-0,6065 (0,057)	1.935e-26	rs732778	rs10201159	3.755e-67	G:A	-0,632362 (0,0608291)	3.51767e-26	4165	G:A	-0,484869(0,134733)	0.0002573	594
N2-acetyl,N6,N6-dimethyllysine	63254	Amino Acid	Lysine Metabolism	-	rs11891140	2:73944084:G:A	4	73511262	74120785	-0,4651 (0,0711)	6.191e-11	rs732778	rs10201159	3.755e-67	G:A	-0,44545 (0,0771256)	4.95529e-09	4165	G:A	-0,57662(0,182591)	0.001101	594
alliin	41494	Xenobiotics	Food Component/Plant	HMDB0033592	rs11892172	2:73997952:A:G	4	73511262	74120785	0,3763 (0,0479)	3.925e-15	rs732778	rs10201159	3.755e-67	A:G	0,36548 (0,0508837)	4.30336e-13	4165	A:G	0,459974(0,14063)	0.0008603	594
N-acetylkynurenine (2)	48757	Amino Acid	Tryptophan Metabolism	HMDB0240342	rs11892172	2:73997952:A:G	4	73511262	74120785	-0,6042 (0,0571)	3.79e-26	rs732778	rs10201159	3.755e-67	A:G	-0,628009 (0,0608504)	8.04901e-26	4165	A:G	-0,489899(0,136153)	0.000257	594
N2-acetyl,N6,N6-dimethyllysine	63254	Amino Acid	Lysine Metabolism	-	rs11892172	2:73997952:A:G	4	73511262	74120785	-0,4592 (0,0714)	1.24e-10	rs732778	rs10201159	3.755e-67	A:G	-0,437157 (0,0772759)	1.01746e-08	4165	A:G	-0,58676(0,184718)	0.001026	594
alliin	41494	Xenobiotics	Food Component/Plant	HMDB0033592	rs11893881	2:73824373:A:T	4	73511262	74120785	-0,6609 (0,0577)	2.201e-30	rs10201159	rs10201159	3.755e-67	A:T	-0,652829 (0,0613568)	9.49239e-28	4165	A:T	-0,722078(0,168125)	5.859e-06	594
X-12753	47723	Unknown		-	rs11893881	2:73824373:A:T	4	73511262	74120785	0,5804 (0,0546)	2.008e-26	rs10201159	rs10201159	3.755e-67	A:T	0,617869 (0,0589029)	1.19961e-25	4165	A:T	0,35379(0,143456)	0.01252	594
N-acetylkynurenine (2)	48757	Amino Acid	Tryptophan Metabolism	HMDB0240342	rs11893881	2:73824373:A:T	4	73511262	74120785	1,2033 (0,0721)	1.751e-62	rs10201159	rs10201159	3.755e-67	A:T	1,22927 (0,0771373)	3.84693e-63	4165	A:T	1,084(0,16878)	5.107e-12	594
N2-acetyl,N6,N6-dimethyllysine	63254	Amino Acid	Lysine Metabolism	-	rs11893881	2:73824373:A:T	4	73511262	74120785	0,8546 (0,094)	9.975e-20	rs10201159	rs10201159	3.755e-67	A:T	0,774885 (0,096738)	1.10162e-16	4165	A:T	2,21429(0,396776)	1.184e-14	594
alliin	41494	Xenobiotics	Food Component/Plant	HMDB0033592	rs11894953	2:73964631:T:C	4	73511262	74120785	0,3783 (0,0479)	2.731e-15	rs732778	rs10201159	3.755e-67	T:C	0,36753 (0,0509163)	3.28292e-13	4165	T:C	0,460318(0,13947)	0.0007672	594
N-acetylkynurenine (2)	48757	Amino Acid	Tryptophan Metabolism	HMDB0240342	rs11894953	2:73964631:T:C	4	73511262	74120785	-0,607 (0,057)	1.858e-26	rs732778	rs10201159	3.755e-67	T:C	-0,632237 (0,060837)	3.69965e-26	4165	T:C	-0,487822(0,135004)	0.0002416	594
N2-acetyl,N6,N6-dimethyllysine	63254	Amino Acid	Lysine Metabolism	-	rs11894953	2:73964631:T:C	4	73511262	74120785	-0,4651 (0,0712)	6.609e-11	rs732778	rs10201159	3.755e-67	T:C	-0,447624 (0,0772634)	4.46676e-09	4165	T:C	-0,564254(0,182667)	0.001422	594
alliin	41494	Xenobiotics	Food Component/Plant	HMDB0033592	rs11898362	2:73565293:A:G	4	73511262	74120785	-0,4614 (0,0518)	5.004e-19	rs10196402	rs10201159	3.755e-67	A:G	-0,453685 (0,0551729)	8.1027e-17	4165	A:G	-0,518649(0,148767)	0.000335	594
X-12753	47723	Unknown		-	rs11898362	2:73565293:A:G	4	73511262	74120785	0,4294 (0,0513)	5.966e-17	rs10196402	rs10201159	3.755e-67	A:G	0,452167 (0,0555089)	4.17202e-16	4165	A:G	0,295049(0,133374)	0.02574	594
N-acetylkynurenine (2)	48757	Amino Acid	Tryptophan Metabolism	HMDB0240342	rs11898362	2:73565293:A:G	4	73511262	74120785	0,8133 (0,0624)	8.211e-39	rs10196402	rs10201159	3.755e-67	A:G	0,829546 (0,0666823)	1.9375e-37	4165	A:G	0,737754(0,146718)	1.867e-07	594
N2-acetyl,N6,N6-dimethyllysine	63254	Amino Acid	Lysine Metabolism	-	rs11898362	2:73565293:A:G	4	73511262	74120785	0,5915 (0,0786)	5.389e-14	rs10196402	rs10201159	3.755e-67	A:G	0,551504 (0,0844662)	2.72154e-11	4165	A:G	0,850837(0,213727)	1.662e-05	594
alliin	41494	Xenobiotics	Food Component/Plant	HMDB0033592	rs11899517	2:73573261:G:A	4	73511262	74120785	-0,4378 (0,0503)	3.312e-18	rs10196402	rs10201159	3.755e-67	G:A	-0,429961 (0,0537195)	5.66725e-16	4165	G:A	-0,493664(0,142617)	0.0003879	594
X-12753	47723	Unknown		-	rs11899517	2:73573261:G:A	4	73511262	74120785	0,4291 (0,0502)	1.327e-17	rs10196402	rs10201159	3.755e-67	G:A	0,456542 (0,0544623)	5.29599e-17	4165	G:A	0,272418(0,128702)	0.03309	594
N-acetylkynurenine (2)	48757	Amino Acid	Tryptophan Metabolism	HMDB0240342	rs11899517	2:73573261:G:A	4	73511262	74120785	0,7718 (0,0602)	1.323e-37	rs10196402	rs10201159	3.755e-67	G:A	0,785618 (0,0644598)	7.6746e-36	4165	G:A	0,709038(0,140328)	1.82e-07	594
N2-acetyl,N6,N6-dimethyllysine	63254	Amino Acid	Lysine Metabolism	-	rs11899517	2:73573261:G:A	4	73511262	74120785	0,5928 (0,0759)	5.957e-15	rs10196402	rs10201159	3.755e-67	G:A	0,55775 (0,0819109)	4.20562e-12	4165	G:A	0,807154(0,201315)	1.763e-05	594
alliin	41494	Xenobiotics	Food Component/Plant	HMDB0033592	rs11899740	2:73631212:A:G	4	73511262	74120785	-0,6502 (0,0584)	7.794e-29	rs10201159	rs10201159	3.755e-67	A:G	-0,639149 (0,0619385)	3.39392e-26	4165	A:G	-0,737538(0,172773)	6.81e-06	594
X-12753	47723	Unknown		-	rs11899740	2:73631212:A:G	4	73511262	74120785	0,5968 (0,0552)	2.938e-27	rs10201159	rs10201159	3.755e-67	A:G	0,634994 (0,0594069)	1.52206e-26	4165	A:G	0,356352(0,147518)	0.01449	594
N-acetylkynurenine (2)	48757	Amino Acid	Tryptophan Metabolism	HMDB0240342	rs11899740	2:73631212:A:G	4	73511262	74120785	1,1721 (0,0724)	7.061e-59	rs10201159	rs10201159	3.755e-67	A:G	1,18969 (0,0772154)	5.16307e-59	4165	A:G	1,08808(0,172193)	1.336e-11	594
N2-acetyl,N6,N6-dimethyllysine	63254	Amino Acid	Lysine Metabolism	-	rs11899740	2:73631212:A:G	4	73511262	74120785	0,8512 (0,095)	3.156e-19	rs10201159	rs10201159	3.755e-67	A:G	0,770804 (0,0978469)	3.08546e-16	4165	A:G	2,15971(0,391882)	7.399e-14	594
alliin	41494	Xenobiotics	Food Component/Plant	HMDB0033592	rs11899902	2:73631564:A:G	4	73511262	74120785	-0,6512 (0,0583)	5.943e-29	rs10201159	rs10201159	3.755e-67	A:G	-0,640279 (0,061895)	2.59257e-26	4165	A:G	-0,737439(0,172731)	6.794e-06	594
X-12753	47723	Unknown		-	rs11899902	2:73631564:A:G	4	73511262	74120785	0,5964 (0,0552)	3.042e-27	rs10201159	rs10201159	3.755e-67	A:G	0,634646 (0,0593914)	1.56724e-26	4165	A:G	0,35612(0,147475)	0.01453	594
N-acetylkynurenine (2)	48757	Amino Acid	Tryptophan Metabolism	HMDB0240342	rs11899902	2:73631564:A:G	4	73511262	74120785	1,1689 (0,0723)	9.852e-59	rs10201159	rs10201159	3.755e-67	A:G	1,18576 (0,0770835)	8.87802e-59	4165	A:G	1,08825(0,172162)	1.313e-11	594
N2-acetyl,N6,N6-dimethyllysine	63254	Amino Acid	Lysine Metabolism	-	rs11899902	2:73631564:A:G	4	73511262	74120785	0,8458 (0,0948)	4.601e-19	rs10201159	rs10201159	3.755e-67	A:G	0,765324 (0,0976665)	4.53792e-16	4165	A:G	2,15916(0,39179)	7.405e-14	594
alliin	41494	Xenobiotics	Food Component/Plant	HMDB0033592	rs11901272	2:73720444:G:A	4	73511262	74120785	-0,6394 (0,0571)	4.424e-29	rs10201159	rs10201159	3.755e-67	G:A	-0,624053 (0,0606447)	5.68305e-26	4165	G:A	-0,759988(0,168877)	1.853e-06	594
X-12753	47723	Unknown		-	rs11901272	2:73720444:G:A	4	73511262	74120785	0,5667 (0,0542)	1.414e-25	rs10201159	rs10201159	3.755e-67	G:A	0,610877 (0,0585709)	2.31491e-25	4165	G:A	0,302611(0,141829)	0.0312	594
N-acetylkynurenine (2)	48757	Amino Acid	Tryptophan Metabolism	HMDB0240342	rs11901272	2:73720444:G:A	4	73511262	74120785	1,1679 (0,071)	8.639e-61	rs10201159	rs10201159	3.755e-67	G:A	1,19417 (0,0758839)	2.99265e-61	4165	G:A	1,0461(0,166636)	1.791e-11	594
N2-acetyl,N6,N6-dimethyllysine	63254	Amino Acid	Lysine Metabolism	-	rs11901272	2:73720444:G:A	4	73511262	74120785	0,8524 (0,0927)	3.728e-20	rs10201159	rs10201159	3.755e-67	G:A	0,774401 (0,0953087)	4.49043e-17	4165	G:A	2,21421(0,39555)	8.909e-15	594
alliin	41494	Xenobiotics	Food Component/Plant	HMDB0033592	rs11903916	2:73815328:A:G	4	73511262	74120785	-0,6428 (0,0569)	1.481e-29	rs10201159	rs10201159	3.755e-67	A:G	-0,629184 (0,0604531)	1.58552e-26	4165	A:G	-0,749283(0,168108)	2.419e-06	594
X-12753	47723	Unknown		-	rs11903916	2:73815328:A:G	4	73511262	74120785	0,5621 (0,0541)	2.602e-25	rs10201159	rs10201159	3.755e-67	A:G	0,601927 (0,0583683)	7.62324e-25	4165	A:G	0,321001(0,142071)	0.0224	594
N-acetylkynurenine (2)	48757	Amino Acid	Tryptophan Metabolism	HMDB0240342	rs11903916	2:73815328:A:G	4	73511262	74120785	1,1734 (0,071)	2.716e-61	rs10201159	rs10201159	3.755e-67	A:G	1,20006 (0,0759241)	7.83347e-62	4165	A:G	1,04993(0,16666)	1.515e-11	594
N2-acetyl,N6,N6-dimethyllysine	63254	Amino Acid	Lysine Metabolism	-	rs11903916	2:73815328:A:G	4	73511262	74120785	0,8575 (0,0926)	1.981e-20	rs10201159	rs10201159	3.755e-67	A:G	0,779217 (0,0951696)	2.55339e-17	4165	A:G	2,23082(0,395848)	5.519e-15	594
alliin	41494	Xenobiotics	Food Component/Plant	HMDB0033592	rs12052539	2:73937153:G:A	4	73511262	74120785	0,3885 (0,0473)	2.261e-16	rs732778	rs10201159	3.755e-67	G:A	0,374422 (0,050433)	6.78134e-14	4165	G:A	0,49241(0,13611)	0.0002204	594
N-acetylkynurenine (2)	48757	Amino Acid	Tryptophan Metabolism	HMDB0240342	rs12052539	2:73937153:G:A	4	73511262	74120785	-0,6254 (0,0564)	1.341e-28	rs732778	rs10201159	3.755e-67	G:A	-0,645612 (0,060279)	1.05951e-27	4165	G:A	-0,532462(0,132017)	3.926e-05	594
N2-acetyl,N6,N6-dimethyllysine	63254	Amino Acid	Lysine Metabolism	-	rs12052539	2:73937153:G:A	4	73511262	74120785	-0,4901 (0,0703)	3.161e-12	rs732778	rs10201159	3.755e-67	G:A	-0,46517 (0,0762673)	6.64566e-10	4165	G:A	-0,631135(0,180194)	0.0002688	594
alliin	41494	Xenobiotics	Food Component/Plant	HMDB0033592	rs12053242	2:73937168:A:G	4	73511262	74120785	0,3885 (0,0473)	2.261e-16	rs732778	rs10201159	3.755e-67	A:G	0,374422 (0,050433)	6.78134e-14	4165	A:G	0,492411(0,13611)	0.0002203	594
N-acetylkynurenine (2)	48757	Amino Acid	Tryptophan Metabolism	HMDB0240342	rs12053242	2:73937168:A:G	4	73511262	74120785	-0,6254 (0,0564)	1.341e-28	rs732778	rs10201159	3.755e-67	A:G	-0,645612 (0,060279)	1.05951e-27	4165	A:G	-0,532463(0,132017)	3.925e-05	594
N2-acetyl,N6,N6-dimethyllysine	63254	Amino Acid	Lysine Metabolism	-	rs12053242	2:73937168:A:G	4	73511262	74120785	-0,4901 (0,0703)	3.161e-12	rs732778	rs10201159	3.755e-67	A:G	-0,46517 (0,0762673)	6.64566e-10	4165	A:G	-0,631135(0,180193)	0.0002688	594
N-acetylkynurenine (2)	48757	Amino Acid	Tryptophan Metabolism	HMDB0240342	rs12104768	2:73674966:C:T	4	73511262	74120785	1,0936 (0,1277)	1.064e-17	rs12104768	rs10201159	3.755e-67	C:T	1,09636 (0,135983)	9.796e-18	4165	C:T	1,08011(0,304231)	0.0001754	594
alliin	41494	Xenobiotics	Food Component/Plant	HMDB0033592	rs12233112	2:73931764:A:G	4	73511262	74120785	0,3717 (0,0469)	2.359e-15	rs732778	rs10201159	3.755e-67	A:G	0,363333 (0,0500045)	2.35593e-13	4165	A:G	0,433551(0,134876)	0.001087	594
N-acetylkynurenine (2)	48757	Amino Acid	Tryptophan Metabolism	HMDB0240342	rs12233112	2:73931764:A:G	4	73511262	74120785	-0,6062 (0,0558)	1.786e-27	rs732778	rs10201159	3.755e-67	A:G	-0,63071 (0,0595804)	4.78422e-27	4165	A:G	-0,491119(0,131793)	0.0001507	594
N2-acetyl,N6,N6-dimethyllysine	63254	Amino Acid	Lysine Metabolism	-	rs12233112	2:73931764:A:G	4	73511262	74120785	-0,4611 (0,0694)	3.112e-11	rs732778	rs10201159	3.755e-67	A:G	-0,43785 (0,0753557)	4.34164e-09	4165	A:G	-0,591484(0,177318)	0.0005686	594
alliin	41494	Xenobiotics	Food Component/Plant	HMDB0033592	rs12233115	2:73931891:A:G	4	73511262	74120785	0,3702 (0,0469)	2.989e-15	rs732778	rs10201159	3.755e-67	A:G	0,360786 (0,0499818)	3.38062e-13	4165	A:G	0,440428(0,135104)	0.0009184	594
N-acetylkynurenine (2)	48757	Amino Acid	Tryptophan Metabolism	HMDB0240342	rs12233115	2:73931891:A:G	4	73511262	74120785	-0,6073 (0,0558)	1.488e-27	rs732778	rs10201159	3.755e-67	A:G	-0,630652 (0,0595804)	4.82541e-27	4165	A:G	-0,497182(0,131963)	0.0001267	594
N2-acetyl,N6,N6-dimethyllysine	63254	Amino Acid	Lysine Metabolism	-	rs12233115	2:73931891:A:G	4	73511262	74120785	-0,4648 (0,0695)	2.206e-11	rs732778	rs10201159	3.755e-67	A:G	-0,441191 (0,0753728)	3.32153e-09	4165	A:G	-0,597513(0,177575)	0.0005067	594
alliin	41494	Xenobiotics	Food Component/Plant	HMDB0033592	rs1246091	2:73708897:A:T	4	73511262	74120785	0,3817 (0,05)	2.324e-14	rs13008860	rs10201159	3.755e-67	A:T	0,381727 (0,0500212)	1.38192e-14	4165	-:-	-(-)	-	-
X-12753	47723	Unknown		-	rs1246091	2:73708897:A:T	4	73511262	74120785	-0,3816 (0,0515)	1.219e-13	rs13008860	rs10201159	3.755e-67	A:T	-0,381643 (0,0514708)	1.16053e-13	4165	-:-	-(-)	-	-
N-acetylkynurenine (2)	48757	Amino Acid	Tryptophan Metabolism	HMDB0240342	rs1246091	2:73708897:A:T	4	73511262	74120785	-0,7256 (0,0619)	9.082e-32	rs13008860	rs10201159	3.755e-67	A:T	-0,725602 (0,0599582)	5.04706e-35	4165	-:-	-(-)	-	-
alliin	41494	Xenobiotics	Food Component/Plant	HMDB0033592	rs1246092	2:73707995:C:T	4	73511262	74120785	0,3954 (0,0503)	3.805e-15	rs13008860	rs10201159	3.755e-67	C:T	0,395354 (0,0502918)	2.09613e-15	4165	-:-	-(-)	-	-
X-12753	47723	Unknown		-	rs1246092	2:73707995:C:T	4	73511262	74120785	-0,3891 (0,0517)	5.084e-14	rs13008860	rs10201159	3.755e-67	C:T	-0,389141 (0,0516805)	4.8951e-14	4165	-:-	-(-)	-	-
N-acetylkynurenine (2)	48757	Amino Acid	Tryptophan Metabolism	HMDB0240342	rs1246092	2:73707995:C:T	4	73511262	74120785	-0,7332 (0,0621)	3.612e-32	rs13008860	rs10201159	3.755e-67	C:T	-0,733152 (0,0601829)	1.67491e-35	4165	-:-	-(-)	-	-
alliin	41494	Xenobiotics	Food Component/Plant	HMDB0033592	rs1246094	2:73707335:C:T	4	73511262	74120785	0,3961 (0,0502)	3.102e-15	rs13008860	rs10201159	3.755e-67	C:T	0,396135 (0,0502279)	1.69027e-15	4165	-:-	-(-)	-	-
X-12753	47723	Unknown		-	rs1246094	2:73707335:C:T	4	73511262	74120785	-0,3859 (0,0516)	7.265e-14	rs13008860	rs10201159	3.755e-67	C:T	-0,385894 (0,0515695)	7.03572e-14	4165	-:-	-(-)	-	-
N-acetylkynurenine (2)	48757	Amino Acid	Tryptophan Metabolism	HMDB0240342	rs1246094	2:73707335:C:T	4	73511262	74120785	-0,7302 (0,062)	5.235e-32	rs13008860	rs10201159	3.755e-67	C:T	-0,730187 (0,0600986)	2.55859e-35	4165	-:-	-(-)	-	-
alliin	41494	Xenobiotics	Food Component/Plant	HMDB0033592	rs12465867	2:73612102:T:C	4	73511262	74120785	-0,4649 (0,051)	8.331e-20	rs10196402	rs10201159	3.755e-67	T:C	-0,470248 (0,0545527)	2.2991e-18	4165	T:C	-0,427156(0,1434)	0.00235	594
X-12753	47723	Unknown		-	rs12465867	2:73612102:T:C	4	73511262	74120785	0,4496 (0,0507)	7.067e-19	rs10196402	rs10201159	3.755e-67	T:C	0,463546 (0,0547982)	2.92368e-17	4165	T:C	0,367438(0,13165)	0.004757	594
N-acetylkynurenine (2)	48757	Amino Acid	Tryptophan Metabolism	HMDB0240342	rs12465867	2:73612102:T:C	4	73511262	74120785	0,7965 (0,0611)	8.27e-39	rs10196402	rs10201159	3.755e-67	T:C	0,813693 (0,065437)	2.27588e-37	4165	T:C	0,718201(0,142369)	1.825e-07	594
N2-acetyl,N6,N6-dimethyllysine	63254	Amino Acid	Lysine Metabolism	-	rs12465867	2:73612102:T:C	4	73511262	74120785	0,6361 (0,0778)	2.942e-16	rs10196402	rs10201159	3.755e-67	T:C	0,596164 (0,0835869)	3.31163e-13	4165	T:C	0,895129(0,211388)	4.353e-06	594
alliin	41494	Xenobiotics	Food Component/Plant	HMDB0033592	rs12472502	2:73859184:T:C	4	73511262	74120785	0,4133 (0,0474)	2.844e-18	rs732778	rs10201159	3.755e-67	T:C	0,404705 (0,0505517)	6.13782e-16	4165	T:C	0,475676(0,135512)	0.0003425	594
X-12753	47723	Unknown		-	rs12472502	2:73859184:T:C	4	73511262	74120785	-0,3567 (0,0478)	8.46e-14	rs732778	rs10201159	3.755e-67	T:C	-0,388848 (0,0518065)	5.92689e-14	4165	T:C	-0,172836(0,122744)	0.158	594
N-acetylkynurenine (2)	48757	Amino Acid	Tryptophan Metabolism	HMDB0240342	rs12472502	2:73859184:T:C	4	73511262	74120785	-0,7088 (0,0566)	5.035e-36	rs732778	rs10201159	3.755e-67	T:C	-0,75754 (0,0606838)	2.78454e-37	4165	T:C	-0,492539(0,130434)	0.000125	594
N2-acetyl,N6,N6-dimethyllysine	63254	Amino Acid	Lysine Metabolism	-	rs12472502	2:73859184:T:C	4	73511262	74120785	-0,5262 (0,0704)	7.858e-14	rs732778	rs10201159	3.755e-67	T:C	-0,490366 (0,076158)	7.21574e-11	4165	T:C	-0,737688(0,183638)	2.409e-05	594
alliin	41494	Xenobiotics	Food Component/Plant	HMDB0033592	rs12478346	2:73584360:T:C	4	73511262	74120785	-0,4446 (0,0505)	1.254e-18	rs10196402	rs10201159	3.755e-67	T:C	-0,443995 (0,0539423)	7.80077e-17	4165	T:C	-0,448708(0,141802)	0.001218	594
X-12753	47723	Unknown		-	rs12478346	2:73584360:T:C	4	73511262	74120785	0,4361 (0,0503)	4.305e-18	rs10196402	rs10201159	3.755e-67	T:C	0,460026 (0,0545173)	3.41399e-17	4165	T:C	0,299237(0,129058)	0.01942	594
N-acetylkynurenine (2)	48757	Amino Acid	Tryptophan Metabolism	HMDB0240342	rs12478346	2:73584360:T:C	4	73511262	74120785	0,7747 (0,0603)	8.518e-38	rs10196402	rs10201159	3.755e-67	T:C	0,787931 (0,0645055)	4.98891e-36	4165	T:C	0,714238(0,140705)	1.53e-07	594
N2-acetyl,N6,N6-dimethyllysine	63254	Amino Acid	Lysine Metabolism	-	rs12478346	2:73584360:T:C	4	73511262	74120785	0,5847 (0,0762)	1.727e-14	rs10196402	rs10201159	3.755e-67	T:C	0,552893 (0,082332)	7.88464e-12	4165	T:C	0,775849(0,200466)	3.575e-05	594
alliin	41494	Xenobiotics	Food Component/Plant	HMDB0033592	rs12611487	2:73916453:T:C	4	73511262	74120785	0,3705 (0,047)	3.116e-15	rs732778	rs10201159	3.755e-67	T:C	0,361995 (0,0500051)	2.89089e-13	4165	T:C	0,434943(0,136281)	0.001183	594
N-acetylkynurenine (2)	48757	Amino Acid	Tryptophan Metabolism	HMDB0240342	rs12611487	2:73916453:T:C	4	73511262	74120785	-0,612 (0,056)	8.517e-28	rs732778	rs10201159	3.755e-67	T:C	-0,633096 (0,0596742)	3.61275e-27	4165	T:C	-0,510935(0,133345)	9.611e-05	594
N2-acetyl,N6,N6-dimethyllysine	63254	Amino Acid	Lysine Metabolism	-	rs12611487	2:73916453:T:C	4	73511262	74120785	-0,4662 (0,0697)	2.233e-11	rs732778	rs10201159	3.755e-67	T:C	-0,436144 (0,0754111)	5.08583e-09	4165	T:C	-0,64213(0,181114)	0.0002332	594
alliin	41494	Xenobiotics	Food Component/Plant	HMDB0033592	rs12612423	2:73947562:A:G	4	73511262	74120785	0,3761 (0,0478)	3.737e-15	rs732778	rs10201159	3.755e-67	A:G	0,366219 (0,0508361)	3.65746e-13	4165	A:G	0,451732(0,139966)	0.001014	594
N-acetylkynurenine (2)	48757	Amino Acid	Tryptophan Metabolism	HMDB0240342	rs12612423	2:73947562:A:G	4	73511262	74120785	-0,6037 (0,057)	3.475e-26	rs732778	rs10201159	3.755e-67	A:G	-0,630351 (0,0607981)	4.76811e-26	4165	A:G	-0,476822(0,135456)	0.000353	594
N2-acetyl,N6,N6-dimethyllysine	63254	Amino Acid	Lysine Metabolism	-	rs12612423	2:73947562:A:G	4	73511262	74120785	-0,4686 (0,0713)	4.878e-11	rs732778	rs10201159	3.755e-67	A:G	-0,445341 (0,07715)	5.04185e-09	4165	A:G	-0,60427(0,184946)	0.0007061	594
alliin	41494	Xenobiotics	Food Component/Plant	HMDB0033592	rs12615807	2:73947583:C:T	4	73511262	74120785	0,3752 (0,0478)	4.39e-15	rs732778	rs10201159	3.755e-67	C:T	0,365283 (0,0508605)	4.30928e-13	4165	C:T	0,451832(0,139962)	0.001011	594
N-acetylkynurenine (2)	48757	Amino Acid	Tryptophan Metabolism	HMDB0240342	rs12615807	2:73947583:C:T	4	73511262	74120785	-0,6037 (0,057)	3.598e-26	rs732778	rs10201159	3.755e-67	C:T	-0,630271 (0,0608132)	4.9795e-26	4165	C:T	-0,476896(0,135451)	0.0003521	594
N2-acetyl,N6,N6-dimethyllysine	63254	Amino Acid	Lysine Metabolism	-	rs12615807	2:73947583:C:T	4	73511262	74120785	-0,4686 (0,0713)	4.912e-11	rs732778	rs10201159	3.755e-67	C:T	-0,445281 (0,0771577)	5.08426e-09	4165	C:T	-0,604354(0,184943)	0.0007047	594
alliin	41494	Xenobiotics	Food Component/Plant	HMDB0033592	rs12618600	2:73890682:C:T	4	73511262	74120785	0,4145 (0,0474)	2.401e-18	rs732778	rs10201159	3.755e-67	C:T	0,40605 (0,0505886)	5.14118e-16	4165	C:T	0,476462(0,135751)	0.0003431	594
X-12753	47723	Unknown		-	rs12618600	2:73890682:C:T	4	73511262	74120785	-0,3606 (0,0478)	4.736e-14	rs732778	rs10201159	3.755e-67	C:T	-0,393369 (0,0518296)	3.11575e-14	4165	C:T	-0,172461(0,122948)	0.1596	594
N-acetylkynurenine (2)	48757	Amino Acid	Tryptophan Metabolism	HMDB0240342	rs12618600	2:73890682:C:T	4	73511262	74120785	-0,7115 (0,0566)	3.507e-36	rs732778	rs10201159	3.755e-67	C:T	-0,760466 (0,0607697)	1.81121e-37	4165	C:T	-0,49394(0,130668)	0.0001229	594
N2-acetyl,N6,N6-dimethyllysine	63254	Amino Acid	Lysine Metabolism	-	rs12618600	2:73890682:C:T	4	73511262	74120785	-0,5247 (0,0705)	9.796e-14	rs732778	rs10201159	3.755e-67	C:T	-0,488826 (0,0762295)	8.61618e-11	4165	C:T	-0,736291(0,183857)	2.566e-05	594
alliin	41494	Xenobiotics	Food Component/Plant	HMDB0033592	rs12619258	2:73935915:T:G	4	73511262	74120785	0,3686 (0,047)	4.33e-15	rs732778	rs10201159	3.755e-67	T:G	0,358532 (0,0500703)	5.21945e-13	4165	T:G	0,442632(0,134903)	0.0008478	594
N-acetylkynurenine (2)	48757	Amino Acid	Tryptophan Metabolism	HMDB0240342	rs12619258	2:73935915:T:G	4	73511262	74120785	-0,6173 (0,056)	2.941e-28	rs732778	rs10201159	3.755e-67	T:G	-0,638248 (0,0597764)	1.67883e-27	4165	T:G	-0,518921(0,132127)	6.307e-05	594
N2-acetyl,N6,N6-dimethyllysine	63254	Amino Acid	Lysine Metabolism	-	rs12619258	2:73935915:T:G	4	73511262	74120785	-0,4646 (0,0696)	2.461e-11	rs732778	rs10201159	3.755e-67	T:G	-0,44079 (0,0755519)	3.71658e-09	4165	T:G	-0,597879(0,177553)	0.0005012	594
alliin	41494	Xenobiotics	Food Component/Plant	HMDB0033592	rs12620018	2:73906408:A:G	4	73511262	74120785	0,4175 (0,0476)	1.728e-18	rs732778	rs10201159	3.755e-67	A:G	0,409475 (0,0507358)	3.53749e-16	4165	A:G	0,476487(0,136236)	0.0003595	594
X-12753	47723	Unknown		-	rs12620018	2:73906408:A:G	4	73511262	74120785	-0,3564 (0,048)	1.079e-13	rs732778	rs10201159	3.755e-67	A:G	-0,390827 (0,0519772)	5.36514e-14	4165	A:G	-0,159004(0,123233)	0.1959	594
N-acetylkynurenine (2)	48757	Amino Acid	Tryptophan Metabolism	HMDB0240342	rs12620018	2:73906408:A:G	4	73511262	74120785	-0,6872 (0,0567)	9.299e-34	rs732778	rs10201159	3.755e-67	A:G	-0,73074 (0,0608255)	1.36227e-34	4165	A:G	-0,492084(0,131341)	0.0001399	594
N2-acetyl,N6,N6-dimethyllysine	63254	Amino Acid	Lysine Metabolism	-	rs12620018	2:73906408:A:G	4	73511262	74120785	-0,5287 (0,0707)	7.83e-14	rs732778	rs10201159	3.755e-67	A:G	-0,492001 (0,0764604)	7.40182e-11	4165	A:G	-0,746524(0,185105)	2.187e-05	594
alliin	41494	Xenobiotics	Food Component/Plant	HMDB0033592	rs12624267	2:73986931:T:C	4	73511262	74120785	0,3747 (0,0478)	4.763e-15	rs732778	rs10201159	3.755e-67	T:C	0,364062 (0,0508288)	5.01951e-13	4165	T:C	0,457577(0,140563)	0.0009112	594
N-acetylkynurenine (2)	48757	Amino Acid	Tryptophan Metabolism	HMDB0240342	rs12624267	2:73986931:T:C	4	73511262	74120785	-0,6047 (0,0571)	3.312e-26	rs732778	rs10201159	3.755e-67	T:C	-0,62948 (0,0608347)	5.87543e-26	4165	T:C	-0,485871(0,13603)	0.000286	594
N2-acetyl,N6,N6-dimethyllysine	63254	Amino Acid	Lysine Metabolism	-	rs12624267	2:73986931:T:C	4	73511262	74120785	-0,4563 (0,0713)	1.541e-10	rs732778	rs10201159	3.755e-67	T:C	-0,43413 (0,0771749)	1.23234e-08	4165	T:C	-0,585011(0,184689)	0.00106	594
alliin	41494	Xenobiotics	Food Component/Plant	HMDB0033592	rs12713788	2:73923794:G:T	4	73511262	74120785	0,3778 (0,047)	9.694e-16	rs732778	rs10201159	3.755e-67	G:T	0,369823 (0,050081)	9.45157e-14	4165	G:T	0,437279(0,136075)	0.001091	594
N-acetylkynurenine (2)	48757	Amino Acid	Tryptophan Metabolism	HMDB0240342	rs12713788	2:73923794:G:T	4	73511262	74120785	-0,6151 (0,056)	4.677e-28	rs732778	rs10201159	3.755e-67	G:T	-0,636862 (0,0596953)	1.8476e-27	4165	G:T	-0,510934(0,133124)	9.348e-05	594
N2-acetyl,N6,N6-dimethyllysine	63254	Amino Acid	Lysine Metabolism	-	rs12713788	2:73923794:G:T	4	73511262	74120785	-0,4713 (0,0697)	1.374e-11	rs732778	rs10201159	3.755e-67	G:T	-0,442508 (0,0754758)	3.11517e-09	4165	G:T	-0,638996(0,180726)	0.000243	594
alliin	41494	Xenobiotics	Food Component/Plant	HMDB0033592	rs12713789	2:73945600:G:A	4	73511262	74120785	0,3791 (0,0478)	2.152e-15	rs732778	rs10201159	3.755e-67	G:A	0,369051 (0,0508323)	2.38744e-13	4165	G:A	0,455769(0,139296)	0.0008579	594
N-acetylkynurenine (2)	48757	Amino Acid	Tryptophan Metabolism	HMDB0240342	rs12713789	2:73945600:G:A	4	73511262	74120785	-0,6064 (0,057)	2.018e-26	rs732778	rs10201159	3.755e-67	G:A	-0,632366 (0,0608299)	3.51944e-26	4165	G:A	-0,484082(0,134908)	0.0002684	594
N2-acetyl,N6,N6-dimethyllysine	63254	Amino Acid	Lysine Metabolism	-	rs12713789	2:73945600:G:A	4	73511262	74120785	-0,4651 (0,0711)	6.255e-11	rs732778	rs10201159	3.755e-67	G:A	-0,445468 (0,077127)	4.95148e-09	4165	G:A	-0,576872(0,182869)	0.001115	594
alliin	41494	Xenobiotics	Food Component/Plant	HMDB0033592	rs12713790	2:73945611:T:C	4	73511262	74120785	0,3791 (0,0478)	2.15e-15	rs732778	rs10201159	3.755e-67	T:C	0,369051 (0,0508323)	2.38744e-13	4165	T:C	0,455857(0,139302)	0.0008563	594
N-acetylkynurenine (2)	48757	Amino Acid	Tryptophan Metabolism	HMDB0240342	rs12713790	2:73945611:T:C	4	73511262	74120785	-0,6065 (0,057)	2.015e-26	rs732778	rs10201159	3.755e-67	T:C	-0,632366 (0,0608299)	3.51944e-26	4165	T:C	-0,484133(0,134912)	0.0002681	594
N2-acetyl,N6,N6-dimethyllysine	63254	Amino Acid	Lysine Metabolism	-	rs12713790	2:73945611:T:C	4	73511262	74120785	-0,4651 (0,0711)	6.263e-11	rs732778	rs10201159	3.755e-67	T:C	-0,445468 (0,077127)	4.95148e-09	4165	T:C	-0,576801(0,182873)	0.001117	594
alliin	41494	Xenobiotics	Food Component/Plant	HMDB0033592	rs12713791	2:73945733:T:C	4	73511262	74120785	0,3792 (0,0478)	2.107e-15	rs732778	rs10201159	3.755e-67	T:C	0,368885 (0,0508371)	2.46035e-13	4165	T:C	0,458071(0,139214)	0.0008002	594
N-acetylkynurenine (2)	48757	Amino Acid	Tryptophan Metabolism	HMDB0240342	rs12713791	2:73945733:T:C	4	73511262	74120785	-0,607 (0,057)	1.808e-26	rs732778	rs10201159	3.755e-67	T:C	-0,632731 (0,0608395)	3.35647e-26	4165	T:C	-0,485917(0,134808)	0.0002513	594
N2-acetyl,N6,N6-dimethyllysine	63254	Amino Acid	Lysine Metabolism	-	rs12713791	2:73945733:T:C	4	73511262	74120785	-0,4655 (0,0711)	6.025e-11	rs732778	rs10201159	3.755e-67	T:C	-0,44607 (0,0771429)	4.75133e-09	4165	T:C	-0,575893(0,182678)	0.001124	594
alliin	41494	Xenobiotics	Food Component/Plant	HMDB0033592	rs12713792	2:73954393:A:G	4	73511262	74120785	0,3671 (0,0508)	5.067e-13	rs732778	rs10201159	3.755e-67	A:G	0,367138 (0,0508255)	3.15431e-13	4165	-:-	-(-)	-	-
N-acetylkynurenine (2)	48757	Amino Acid	Tryptophan Metabolism	HMDB0240342	rs12713792	2:73954393:A:G	4	73511262	74120785	-0,6317 (0,0627)	7.49e-24	rs732778	rs10201159	3.755e-67	A:G	-0,631699 (0,0607963)	3.7146e-26	4165	-:-	-(-)	-	-
alliin	41494	Xenobiotics	Food Component/Plant	HMDB0033592	rs12713793	2:73956114:C:T	4	73511262	74120785	0,3765 (0,0478)	3.302e-15	rs732778	rs10201159	3.755e-67	C:T	0,365353 (0,0508159)	4.0812e-13	4165	C:T	0,461591(0,139417)	0.0007387	594
N-acetylkynurenine (2)	48757	Amino Acid	Tryptophan Metabolism	HMDB0240342	rs12713793	2:73956114:C:T	4	73511262	74120785	-0,6074 (0,057)	1.737e-26	rs732778	rs10201159	3.755e-67	C:T	-0,632638 (0,0608446)	3.4422e-26	4165	C:T	-0,488217(0,134948)	0.0002376	594
N2-acetyl,N6,N6-dimethyllysine	63254	Amino Acid	Lysine Metabolism	-	rs12713793	2:73956114:C:T	4	73511262	74120785	-0,4641 (0,0711)	6.856e-11	rs732778	rs10201159	3.755e-67	C:T	-0,445668 (0,0771483)	4.9127e-09	4165	C:T	-0,5692(0,182691)	0.001289	594
alliin	41494	Xenobiotics	Food Component/Plant	HMDB0033592	rs12713794	2:73956846:G:A	4	73511262	74120785	0,3786 (0,0479)	2.599e-15	rs732778	rs10201159	3.755e-67	G:A	0,367755 (0,0509205)	3.17687e-13	4165	G:A	0,461603(0,13953)	0.0007462	594
N-acetylkynurenine (2)	48757	Amino Acid	Tryptophan Metabolism	HMDB0240342	rs12713794	2:73956846:G:A	4	73511262	74120785	-0,6119 (0,0571)	8.494e-27	rs732778	rs10201159	3.755e-67	G:A	-0,637975 (0,0609165)	1.47967e-26	4165	G:A	-0,488738(0,135081)	0.0002373	594
N2-acetyl,N6,N6-dimethyllysine	63254	Amino Acid	Lysine Metabolism	-	rs12713794	2:73956846:G:A	4	73511262	74120785	-0,4666 (0,0713)	5.897e-11	rs732778	rs10201159	3.755e-67	G:A	-0,448497 (0,0772972)	4.20704e-09	4165	G:A	-0,56904(0,182822)	0.001305	594
alliin	41494	Xenobiotics	Food Component/Plant	HMDB0033592	rs12713795	2:73959935:A:T	4	73511262	74120785	0,3682 (0,0508)	4.293e-13	rs732778	rs10201159	3.755e-67	A:T	0,368216 (0,0508166)	2.66871e-13	4165	-:-	-(-)	-	-
N-acetylkynurenine (2)	48757	Amino Acid	Tryptophan Metabolism	HMDB0240342	rs12713795	2:73959935:A:T	4	73511262	74120785	-0,6321 (0,0628)	7.31e-24	rs732778	rs10201159	3.755e-67	A:T	-0,632138 (0,0608241)	3.62758e-26	4165	-:-	-(-)	-	-
alliin	41494	Xenobiotics	Food Component/Plant	HMDB0033592	rs12713797	2:73983180:G:A	4	73511262	74120785	0,3786 (0,0479)	2.76e-15	rs732778	rs10201159	3.755e-67	G:A	0,368083 (0,0509282)	3.06004e-13	4165	G:A	0,459215(0,140255)	0.0008487	594
N-acetylkynurenine (2)	48757	Amino Acid	Tryptophan Metabolism	HMDB0240342	rs12713797	2:73983180:G:A	4	73511262	74120785	-0,6091 (0,0571)	1.562e-26	rs732778	rs10201159	3.755e-67	G:A	-0,635111 (0,0609107)	2.43417e-26	4165	G:A	-0,485238(0,135736)	0.0002825	594
N2-acetyl,N6,N6-dimethyllysine	63254	Amino Acid	Lysine Metabolism	-	rs12713797	2:73983180:G:A	4	73511262	74120785	-0,4622 (0,0714)	9.385e-11	rs732778	rs10201159	3.755e-67	G:A	-0,440771 (0,077309)	7.78936e-09	4165	G:A	-0,585698(0,184297)	0.001017	594
alliin	41494	Xenobiotics	Food Component/Plant	HMDB0033592	rs12713798	2:73986421:T:C	4	73511262	74120785	0,382 (0,0478)	1.418e-15	rs732778	rs10201159	3.755e-67	T:C	0,371822 (0,0508445)	1.60259e-13	4165	T:C	0,460395(0,140289)	0.0008246	594
N-acetylkynurenine (2)	48757	Amino Acid	Tryptophan Metabolism	HMDB0240342	rs12713798	2:73986421:T:C	4	73511262	74120785	-0,6073 (0,0571)	1.893e-26	rs732778	rs10201159	3.755e-67	T:C	-0,632466 (0,0608113)	3.29608e-26	4165	T:C	-0,487006(0,135802)	0.0002697	594
N2-acetyl,N6,N6-dimethyllysine	63254	Amino Acid	Lysine Metabolism	-	rs12713798	2:73986421:T:C	4	73511262	74120785	-0,4588 (0,0713)	1.215e-10	rs732778	rs10201159	3.755e-67	T:C	-0,436725 (0,0771826)	1.0137e-08	4165	T:C	-0,58624(0,184305)	0.001007	594
alliin	41494	Xenobiotics	Food Component/Plant	HMDB0033592	rs12992607	2:73959960:T:G	4	73511262	74120785	0,3806 (0,0478)	1.692e-15	rs732778	rs10201159	3.755e-67	T:G	0,369912 (0,0508367)	2.11549e-13	4165	T:G	0,462306(0,139441)	0.0007255	594
N-acetylkynurenine (2)	48757	Amino Acid	Tryptophan Metabolism	HMDB0240342	rs12992607	2:73959960:T:G	4	73511262	74120785	-0,6066 (0,057)	1.892e-26	rs732778	rs10201159	3.755e-67	T:G	-0,631523 (0,0608012)	3.88712e-26	4165	T:G	-0,488706(0,13496)	0.0002343	594
N2-acetyl,N6,N6-dimethyllysine	63254	Amino Acid	Lysine Metabolism	-	rs12992607	2:73959960:T:G	4	73511262	74120785	-0,4595 (0,0711)	1.038e-10	rs732778	rs10201159	3.755e-67	T:G	-0,440743 (0,0771236)	7.2275e-09	4165	T:G	-0,566495(0,182634)	0.001357	594
alliin	41494	Xenobiotics	Food Component/Plant	HMDB0033592	rs12995433	2:73641326:T:C	4	73511262	74120785	0,3995 (0,047)	1.923e-17	rs13008860	rs10201159	3.755e-67	T:C	0,394674 (0,0501986)	2.05869e-15	4165	T:C	0,433985(0,133054)	0.0009032	594
X-12753	47723	Unknown		-	rs12995433	2:73641326:T:C	4	73511262	74120785	-0,3425 (0,0475)	5.462e-13	rs13008860	rs10201159	3.755e-67	T:C	-0,372888 (0,05152)	4.45951e-13	4165	T:C	-0,171132(0,121222)	0.1569	594
N-acetylkynurenine (2)	48757	Amino Acid	Tryptophan Metabolism	HMDB0240342	rs12995433	2:73641326:T:C	4	73511262	74120785	-0,6682 (0,0559)	5.944e-33	rs13008860	rs10201159	3.755e-67	T:C	-0,710118 (0,0599859)	1.47081e-33	4165	T:C	-0,483239(0,128543)	0.0001356	594
N2-acetyl,N6,N6-dimethyllysine	63254	Amino Acid	Lysine Metabolism	-	rs12995433	2:73641326:T:C	4	73511262	74120785	-0,4832 (0,0691)	2.655e-12	rs13008860	rs10201159	3.755e-67	T:C	-0,462653 (0,0749891)	4.55712e-10	4165	T:C	-0,598216(0,176251)	0.0004258	594
alliin	41494	Xenobiotics	Food Component/Plant	HMDB0033592	rs12996463	2:73655496:C:T	4	73511262	74120785	0,4 (0,0471)	1.896e-17	rs13008860	rs10201159	3.755e-67	C:T	0,395278 (0,0502652)	2.03758e-15	4165	C:T	0,433866(0,133015)	0.000904	594
X-12753	47723	Unknown		-	rs12996463	2:73655496:C:T	4	73511262	74120785	-0,3521 (0,0475)	1.309e-13	rs13008860	rs10201159	3.755e-67	C:T	-0,384076 (0,0515968)	9.50896e-14	4165	C:T	-0,17204(0,121181)	0.1546	594
N-acetylkynurenine (2)	48757	Amino Acid	Tryptophan Metabolism	HMDB0240342	rs12996463	2:73655496:C:T	4	73511262	74120785	-0,6817 (0,056)	4.23e-34	rs13008860	rs10201159	3.755e-67	C:T	-0,727221 (0,0601383)	5.42912e-35	4165	C:T	-0,482131(0,128504)	0.0001403	594
N2-acetyl,N6,N6-dimethyllysine	63254	Amino Acid	Lysine Metabolism	-	rs12996463	2:73655496:C:T	4	73511262	74120785	-0,4847 (0,0692)	2.445e-12	rs13008860	rs10201159	3.755e-67	C:T	-0,461913 (0,0750968)	5.11285e-10	4165	C:T	-0,61292(0,176672)	0.0003119	594
alliin	41494	Xenobiotics	Food Component/Plant	HMDB0033592	rs12997568	2:73956881:C:T	4	73511262	74120785	0,3791 (0,0479)	2.338e-15	rs732778	rs10201159	3.755e-67	C:T	0,366556 (0,0508518)	3.54381e-13	4165	C:T	0,476011(0,140384)	0.0005421	594
N-acetylkynurenine (2)	48757	Amino Acid	Tryptophan Metabolism	HMDB0240342	rs12997568	2:73956881:C:T	4	73511262	74120785	-0,6079 (0,0571)	1.778e-26	rs732778	rs10201159	3.755e-67	C:T	-0,633678 (0,0608686)	2.9738e-26	4165	C:T	-0,485226(0,135472)	0.0002757	594
N2-acetyl,N6,N6-dimethyllysine	63254	Amino Acid	Lysine Metabolism	-	rs12997568	2:73956881:C:T	4	73511262	74120785	-0,4618 (0,0712)	9.037e-11	rs732778	rs10201159	3.755e-67	C:T	-0,443796 (0,0771888)	5.81859e-09	4165	C:T	-0,564926(0,183673)	0.001502	594
alliin	41494	Xenobiotics	Food Component/Plant	HMDB0033592	rs12998980	2:73930726:C:A	4	73511262	74120785	0,3751 (0,0471)	1.677e-15	rs732778	rs10201159	3.755e-67	C:A	0,366213 (0,0502001)	1.87263e-13	4165	C:A	0,440533(0,135232)	0.0009262	594
N-acetylkynurenine (2)	48757	Amino Acid	Tryptophan Metabolism	HMDB0240342	rs12998980	2:73930726:C:A	4	73511262	74120785	-0,6121 (0,0561)	9.132e-28	rs732778	rs10201159	3.755e-67	C:A	-0,636698 (0,0598523)	2.5512e-27	4165	C:A	-0,497354(0,13208)	0.0001278	594
N2-acetyl,N6,N6-dimethyllysine	63254	Amino Acid	Lysine Metabolism	-	rs12998980	2:73930726:C:A	4	73511262	74120785	-0,4733 (0,0699)	1.262e-11	rs732778	rs10201159	3.755e-67	C:A	-0,450617 (0,075902)	1.94323e-09	4165	C:A	-0,599643(0,177812)	0.0004914	594
alliin	41494	Xenobiotics	Food Component/Plant	HMDB0033592	rs13000788	2:73918312:T:C	4	73511262	74120785	0,3752 (0,047)	1.39e-15	rs732778	rs10201159	3.755e-67	T:C	0,367294 (0,0500071)	1.28732e-13	4165	T:C	0,435102(0,136228)	0.001172	594
N-acetylkynurenine (2)	48757	Amino Acid	Tryptophan Metabolism	HMDB0240342	rs13000788	2:73918312:T:C	4	73511262	74120785	-0,6153 (0,056)	4.322e-28	rs732778	rs10201159	3.755e-67	T:C	-0,636993 (0,0596581)	1.66954e-27	4165	T:C	-0,511196(0,133303)	9.478e-05	594
N2-acetyl,N6,N6-dimethyllysine	63254	Amino Acid	Lysine Metabolism	-	rs13000788	2:73918312:T:C	4	73511262	74120785	-0,4702 (0,0697)	1.498e-11	rs732778	rs10201159	3.755e-67	T:C	-0,441053 (0,075412)	3.40775e-09	4165	T:C	-0,640732(0,181004)	0.0002388	594
alliin	41494	Xenobiotics	Food Component/Plant	HMDB0033592	rs13003035	2:73957227:A:T	4	73511262	74120785	0,379 (0,0478)	2.222e-15	rs732778	rs10201159	3.755e-67	A:T	0,368638 (0,050815)	2.50215e-13	4165	A:T	0,458336(0,139811)	0.0008365	594
N-acetylkynurenine (2)	48757	Amino Acid	Tryptophan Metabolism	HMDB0240342	rs13003035	2:73957227:A:T	4	73511262	74120785	-0,6113 (0,0571)	8.707e-27	rs732778	rs10201159	3.755e-67	A:T	-0,634036 (0,0608128)	2.51402e-26	4165	A:T	-0,502913(0,13564)	0.0001622	594
N2-acetyl,N6,N6-dimethyllysine	63254	Amino Acid	Lysine Metabolism	-	rs13003035	2:73957227:A:T	4	73511262	74120785	-0,4595 (0,0712)	1.064e-10	rs732778	rs10201159	3.755e-67	A:T	-0,440931 (0,077117)	7.10116e-09	4165	A:T	-0,5658(0,18327)	0.001438	594
alliin	41494	Xenobiotics	Food Component/Plant	HMDB0033592	rs13005729	2:73931347:A:G	4	73511262	74120785	0,3699 (0,0469)	3.304e-15	rs732778	rs10201159	3.755e-67	A:G	0,36038 (0,0500127)	3.71924e-13	4165	A:G	0,440391(0,135179)	0.0009255	594
N-acetylkynurenine (2)	48757	Amino Acid	Tryptophan Metabolism	HMDB0240342	rs13005729	2:73931347:A:G	4	73511262	74120785	-0,6058 (0,0558)	2.041e-27	rs732778	rs10201159	3.755e-67	A:G	-0,62883 (0,0595902)	6.98324e-27	4165	A:G	-0,497274(0,132032)	0.0001274	594
N2-acetyl,N6,N6-dimethyllysine	63254	Amino Acid	Lysine Metabolism	-	rs13005729	2:73931347:A:G	4	73511262	74120785	-0,4613 (0,0695)	3.128e-11	rs732778	rs10201159	3.755e-67	A:G	-0,436945 (0,0753877)	4.73548e-09	4165	A:G	-0,598883(0,17772)	0.0004965	594
alliin	41494	Xenobiotics	Food Component/Plant	HMDB0033592	rs13006448	2:73924424:T:G	4	73511262	74120785	0,3737 (0,047)	1.759e-15	rs732778	rs10201159	3.755e-67	T:G	0,365311 (0,049998)	1.73006e-13	4165	T:G	0,437152(0,136033)	0.00109	594
N-acetylkynurenine (2)	48757	Amino Acid	Tryptophan Metabolism	HMDB0240342	rs13006448	2:73924424:T:G	4	73511262	74120785	-0,612 (0,056)	7.899e-28	rs732778	rs10201159	3.755e-67	T:G	-0,633074 (0,0596463)	3.45595e-27	4165	T:G	-0,511003(0,133089)	9.286e-05	594
N2-acetyl,N6,N6-dimethyllysine	63254	Amino Acid	Lysine Metabolism	-	rs13006448	2:73924424:T:G	4	73511262	74120785	-0,469 (0,0697)	1.669e-11	rs732778	rs10201159	3.755e-67	T:G	-0,439818 (0,0754009)	3.74994e-09	4165	T:G	-0,638565(0,180663)	0.0002442	594
alliin	41494	Xenobiotics	Food Component/Plant	HMDB0033592	rs13006598	2:74010592:C:T	4	73511262	74120785	0,3805 (0,0479)	2.097e-15	rs732778	rs10201159	3.755e-67	C:T	0,368424 (0,0508568)	2.70619e-13	4165	C:T	0,476533(0,142658)	0.0006595	594
N-acetylkynurenine (2)	48757	Amino Acid	Tryptophan Metabolism	HMDB0240342	rs13006598	2:74010592:C:T	4	73511262	74120785	-0,6074 (0,0572)	2.624e-26	rs732778	rs10201159	3.755e-67	C:T	-0,631754 (0,0608358)	3.96834e-26	4165	C:T	-0,487269(0,137934)	0.0003335	594
alliin	41494	Xenobiotics	Food Component/Plant	HMDB0033592	rs13007607	2:73861469:T:A	4	73511262	74120785	0,4095 (0,0473)	4.75e-18	rs13008860	rs10201159	3.755e-67	T:A	0,397037 (0,0503884)	1.79845e-15	4165	T:A	0,501579(0,135967)	0.0001638	594
X-12753	47723	Unknown		-	rs13007607	2:73861469:T:A	4	73511262	74120785	-0,3495 (0,0477)	2.422e-13	rs13008860	rs10201159	3.755e-67	T:A	-0,384377 (0,0517216)	1.02447e-13	4165	T:A	-0,149625(0,12255)	0.2211	594
N-acetylkynurenine (2)	48757	Amino Acid	Tryptophan Metabolism	HMDB0240342	rs13007607	2:73861469:T:A	4	73511262	74120785	-0,7026 (0,0565)	1.496e-35	rs13008860	rs10201159	3.755e-67	T:A	-0,752301 (0,0605643)	6.84515e-37	4165	T:A	-0,481764(0,130257)	0.0001736	594
N2-acetyl,N6,N6-dimethyllysine	63254	Amino Acid	Lysine Metabolism	-	rs13007607	2:73861469:T:A	4	73511262	74120785	-0,5368 (0,0702)	1.999e-14	rs13008860	rs10201159	3.755e-67	T:A	-0,499563 (0,075796)	2.61684e-11	4165	T:A	-0,759454(0,184121)	1.405e-05	594
alliin	41494	Xenobiotics	Food Component/Plant	HMDB0033592	rs13008860	2:73774019:A:G	4	73511262	74120785	-0,3757 (0,0461)	3.448e-16	rs13008860	rs10201159	3.755e-67	A:G	-0,368207 (0,049318)	5.3344e-14	4165	A:G	-0,427262(0,128042)	0.0006994	594
X-12753	47723	Unknown		-	rs13008860	2:73774019:A:G	4	73511262	74120785	0,3285 (0,047)	2.724e-12	rs13008860	rs10201159	3.755e-67	A:G	0,34741 (0,0511357)	1.00654e-11	4165	A:G	0,225834(0,117793)	0.05421	594
N-acetylkynurenine (2)	48757	Amino Acid	Tryptophan Metabolism	HMDB0240342	rs13008860	2:73774019:A:G	4	73511262	74120785	0,6492 (0,0545)	1.126e-32	rs13008860	rs10201159	3.755e-67	A:G	0,660838 (0,0584038)	1.40065e-30	4165	A:G	0,596762(0,126854)	1.464e-06	594
alliin	41494	Xenobiotics	Food Component/Plant	HMDB0033592	rs13009035	2:73845709:C:T	4	73511262	74120785	0,3962 (0,047)	3.767e-17	rs13008860	rs10201159	3.755e-67	C:T	0,38604 (0,0502069)	8.65718e-15	4165	C:T	0,46911(0,133816)	0.0003526	594
X-12753	47723	Unknown		-	rs13009035	2:73845709:C:T	4	73511262	74120785	-0,3439 (0,0476)	4.902e-13	rs13008860	rs10201159	3.755e-67	C:T	-0,376447 (0,051625)	2.90387e-13	4165	C:T	-0,160337(0,121375)	0.1855	594
N-acetylkynurenine (2)	48757	Amino Acid	Tryptophan Metabolism	HMDB0240342	rs13009035	2:73845709:C:T	4	73511262	74120785	-0,6768 (0,056)	1.272e-33	rs13008860	rs10201159	3.755e-67	C:T	-0,721761 (0,0601247)	1.80215e-34	4165	C:T	-0,478721(0,128777)	0.0001625	594
N2-acetyl,N6,N6-dimethyllysine	63254	Amino Acid	Lysine Metabolism	-	rs13009035	2:73845709:C:T	4	73511262	74120785	-0,5003 (0,0691)	4.49e-13	rs13008860	rs10201159	3.755e-67	C:T	-0,47456 (0,0749287)	1.58899e-10	4165	C:T	-0,646987(0,177545)	0.0001483	594
alliin	41494	Xenobiotics	Food Component/Plant	HMDB0033592	rs13013228	2:73925216:A:G	4	73511262	74120785	0,3736 (0,047)	1.781e-15	rs732778	rs10201159	3.755e-67	A:G	0,365294 (0,0499965)	1.73147e-13	4165	A:G	0,436249(0,135937)	0.001108	594
N-acetylkynurenine (2)	48757	Amino Acid	Tryptophan Metabolism	HMDB0240342	rs13013228	2:73925216:A:G	4	73511262	74120785	-0,6117 (0,056)	8.204e-28	rs732778	rs10201159	3.755e-67	A:G	-0,632977 (0,0596437)	3.50155e-27	4165	A:G	-0,509944(0,133)	9.506e-05	594
N2-acetyl,N6,N6-dimethyllysine	63254	Amino Acid	Lysine Metabolism	-	rs13013228	2:73925216:A:G	4	73511262	74120785	-0,4686 (0,0696)	1.718e-11	rs732778	rs10201159	3.755e-67	A:G	-0,439714 (0,0753981)	3.77701e-09	4165	A:G	-0,636242(0,18048)	0.0002541	594
alliin	41494	Xenobiotics	Food Component/Plant	HMDB0033592	rs13014700	2:73920121:G:C	4	73511262	74120785	0,3736 (0,047)	1.807e-15	rs732778	rs10201159	3.755e-67	G:C	0,36548 (0,0499947)	1.67898e-13	4165	G:C	0,434818(0,136153)	0.001174	594
N-acetylkynurenine (2)	48757	Amino Acid	Tryptophan Metabolism	HMDB0240342	rs13014700	2:73920121:G:C	4	73511262	74120785	-0,6134 (0,056)	6.098e-28	rs732778	rs10201159	3.755e-67	G:C	-0,634715 (0,0596471)	2.51798e-27	4165	G:C	-0,511249(0,13324)	9.386e-05	594
N2-acetyl,N6,N6-dimethyllysine	63254	Amino Acid	Lysine Metabolism	-	rs13014700	2:73920121:G:C	4	73511262	74120785	-0,4693 (0,0697)	1.629e-11	rs732778	rs10201159	3.755e-67	G:C	-0,440114 (0,0754046)	3.66595e-09	4165	G:C	-0,639626(0,180888)	0.0002427	594
alliin	41494	Xenobiotics	Food Component/Plant	HMDB0033592	rs13015885	2:73920482:T:G	4	73511262	74120785	0,3721 (0,047)	2.292e-15	rs732778	rs10201159	3.755e-67	T:G	0,363756 (0,0499777)	2.14356e-13	4165	T:G	0,435011(0,136135)	0.001166	594
N-acetylkynurenine (2)	48757	Amino Acid	Tryptophan Metabolism	HMDB0240342	rs13015885	2:73920482:T:G	4	73511262	74120785	-0,6162 (0,056)	3.417e-28	rs732778	rs10201159	3.755e-67	T:G	-0,638061 (0,0596319)	1.29689e-27	4165	T:G	-0,511315(0,133222)	9.344e-05	594
N2-acetyl,N6,N6-dimethyllysine	63254	Amino Acid	Lysine Metabolism	-	rs13015885	2:73920482:T:G	4	73511262	74120785	-0,4637 (0,0696)	2.679e-11	rs732778	rs10201159	3.755e-67	T:G	-0,433643 (0,075298)	5.90537e-09	4165	T:G	-0,639276(0,18085)	0.0002439	594
alliin	41494	Xenobiotics	Food Component/Plant	HMDB0033592	rs13017182	2:73891004:T:G	4	73511262	74120785	0,4109 (0,0473)	3.944e-18	rs13008860	rs10201159	3.755e-67	T:G	0,398576 (0,050438)	1.48639e-15	4165	T:G	0,502563(0,136231)	0.0001637	594
X-12753	47723	Unknown		-	rs13017182	2:73891004:T:G	4	73511262	74120785	-0,3529 (0,0478)	1.48e-13	rs13008860	rs10201159	3.755e-67	T:G	-0,388347 (0,0517506)	5.90522e-14	4165	T:G	-0,149266(0,122772)	0.2231	594
N-acetylkynurenine (2)	48757	Amino Acid	Tryptophan Metabolism	HMDB0240342	rs13017182	2:73891004:T:G	4	73511262	74120785	-0,7061 (0,0566)	8.963e-36	rs13008860	rs10201159	3.755e-67	T:G	-0,756272 (0,0606659)	3.68132e-37	4165	T:G	-0,483177(0,130511)	0.000171	594
N2-acetyl,N6,N6-dimethyllysine	63254	Amino Acid	Lysine Metabolism	-	rs13017182	2:73891004:T:G	4	73511262	74120785	-0,5351 (0,0702)	2.59e-14	rs13008860	rs10201159	3.755e-67	T:G	-0,497803 (0,0758847)	3.24159e-11	4165	T:G	-0,758186(0,184371)	1.499e-05	594
alliin	41494	Xenobiotics	Food Component/Plant	HMDB0033592	rs13018422	2:73880867:A:G	4	73511262	74120785	0,4126 (0,0473)	2.833e-18	rs13008860	rs10201159	3.755e-67	A:G	0,400509 (0,0504325)	1.07346e-15	4165	A:G	0,502218(0,13608)	0.0001626	594
X-12753	47723	Unknown		-	rs13018422	2:73880867:A:G	4	73511262	74120785	-0,3509 (0,0477)	2.002e-13	rs13008860	rs10201159	3.755e-67	A:G	-0,385986 (0,0517434)	8.31483e-14	4165	A:G	-0,149572(0,122637)	0.2216	594
N-acetylkynurenine (2)	48757	Amino Acid	Tryptophan Metabolism	HMDB0240342	rs13018422	2:73880867:A:G	4	73511262	74120785	-0,706 (0,0565)	8.286e-36	rs13008860	rs10201159	3.755e-67	A:G	-0,756621 (0,0606319)	3.1151e-37	4165	A:G	-0,481209(0,130343)	0.0001785	594
N2-acetyl,N6,N6-dimethyllysine	63254	Amino Acid	Lysine Metabolism	-	rs13018422	2:73880867:A:G	4	73511262	74120785	-0,5363 (0,0702)	2.228e-14	rs13008860	rs10201159	3.755e-67	A:G	-0,498727 (0,0758635)	2.94323e-11	4165	A:G	-0,761168(0,184326)	1.369e-05	594
alliin	41494	Xenobiotics	Food Component/Plant	HMDB0033592	rs13020517	2:73956744:T:C	4	73511262	74120785	0,3782 (0,0478)	2.511e-15	rs732778	rs10201159	3.755e-67	T:C	0,367304 (0,0508327)	3.10745e-13	4165	T:C	0,461727(0,139426)	0.0007364	594
N-acetylkynurenine (2)	48757	Amino Acid	Tryptophan Metabolism	HMDB0240342	rs13020517	2:73956744:T:C	4	73511262	74120785	-0,6085 (0,057)	1.437e-26	rs732778	rs10201159	3.755e-67	T:C	-0,634021 (0,0608599)	2.74324e-26	4165	T:C	-0,488239(0,134952)	0.0002375	594
N2-acetyl,N6,N6-dimethyllysine	63254	Amino Acid	Lysine Metabolism	-	rs13020517	2:73956744:T:C	4	73511262	74120785	-0,4631 (0,0712)	7.757e-11	rs732778	rs10201159	3.755e-67	T:C	-0,444412 (0,0771934)	5.54815e-09	4165	T:C	-0,568944(0,182692)	0.001296	594
alliin	41494	Xenobiotics	Food Component/Plant	HMDB0033592	rs13022145	2:73863473:A:G	4	73511262	74120785	0,4101 (0,0473)	4.386e-18	rs13008860	rs10201159	3.755e-67	A:G	0,397681 (0,050408)	1.65991e-15	4165	A:G	0,501589(0,13598)	0.0001639	594
X-12753	47723	Unknown		-	rs13022145	2:73863473:A:G	4	73511262	74120785	-0,3489 (0,0477)	2.716e-13	rs13008860	rs10201159	3.755e-67	A:G	-0,383683 (0,0517413)	1.15929e-13	4165	A:G	-0,149561(0,12256)	0.2214	594
N-acetylkynurenine (2)	48757	Amino Acid	Tryptophan Metabolism	HMDB0240342	rs13022145	2:73863473:A:G	4	73511262	74120785	-0,7016 (0,0565)	1.907e-35	rs13008860	rs10201159	3.755e-67	A:G	-0,751191 (0,0605786)	9.14595e-37	4165	A:G	-0,481593(0,130266)	0.0001748	594
N2-acetyl,N6,N6-dimethyllysine	63254	Amino Acid	Lysine Metabolism	-	rs13022145	2:73863473:A:G	4	73511262	74120785	-0,5368 (0,0702)	2.027e-14	rs13008860	rs10201159	3.755e-67	A:G	-0,499548 (0,0758152)	2.65129e-11	4165	A:G	-0,759476(0,184138)	1.407e-05	594
alliin	41494	Xenobiotics	Food Component/Plant	HMDB0033592	rs13022149	2:73641515:A:T	4	73511262	74120785	0,3914 (0,0503)	7.298e-15	rs13008860	rs10201159	3.755e-67	A:T	0,391443 (0,0503191)	4.07092e-15	4165	-:-	-(-)	-	-
X-12753	47723	Unknown		-	rs13022149	2:73641515:A:T	4	73511262	74120785	-0,3772 (0,0516)	2.81e-13	rs13008860	rs10201159	3.755e-67	A:T	-0,377206 (0,0516493)	2.72014e-13	4165	-:-	-(-)	-	-
N-acetylkynurenine (2)	48757	Amino Acid	Tryptophan Metabolism	HMDB0240342	rs13022149	2:73641515:A:T	4	73511262	74120785	-0,7123 (0,062)	1.533e-30	rs13008860	rs10201159	3.755e-67	A:T	-0,712268 (0,0600948)	1.25073e-33	4165	-:-	-(-)	-	-
alliin	41494	Xenobiotics	Food Component/Plant	HMDB0033592	rs13027816	2:73897691:T:C	4	73511262	74120785	0,41 (0,0474)	5.248e-18	rs732778	rs10201159	3.755e-67	T:C	0,400746 (0,0505225)	1.13781e-15	4165	T:C	0,477871(0,1361)	0.0003413	594
X-12753	47723	Unknown		-	rs13027816	2:73897691:T:C	4	73511262	74120785	-0,3593 (0,0478)	5.728e-14	rs732778	rs10201159	3.755e-67	T:C	-0,391763 (0,0517922)	3.78056e-14	4165	T:C	-0,171874(0,123244)	0.162	594
N-acetylkynurenine (2)	48757	Amino Acid	Tryptophan Metabolism	HMDB0240342	rs13027816	2:73897691:T:C	4	73511262	74120785	-0,7067 (0,0566)	8.945e-36	rs732778	rs10201159	3.755e-67	T:C	-0,753834 (0,0606749)	6.13724e-37	4165	T:C	-0,495658(0,131006)	0.0001212	594
N2-acetyl,N6,N6-dimethyllysine	63254	Amino Acid	Lysine Metabolism	-	rs13027816	2:73897691:T:C	4	73511262	74120785	-0,5274 (0,0704)	7.034e-14	rs732778	rs10201159	3.755e-67	T:C	-0,49249 (0,0761477)	5.94445e-11	4165	T:C	-0,734669(0,184186)	2.782e-05	594
alliin	41494	Xenobiotics	Food Component/Plant	HMDB0033592	rs13029847	2:73952690:A:G	4	73511262	74120785	0,3678 (0,0509)	5.107e-13	rs732778	rs10201159	3.755e-67	A:G	0,367755 (0,0509186)	3.18481e-13	4165	-:-	-(-)	-	-
N-acetylkynurenine (2)	48757	Amino Acid	Tryptophan Metabolism	HMDB0240342	rs13029847	2:73952690:A:G	4	73511262	74120785	-0,6287 (0,0628)	1.377e-23	rs732778	rs10201159	3.755e-67	A:G	-0,628702 (0,060871)	7.45491e-26	4165	-:-	-(-)	-	-
alliin	41494	Xenobiotics	Food Component/Plant	HMDB0033592	rs13029848	2:73952692:C:G	4	73511262	74120785	0,3678 (0,0509)	5.107e-13	rs732778	rs10201159	3.755e-67	C:G	0,367755 (0,0509186)	3.18481e-13	4165	-:-	-(-)	-	-
N-acetylkynurenine (2)	48757	Amino Acid	Tryptophan Metabolism	HMDB0240342	rs13029848	2:73952692:C:G	4	73511262	74120785	-0,6287 (0,0628)	1.377e-23	rs732778	rs10201159	3.755e-67	C:G	-0,628702 (0,060871)	7.45491e-26	4165	-:-	-(-)	-	-
alliin	41494	Xenobiotics	Food Component/Plant	HMDB0033592	rs13030293	2:73952875:A:G	4	73511262	74120785	0,3655 (0,0508)	6.357e-13	rs732778	rs10201159	3.755e-67	A:G	0,36551 (0,0508175)	3.98388e-13	4165	-:-	-(-)	-	-
N-acetylkynurenine (2)	48757	Amino Acid	Tryptophan Metabolism	HMDB0240342	rs13030293	2:73952875:A:G	4	73511262	74120785	-0,631 (0,0627)	8.336e-24	rs732778	rs10201159	3.755e-67	A:G	-0,630994 (0,060792)	4.19051e-26	4165	-:-	-(-)	-	-
alliin	41494	Xenobiotics	Food Component/Plant	HMDB0033592	rs13031853	2:73924182:C:T	4	73511262	74120785	0,3735 (0,047)	1.851e-15	rs732778	rs10201159	3.755e-67	C:T	0,365006 (0,0500063)	1.82977e-13	4165	C:T	0,437607(0,136095)	0.001083	594
N-acetylkynurenine (2)	48757	Amino Acid	Tryptophan Metabolism	HMDB0240342	rs13031853	2:73924182:C:T	4	73511262	74120785	-0,6121 (0,056)	7.848e-28	rs732778	rs10201159	3.755e-67	C:T	-0,633332 (0,0596583)	3.36991e-27	4165	C:T	-0,510721(0,133132)	9.422e-05	594
N2-acetyl,N6,N6-dimethyllysine	63254	Amino Acid	Lysine Metabolism	-	rs13031853	2:73924182:C:T	4	73511262	74120785	-0,4691 (0,0697)	1.667e-11	rs732778	rs10201159	3.755e-67	C:T	-0,439784 (0,075411)	3.77817e-09	4165	C:T	-0,639664(0,180774)	0.00024	594
alliin	41494	Xenobiotics	Food Component/Plant	HMDB0033592	rs13031866	2:73924198:C:T	4	73511262	74120785	0,3739 (0,047)	1.727e-15	rs732778	rs10201159	3.755e-67	C:T	0,365314 (0,0499981)	1.72945e-13	4165	C:T	0,438254(0,136085)	0.001063	594
N-acetylkynurenine (2)	48757	Amino Acid	Tryptophan Metabolism	HMDB0240342	rs13031866	2:73924198:C:T	4	73511262	74120785	-0,6117 (0,056)	8.373e-28	rs732778	rs10201159	3.755e-67	C:T	-0,633088 (0,0596465)	3.44725e-27	4165	C:T	-0,509229(0,133086)	9.84e-05	594
N2-acetyl,N6,N6-dimethyllysine	63254	Amino Acid	Lysine Metabolism	-	rs13031866	2:73924198:C:T	4	73511262	74120785	-0,4691 (0,0697)	1.644e-11	rs732778	rs10201159	3.755e-67	C:T	-0,439824 (0,0754012)	3.74898e-09	4165	C:T	-0,639959(0,180747)	0.0002379	594
alliin	41494	Xenobiotics	Food Component/Plant	HMDB0033592	rs13033744	2:73998973:A:G	4	73511262	74120785	0,3764 (0,0479)	3.865e-15	rs732778	rs10201159	3.755e-67	A:G	0,365573 (0,0508855)	4.25174e-13	4165	A:G	0,460176(0,140633)	0.0008559	594
N-acetylkynurenine (2)	48757	Amino Acid	Tryptophan Metabolism	HMDB0240342	rs13033744	2:73998973:A:G	4	73511262	74120785	-0,6043 (0,0571)	3.744e-26	rs732778	rs10201159	3.755e-67	A:G	-0,628007 (0,0608512)	8.06527e-26	4165	A:G	-0,490359(0,136164)	0.0002537	594
N2-acetyl,N6,N6-dimethyllysine	63254	Amino Acid	Lysine Metabolism	-	rs13033744	2:73998973:A:G	4	73511262	74120785	-0,4593 (0,0714)	1.228e-10	rs732778	rs10201159	3.755e-67	A:G	-0,437265 (0,0772791)	1.01011e-08	4165	A:G	-0,586982(0,184718)	0.001021	594
alliin	41494	Xenobiotics	Food Component/Plant	HMDB0033592	rs13035662	2:73953186:T:C	4	73511262	74120785	0,3655 (0,0508)	6.366e-13	rs732778	rs10201159	3.755e-67	T:C	0,365498 (0,0508172)	3.98997e-13	4165	-:-	-(-)	-	-
N-acetylkynurenine (2)	48757	Amino Acid	Tryptophan Metabolism	HMDB0240342	rs13035662	2:73953186:T:C	4	73511262	74120785	-0,631 (0,0627)	8.354e-24	rs732778	rs10201159	3.755e-67	T:C	-0,630975 (0,0607915)	4.20109e-26	4165	-:-	-(-)	-	-
alliin	41494	Xenobiotics	Food Component/Plant	HMDB0033592	rs1320374	2:73828310:C:T	4	73511262	74120785	0,3982 (0,0471)	2.605e-17	rs13008860	rs10201159	3.755e-67	C:T	0,392547 (0,0502509)	3.15547e-15	4165	C:T	0,43871(0,133104)	0.000796	594
X-12753	47723	Unknown		-	rs1320374	2:73828310:C:T	4	73511262	74120785	-0,3445 (0,0476)	4.432e-13	rs13008860	rs10201159	3.755e-67	C:T	-0,37345 (0,0516164)	4.51136e-13	4165	C:T	-0,181176(0,121306)	0.1342	594
N-acetylkynurenine (2)	48757	Amino Acid	Tryptophan Metabolism	HMDB0240342	rs1320374	2:73828310:C:T	4	73511262	74120785	-0,6761 (0,0559)	1.185e-33	rs13008860	rs10201159	3.755e-67	C:T	-0,718141 (0,0600196)	2.9527e-34	4165	C:T	-0,490578(0,128779)	0.0001087	594
N2-acetyl,N6,N6-dimethyllysine	63254	Amino Acid	Lysine Metabolism	-	rs1320374	2:73828310:C:T	4	73511262	74120785	-0,4912 (0,0692)	1.222e-12	rs13008860	rs10201159	3.755e-67	C:T	-0,468724 (0,0750553)	2.83471e-10	4165	C:T	-0,617736(0,176741)	0.0002804	594
alliin	41494	Xenobiotics	Food Component/Plant	HMDB0033592	rs13383097	2:74035031:G:A	4	73511262	74120785	0,3716 (0,0481)	1.168e-14	rs732778	rs10201159	3.755e-67	G:A	0,35898 (0,0510734)	1.35721e-12	4165	G:A	0,472159(0,143042)	0.0007672	594
N-acetylkynurenine (2)	48757	Amino Acid	Tryptophan Metabolism	HMDB0240342	rs13383097	2:74035031:G:A	4	73511262	74120785	-0,6056 (0,0575)	6.371e-26	rs732778	rs10201159	3.755e-67	G:A	-0,630206 (0,0611581)	9.30292e-26	4165	G:A	-0,484883(0,138393)	0.000374	594
alliin	41494	Xenobiotics	Food Component/Plant	HMDB0033592	rs13383871	2:73631779:C:T	4	73511262	74120785	-0,6524 (0,0583)	5.049e-29	rs10201159	rs10201159	3.755e-67	C:T	-0,642297 (0,0619382)	1.91852e-26	4165	C:T	-0,731611(0,172544)	7.95e-06	594
X-12753	47723	Unknown		-	rs13383871	2:73631779:C:T	4	73511262	74120785	0,5974 (0,0552)	2.547e-27	rs10201159	rs10201159	3.755e-67	C:T	0,635246 (0,0593969)	1.42332e-26	4165	C:T	0,359362(0,147576)	0.01371	594
N-acetylkynurenine (2)	48757	Amino Acid	Tryptophan Metabolism	HMDB0240342	rs13383871	2:73631779:C:T	4	73511262	74120785	1,1705 (0,0724)	8.639e-59	rs10201159	rs10201159	3.755e-67	C:T	1,18908 (0,077182)	5.43427e-59	4165	C:T	1,08195(0,171959)	1.682e-11	594
N2-acetyl,N6,N6-dimethyllysine	63254	Amino Acid	Lysine Metabolism	-	rs13383871	2:73631779:C:T	4	73511262	74120785	0,8448 (0,0948)	5.221e-19	rs10201159	rs10201159	3.755e-67	C:T	0,7641 (0,0976805)	5.08824e-16	4165	C:T	2,17342(0,393555)	5.931e-14	594
alliin	41494	Xenobiotics	Food Component/Plant	HMDB0033592	rs13384756	2:73871665:T:C	4	73511262	74120785	-0,706 (0,0587)	2.789e-33	rs10201159	rs10201159	3.755e-67	T:C	-0,697491 (0,0623803)	1.15722e-30	4165	T:C	-0,772258(0,173043)	2.159e-06	594
X-12753	47723	Unknown		-	rs13384756	2:73871665:T:C	4	73511262	74120785	0,599 (0,0551)	1.452e-27	rs10201159	rs10201159	3.755e-67	T:C	0,636838 (0,0593723)	9.68217e-27	4165	T:C	0,366537(0,145717)	0.01078	594
N-acetylkynurenine (2)	48757	Amino Acid	Tryptophan Metabolism	HMDB0240342	rs13384756	2:73871665:T:C	4	73511262	74120785	1,2748 (0,0738)	8.497e-67	rs10201159	rs10201159	3.755e-67	T:C	1,29892 (0,0787376)	3.91304e-68	4165	T:C	1,16032(0,175053)	6.439e-13	594
N2-acetyl,N6,N6-dimethyllysine	63254	Amino Acid	Lysine Metabolism	-	rs13384756	2:73871665:T:C	4	73511262	74120785	0,8966 (0,0986)	9.428e-20	rs10201159	rs10201159	3.755e-67	T:C	0,847698 (0,0995167)	8.28209e-19	4165	T:C	3,46154(0,715483)	1.571e-19	594
alliin	41494	Xenobiotics	Food Component/Plant	HMDB0033592	rs13384952	2:73723959:G:A	4	73511262	74120785	-0,664 (0,0579)	1.92e-30	rs10201159	rs10201159	3.755e-67	G:A	-0,655329 (0,0615853)	8.72155e-28	4165	G:A	-0,730279(0,168779)	4.836e-06	594
X-12753	47723	Unknown		-	rs13384952	2:73723959:G:A	4	73511262	74120785	0,581 (0,0547)	2.218e-26	rs10201159	rs10201159	3.755e-67	G:A	0,621431 (0,0590394)	8.6642e-26	4165	G:A	0,337786(0,143259)	0.01705	594
N-acetylkynurenine (2)	48757	Amino Acid	Tryptophan Metabolism	HMDB0240342	rs13384952	2:73723959:G:A	4	73511262	74120785	1,2024 (0,072)	1.428e-62	rs10201159	rs10201159	3.755e-67	G:A	1,22977 (0,0770134)	2.48992e-63	4165	G:A	1,07628(0,168596)	7.035e-12	594
N2-acetyl,N6,N6-dimethyllysine	63254	Amino Acid	Lysine Metabolism	-	rs13384952	2:73723959:G:A	4	73511262	74120785	0,8626 (0,0942)	5.481e-20	rs10201159	rs10201159	3.755e-67	G:A	0,783824 (0,0969785)	5.69301e-17	4165	G:A	2,19158(0,395628)	2.087e-14	594
alliin	41494	Xenobiotics	Food Component/Plant	HMDB0033592	rs13385564	2:73734130:T:A	4	73511262	74120785	-0,6685 (0,058)	1.027e-30	rs10201159	rs10201159	3.755e-67	T:A	-0,661355 (0,0617183)	3.62433e-28	4165	T:A	-0,722671(0,168914)	6.262e-06	594
X-12753	47723	Unknown		-	rs13385564	2:73734130:T:A	4	73511262	74120785	0,5809 (0,0548)	2.75e-26	rs10201159	rs10201159	3.755e-67	T:A	0,618506 (0,0591178)	1.67358e-25	4165	T:A	0,353489(0,143934)	0.01288	594
N-acetylkynurenine (2)	48757	Amino Acid	Tryptophan Metabolism	HMDB0240342	rs13385564	2:73734130:T:A	4	73511262	74120785	1,2066 (0,0722)	1.085e-62	rs10201159	rs10201159	3.755e-67	T:A	1,23537 (0,0772103)	1.27112e-63	4165	T:A	1,07448(0,169048)	8.726e-12	594
N2-acetyl,N6,N6-dimethyllysine	63254	Amino Acid	Lysine Metabolism	-	rs13385564	2:73734130:T:A	4	73511262	74120785	0,8503 (0,0942)	1.75e-19	rs10201159	rs10201159	3.755e-67	T:A	0,771506 (0,0969346)	1.71148e-16	4165	T:A	2,18386(0,395891)	2.843e-14	594
alliin	41494	Xenobiotics	Food Component/Plant	HMDB0033592	rs13386124	2:73771695:C:G	4	73511262	74120785	-0,3979 (0,0469)	2.262e-17	rs13008860	rs10201159	3.755e-67	C:G	-0,389444 (0,0500716)	4.24511e-15	4165	C:G	-0,458577(0,133415)	0.0004612	594
X-12753	47723	Unknown		-	rs13386124	2:73771695:C:G	4	73511262	74120785	0,3399 (0,0475)	7.876e-13	rs13008860	rs10201159	3.755e-67	C:G	0,373482 (0,0514964)	3.91391e-13	4165	C:G	0,151006(0,121001)	0.2111	594
N-acetylkynurenine (2)	48757	Amino Acid	Tryptophan Metabolism	HMDB0240342	rs13386124	2:73771695:C:G	4	73511262	74120785	0,6696 (0,0557)	3.037e-33	rs13008860	rs10201159	3.755e-67	C:G	0,714592 (0,0598289)	4.04831e-34	4165	C:G	0,471056(0,128312)	0.0001969	594
N2-acetyl,N6,N6-dimethyllysine	63254	Amino Acid	Lysine Metabolism	-	rs13386124	2:73771695:C:G	4	73511262	74120785	0,4973 (0,0688)	4.857e-13	rs13008860	rs10201159	3.755e-67	C:G	0,473498 (0,0745708)	1.45415e-10	4165	C:G	0,633689(0,177055)	0.0001959	594
alliin	41494	Xenobiotics	Food Component/Plant	HMDB0033592	rs13391258	2:73848933:T:C	4	73511262	74120785	-0,6879 (0,0581)	2.692e-32	rs10201159	rs10201159	3.755e-67	T:C	-0,671494 (0,0616155)	4.35558e-29	4165	T:C	-0,821074(0,174338)	5.073e-07	594
X-12753	47723	Unknown		-	rs13391258	2:73848933:T:C	4	73511262	74120785	0,5797 (0,0547)	3.028e-26	rs10201159	rs10201159	3.755e-67	T:C	0,621999 (0,0590005)	6.9536e-26	4165	T:C	0,321124(0,144464)	0.02463	594
N-acetylkynurenine (2)	48757	Amino Acid	Tryptophan Metabolism	HMDB0240342	rs13391258	2:73848933:T:C	4	73511262	74120785	1,2486 (0,073)	1.17e-65	rs10201159	rs10201159	3.755e-67	T:C	1,27206 (0,0777711)	1.16628e-66	4165	T:C	1,13661(0,173319)	1.327e-12	594
N2-acetyl,N6,N6-dimethyllysine	63254	Amino Acid	Lysine Metabolism	-	rs13391258	2:73848933:T:C	4	73511262	74120785	0,8988 (0,0972)	2.359e-20	rs10201159	rs10201159	3.755e-67	T:C	0,851289 (0,0981054)	2.05952e-19	4165	T:C	3,49217(0,720006)	7.03e-20	594
alliin	41494	Xenobiotics	Food Component/Plant	HMDB0033592	rs13391552	2:73818936:A:G	4	73511262	74120785	-0,6609 (0,058)	4.6e-30	rs10201159	rs10201159	3.755e-67	A:G	-0,651976 (0,0617291)	2.13849e-27	4165	A:G	-0,728943(0,168687)	4.979e-06	594
X-12753	47723	Unknown		-	rs13391552	2:73818936:A:G	4	73511262	74120785	0,5894 (0,0548)	5.518e-27	rs10201159	rs10201159	3.755e-67	A:G	0,627394 (0,0591716)	3.70338e-26	4165	A:G	0,360664(0,143634)	0.01096	594
N-acetylkynurenine (2)	48757	Amino Acid	Tryptophan Metabolism	HMDB0240342	rs13391552	2:73818936:A:G	4	73511262	74120785	1,2018 (0,0722)	3.508e-62	rs10201159	rs10201159	3.755e-67	A:G	1,22729 (0,0772378)	9.35501e-63	4165	A:G	1,0849(0,168969)	5.042e-12	594
N2-acetyl,N6,N6-dimethyllysine	63254	Amino Acid	Lysine Metabolism	-	rs13391552	2:73818936:A:G	4	73511262	74120785	0,8386 (0,0942)	5.363e-19	rs10201159	rs10201159	3.755e-67	A:G	0,758742 (0,0969234)	5.32788e-16	4165	A:G	2,18732(0,395563)	2.325e-14	594
alliin	41494	Xenobiotics	Food Component/Plant	HMDB0033592	rs13392691	2:73748980:A:G	4	73511262	74120785	-0,6619 (0,058)	3.614e-30	rs10201159	rs10201159	3.755e-67	A:G	-0,65393 (0,0617045)	1.41865e-27	4165	A:G	-0,722097(0,168573)	6.081e-06	594
X-12753	47723	Unknown		-	rs13392691	2:73748980:A:G	4	73511262	74120785	0,5839 (0,0547)	1.499e-26	rs10201159	rs10201159	3.755e-67	A:G	0,622612 (0,0591279)	8.14705e-26	4165	A:G	0,350841(0,143529)	0.01332	594
N-acetylkynurenine (2)	48757	Amino Acid	Tryptophan Metabolism	HMDB0240342	rs13392691	2:73748980:A:G	4	73511262	74120785	1,2028 (0,0722)	2.922e-62	rs10201159	rs10201159	3.755e-67	A:G	1,23171 (0,0772907)	3.70486e-63	4165	A:G	1,07067(0,168555)	9.027e-12	594
N2-acetyl,N6,N6-dimethyllysine	63254	Amino Acid	Lysine Metabolism	-	rs13392691	2:73748980:A:G	4	73511262	74120785	0,8537 (0,0944)	1.493e-19	rs10201159	rs10201159	3.755e-67	A:G	0,77469 (0,0971498)	1.44627e-16	4165	A:G	2,18214(0,395521)	2.716e-14	594
alliin	41494	Xenobiotics	Food Component/Plant	HMDB0033592	rs13392872	2:73713072:A:G	4	73511262	74120785	-0,6649 (0,0579)	1.772e-30	rs10201159	rs10201159	3.755e-67	A:G	-0,655757 (0,0616052)	8.3179e-28	4165	A:G	-0,734734(0,169339)	4.524e-06	594
X-12753	47723	Unknown		-	rs13392872	2:73713072:A:G	4	73511262	74120785	0,5842 (0,0547)	1.238e-26	rs10201159	rs10201159	3.755e-67	A:G	0,625348 (0,0590527)	4.34769e-26	4165	A:G	0,336134(0,143578)	0.01787	594
N-acetylkynurenine (2)	48757	Amino Acid	Tryptophan Metabolism	HMDB0240342	rs13392872	2:73713072:A:G	4	73511262	74120785	1,2006 (0,0721)	2.644e-62	rs10201159	rs10201159	3.755e-67	A:G	1,2268 (0,0770392)	5.35721e-63	4165	A:G	1,07945(0,169024)	6.899e-12	594
N2-acetyl,N6,N6-dimethyllysine	63254	Amino Acid	Lysine Metabolism	-	rs13392872	2:73713072:A:G	4	73511262	74120785	0,8612 (0,0943)	6.686e-20	rs10201159	rs10201159	3.755e-67	A:G	0,782289 (0,097022)	6.70964e-17	4165	A:G	2,20767(0,397995)	1.77e-14	594
alliin	41494	Xenobiotics	Food Component/Plant	HMDB0033592	rs13398956	2:73720258:A:C	4	73511262	74120785	-0,6662 (0,0579)	1.253e-30	rs10201159	rs10201159	3.755e-67	A:C	-0,657851 (0,0615959)	5.53501e-28	4165	A:C	-0,730146(0,168742)	4.827e-06	594
X-12753	47723	Unknown		-	rs13398956	2:73720258:A:C	4	73511262	74120785	0,584 (0,0547)	1.225e-26	rs10201159	rs10201159	3.755e-67	A:C	0,625086 (0,0590456)	4.49033e-26	4165	A:C	0,337375(0,143199)	0.01714	594
N-acetylkynurenine (2)	48757	Amino Acid	Tryptophan Metabolism	HMDB0240342	rs13398956	2:73720258:A:C	4	73511262	74120785	1,1987 (0,072)	3.108e-62	rs10201159	rs10201159	3.755e-67	A:C	1,22537 (0,076994)	6.62062e-63	4165	A:C	1,07609(0,168555)	6.986e-12	594
N2-acetyl,N6,N6-dimethyllysine	63254	Amino Acid	Lysine Metabolism	-	rs13398956	2:73720258:A:C	4	73511262	74120785	0,8551 (0,0941)	1.033e-19	rs10201159	rs10201159	3.755e-67	A:C	0,776116 (0,0968597)	1.07164e-16	4165	A:C	2,19159(0,395639)	2.078e-14	594
alliin	41494	Xenobiotics	Food Component/Plant	HMDB0033592	rs13399087	2:73771386:C:T	4	73511262	74120785	-0,3849 (0,05)	1.411e-14	rs13008860	rs10201159	3.755e-67	C:T	-0,384913 (0,0500187)	8.32124e-15	4165	-:-	-(-)	-	-
X-12753	47723	Unknown		-	rs13399087	2:73771386:C:T	4	73511262	74120785	0,3745 (0,0515)	3.467e-13	rs13008860	rs10201159	3.755e-67	C:T	0,374499 (0,0514783)	3.29867e-13	4165	-:-	-(-)	-	-
N-acetylkynurenine (2)	48757	Amino Acid	Tryptophan Metabolism	HMDB0240342	rs13399087	2:73771386:C:T	4	73511262	74120785	0,7194 (0,0617)	2.226e-31	rs13008860	rs10201159	3.755e-67	C:T	0,719421 (0,0598359)	1.47502e-34	4165	-:-	-(-)	-	-
N2-acetyl,N6,N6-dimethyllysine	63254	Amino Acid	Lysine Metabolism	-	rs13399087	2:73771386:C:T	4	73511262	74120785	0,4783 (0,0746)	1.418e-10	rs13008860	rs10201159	3.755e-67	C:T	0,478275 (0,0745685)	9.51775e-11	4165	-:-	-(-)	-	-
alliin	41494	Xenobiotics	Food Component/Plant	HMDB0033592	rs13400985	2:73733071:G:A	4	73511262	74120785	-0,6654 (0,0579)	1.476e-30	rs10201159	rs10201159	3.755e-67	G:A	-0,656887 (0,061592)	6.59304e-28	4165	G:A	-0,730307(0,168782)	4.829e-06	594
X-12753	47723	Unknown		-	rs13400985	2:73733071:G:A	4	73511262	74120785	0,5843 (0,0547)	1.169e-26	rs10201159	rs10201159	3.755e-67	G:A	0,625318 (0,0590467)	4.31057e-26	4165	G:A	0,337741(0,143239)	0.01705	594
N-acetylkynurenine (2)	48757	Amino Acid	Tryptophan Metabolism	HMDB0240342	rs13400985	2:73733071:G:A	4	73511262	74120785	1,1984 (0,072)	3.295e-62	rs10201159	rs10201159	3.755e-67	G:A	1,22492 (0,0769858)	7.19209e-63	4165	G:A	1,07639(0,168599)	6.979e-12	594
N2-acetyl,N6,N6-dimethyllysine	63254	Amino Acid	Lysine Metabolism	-	rs13400985	2:73733071:G:A	4	73511262	74120785	0,8551 (0,0941)	1.029e-19	rs10201159	rs10201159	3.755e-67	G:A	0,776179 (0,0968522)	1.06019e-16	4165	G:A	2,19401(0,396048)	2.022e-14	594
alliin	41494	Xenobiotics	Food Component/Plant	HMDB0033592	rs13408433	2:73883072:A:G	4	73511262	74120785	-0,7094 (0,0587)	1.344e-33	rs10201159	rs10201159	3.755e-67	A:G	-0,701292 (0,0623719)	5.33573e-31	4165	A:G	-0,772677(0,17298)	2.111e-06	594
X-12753	47723	Unknown		-	rs13408433	2:73883072:A:G	4	73511262	74120785	0,5986 (0,055)	1.467e-27	rs10201159	rs10201159	3.755e-67	A:G	0,636659 (0,0593363)	9.34164e-27	4165	A:G	0,364666(0,145606)	0.01114	594
N-acetylkynurenine (2)	48757	Amino Acid	Tryptophan Metabolism	HMDB0240342	rs13408433	2:73883072:A:G	4	73511262	74120785	1,2745 (0,0738)	7.424e-67	rs10201159	rs10201159	3.755e-67	A:G	1,29844 (0,0786752)	3.46051e-68	4165	A:G	1,16062(0,175002)	6.229e-13	594
N2-acetyl,N6,N6-dimethyllysine	63254	Amino Acid	Lysine Metabolism	-	rs13408433	2:73883072:A:G	4	73511262	74120785	0,8961 (0,0985)	9.347e-20	rs10201159	rs10201159	3.755e-67	A:G	0,847322 (0,0994421)	8.11895e-19	4165	A:G	3,46358(0,716526)	1.526e-19	594
alliin	41494	Xenobiotics	Food Component/Plant	HMDB0033592	rs13409366	2:73846767:G:A	4	73511262	74120785	-0,6762 (0,0577)	9.62e-32	rs10201159	rs10201159	3.755e-67	G:A	-0,668825 (0,0613338)	4.15407e-29	4165	G:A	-0,732651(0,168343)	4.308e-06	594
X-12753	47723	Unknown		-	rs13409366	2:73846767:G:A	4	73511262	74120785	0,5803 (0,0545)	1.672e-26	rs10201159	rs10201159	3.755e-67	G:A	0,618864 (0,0587965)	8.11833e-26	4165	G:A	0,346914(0,14319)	0.0142	594
N-acetylkynurenine (2)	48757	Amino Acid	Tryptophan Metabolism	HMDB0240342	rs13409366	2:73846767:G:A	4	73511262	74120785	1,1951 (0,0718)	3.01e-62	rs10201159	rs10201159	3.755e-67	G:A	1,21776 (0,076671)	1.26859e-62	4165	G:A	1,08953(0,16885)	3.985e-12	594
N2-acetyl,N6,N6-dimethyllysine	63254	Amino Acid	Lysine Metabolism	-	rs13409366	2:73846767:G:A	4	73511262	74120785	0,869 (0,0938)	2.049e-20	rs10201159	rs10201159	3.755e-67	G:A	0,790185 (0,0965285)	2.31982e-17	4165	G:A	2,22909(0,398173)	8.329e-15	594
alliin	41494	Xenobiotics	Food Component/Plant	HMDB0033592	rs13409668	2:73753187:T:C	4	73511262	74120785	-0,6441 (0,0573)	2.436e-29	rs10201159	rs10201159	3.755e-67	T:C	-0,630373 (0,0608394)	2.47877e-26	4165	T:C	-0,751466(0,168672)	2.379e-06	594
X-12753	47723	Unknown		-	rs13409668	2:73753187:T:C	4	73511262	74120785	0,569 (0,0543)	1.064e-25	rs10201159	rs10201159	3.755e-67	T:C	0,611306 (0,0586477)	2.46064e-25	4165	T:C	0,315461(0,142086)	0.02486	594
N-acetylkynurenine (2)	48757	Amino Acid	Tryptophan Metabolism	HMDB0240342	rs13409668	2:73753187:T:C	4	73511262	74120785	1,1727 (0,0713)	7.783e-61	rs10201159	rs10201159	3.755e-67	T:C	1,20165 (0,0762378)	1.49203e-61	4165	T:C	1,04025(0,166603)	2.324e-11	594
N2-acetyl,N6,N6-dimethyllysine	63254	Amino Acid	Lysine Metabolism	-	rs13409668	2:73753187:T:C	4	73511262	74120785	0,8422 (0,0929)	1.194e-19	rs10201159	rs10201159	3.755e-67	T:C	0,763819 (0,0954971)	1.33681e-16	4165	T:C	2,20189(0,394976)	1.219e-14	594
alliin	41494	Xenobiotics	Food Component/Plant	HMDB0033592	rs13410232	2:73871689:T:A	4	73511262	74120785	-0,7045 (0,0587)	3.833e-33	rs10201159	rs10201159	3.755e-67	T:A	-0,695775 (0,0623835)	1.61363e-30	4165	T:A	-0,77237(0,173053)	2.155e-06	594
X-12753	47723	Unknown		-	rs13410232	2:73871689:T:A	4	73511262	74120785	0,6003 (0,0551)	1.111e-27	rs10201159	rs10201159	3.755e-67	T:A	0,638301 (0,0593658)	7.31485e-27	4165	T:A	0,366713(0,145733)	0.01075	594
N-acetylkynurenine (2)	48757	Amino Acid	Tryptophan Metabolism	HMDB0240342	rs13410232	2:73871689:T:A	4	73511262	74120785	1,2761 (0,0739)	7.389e-67	rs10201159	rs10201159	3.755e-67	T:A	1,30048 (0,078789)	3.01611e-68	4165	T:A	1,16052(0,175067)	6.41e-13	594
N2-acetyl,N6,N6-dimethyllysine	63254	Amino Acid	Lysine Metabolism	-	rs13410232	2:73871689:T:A	4	73511262	74120785	0,9018 (0,0987)	6.713e-20	rs10201159	rs10201159	3.755e-67	T:A	0,852762 (0,0996873)	5.68909e-19	4165	T:A	3,46118(0,715361)	1.575e-19	594
alliin	41494	Xenobiotics	Food Component/Plant	HMDB0033592	rs13411311	2:73734133:A:G	4	73511262	74120785	-0,6654 (0,058)	1.709e-30	rs10201159	rs10201159	3.755e-67	A:G	-0,657843 (0,0616587)	6.22798e-28	4165	A:G	-0,722679(0,168913)	6.259e-06	594
X-12753	47723	Unknown		-	rs13411311	2:73734133:A:G	4	73511262	74120785	0,5793 (0,0547)	3.441e-26	rs10201159	rs10201159	3.755e-67	A:G	0,616554 (0,059062)	2.15269e-25	4165	A:G	0,353468(0,143932)	0.01288	594
N-acetylkynurenine (2)	48757	Amino Acid	Tryptophan Metabolism	HMDB0240342	rs13411311	2:73734133:A:G	4	73511262	74120785	1,2019 (0,0721)	2.199e-62	rs10201159	rs10201159	3.755e-67	A:G	1,22948 (0,0770762)	3.04028e-63	4165	A:G	1,07444(0,169045)	8.734e-12	594
N2-acetyl,N6,N6-dimethyllysine	63254	Amino Acid	Lysine Metabolism	-	rs13411311	2:73734133:A:G	4	73511262	74120785	0,8504 (0,0941)	1.543e-19	rs10201159	rs10201159	3.755e-67	A:G	0,771803 (0,0967849)	1.48341e-16	4165	A:G	2,18371(0,395867)	2.848e-14	594
alliin	41494	Xenobiotics	Food Component/Plant	HMDB0033592	rs13421462	2:73719875:C:A	4	73511262	74120785	-0,6687 (0,0579)	7.865e-31	rs10201159	rs10201159	3.755e-67	C:A	-0,660533 (0,0616039)	3.3842e-28	4165	C:A	-0,730562(0,16878)	4.792e-06	594
X-12753	47723	Unknown		-	rs13421462	2:73719875:C:A	4	73511262	74120785	0,5828 (0,0547)	1.536e-26	rs10201159	rs10201159	3.755e-67	C:A	0,623567 (0,059042)	5.88136e-26	4165	C:A	0,338234(0,143256)	0.0169	594
N-acetylkynurenine (2)	48757	Amino Acid	Tryptophan Metabolism	HMDB0240342	rs13421462	2:73719875:C:A	4	73511262	74120785	1,1989 (0,072)	2.613e-62	rs10201159	rs10201159	3.755e-67	C:A	1,22545 (0,0769462)	5.68969e-63	4165	C:A	1,07655(0,168594)	6.936e-12	594
N2-acetyl,N6,N6-dimethyllysine	63254	Amino Acid	Lysine Metabolism	-	rs13421462	2:73719875:C:A	4	73511262	74120785	0,8562 (0,0941)	9.018e-20	rs10201159	rs10201159	3.755e-67	C:A	0,777334 (0,0968374)	9.48711e-17	4165	C:A	2,18848(0,39511)	2.178e-14	594
N-acetylkynurenine (2)	48757	Amino Acid	Tryptophan Metabolism	HMDB0240342	rs13421907	2:73903043:A:G	4	73511262	74120785	1,0757 (0,1264)	1.778e-17	rs12104768	rs10201159	3.755e-67	A:G	1,06233 (0,134269)	4.66846e-17	4165	A:G	1,14214(0,305995)	7.382e-05	594
alliin	41494	Xenobiotics	Food Component/Plant	HMDB0033592	rs13427832	2:73844818:A:G	4	73511262	74120785	-0,6489 (0,0572)	7.552e-30	rs10201159	rs10201159	3.755e-67	A:G	-0,633306 (0,0606926)	1.13778e-26	4165	A:G	-0,771625(0,169209)	1.318e-06	594
X-12753	47723	Unknown		-	rs13427832	2:73844818:A:G	4	73511262	74120785	0,5653 (0,0542)	1.964e-25	rs10201159	rs10201159	3.755e-67	A:G	0,606863 (0,0585922)	4.83576e-25	4165	A:G	0,316305(0,142019)	0.02441	594
N-acetylkynurenine (2)	48757	Amino Acid	Tryptophan Metabolism	HMDB0240342	rs13427832	2:73844818:A:G	4	73511262	74120785	1,1689 (0,071)	6.535e-61	rs10201159	rs10201159	3.755e-67	A:G	1,19136 (0,0758058)	4.35805e-61	4165	A:G	1,06392(0,167309)	9.048e-12	594
N2-acetyl,N6,N6-dimethyllysine	63254	Amino Acid	Lysine Metabolism	-	rs13427832	2:73844818:A:G	4	73511262	74120785	0,8638 (0,0928)	1.26e-20	rs10201159	rs10201159	3.755e-67	A:G	0,786264 (0,0953601)	1.5197e-17	4165	A:G	2,23061(0,397599)	6.438e-15	594
alliin	41494	Xenobiotics	Food Component/Plant	HMDB0033592	rs13428235	2:73633430:A:G	4	73511262	74120785	-0,6516 (0,0583)	5.282e-29	rs10201159	rs10201159	3.755e-67	A:G	-0,640906 (0,0618824)	2.25681e-26	4165	A:G	-0,736528(0,172651)	6.915e-06	594
X-12753	47723	Unknown		-	rs13428235	2:73633430:A:G	4	73511262	74120785	0,596 (0,0552)	3.215e-27	rs10201159	rs10201159	3.755e-67	A:G	0,634171 (0,0593762)	1.66082e-26	4165	A:G	0,355944(0,147427)	0.01455	594
N-acetylkynurenine (2)	48757	Amino Acid	Tryptophan Metabolism	HMDB0240342	rs13428235	2:73633430:A:G	4	73511262	74120785	1,1694 (0,0723)	8.369e-59	rs10201159	rs10201159	3.755e-67	A:G	1,18636 (0,0770674)	7.31808e-59	4165	A:G	1,08814(0,17212)	1.302e-11	594
N2-acetyl,N6,N6-dimethyllysine	63254	Amino Acid	Lysine Metabolism	-	rs13428235	2:73633430:A:G	4	73511262	74120785	0,8458 (0,0948)	4.462e-19	rs10201159	rs10201159	3.755e-67	A:G	0,765455 (0,0976267)	4.37381e-16	4165	A:G	2,16099(0,392124)	7.177e-14	594
alliin	41494	Xenobiotics	Food Component/Plant	HMDB0033592	rs13431267	2:73782200:G:A	4	73511262	74120785	-0,6564 (0,0573)	2.337e-30	rs10201159	rs10201159	3.755e-67	G:A	-0,646353 (0,060914)	1.46001e-27	4165	G:A	-0,734238(0,168262)	4.07e-06	594
X-12753	47723	Unknown		-	rs13431267	2:73782200:G:A	4	73511262	74120785	0,5775 (0,0544)	2.396e-26	rs10201159	rs10201159	3.755e-67	G:A	0,616641 (0,058691)	9.93847e-26	4165	G:A	0,340267(0,143053)	0.01611	594
N-acetylkynurenine (2)	48757	Amino Acid	Tryptophan Metabolism	HMDB0240342	rs13431267	2:73782200:G:A	4	73511262	74120785	1,1785 (0,0714)	3.255e-61	rs10201159	rs10201159	3.755e-67	G:A	1,19533 (0,0761459)	5.50068e-61	4165	G:A	1,09873(0,169151)	2.738e-12	594
N2-acetyl,N6,N6-dimethyllysine	63254	Amino Acid	Lysine Metabolism	-	rs13431267	2:73782200:G:A	4	73511262	74120785	0,8619 (0,0933)	2.589e-20	rs10201159	rs10201159	3.755e-67	G:A	0,783121 (0,0959808)	3.22134e-17	4165	G:A	2,22944(0,397143)	7.507e-15	594
alliin	41494	Xenobiotics	Food Component/Plant	HMDB0033592	rs13431529	2:73876041:C:G	4	73511262	74120785	-0,7105 (0,0588)	1.158e-33	rs10201159	rs10201159	3.755e-67	C:G	-0,70254 (0,0624037)	4.46436e-31	4165	C:G	-0,772253(0,173024)	2.154e-06	594
X-12753	47723	Unknown		-	rs13431529	2:73876041:C:G	4	73511262	74120785	0,5984 (0,0551)	1.616e-27	rs10201159	rs10201159	3.755e-67	C:G	0,636082 (0,0593613)	1.09004e-26	4165	C:G	0,366574(0,145705)	0.01077	594
N-acetylkynurenine (2)	48757	Amino Acid	Tryptophan Metabolism	HMDB0240342	rs13431529	2:73876041:C:G	4	73511262	74120785	1,2733 (0,0738)	9.889e-67	rs10201159	rs10201159	3.755e-67	C:G	1,29699 (0,0786722)	5.05384e-68	4165	C:G	1,16049(0,175043)	6.367e-13	594
N2-acetyl,N6,N6-dimethyllysine	63254	Amino Acid	Lysine Metabolism	-	rs13431529	2:73876041:C:G	4	73511262	74120785	0,8955 (0,0985)	1.011e-19	rs10201159	rs10201159	3.755e-67	C:G	0,846733 (0,0994753)	8.81195e-19	4165	C:G	3,46479(0,716653)	1.531e-19	594
alliin	41494	Xenobiotics	Food Component/Plant	HMDB0033592	rs13432605	2:73810981:G:C	4	73511262	74120785	-0,6698 (0,0578)	4.92e-31	rs10201159	rs10201159	3.755e-67	G:C	-0,661008 (0,0614735)	2.47715e-28	4165	G:C	-0,737023(0,168889)	3.964e-06	594
X-12753	47723	Unknown		-	rs13432605	2:73810981:G:C	4	73511262	74120785	0,5837 (0,0546)	1.19e-26	rs10201159	rs10201159	3.755e-67	G:C	0,622802 (0,0589814)	5.941e-26	4165	G:C	0,347923(0,143372)	0.01403	594
N-acetylkynurenine (2)	48757	Amino Acid	Tryptophan Metabolism	HMDB0240342	rs13432605	2:73810981:G:C	4	73511262	74120785	1,202 (0,0719)	9.842e-63	rs10201159	rs10201159	3.755e-67	G:C	1,22593 (0,0768184)	3.40706e-63	4165	G:C	1,09072(0,169015)	3.888e-12	594
N2-acetyl,N6,N6-dimethyllysine	63254	Amino Acid	Lysine Metabolism	-	rs13432605	2:73810981:G:C	4	73511262	74120785	0,8615 (0,0939)	4.661e-20	rs10201159	rs10201159	3.755e-67	G:C	0,782976 (0,0966607)	5.06442e-17	4165	G:C	2,19702(0,395714)	1.778e-14	594
alliin	41494	Xenobiotics	Food Component/Plant	HMDB0033592	rs13538	2:73868328:G:A	4	73511262	74120785	-0,7106 (0,0588)	1.159e-33	rs10201159	rs10201159	3.755e-67	G:A	-0,702712 (0,062418)	4.44417e-31	4165	G:A	-0,772195(0,173041)	2.163e-06	594
X-12753	47723	Unknown		-	rs13538	2:73868328:G:A	4	73511262	74120785	0,5983 (0,0551)	1.649e-27	rs10201159	rs10201159	3.755e-67	G:A	0,636036 (0,0593687)	1.11674e-26	4165	G:A	0,366664(0,145721)	0.01076	594
N-acetylkynurenine (2)	48757	Amino Acid	Tryptophan Metabolism	HMDB0240342	rs13538	2:73868328:G:A	4	73511262	74120785	1,2738 (0,0738)	9.043e-67	rs10201159	rs10201159	3.755e-67	G:A	1,29765 (0,0786827)	4.52577e-68	4165	G:A	1,16048(0,175059)	6.399e-13	594
N2-acetyl,N6,N6-dimethyllysine	63254	Amino Acid	Lysine Metabolism	-	rs13538	2:73868328:G:A	4	73511262	74120785	0,8949 (0,0986)	1.103e-19	rs10201159	rs10201159	3.755e-67	G:A	0,846048 (0,0995032)	9.57622e-19	4165	G:A	3,46661(0,717177)	1.518e-19	594
alliin	41494	Xenobiotics	Food Component/Plant	HMDB0033592	rs138978407	2:73691775:G:C	4	73511262	74120785	0,3967 (0,0502)	2.801e-15	rs13008860	rs10201159	3.755e-67	G:C	0,396745 (0,0502243)	1.51935e-15	4165	-:-	-(-)	-	-
X-12753	47723	Unknown		-	rs138978407	2:73691775:G:C	4	73511262	74120785	-0,384 (0,0516)	9.443e-14	rs13008860	rs10201159	3.755e-67	G:C	-0,384037 (0,0515592)	9.16184e-14	4165	-:-	-(-)	-	-
N-acetylkynurenine (2)	48757	Amino Acid	Tryptophan Metabolism	HMDB0240342	rs138978407	2:73691775:G:C	4	73511262	74120785	-0,7307 (0,062)	5.025e-32	rs13008860	rs10201159	3.755e-67	G:C	-0,730731 (0,0601257)	2.43547e-35	4165	-:-	-(-)	-	-
alliin	41494	Xenobiotics	Food Component/Plant	HMDB0033592	rs139571257	2:73952062:T:C	4	73511262	74120785	0,3672 (0,0508)	4.998e-13	rs732778	rs10201159	3.755e-67	T:C	0,367248 (0,0508276)	3.10998e-13	4165	-:-	-(-)	-	-
N-acetylkynurenine (2)	48757	Amino Acid	Tryptophan Metabolism	HMDB0240342	rs139571257	2:73952062:T:C	4	73511262	74120785	-0,6318 (0,0627)	7.398e-24	rs732778	rs10201159	3.755e-67	T:C	-0,631817 (0,0608003)	3.66436e-26	4165	-:-	-(-)	-	-
alliin	41494	Xenobiotics	Food Component/Plant	HMDB0033592	rs1403284	2:73726662:A:G	4	73511262	74120785	-0,6658 (0,058)	1.567e-30	rs10201159	rs10201159	3.755e-67	A:G	-0,657225 (0,0616585)	7.04668e-28	4165	A:G	-0,730849(0,168857)	4.8e-06	594
X-12753	47723	Unknown		-	rs1403284	2:73726662:A:G	4	73511262	74120785	0,5809 (0,0547)	2.473e-26	rs10201159	rs10201159	3.755e-67	A:G	0,621347 (0,0590951)	9.83374e-26	4165	A:G	0,33819(0,143325)	0.01697	594
N-acetylkynurenine (2)	48757	Amino Acid	Tryptophan Metabolism	HMDB0240342	rs1403284	2:73726662:A:G	4	73511262	74120785	1,1989 (0,0721)	3.678e-62	rs10201159	rs10201159	3.755e-67	A:G	1,22564 (0,0770589)	8.2108e-63	4165	A:G	1,07612(0,168641)	7.202e-12	594
N2-acetyl,N6,N6-dimethyllysine	63254	Amino Acid	Lysine Metabolism	-	rs1403284	2:73726662:A:G	4	73511262	74120785	0,8611 (0,0943)	6.902e-20	rs10201159	rs10201159	3.755e-67	A:G	0,782146 (0,0970834)	7.16421e-17	4165	A:G	2,19315(0,395902)	2.065e-14	594
alliin	41494	Xenobiotics	Food Component/Plant	HMDB0033592	rs1403412	2:73598092:C:T	4	73511262	74120785	-0,4386 (0,0502)	2.249e-18	rs10196402	rs10201159	3.755e-67	C:T	-0,435394 (0,0536647)	2.2563e-16	4165	C:T	-0,460852(0,140093)	0.0007629	594
X-12753	47723	Unknown		-	rs1403412	2:73598092:C:T	4	73511262	74120785	0,4322 (0,0501)	6.304e-18	rs10196402	rs10201159	3.755e-67	C:T	0,454066 (0,0543889)	7.06789e-17	4165	C:T	0,309781(0,127428)	0.01422	594
N-acetylkynurenine (2)	48757	Amino Acid	Tryptophan Metabolism	HMDB0240342	rs1403412	2:73598092:C:T	4	73511262	74120785	0,7579 (0,0598)	9.083e-37	rs10196402	rs10201159	3.755e-67	C:T	0,773015 (0,0641842)	5.70645e-35	4165	C:T	0,690612(0,138089)	2.489e-07	594
N2-acetyl,N6,N6-dimethyllysine	63254	Amino Acid	Lysine Metabolism	-	rs1403412	2:73598092:C:T	4	73511262	74120785	0,582 (0,0754)	1.201e-14	rs10196402	rs10201159	3.755e-67	C:T	0,552841 (0,0816043)	5.60463e-12	4165	C:T	0,75275(0,196202)	4.381e-05	594
alliin	41494	Xenobiotics	Food Component/Plant	HMDB0033592	rs141764984	2:73690491:A:C	4	73511262	74120785	0,3826 (0,05)	2.058e-14	rs13008860	rs10201159	3.755e-67	A:C	0,382606 (0,0500337)	1.21718e-14	4165	-:-	-(-)	-	-
X-12753	47723	Unknown		-	rs141764984	2:73690491:A:C	4	73511262	74120785	-0,3794 (0,0515)	1.695e-13	rs13008860	rs10201159	3.755e-67	A:C	-0,379421 (0,0514758)	1.61882e-13	4165	-:-	-(-)	-	-
N-acetylkynurenine (2)	48757	Amino Acid	Tryptophan Metabolism	HMDB0240342	rs141764984	2:73690491:A:C	4	73511262	74120785	-0,7261 (0,0619)	9.168e-32	rs13008860	rs10201159	3.755e-67	A:C	-0,72608 (0,0600018)	5.09043e-35	4165	-:-	-(-)	-	-
N-acetylkynurenine (2)	48757	Amino Acid	Tryptophan Metabolism	HMDB0240342	rs142209924	2:73733673:A:G	4	73511262	74120785	1,09 (0,1275)	1.239e-17	rs12104768	rs10201159	3.755e-67	A:G	1,08341 (0,135781)	2.30353e-17	4165	A:G	1,12172(0,304247)	9.309e-05	594
N-acetylkynurenine (2)	48757	Amino Acid	Tryptophan Metabolism	HMDB0240342	rs142508337	2:74037732:T:A	4	73511262	74120785	0,9447 (0,1402)	1.609e-11	rs12104768	rs10201159	3.755e-67	T:A	0,944682 (0,135886)	2.52737e-13	4165	-:-	-(-)	-	-
alliin	41494	Xenobiotics	Food Component/Plant	HMDB0033592	rs142800387	2:73693466:G:A	4	73511262	74120785	0,3825 (0,05)	2.032e-14	rs13008860	rs10201159	3.755e-67	G:A	0,382523 (0,0500121)	1.20144e-14	4165	-:-	-(-)	-	-
X-12753	47723	Unknown		-	rs142800387	2:73693466:G:A	4	73511262	74120785	-0,3799 (0,0515)	1.55e-13	rs13008860	rs10201159	3.755e-67	G:A	-0,379859 (0,0514522)	1.48007e-13	4165	-:-	-(-)	-	-
N-acetylkynurenine (2)	48757	Amino Acid	Tryptophan Metabolism	HMDB0240342	rs142800387	2:73693466:G:A	4	73511262	74120785	-0,7261 (0,0619)	8.657e-32	rs13008860	rs10201159	3.755e-67	G:A	-0,726107 (0,0599792)	4.76567e-35	4165	-:-	-(-)	-	-
alliin	41494	Xenobiotics	Food Component/Plant	HMDB0033592	rs144788670	2:73691524:G:C	4	73511262	74120785	-0,6586 (0,0612)	5.53e-27	rs10201159	rs10201159	3.755e-67	G:C	-0,658555 (0,0612246)	2.41064e-28	4165	-:-	-(-)	-	-
X-12753	47723	Unknown		-	rs144788670	2:73691524:G:C	4	73511262	74120785	0,6149 (0,0588)	1.322e-25	rs10201159	rs10201159	3.755e-67	G:C	0,614895 (0,0587868)	1.73461e-25	4165	-:-	-(-)	-	-
N-acetylkynurenine (2)	48757	Amino Acid	Tryptophan Metabolism	HMDB0240342	rs144788670	2:73691524:G:C	4	73511262	74120785	1,2147 (0,0789)	1.514e-53	rs10201159	rs10201159	3.755e-67	G:C	1,21474 (0,0764226)	1.16078e-62	4165	-:-	-(-)	-	-
N2-acetyl,N6,N6-dimethyllysine	63254	Amino Acid	Lysine Metabolism	-	rs144788670	2:73691524:G:C	4	73511262	74120785	0,7346 (0,0957)	1.622e-14	rs10201159	rs10201159	3.755e-67	G:C	0,734581 (0,095679)	2.13512e-15	4165	-:-	-(-)	-	-
alliin	41494	Xenobiotics	Food Component/Plant	HMDB0033592	rs145017004	2:73690467:A:C	4	73511262	74120785	0,3825 (0,05)	1.91e-14	rs13008860	rs10201159	3.755e-67	A:C	0,382531 (0,0499613)	1.12785e-14	4165	-:-	-(-)	-	-
X-12753	47723	Unknown		-	rs145017004	2:73690467:A:C	4	73511262	74120785	-0,3762 (0,0514)	2.562e-13	rs13008860	rs10201159	3.755e-67	A:C	-0,376177 (0,051421)	2.45172e-13	4165	-:-	-(-)	-	-
N-acetylkynurenine (2)	48757	Amino Acid	Tryptophan Metabolism	HMDB0240342	rs145017004	2:73690467:A:C	4	73511262	74120785	-0,7182 (0,0617)	2.811e-31	rs13008860	rs10201159	3.755e-67	A:C	-0,718216 (0,0598378)	1.87241e-34	4165	-:-	-(-)	-	-
alliin	41494	Xenobiotics	Food Component/Plant	HMDB0033592	rs145073463	2:73950075:T:C	4	73511262	74120785	0,3678 (0,0508)	4.685e-13	rs732778	rs10201159	3.755e-67	T:C	0,367809 (0,0508435)	2.90979e-13	4165	-:-	-(-)	-	-
N-acetylkynurenine (2)	48757	Amino Acid	Tryptophan Metabolism	HMDB0240342	rs145073463	2:73950075:T:C	4	73511262	74120785	-0,631 (0,0627)	8.425e-24	rs732778	rs10201159	3.755e-67	T:C	-0,631023 (0,0608011)	4.24155e-26	4165	-:-	-(-)	-	-
alliin	41494	Xenobiotics	Food Component/Plant	HMDB0033592	rs149811264	2:73895763:A:C	4	73511262	74120785	-0,7354 (0,0683)	5.184e-27	rs62153182	rs10201159	3.755e-67	A:C	-0,729303 (0,0723972)	2.10968e-25	4165	A:C	-0,784678(0,205155)	4.737e-05	594
X-12753	47723	Unknown		-	rs149811264	2:73895763:A:C	4	73511262	74120785	0,5561 (0,0626)	6.403e-19	rs62153182	rs10201159	3.755e-67	A:C	0,592232 (0,0672554)	1.97308e-18	4165	A:C	0,322428(0,169284)	0.05434	594
N-acetylkynurenine (2)	48757	Amino Acid	Tryptophan Metabolism	HMDB0240342	rs149811264	2:73895763:A:C	4	73511262	74120785	1,2209 (0,0856)	3.322e-46	rs62153182	rs10201159	3.755e-67	A:C	1,2464 (0,0915223)	3.78e-47	4165	A:C	1,10424(0,199902)	3.224e-09	594
N2-acetyl,N6,N6-dimethyllysine	63254	Amino Acid	Lysine Metabolism	-	rs149811264	2:73895763:A:C	4	73511262	74120785	0,9735 (0,1185)	2.072e-16	rs62153182	rs10201159	3.755e-67	A:C	0,913741 (0,120127)	8.00221e-16	4165	A:C	3,09403(0,710291)	1.78e-13	594
alliin	41494	Xenobiotics	Food Component/Plant	HMDB0033592	rs151190343	2:73692823:C:G	4	73511262	74120785	0,3612 (0,0496)	3.156e-13	rs13008860	rs10201159	3.755e-67	C:G	0,361235 (0,0495687)	2.03719e-13	4165	-:-	-(-)	-	-
X-12753	47723	Unknown		-	rs151190343	2:73692823:C:G	4	73511262	74120785	-0,3699 (0,0511)	4.59e-13	rs13008860	rs10201159	3.755e-67	C:G	-0,36992 (0,0511156)	4.29307e-13	4165	-:-	-(-)	-	-
N-acetylkynurenine (2)	48757	Amino Acid	Tryptophan Metabolism	HMDB0240342	rs151190343	2:73692823:C:G	4	73511262	74120785	-0,715 (0,0611)	1.263e-31	rs13008860	rs10201159	3.755e-67	C:G	-0,714953 (0,0592195)	8.72631e-35	4165	-:-	-(-)	-	-
N2-acetyl,N6,N6-dimethyllysine	63254	Amino Acid	Lysine Metabolism	-	rs151190343	2:73692823:C:G	4	73511262	74120785	-0,4842 (0,074)	5.942e-11	rs13008860	rs10201159	3.755e-67	C:G	-0,484231 (0,0739828)	4.06769e-11	4165	-:-	-(-)	-	-
alliin	41494	Xenobiotics	Food Component/Plant	HMDB0033592	rs1522926	2:73591241:C:T	4	73511262	74120785	-0,447 (0,0502)	5.73e-19	rs10196402	rs10201159	3.755e-67	C:T	-0,440971 (0,053699)	9.48951e-17	4165	C:T	-0,48919(0,141209)	0.0003818	594
X-12753	47723	Unknown		-	rs1522926	2:73591241:C:T	4	73511262	74120785	0,4277 (0,0501)	1.323e-17	rs10196402	rs10201159	3.755e-67	C:T	0,454478 (0,0543581)	6.41525e-17	4165	C:T	0,277769(0,127437)	0.02815	594
N-acetylkynurenine (2)	48757	Amino Acid	Tryptophan Metabolism	HMDB0240342	rs1522926	2:73591241:C:T	4	73511262	74120785	0,7695 (0,06)	1.195e-37	rs10196402	rs10201159	3.755e-67	C:T	0,784074 (0,0643145)	7.34589e-36	4165	C:T	0,704087(0,138938)	1.653e-07	594
N2-acetyl,N6,N6-dimethyllysine	63254	Amino Acid	Lysine Metabolism	-	rs1522926	2:73591241:C:T	4	73511262	74120785	0,5908 (0,0757)	5.934e-15	rs10196402	rs10201159	3.755e-67	C:T	0,557525 (0,0817528)	3.9154e-12	4165	C:T	0,790768(0,198953)	2.101e-05	594
alliin	41494	Xenobiotics	Food Component/Plant	HMDB0033592	rs1528169	2:73669186:C:T	4	73511262	74120785	0,3906 (0,0469)	8.036e-17	rs13008860	rs10201159	3.755e-67	C:T	0,38141 (0,0500302)	1.46859e-14	4165	C:T	0,45692(0,133402)	0.000483	594
X-12753	47723	Unknown		-	rs1528169	2:73669186:C:T	4	73511262	74120785	-0,3433 (0,0474)	4.583e-13	rs13008860	rs10201159	3.755e-67	C:T	-0,378209 (0,0514741)	1.92873e-13	4165	C:T	-0,14662(0,12097)	0.2246	594
N-acetylkynurenine (2)	48757	Amino Acid	Tryptophan Metabolism	HMDB0240342	rs1528169	2:73669186:C:T	4	73511262	74120785	-0,6755 (0,0559)	1.18e-33	rs13008860	rs10201159	3.755e-67	C:T	-0,722186 (0,0599923)	1.16372e-34	4165	C:T	-0,470329(0,128334)	0.0002018	594
N2-acetyl,N6,N6-dimethyllysine	63254	Amino Acid	Lysine Metabolism	-	rs1528169	2:73669186:C:T	4	73511262	74120785	-0,4855 (0,0689)	1.782e-12	rs13008860	rs10201159	3.755e-67	C:T	-0,460272 (0,0746565)	4.79912e-10	4165	C:T	-0,629562(0,177048)	0.0002156	594
alliin	41494	Xenobiotics	Food Component/Plant	HMDB0033592	rs1534471	2:73647508:A:G	4	73511262	74120785	-0,6289 (0,0574)	5.749e-28	rs10201159	rs10201159	3.755e-67	A:G	-0,613424 (0,0608311)	5.55839e-25	4165	A:G	-0,75278(0,171049)	3.376e-06	594
X-12753	47723	Unknown		-	rs1534471	2:73647508:A:G	4	73511262	74120785	0,5768 (0,0546)	4.002e-26	rs10201159	rs10201159	3.755e-67	A:G	0,618065 (0,0587916)	9.80402e-26	4165	A:G	0,32089(0,144924)	0.0253	594
N-acetylkynurenine (2)	48757	Amino Acid	Tryptophan Metabolism	HMDB0240342	rs1534471	2:73647508:A:G	4	73511262	74120785	1,1521 (0,0712)	8.013e-59	rs10201159	rs10201159	3.755e-67	A:G	1,1748 (0,0759737)	3.49756e-59	4165	A:G	1,04434(0,168921)	4.252e-11	594
N2-acetyl,N6,N6-dimethyllysine	63254	Amino Acid	Lysine Metabolism	-	rs1534471	2:73647508:A:G	4	73511262	74120785	0,8421 (0,093)	1.356e-19	rs10201159	rs10201159	3.755e-67	A:G	0,762418 (0,0956487)	1.64861e-16	4165	A:G	2,2169(0,394493)	1.269e-14	594
alliin	41494	Xenobiotics	Food Component/Plant	HMDB0033592	rs1589576	2:73738804:G:A	4	73511262	74120785	-0,6867 (0,0658)	1.605e-25	rs62153182	rs10201159	3.755e-67	G:A	-0,687671 (0,0698445)	3.67767e-24	4165	G:A	-0,679472(0,194007)	0.0002322	594
X-12753	47723	Unknown		-	rs1589576	2:73738804:G:A	4	73511262	74120785	0,5317 (0,0611)	3.081e-18	rs62153182	rs10201159	3.755e-67	G:A	0,568791 (0,0656483)	6.83004e-18	4165	G:A	0,294108(0,16458)	0.0715	594
N-acetylkynurenine (2)	48757	Amino Acid	Tryptophan Metabolism	HMDB0240342	rs1589576	2:73738804:G:A	4	73511262	74120785	1,0986 (0,0813)	1.387e-41	rs62153182	rs10201159	3.755e-67	G:A	1,12862 (0,0872125)	4.41895e-42	4165	G:A	0,964909(0,187953)	5.83e-08	594
N2-acetyl,N6,N6-dimethyllysine	63254	Amino Acid	Lysine Metabolism	-	rs1589576	2:73738804:G:A	4	73511262	74120785	0,8892 (0,1089)	3.219e-16	rs62153182	rs10201159	3.755e-67	G:A	0,812323 (0,11316)	4.98275e-14	4165	G:A	1,85389(0,39809)	2.18e-09	594
alliin	41494	Xenobiotics	Food Component/Plant	HMDB0033592	rs17008991	2:73610116:A:G	4	73511262	74120785	-0,7159 (0,0893)	1.069e-15	rs76197226	rs10201159	3.755e-67	A:G	-0,688412 (0,0935294)	2.53908e-14	4165	A:G	-0,996946(0,297135)	0.0002945	594
X-12753	47723	Unknown		-	rs17008991	2:73610116:A:G	4	73511262	74120785	0,5294 (0,0799)	3.509e-11	rs76197226	rs10201159	3.755e-67	A:G	0,590858 (0,0850705)	5.96818e-12	4165	A:G	0,0664979(0,231181)	0.7734	594
N-acetylkynurenine (2)	48757	Amino Acid	Tryptophan Metabolism	HMDB0240342	rs17008991	2:73610116:A:G	4	73511262	74120785	1,1304 (0,1109)	2.219e-24	rs76197226	rs10201159	3.755e-67	A:G	1,14462 (0,118255)	7.22982e-25	4165	A:G	1,06244(0,263612)	2.46e-05	594
alliin	41494	Xenobiotics	Food Component/Plant	HMDB0033592	rs17009149	2:73790368:C:T	4	73511262	74120785	-0,664 (0,0574)	6.145e-31	rs10201159	rs10201159	3.755e-67	C:T	-0,654762 (0,0610138)	3.35363e-28	4165	C:T	-0,734894(0,168228)	3.97e-06	594
X-12753	47723	Unknown		-	rs17009149	2:73790368:C:T	4	73511262	74120785	0,5769 (0,0543)	2.445e-26	rs10201159	rs10201159	3.755e-67	C:T	0,615946 (0,0586304)	1.01615e-25	4165	C:T	0,339614(0,143011)	0.01629	594
N-acetylkynurenine (2)	48757	Amino Acid	Tryptophan Metabolism	HMDB0240342	rs17009149	2:73790368:C:T	4	73511262	74120785	1,1929 (0,0716)	2.476e-62	rs10201159	rs10201159	3.755e-67	C:T	1,21255 (0,0764032)	1.97581e-62	4165	C:T	1,10038(0,169181)	2.546e-12	594
N2-acetyl,N6,N6-dimethyllysine	63254	Amino Acid	Lysine Metabolism	-	rs17009149	2:73790368:C:T	4	73511262	74120785	0,8768 (0,0935)	6.943e-21	rs10201159	rs10201159	3.755e-67	C:T	0,798523 (0,0962007)	8.2368e-18	4165	C:T	2,22898(0,396991)	7.411e-15	594
alliin	41494	Xenobiotics	Food Component/Plant	HMDB0033592	rs17009159	2:73797762:T:A	4	73511262	74120785	-0,6619 (0,0615)	4.836e-27	rs10201159	rs10201159	3.755e-67	T:A	-0,661852 (0,0614605)	2.05363e-28	4165	-:-	-(-)	-	-
X-12753	47723	Unknown		-	rs17009159	2:73797762:T:A	4	73511262	74120785	0,6209 (0,059)	6.248e-26	rs10201159	rs10201159	3.755e-67	T:A	0,62088 (0,05896)	8.10197e-26	4165	-:-	-(-)	-	-
N-acetylkynurenine (2)	48757	Amino Acid	Tryptophan Metabolism	HMDB0240342	rs17009159	2:73797762:T:A	4	73511262	74120785	1,227 (0,0792)	4.269e-54	rs10201159	rs10201159	3.755e-67	T:A	1,22697 (0,0767851)	2.38476e-63	4165	-:-	-(-)	-	-
N2-acetyl,N6,N6-dimethyllysine	63254	Amino Acid	Lysine Metabolism	-	rs17009159	2:73797762:T:A	4	73511262	74120785	0,7866 (0,0967)	4.068e-16	rs10201159	rs10201159	3.755e-67	T:A	0,786573 (0,0966718)	3.648e-17	4165	-:-	-(-)	-	-
alliin	41494	Xenobiotics	Food Component/Plant	HMDB0033592	rs17009372	2:73955571:A:G	4	73511262	74120785	-0,3948 (0,0567)	3.269e-12	rs11689234	rs10201159	3.755e-67	A:G	-0,398626 (0,0603159)	2.21513e-11	4165	A:G	-0,366135(0,164593)	0.02346	594
N-acetylkynurenine (2)	48757	Amino Acid	Tryptophan Metabolism	HMDB0240342	rs17009372	2:73955571:A:G	4	73511262	74120785	0,6164 (0,0676)	7.7e-20	rs11689234	rs10201159	3.755e-67	A:G	0,624284 (0,0720347)	8.14571e-19	4165	A:G	0,578496(0,160938)	0.0002363	594
N2-acetyl,N6,N6-dimethyllysine	63254	Amino Acid	Lysine Metabolism	-	rs17009372	2:73955571:A:G	4	73511262	74120785	0,5893 (0,0888)	3.251e-11	rs11689234	rs10201159	3.755e-67	A:G	0,576078 (0,0959881)	6.04114e-10	4165	A:G	0,668094(0,23263)	0.002293	594
alliin	41494	Xenobiotics	Food Component/Plant	HMDB0033592	rs17349049	2:73529077:A:G	4	73511262	74120785	-0,3738 (0,0578)	1.012e-10	rs17349049	rs10201159	3.755e-67	A:G	-0,343026 (0,0605997)	1.05136e-08	4165	A:G	-0,687306(0,191843)	0.0001985	594
N-acetylkynurenine (2)	48757	Amino Acid	Tryptophan Metabolism	HMDB0240342	rs17349049	2:73529077:A:G	4	73511262	74120785	0,6301 (0,0688)	5.102e-20	rs17349049	rs10201159	3.755e-67	A:G	0,587408 (0,0718157)	6.92178e-17	4165	A:G	0,895441(0,182751)	3.768e-07	594
alliin	41494	Xenobiotics	Food Component/Plant	HMDB0033592	rs17349321	2:73643753:T:C	4	73511262	74120785	-0,6723 (0,0668)	7.754e-24	rs62153182	rs10201159	3.755e-67	T:C	-0,667743 (0,0708777)	3.00951e-22	4165	T:C	-0,708621(0,198004)	0.0001613	594
X-12753	47723	Unknown		-	rs17349321	2:73643753:T:C	4	73511262	74120785	0,541 (0,0619)	2.423e-18	rs62153182	rs10201159	3.755e-67	T:C	0,578214 (0,0665876)	5.90828e-18	4165	T:C	0,302565(0,166929)	0.06746	594
N-acetylkynurenine (2)	48757	Amino Acid	Tryptophan Metabolism	HMDB0240342	rs17349321	2:73643753:T:C	4	73511262	74120785	1,087 (0,0821)	5.513e-40	rs62153182	rs10201159	3.755e-67	T:C	1,10771 (0,0879695)	6.8472e-40	4165	T:C	0,993418(0,190831)	3.534e-08	594
N2-acetyl,N6,N6-dimethyllysine	63254	Amino Acid	Lysine Metabolism	-	rs17349321	2:73643753:T:C	4	73511262	74120785	0,8719 (0,1102)	2.587e-15	rs62153182	rs10201159	3.755e-67	T:C	0,795251 (0,114667)	3.23053e-13	4165	T:C	1,80508(0,397411)	6.808e-09	594
N-acetylkynurenine (2)	48757	Amino Acid	Tryptophan Metabolism	HMDB0240342	rs17349818	2:73792207:G:A	4	73511262	74120785	1,1313 (0,1397)	5.541e-16	rs17349818	rs10201159	3.755e-67	G:A	1,13766 (0,149672)	4.1488e-16	4165	G:A	1,10293(0,324064)	0.0003868	594
alliin	41494	Xenobiotics	Food Component/Plant	HMDB0033592	rs17350056	2:73922877:A:G	4	73511262	74120785	0,377 (0,047)	1.076e-15	rs732778	rs10201159	3.755e-67	A:G	0,368948 (0,0500478)	1.04953e-13	4165	A:G	0,437114(0,136127)	0.001101	594
N-acetylkynurenine (2)	48757	Amino Acid	Tryptophan Metabolism	HMDB0240342	rs17350056	2:73922877:A:G	4	73511262	74120785	-0,6004 (0,0559)	6.811e-27	rs732778	rs10201159	3.755e-67	A:G	-0,619063 (0,0595742)	4.24369e-26	4165	A:G	-0,510752(0,133168)	9.457e-05	594
N2-acetyl,N6,N6-dimethyllysine	63254	Amino Acid	Lysine Metabolism	-	rs17350056	2:73922877:A:G	4	73511262	74120785	-0,47 (0,0696)	1.463e-11	rs732778	rs10201159	3.755e-67	A:G	-0,440849 (0,0753387)	3.37813e-09	4165	A:G	-0,640443(0,18084)	0.000237	594
alliin	41494	Xenobiotics	Food Component/Plant	HMDB0033592	rs17350125	2:73936184:C:A	4	73511262	74120785	0,3875 (0,0474)	2.772e-16	rs732778	rs10201159	3.755e-67	C:A	0,375695 (0,0504364)	5.59247e-14	4165	C:A	0,475681(0,136654)	0.0003854	594
N-acetylkynurenine (2)	48757	Amino Acid	Tryptophan Metabolism	HMDB0240342	rs17350125	2:73936184:C:A	4	73511262	74120785	-0,6235 (0,0564)	2.16e-28	rs732778	rs10201159	3.755e-67	C:A	-0,646 (0,0602793)	9.8532e-28	4165	C:A	-0,5191(0,132622)	6.702e-05	594
N2-acetyl,N6,N6-dimethyllysine	63254	Amino Acid	Lysine Metabolism	-	rs17350125	2:73936184:C:A	4	73511262	74120785	-0,4948 (0,0704)	2.146e-12	rs732778	rs10201159	3.755e-67	C:A	-0,465224 (0,0762625)	6.59984e-10	4165	C:A	-0,666327(0,182438)	0.0001397	594
alliin	41494	Xenobiotics	Food Component/Plant	HMDB0033592	rs17350188	2:73964842:C:G	4	73511262	74120785	0,3779 (0,0478)	2.712e-15	rs732778	rs10201159	3.755e-67	C:G	0,367022 (0,050842)	3.27741e-13	4165	C:G	0,460599(0,139475)	0.0007617	594
N-acetylkynurenine (2)	48757	Amino Acid	Tryptophan Metabolism	HMDB0240342	rs17350188	2:73964842:C:G	4	73511262	74120785	-0,6081 (0,057)	1.555e-26	rs732778	rs10201159	3.755e-67	C:G	-0,633502 (0,0608527)	2.98883e-26	4165	C:G	-0,48806(0,135007)	0.0002399	594
N2-acetyl,N6,N6-dimethyllysine	63254	Amino Acid	Lysine Metabolism	-	rs17350188	2:73964842:C:G	4	73511262	74120785	-0,4605 (0,0712)	9.717e-11	rs732778	rs10201159	3.755e-67	C:G	-0,442163 (0,0771736)	6.60427e-09	4165	C:G	-0,564947(0,182688)	0.001404	594
alliin	41494	Xenobiotics	Food Component/Plant	HMDB0033592	rs17434634	2:73922926:A:T	4	73511262	74120785	0,3777 (0,0471)	1.007e-15	rs732778	rs10201159	3.755e-67	A:T	0,369797 (0,050104)	9.76088e-14	4165	A:T	0,437013(0,13612)	0.001103	594
N-acetylkynurenine (2)	48757	Amino Acid	Tryptophan Metabolism	HMDB0240342	rs17434634	2:73922926:A:T	4	73511262	74120785	-0,6078 (0,056)	1.975e-27	rs732778	rs10201159	3.755e-67	A:T	-0,628143 (0,0597019)	9.88943e-27	4165	A:T	-0,510694(0,133162)	9.468e-05	594
N2-acetyl,N6,N6-dimethyllysine	63254	Amino Acid	Lysine Metabolism	-	rs17434634	2:73922926:A:T	4	73511262	74120785	-0,4637 (0,0697)	2.902e-11	rs732778	rs10201159	3.755e-67	A:T	-0,433372 (0,0754607)	6.48851e-09	4165	A:T	-0,640243(0,180827)	0.0002379	594
alliin	41494	Xenobiotics	Food Component/Plant	HMDB0033592	rs17434655	2:73923089:C:T	4	73511262	74120785	0,3737 (0,047)	1.767e-15	rs732778	rs10201159	3.755e-67	C:T	0,365341 (0,0499984)	1.72303e-13	4165	C:T	0,43698(0,136097)	0.001102	594
N-acetylkynurenine (2)	48757	Amino Acid	Tryptophan Metabolism	HMDB0240342	rs17434655	2:73923089:C:T	4	73511262	74120785	-0,612 (0,056)	7.875e-28	rs732778	rs10201159	3.755e-67	C:T	-0,633172 (0,0596457)	3.38694e-27	4165	C:T	-0,51076(0,133143)	9.425e-05	594
N2-acetyl,N6,N6-dimethyllysine	63254	Amino Acid	Lysine Metabolism	-	rs17434655	2:73923089:C:T	4	73511262	74120785	-0,4691 (0,0697)	1.658e-11	rs732778	rs10201159	3.755e-67	C:T	-0,439783 (0,0754015)	3.7621e-09	4165	C:T	-0,639769(0,180783)	0.0002397	594
N-acetylkynurenine (2)	48757	Amino Acid	Tryptophan Metabolism	HMDB0240342	rs17725971	2:74118201:G:A	4	73511262	74120785	0,5947 (0,0797)	8.26e-14	rs10188058	rs10201159	3.755e-67	G:A	0,560837 (0,0840479)	1.01547e-11	4165	G:A	0,777221(0,199227)	5.521e-05	594
alliin	41494	Xenobiotics	Food Component/Plant	HMDB0033592	rs1806683	2:73939812:C:T	4	73511262	74120785	0,3918 (0,0474)	1.479e-16	rs732778	rs10201159	3.755e-67	C:T	0,378028 (0,0505613)	4.46784e-14	4165	C:T	0,493387(0,136253)	0.0002174	594
N-acetylkynurenine (2)	48757	Amino Acid	Tryptophan Metabolism	HMDB0240342	rs1806683	2:73939812:C:T	4	73511262	74120785	-0,6313 (0,0565)	5.244e-29	rs732778	rs10201159	3.755e-67	C:T	-0,65266 (0,0604038)	3.50927e-28	4165	C:T	-0,533312(0,132155)	3.886e-05	594
N2-acetyl,N6,N6-dimethyllysine	63254	Amino Acid	Lysine Metabolism	-	rs1806683	2:73939812:C:T	4	73511262	74120785	-0,488 (0,0704)	4.244e-12	rs732778	rs10201159	3.755e-67	C:T	-0,462778 (0,0764064)	8.70272e-10	4165	C:T	-0,630174(0,180299)	0.0002778	594
alliin	41494	Xenobiotics	Food Component/Plant	HMDB0033592	rs1815027	2:73831840:C:T	4	73511262	74120785	0,3818 (0,0501)	2.421e-14	rs13008860	rs10201159	3.755e-67	C:T	0,381801 (0,0500654)	1.44028e-14	4165	-:-	-(-)	-	-
X-12753	47723	Unknown		-	rs1815027	2:73831840:C:T	4	73511262	74120785	-0,3675 (0,0515)	9.238e-13	rs13008860	rs10201159	3.755e-67	C:T	-0,367502 (0,0514607)	8.91755e-13	4165	-:-	-(-)	-	-
N-acetylkynurenine (2)	48757	Amino Acid	Tryptophan Metabolism	HMDB0240342	rs1815027	2:73831840:C:T	4	73511262	74120785	-0,7161 (0,0618)	4.632e-31	rs13008860	rs10201159	3.755e-67	C:T	-0,716099 (0,0598813)	3.29346e-34	4165	-:-	-(-)	-	-
alliin	41494	Xenobiotics	Food Component/Plant	HMDB0033592	rs1815028	2:73938926:G:A	4	73511262	74120785	0,3949 (0,0474)	8.483e-17	rs732778	rs10201159	3.755e-67	G:A	0,382651 (0,0505192)	2.07056e-14	4165	G:A	0,485664(0,136815)	0.0002916	594
N-acetylkynurenine (2)	48757	Amino Acid	Tryptophan Metabolism	HMDB0240342	rs1815028	2:73938926:G:A	4	73511262	74120785	-0,6306 (0,0565)	6.255e-29	rs732778	rs10201159	3.755e-67	G:A	-0,653726 (0,0603801)	2.71104e-28	4165	G:A	-0,523736(0,132629)	5.749e-05	594
N2-acetyl,N6,N6-dimethyllysine	63254	Amino Acid	Lysine Metabolism	-	rs1815028	2:73938926:G:A	4	73511262	74120785	-0,4924 (0,0705)	2.874e-12	rs732778	rs10201159	3.755e-67	G:A	-0,463391 (0,0763737)	8.12913e-10	4165	G:A	-0,660119(0,182231)	0.0001593	594
N-acetylkynurenine (2)	48757	Amino Acid	Tryptophan Metabolism	HMDB0240342	rs181662420	2:73801634:T:A	4	73511262	74120785	1,103 (0,1289)	1.138e-17	rs12104768	rs10201159	3.755e-67	T:A	1,09992 (0,137607)	1.77864e-17	4165	T:A	1,11738(0,303683)	9.673e-05	594
alliin	41494	Xenobiotics	Food Component/Plant	HMDB0033592	rs1851546	2:73591127:A:C	4	73511262	74120785	-0,4503 (0,0505)	4.705e-19	rs10196402	rs10201159	3.755e-67	A:C	-0,450224 (0,0539706)	2.91938e-17	4165	A:C	-0,450613(0,141731)	0.001151	594
X-12753	47723	Unknown		-	rs1851546	2:73591127:A:C	4	73511262	74120785	0,4377 (0,0503)	3.077e-18	rs10196402	rs10201159	3.755e-67	A:C	0,461531 (0,0544826)	2.58451e-17	4165	A:C	0,301618(0,12895)	0.01836	594
N-acetylkynurenine (2)	48757	Amino Acid	Tryptophan Metabolism	HMDB0240342	rs1851546	2:73591127:A:C	4	73511262	74120785	0,7749 (0,0603)	8.056e-38	rs10196402	rs10201159	3.755e-67	A:C	0,789048 (0,06452)	4.02643e-36	4165	A:C	0,710358(0,140477)	1.718e-07	594
N2-acetyl,N6,N6-dimethyllysine	63254	Amino Acid	Lysine Metabolism	-	rs1851546	2:73591127:A:C	4	73511262	74120785	0,583 (0,0762)	2.042e-14	rs10196402	rs10201159	3.755e-67	A:C	0,552152 (0,0823591)	8.44264e-12	4165	A:C	0,76687(0,199847)	4.234e-05	594
alliin	41494	Xenobiotics	Food Component/Plant	HMDB0033592	rs1852644	2:73597718:G:A	4	73511262	74120785	-0,4378 (0,0502)	2.589e-18	rs10196402	rs10201159	3.755e-67	G:A	-0,434477 (0,0536577)	2.58996e-16	4165	G:A	-0,460483(0,14009)	0.0007704	594
X-12753	47723	Unknown		-	rs1852644	2:73597718:G:A	4	73511262	74120785	0,4329 (0,0501)	5.58e-18	rs10196402	rs10201159	3.755e-67	G:A	0,45492 (0,0543847)	6.1734e-17	4165	G:A	0,309405(0,127428)	0.01434	594
N-acetylkynurenine (2)	48757	Amino Acid	Tryptophan Metabolism	HMDB0240342	rs1852644	2:73597718:G:A	4	73511262	74120785	0,7555 (0,0598)	1.459e-36	rs10196402	rs10201159	3.755e-67	G:A	0,769902 (0,0641616)	1.01331e-34	4165	G:A	0,691183(0,138109)	2.439e-07	594
N2-acetyl,N6,N6-dimethyllysine	63254	Amino Acid	Lysine Metabolism	-	rs1852644	2:73597718:G:A	4	73511262	74120785	0,5789 (0,0754)	1.622e-14	rs10196402	rs10201159	3.755e-67	G:A	0,549086 (0,0815742)	7.63716e-12	4165	G:A	0,754191(0,196296)	4.258e-05	594
N-acetylkynurenine (2)	48757	Amino Acid	Tryptophan Metabolism	HMDB0240342	rs185876251	2:73950547:A:G	4	73511262	74120785	0,997 (0,1284)	8.218e-15	rs12104768	rs10201159	3.755e-67	A:G	0,9565 (0,135729)	1.14685e-13	4165	A:G	1,21063(0,318258)	4.678e-05	594
N-acetylkynurenine (2)	48757	Amino Acid	Tryptophan Metabolism	HMDB0240342	rs1881244	2:73645089:A:G	4	73511262	74120785	0,9667 (0,119)	4.493e-16	rs12104768	rs10201159	3.755e-67	A:G	0,961373 (0,125841)	8.7543e-16	4165	A:G	0,994328(0,293947)	0.0003888	594
alliin	41494	Xenobiotics	Food Component/Plant	HMDB0033592	rs1881245	2:73649928:A:G	4	73511262	74120785	-0,6304 (0,0573)	4.111e-28	rs10201159	rs10201159	3.755e-67	A:G	-0,615078 (0,0608155)	4.00209e-25	4165	A:G	-0,75378(0,171013)	3.25e-06	594
X-12753	47723	Unknown		-	rs1881245	2:73649928:A:G	4	73511262	74120785	0,5758 (0,0545)	4.518e-26	rs10201159	rs10201159	3.755e-67	A:G	0,617055 (0,0587584)	1.10994e-25	4165	A:G	0,320339(0,14484)	0.02547	594
N-acetylkynurenine (2)	48757	Amino Acid	Tryptophan Metabolism	HMDB0240342	rs1881245	2:73649928:A:G	4	73511262	74120785	1,1553 (0,0712)	3.86e-59	rs10201159	rs10201159	3.755e-67	A:G	1,17925 (0,075987)	1.25827e-59	4165	A:G	1,04169(0,168753)	4.592e-11	594
N2-acetyl,N6,N6-dimethyllysine	63254	Amino Acid	Lysine Metabolism	-	rs1881245	2:73649928:A:G	4	73511262	74120785	0,8414 (0,093)	1.422e-19	rs10201159	rs10201159	3.755e-67	A:G	0,761926 (0,0955919)	1.65733e-16	4165	A:G	2,2312(0,396876)	1.018e-14	594
alliin	41494	Xenobiotics	Food Component/Plant	HMDB0033592	rs1881246	2:73650122:A:T	4	73511262	74120785	0,3899 (0,0469)	8.64e-17	rs13008860	rs10201159	3.755e-67	A:T	0,380268 (0,0499879)	1.67204e-14	4165	A:T	0,459777(0,133449)	0.0004465	594
X-12753	47723	Unknown		-	rs1881246	2:73650122:A:T	4	73511262	74120785	-0,3448 (0,0474)	3.472e-13	rs13008860	rs10201159	3.755e-67	A:T	-0,379316 (0,0514287)	1.56352e-13	4165	A:T	-0,150147(0,121003)	0.2137	594
N-acetylkynurenine (2)	48757	Amino Acid	Tryptophan Metabolism	HMDB0240342	rs1881246	2:73650122:A:T	4	73511262	74120785	-0,6757 (0,0558)	9.74e-34	rs13008860	rs10201159	3.755e-67	A:T	-0,721889 (0,0599168)	1.01945e-34	4165	A:T	-0,472133(0,128335)	0.0001907	594
N2-acetyl,N6,N6-dimethyllysine	63254	Amino Acid	Lysine Metabolism	-	rs1881246	2:73650122:A:T	4	73511262	74120785	-0,4922 (0,0689)	8.737e-13	rs13008860	rs10201159	3.755e-67	A:T	-0,467333 (0,0746362)	2.55619e-10	4165	A:T	-0,634366(0,177117)	0.0001935	594
alliin	41494	Xenobiotics	Food Component/Plant	HMDB0033592	rs1918863	2:73644481:G:A	4	73511262	74120785	-0,6399 (0,0573)	6.462e-29	rs10201159	rs10201159	3.755e-67	G:A	-0,62397 (0,0608191)	7.59536e-26	4165	G:A	-0,766968(0,170725)	1.941e-06	594
X-12753	47723	Unknown		-	rs1918863	2:73644481:G:A	4	73511262	74120785	0,5731 (0,0544)	5.576e-26	rs10201159	rs10201159	3.755e-67	G:A	0,614618 (0,0586287)	1.33637e-25	4165	G:A	0,318207(0,143746)	0.02529	594
N-acetylkynurenine (2)	48757	Amino Acid	Tryptophan Metabolism	HMDB0240342	rs1918863	2:73644481:G:A	4	73511262	74120785	1,1601 (0,0713)	1.575e-59	rs10201159	rs10201159	3.755e-67	G:A	1,18083 (0,0760496)	1.05505e-59	4165	G:A	1,06209(0,168884)	1.592e-11	594
N2-acetyl,N6,N6-dimethyllysine	63254	Amino Acid	Lysine Metabolism	-	rs1918863	2:73644481:G:A	4	73511262	74120785	0,8539 (0,093)	4.206e-20	rs10201159	rs10201159	3.755e-67	G:A	0,776134 (0,0956925)	4.76408e-17	4165	G:A	2,17353(0,391415)	2.614e-14	594
alliin	41494	Xenobiotics	Food Component/Plant	HMDB0033592	rs2001436	2:73928965:T:A	4	73511262	74120785	0,3753 (0,0471)	1.632e-15	rs732778	rs10201159	3.755e-67	T:A	0,366315 (0,0501983)	1.84004e-13	4165	T:A	0,441271(0,1353)	0.0009132	594
N-acetylkynurenine (2)	48757	Amino Acid	Tryptophan Metabolism	HMDB0240342	rs2001436	2:73928965:T:A	4	73511262	74120785	-0,6124 (0,0561)	8.733e-28	rs732778	rs10201159	3.755e-67	T:A	-0,636821 (0,05985)	2.48018e-27	4165	T:A	-0,498124(0,13214)	0.0001256	594
N2-acetyl,N6,N6-dimethyllysine	63254	Amino Acid	Lysine Metabolism	-	rs2001436	2:73928965:T:A	4	73511262	74120785	-0,4737 (0,0699)	1.225e-11	rs732778	rs10201159	3.755e-67	T:A	-0,450724 (0,0759012)	1.92516e-09	4165	T:A	-0,601476(0,17793)	0.0004756	594
alliin	41494	Xenobiotics	Food Component/Plant	HMDB0033592	rs2001490	2:73928098:G:C	4	73511262	74120785	0,3702 (0,0469)	3.059e-15	rs732778	rs10201159	3.755e-67	G:C	0,360663 (0,0499769)	3.42061e-13	4165	G:C	0,440866(0,135348)	0.0009275	594
N-acetylkynurenine (2)	48757	Amino Acid	Tryptophan Metabolism	HMDB0240342	rs2001490	2:73928098:G:C	4	73511262	74120785	-0,6047 (0,0558)	2.295e-27	rs732778	rs10201159	3.755e-67	G:C	-0,627107 (0,0595108)	8.16485e-27	4165	G:C	-0,498363(0,132192)	0.0001254	594
N2-acetyl,N6,N6-dimethyllysine	63254	Amino Acid	Lysine Metabolism	-	rs2001490	2:73928098:G:C	4	73511262	74120785	-0,4639 (0,0695)	2.423e-11	rs732778	rs10201159	3.755e-67	G:C	-0,439407 (0,0753567)	3.80857e-09	4165	G:C	-0,602669(0,178041)	0.0004668	594
N-acetylkynurenine (2)	48757	Amino Acid	Tryptophan Metabolism	HMDB0240342	rs200160889	2:74059235:C:T	4	73511262	74120785	0,4323 (0,0619)	2.798e-12	rs7594485	rs10201159	3.755e-67	C:T	0,43233 (0,0599644)	3.38699e-13	4165	-:-	-(-)	-	-
alliin	41494	Xenobiotics	Food Component/Plant	HMDB0033592	rs2006997	2:73947846:A:G	4	73511262	74120785	0,3749 (0,0479)	4.705e-15	rs732778	rs10201159	3.755e-67	A:G	0,364872 (0,0508718)	4.63477e-13	4165	A:G	0,452044(0,139978)	0.001007	594
N-acetylkynurenine (2)	48757	Amino Acid	Tryptophan Metabolism	HMDB0240342	rs2006997	2:73947846:A:G	4	73511262	74120785	-0,6036 (0,0571)	3.753e-26	rs732778	rs10201159	3.755e-67	A:G	-0,630187 (0,0608333)	5.25829e-26	4165	A:G	-0,477058(0,135463)	0.0003508	594
N2-acetyl,N6,N6-dimethyllysine	63254	Amino Acid	Lysine Metabolism	-	rs2006997	2:73947846:A:G	4	73511262	74120785	-0,4676 (0,0713)	5.426e-11	rs732778	rs10201159	3.755e-67	A:G	-0,444142 (0,0771658)	5.58076e-09	4165	A:G	-0,604077(0,184954)	0.0007093	594
alliin	41494	Xenobiotics	Food Component/Plant	HMDB0033592	rs2056486	2:73717567:T:G	4	73511262	74120785	-0,641 (0,0571)	3.283e-29	rs10201159	rs10201159	3.755e-67	T:G	-0,625859 (0,0606554)	4.14845e-26	4165	T:G	-0,759981(0,168871)	1.852e-06	594
X-12753	47723	Unknown		-	rs2056486	2:73717567:T:G	4	73511262	74120785	0,5666 (0,0542)	1.438e-25	rs10201159	rs10201159	3.755e-67	T:G	0,610732 (0,0585677)	2.3633e-25	4165	T:G	0,302651(0,141826)	0.03117	594
N-acetylkynurenine (2)	48757	Amino Acid	Tryptophan Metabolism	HMDB0240342	rs2056486	2:73717567:T:G	4	73511262	74120785	1,1648 (0,071)	1.574e-60	rs10201159	rs10201159	3.755e-67	T:G	1,19043 (0,0758457)	6.40081e-61	4165	T:G	1,04597(0,166625)	1.797e-11	594
N2-acetyl,N6,N6-dimethyllysine	63254	Amino Acid	Lysine Metabolism	-	rs2056486	2:73717567:T:G	4	73511262	74120785	0,8522 (0,0927)	3.736e-20	rs10201159	rs10201159	3.755e-67	T:G	0,774277 (0,0952934)	4.49681e-17	4165	T:G	2,2146(0,395612)	8.846e-15	594
N-acetylkynurenine (2)	48757	Amino Acid	Tryptophan Metabolism	HMDB0240342	rs2070581	2:74120181:G:A	4	73511262	74120785	0,4284 (0,058)	1.582e-13	rs2070581	rs10201159	3.755e-67	G:A	0,410433 (0,0610964)	1.18561e-11	4165	G:A	0,528242(0,147166)	0.0002601	594
alliin	41494	Xenobiotics	Food Component/Plant	HMDB0033592	rs2091022	2:73564570:A:G	4	73511262	74120785	-0,4655 (0,0521)	4.294e-19	rs10196402	rs10201159	3.755e-67	A:G	-0,463825 (0,0555592)	2.55987e-17	4165	A:G	-0,477616(0,149601)	0.001062	594
X-12753	47723	Unknown		-	rs2091022	2:73564570:A:G	4	73511262	74120785	0,4393 (0,0516)	1.723e-17	rs10196402	rs10201159	3.755e-67	A:G	0,45865 (0,0557353)	2.14689e-16	4165	A:G	0,322742(0,135402)	0.01614	594
N-acetylkynurenine (2)	48757	Amino Acid	Tryptophan Metabolism	HMDB0240342	rs2091022	2:73564570:A:G	4	73511262	74120785	0,8263 (0,0629)	1.968e-39	rs10196402	rs10201159	3.755e-67	A:G	0,842706 (0,0670878)	3.21656e-38	4165	A:G	0,748744(0,148886)	1.805e-07	594
N2-acetyl,N6,N6-dimethyllysine	63254	Amino Acid	Lysine Metabolism	-	rs2091022	2:73564570:A:G	4	73511262	74120785	0,5872 (0,0794)	1.381e-13	rs10196402	rs10201159	3.755e-67	A:G	0,55046 (0,0853248)	4.40974e-11	4165	A:G	0,823879(0,214886)	3.615e-05	594
alliin	41494	Xenobiotics	Food Component/Plant	HMDB0033592	rs2091503	2:73687865:G:A	4	73511262	74120785	0,3527 (0,0462)	2.248e-14	rs13008860	rs10201159	3.755e-67	G:A	0,345124 (0,0493433)	1.83826e-12	4165	G:A	0,406384(0,130383)	0.001553	594
X-12753	47723	Unknown		-	rs2091503	2:73687865:G:A	4	73511262	74120785	-0,3236 (0,0469)	5.524e-12	rs13008860	rs10201159	3.755e-67	G:A	-0,358342 (0,0509732)	1.94705e-12	4165	G:A	-0,128894(0,119361)	0.2794	594
N-acetylkynurenine (2)	48757	Amino Acid	Tryptophan Metabolism	HMDB0240342	rs2091503	2:73687865:G:A	4	73511262	74120785	-0,6628 (0,055)	1.842e-33	rs13008860	rs10201159	3.755e-67	G:A	-0,7055 (0,0590191)	4.22527e-34	4165	G:A	-0,47426(0,126512)	0.0001435	594
N2-acetyl,N6,N6-dimethyllysine	63254	Amino Acid	Lysine Metabolism	-	rs2091503	2:73687865:G:A	4	73511262	74120785	-0,5077 (0,068)	8.319e-14	rs13008860	rs10201159	3.755e-67	G:A	-0,482624 (0,0737308)	4.07935e-11	4165	G:A	-0,651148(0,174944)	0.0001047	594
alliin	41494	Xenobiotics	Food Component/Plant	HMDB0033592	rs2091504	2:73687794:T:G	4	73511262	74120785	0,3909 (0,047)	8.468e-17	rs13008860	rs10201159	3.755e-67	T:G	0,381241 (0,0501111)	1.65438e-14	4165	T:G	0,460537(0,133517)	0.0004395	594
X-12753	47723	Unknown		-	rs2091504	2:73687794:T:G	4	73511262	74120785	-0,3424 (0,0475)	5.537e-13	rs13008860	rs10201159	3.755e-67	T:G	-0,376662 (0,0515319)	2.58883e-13	4165	T:G	-0,149823(0,121045)	0.2149	594
N-acetylkynurenine (2)	48757	Amino Acid	Tryptophan Metabolism	HMDB0240342	rs2091504	2:73687794:T:G	4	73511262	74120785	-0,6759 (0,0559)	1.246e-33	rs13008860	rs10201159	3.755e-67	T:G	-0,722257 (0,0600554)	1.33714e-34	4165	T:G	-0,472336(0,128388)	0.0001906	594
N2-acetyl,N6,N6-dimethyllysine	63254	Amino Acid	Lysine Metabolism	-	rs2091504	2:73687794:T:G	4	73511262	74120785	-0,4876 (0,069)	1.588e-12	rs13008860	rs10201159	3.755e-67	T:G	-0,46196 (0,0748204)	4.49245e-10	4165	T:G	-0,633234(0,177156)	0.0001996	594
alliin	41494	Xenobiotics	Food Component/Plant	HMDB0033592	rs2116367	2:74000701:T:C	4	73511262	74120785	0,3768 (0,048)	3.953e-15	rs732778	rs10201159	3.755e-67	T:C	0,365788 (0,050959)	4.44071e-13	4165	T:C	0,461672(0,140732)	0.0008295	594
N-acetylkynurenine (2)	48757	Amino Acid	Tryptophan Metabolism	HMDB0240342	rs2116367	2:74000701:T:C	4	73511262	74120785	-0,6054 (0,0572)	3.528e-26	rs732778	rs10201159	3.755e-67	T:C	-0,629341 (0,0609378)	7.32075e-26	4165	T:C	-0,490472(0,136243)	0.000255	594
N2-acetyl,N6,N6-dimethyllysine	63254	Amino Acid	Lysine Metabolism	-	rs2116367	2:74000701:T:C	4	73511262	74120785	-0,4599 (0,0715)	1.253e-10	rs732778	rs10201159	3.755e-67	T:C	-0,438381 (0,0774462)	9.94487e-09	4165	T:C	-0,584098(0,184689)	0.001083	594
alliin	41494	Xenobiotics	Food Component/Plant	HMDB0033592	rs2140195	2:73702344:G:A	4	73511262	74120785	-0,642 (0,0572)	2.9e-29	rs10201159	rs10201159	3.755e-67	G:A	-0,626996 (0,0606955)	3.57671e-26	4165	G:A	-0,759973(0,168911)	1.868e-06	594
X-12753	47723	Unknown		-	rs2140195	2:73702344:G:A	4	73511262	74120785	0,5677 (0,0542)	1.197e-25	rs10201159	rs10201159	3.755e-67	G:A	0,611919 (0,0585776)	1.94804e-25	4165	G:A	0,302809(0,141896)	0.03117	594
N-acetylkynurenine (2)	48757	Amino Acid	Tryptophan Metabolism	HMDB0240342	rs2140195	2:73702344:G:A	4	73511262	74120785	1,1716 (0,0711)	5.209e-61	rs10201159	rs10201159	3.755e-67	G:A	1,19874 (0,0760018)	1.43045e-61	4165	G:A	1,0461(0,166657)	1.812e-11	594
N2-acetyl,N6,N6-dimethyllysine	63254	Amino Acid	Lysine Metabolism	-	rs2140195	2:73702344:G:A	4	73511262	74120785	0,8509 (0,0927)	4.433e-20	rs10201159	rs10201159	3.755e-67	G:A	0,772812 (0,0953416)	5.29787e-17	4165	G:A	2,21493(0,395626)	8.847e-15	594
alliin	41494	Xenobiotics	Food Component/Plant	HMDB0033592	rs2178154	2:73661738:T:C	4	73511262	74120785	0,4004 (0,047)	1.713e-17	rs13008860	rs10201159	3.755e-67	T:C	0,395522 (0,0502255)	1.86152e-15	4165	T:C	0,434906(0,133153)	0.0008885	594
X-12753	47723	Unknown		-	rs2178154	2:73661738:T:C	4	73511262	74120785	-0,3507 (0,0475)	1.581e-13	rs13008860	rs10201159	3.755e-67	T:C	-0,382672 (0,0515533)	1.11407e-13	4165	T:C	-0,170072(0,121267)	0.1597	594
N-acetylkynurenine (2)	48757	Amino Acid	Tryptophan Metabolism	HMDB0240342	rs2178154	2:73661738:T:C	4	73511262	74120785	-0,6812 (0,056)	4.535e-34	rs13008860	rs10201159	3.755e-67	T:C	-0,726674 (0,0601053)	5.62095e-35	4165	T:C	-0,481178(0,128604)	0.0001464	594
N2-acetyl,N6,N6-dimethyllysine	63254	Amino Acid	Lysine Metabolism	-	rs2178154	2:73661738:T:C	4	73511262	74120785	-0,4793 (0,0691)	4.129e-12	rs13008860	rs10201159	3.755e-67	T:C	-0,455905 (0,0750274)	8.26866e-10	4165	T:C	-0,611162(0,176791)	0.0003279	594
alliin	41494	Xenobiotics	Food Component/Plant	HMDB0033592	rs2272051	2:74007136:C:T	4	73511262	74120785	0,3764 (0,0479)	3.865e-15	rs732778	rs10201159	3.755e-67	C:T	0,364449 (0,0508343)	4.76666e-13	4165	C:T	0,47113(0,14189)	0.0007132	594
N-acetylkynurenine (2)	48757	Amino Acid	Tryptophan Metabolism	HMDB0240342	rs2272051	2:74007136:C:T	4	73511262	74120785	-0,6057 (0,0572)	3.493e-26	rs732778	rs10201159	3.755e-67	C:T	-0,630281 (0,0608766)	5.609e-26	4165	C:T	-0,48581(0,137258)	0.0003247	594
alliin	41494	Xenobiotics	Food Component/Plant	HMDB0033592	rs2272178	2:73977609:T:C	4	73511262	74120785	0,3802 (0,0479)	2.087e-15	rs732778	rs10201159	3.755e-67	T:C	0,370278 (0,0509204)	2.18999e-13	4165	T:C	0,45625(0,140221)	0.0009151	594
N-acetylkynurenine (2)	48757	Amino Acid	Tryptophan Metabolism	HMDB0240342	rs2272178	2:73977609:T:C	4	73511262	74120785	-0,6051 (0,0571)	3.098e-26	rs732778	rs10201159	3.755e-67	T:C	-0,630967 (0,0608729)	4.95945e-26	4165	T:C	-0,481865(0,135683)	0.0003104	594
N2-acetyl,N6,N6-dimethyllysine	63254	Amino Acid	Lysine Metabolism	-	rs2272178	2:73977609:T:C	4	73511262	74120785	-0,4643 (0,0714)	7.767e-11	rs732778	rs10201159	3.755e-67	T:C	-0,443096 (0,0773149)	6.5384e-09	4165	T:C	-0,586715(0,184419)	0.001001	594
alliin	41494	Xenobiotics	Food Component/Plant	HMDB0033592	rs2421488	2:73590625:T:C	4	73511262	74120785	-0,4454 (0,0505)	1.075e-18	rs10196402	rs10201159	3.755e-67	T:C	-0,444741 (0,053942)	6.90531e-17	4165	T:C	-0,450132(0,141713)	0.001164	594
X-12753	47723	Unknown		-	rs2421488	2:73590625:T:C	4	73511262	74120785	0,4391 (0,0503)	2.487e-18	rs10196402	rs10201159	3.755e-67	T:C	0,46321 (0,0545065)	2.03623e-17	4165	T:C	0,301367(0,128944)	0.01845	594
N-acetylkynurenine (2)	48757	Amino Acid	Tryptophan Metabolism	HMDB0240342	rs2421488	2:73590625:T:C	4	73511262	74120785	0,7733 (0,0603)	1.092e-37	rs10196402	rs10201159	3.755e-67	T:C	0,786934 (0,0645019)	6.05223e-36	4165	T:C	0,711163(0,140495)	1.666e-07	594
N2-acetyl,N6,N6-dimethyllysine	63254	Amino Acid	Lysine Metabolism	-	rs2421488	2:73590625:T:C	4	73511262	74120785	0,582 (0,0762)	2.207e-14	rs10196402	rs10201159	3.755e-67	T:C	0,550852 (0,0823247)	9.35557e-12	4165	T:C	0,768412(0,199929)	4.101e-05	594
alliin	41494	Xenobiotics	Food Component/Plant	HMDB0033592	rs2421489	2:73593448:G:A	4	73511262	74120785	-0,4439 (0,0505)	1.397e-18	rs10196402	rs10201159	3.755e-67	G:A	-0,442844 (0,0539373)	9.3382e-17	4165	G:A	-0,451468(0,141762)	0.001128	594
X-12753	47723	Unknown		-	rs2421489	2:73593448:G:A	4	73511262	74120785	0,4404 (0,0503)	1.961e-18	rs10196402	rs10201159	3.755e-67	G:A	0,464575 (0,0545014)	1.64196e-17	4165	G:A	0,302384(0,128968)	0.01808	594
N-acetylkynurenine (2)	48757	Amino Acid	Tryptophan Metabolism	HMDB0240342	rs2421489	2:73593448:G:A	4	73511262	74120785	0,7757 (0,0603)	6.902e-38	rs10196402	rs10201159	3.755e-67	G:A	0,790365 (0,064533)	3.30073e-36	4165	G:A	0,708966(0,140447)	1.811e-07	594
N2-acetyl,N6,N6-dimethyllysine	63254	Amino Acid	Lysine Metabolism	-	rs2421489	2:73593448:G:A	4	73511262	74120785	0,5822 (0,0762)	2.18e-14	rs10196402	rs10201159	3.755e-67	G:A	0,55183 (0,0823617)	8.73272e-12	4165	G:A	0,763547(0,199663)	4.531e-05	594
alliin	41494	Xenobiotics	Food Component/Plant	HMDB0033592	rs2421545	2:73639476:C:T	4	73511262	74120785	0,3956 (0,0471)	4.212e-17	rs13008860	rs10201159	3.755e-67	C:T	0,391083 (0,0502356)	3.87051e-15	4165	C:T	0,428399(0,133562)	0.001106	594
X-12753	47723	Unknown		-	rs2421545	2:73639476:C:T	4	73511262	74120785	-0,3536 (0,0476)	1.051e-13	rs13008860	rs10201159	3.755e-67	C:T	-0,385146 (0,0515728)	7.9254e-14	4165	C:T	-0,174069(0,121861)	0.1521	594
N-acetylkynurenine (2)	48757	Amino Acid	Tryptophan Metabolism	HMDB0240342	rs2421545	2:73639476:C:T	4	73511262	74120785	-0,6742 (0,056)	2.31e-33	rs13008860	rs10201159	3.755e-67	C:T	-0,716138 (0,0600938)	5.22781e-34	4165	C:T	-0,487993(0,129247)	0.0001267	594
N2-acetyl,N6,N6-dimethyllysine	63254	Amino Acid	Lysine Metabolism	-	rs2421545	2:73639476:C:T	4	73511262	74120785	-0,479 (0,0692)	4.411e-12	rs13008860	rs10201159	3.755e-67	C:T	-0,457876 (0,0750728)	7.10462e-10	4165	C:T	-0,59829(0,177044)	0.0004548	594
alliin	41494	Xenobiotics	Food Component/Plant	HMDB0033592	rs2421546	2:73641077:C:A	4	73511262	74120785	0,389 (0,0469)	1.064e-16	rs13008860	rs10201159	3.755e-67	C:A	0,379724 (0,0500246)	1.89771e-14	4165	C:A	0,456408(0,133517)	0.0004957	594
X-12753	47723	Unknown		-	rs2421546	2:73641077:C:A	4	73511262	74120785	-0,3375 (0,0474)	1.111e-12	rs13008860	rs10201159	3.755e-67	C:A	-0,370567 (0,0514581)	5.73161e-13	4165	C:A	-0,150794(0,121126)	0.2122	594
N-acetylkynurenine (2)	48757	Amino Acid	Tryptophan Metabolism	HMDB0240342	rs2421546	2:73641077:C:A	4	73511262	74120785	-0,6632 (0,0558)	1.383e-32	rs13008860	rs10201159	3.755e-67	C:A	-0,70536 (0,0598729)	3.18528e-33	4165	C:A	-0,476683(0,128521)	0.0001679	594
N2-acetyl,N6,N6-dimethyllysine	63254	Amino Acid	Lysine Metabolism	-	rs2421546	2:73641077:C:A	4	73511262	74120785	-0,4921 (0,0688)	8.731e-13	rs13008860	rs10201159	3.755e-67	C:A	-0,470688 (0,0746442)	1.91717e-10	4165	C:A	-0,613317(0,176586)	0.0003077	594
alliin	41494	Xenobiotics	Food Component/Plant	HMDB0033592	rs2421548	2:73641240:G:A	4	73511262	74120785	0,3989 (0,047)	2.211e-17	rs13008860	rs10201159	3.755e-67	G:A	0,394012 (0,0502265)	2.37607e-15	4165	G:A	0,434056(0,133056)	0.0009015	594
X-12753	47723	Unknown		-	rs2421548	2:73641240:G:A	4	73511262	74120785	-0,3442 (0,0475)	4.371e-13	rs13008860	rs10201159	3.755e-67	G:A	-0,374828 (0,0515515)	3.48495e-13	4165	G:A	-0,17113(0,121223)	0.1569	594
N-acetylkynurenine (2)	48757	Amino Acid	Tryptophan Metabolism	HMDB0240342	rs2421548	2:73641240:G:A	4	73511262	74120785	-0,6679 (0,0559)	6.527e-33	rs13008860	rs10201159	3.755e-67	G:A	-0,709855 (0,0600061)	1.63563e-33	4165	G:A	-0,483163(0,128542)	0.000136	594
N2-acetyl,N6,N6-dimethyllysine	63254	Amino Acid	Lysine Metabolism	-	rs2421548	2:73641240:G:A	4	73511262	74120785	-0,4832 (0,0691)	2.665e-12	rs13008860	rs10201159	3.755e-67	G:A	-0,462653 (0,0750003)	4.58405e-10	4165	G:A	-0,598358(0,176256)	0.0004245	594
alliin	41494	Xenobiotics	Food Component/Plant	HMDB0033592	rs2421550	2:73658686:G:A	4	73511262	74120785	-0,6288 (0,0573)	5.399e-28	rs10201159	rs10201159	3.755e-67	G:A	-0,61346 (0,0607908)	5.18188e-25	4165	G:A	-0,752444(0,171087)	3.42e-06	594
X-12753	47723	Unknown		-	rs2421550	2:73658686:G:A	4	73511262	74120785	0,5749 (0,0545)	5.538e-26	rs10201159	rs10201159	3.755e-67	G:A	0,616123 (0,0587655)	1.3283e-25	4165	G:A	0,319127(0,144896)	0.02609	594
N-acetylkynurenine (2)	48757	Amino Acid	Tryptophan Metabolism	HMDB0240342	rs2421550	2:73658686:G:A	4	73511262	74120785	1,1533 (0,0712)	5.086e-59	rs10201159	rs10201159	3.755e-67	G:A	1,17688 (0,0759163)	1.82143e-59	4165	G:A	1,04109(0,168826)	4.812e-11	594
N2-acetyl,N6,N6-dimethyllysine	63254	Amino Acid	Lysine Metabolism	-	rs2421550	2:73658686:G:A	4	73511262	74120785	0,8422 (0,093)	1.326e-19	rs10201159	rs10201159	3.755e-67	G:A	0,762825 (0,095592)	1.53359e-16	4165	G:A	2,23321(0,39737)	1.033e-14	594
alliin	41494	Xenobiotics	Food Component/Plant	HMDB0033592	rs2421552	2:73758803:T:C	4	73511262	74120785	-0,6726 (0,0584)	1.059e-30	rs10201159	rs10201159	3.755e-67	T:C	-0,664696 (0,0621699)	4.73665e-28	4165	T:C	-0,731348(0,168728)	4.704e-06	594
X-12753	47723	Unknown		-	rs2421552	2:73758803:T:C	4	73511262	74120785	0,5877 (0,0551)	1.517e-26	rs10201159	rs10201159	3.755e-67	T:C	0,62466 (0,0595668)	1.31364e-25	4165	T:C	0,36781(0,143937)	0.009609	594
N-acetylkynurenine (2)	48757	Amino Acid	Tryptophan Metabolism	HMDB0240342	rs2421552	2:73758803:T:C	4	73511262	74120785	1,1984 (0,0725)	2.346e-61	rs10201159	rs10201159	3.755e-67	T:C	1,22677 (0,077676)	5.35774e-62	4165	T:C	1,07048(0,168404)	9.107e-12	594
N2-acetyl,N6,N6-dimethyllysine	63254	Amino Acid	Lysine Metabolism	-	rs2421552	2:73758803:T:C	4	73511262	74120785	0,8565 (0,0949)	1.765e-19	rs10201159	rs10201159	3.755e-67	T:C	0,775632 (0,0976456)	1.8787e-16	4165	T:C	2,2268(0,399081)	1.078e-14	594
alliin	41494	Xenobiotics	Food Component/Plant	HMDB0033592	rs2421553	2:73806198:T:A	4	73511262	74120785	-0,3793 (0,05)	3.414e-14	rs13008860	rs10201159	3.755e-67	T:A	-0,379299 (0,0500291)	2.06415e-14	4165	-:-	-(-)	-	-
X-12753	47723	Unknown		-	rs2421553	2:73806198:T:A	4	73511262	74120785	0,3677 (0,0515)	9.219e-13	rs13008860	rs10201159	3.755e-67	T:A	0,367744 (0,0514926)	8.81817e-13	4165	-:-	-(-)	-	-
N-acetylkynurenine (2)	48757	Amino Acid	Tryptophan Metabolism	HMDB0240342	rs2421553	2:73806198:T:A	4	73511262	74120785	0,7118 (0,0618)	1.05e-30	rs13008860	rs10201159	3.755e-67	T:A	0,711798 (0,0598849)	8.53569e-34	4165	-:-	-(-)	-	-
alliin	41494	Xenobiotics	Food Component/Plant	HMDB0033592	rs2421554	2:73806202:T:A	4	73511262	74120785	-0,3682 (0,0495)	9.727e-14	rs13008860	rs10201159	3.755e-67	T:A	-0,368211 (0,0494604)	6.28227e-14	4165	-:-	-(-)	-	-
X-12753	47723	Unknown		-	rs2421554	2:73806202:T:A	4	73511262	74120785	0,3368 (0,0513)	5.179e-11	rs13008860	rs10201159	3.755e-67	T:A	0,336795 (0,0512961)	4.83094e-11	4165	-:-	-(-)	-	-
N-acetylkynurenine (2)	48757	Amino Acid	Tryptophan Metabolism	HMDB0240342	rs2421554	2:73806202:T:A	4	73511262	74120785	0,6598 (0,0605)	1.049e-27	rs13008860	rs10201159	3.755e-67	T:A	0,659751 (0,0586156)	2.84685e-30	4165	-:-	-(-)	-	-
alliin	41494	Xenobiotics	Food Component/Plant	HMDB0033592	rs2421555	2:73816955:A:G	4	73511262	74120785	-0,6437 (0,057)	1.59e-29	rs10201159	rs10201159	3.755e-67	A:G	-0,628107 (0,0605471)	2.30745e-26	4165	A:G	-0,76682(0,169014)	1.51e-06	594
X-12753	47723	Unknown		-	rs2421555	2:73816955:A:G	4	73511262	74120785	0,5662 (0,0542)	1.455e-25	rs10201159	rs10201159	3.755e-67	A:G	0,608326 (0,05851)	3.24271e-25	4165	A:G	0,312859(0,141981)	0.026	594
N-acetylkynurenine (2)	48757	Amino Acid	Tryptophan Metabolism	HMDB0240342	rs2421555	2:73816955:A:G	4	73511262	74120785	1,1714 (0,0709)	2.759e-61	rs10201159	rs10201159	3.755e-67	A:G	1,19516 (0,0757322)	1.48904e-61	4165	A:G	1,06025(0,16707)	1.019e-11	594
N2-acetyl,N6,N6-dimethyllysine	63254	Amino Acid	Lysine Metabolism	-	rs2421555	2:73816955:A:G	4	73511262	74120785	0,8615 (0,0926)	1.307e-20	rs10201159	rs10201159	3.755e-67	A:G	0,784039 (0,0951637)	1.65666e-17	4165	A:G	2,22008(0,395686)	7.54e-15	594
alliin	41494	Xenobiotics	Food Component/Plant	HMDB0033592	rs2421557	2:73939451:A:G	4	73511262	74120785	0,3959 (0,0474)	6.815e-17	rs732778	rs10201159	3.755e-67	A:G	0,382691 (0,0505189)	2.05692e-14	4165	A:G	0,493145(0,136221)	0.0002182	594
N-acetylkynurenine (2)	48757	Amino Acid	Tryptophan Metabolism	HMDB0240342	rs2421557	2:73939451:A:G	4	73511262	74120785	-0,6322 (0,0565)	4.241e-29	rs732778	rs10201159	3.755e-67	A:G	-0,653733 (0,0603801)	2.70695e-28	4165	A:G	-0,533008(0,132123)	3.91e-05	594
N2-acetyl,N6,N6-dimethyllysine	63254	Amino Acid	Lysine Metabolism	-	rs2421557	2:73939451:A:G	4	73511262	74120785	-0,4884 (0,0704)	3.98e-12	rs732778	rs10201159	3.755e-67	A:G	-0,463279 (0,076371)	8.1944e-10	4165	A:G	-0,630327(0,180272)	0.0002761	594
alliin	41494	Xenobiotics	Food Component/Plant	HMDB0033592	rs2421558	2:73939335:G:C	4	73511262	74120785	0,3944 (0,0474)	8.807e-17	rs732778	rs10201159	3.755e-67	G:C	0,380989 (0,0505089)	2.65497e-14	4165	G:C	0,493078(0,136213)	0.0002184	594
N-acetylkynurenine (2)	48757	Amino Acid	Tryptophan Metabolism	HMDB0240342	rs2421558	2:73939335:G:C	4	73511262	74120785	-0,6315 (0,0565)	4.766e-29	rs732778	rs10201159	3.755e-67	G:C	-0,652938 (0,0603723)	3.10315e-28	4165	G:C	-0,532972(0,132116)	3.911e-05	594
N2-acetyl,N6,N6-dimethyllysine	63254	Amino Acid	Lysine Metabolism	-	rs2421558	2:73939335:G:C	4	73511262	74120785	-0,4883 (0,0704)	4.01e-12	rs732778	rs10201159	3.755e-67	G:C	-0,463184 (0,0763712)	8.25977e-10	4165	G:C	-0,63034(0,180265)	0.0002759	594
alliin	41494	Xenobiotics	Food Component/Plant	HMDB0033592	rs2421559	2:73999654:A:G	4	73511262	74120785	0,3794 (0,0479)	2.263e-15	rs732778	rs10201159	3.755e-67	A:G	0,368917 (0,0508495)	2.4878e-13	4165	A:G	0,460436(0,140676)	0.0008532	594
N-acetylkynurenine (2)	48757	Amino Acid	Tryptophan Metabolism	HMDB0240342	rs2421559	2:73999654:A:G	4	73511262	74120785	-0,6027 (0,0571)	4.637e-26	rs732778	rs10201159	3.755e-67	A:G	-0,626038 (0,0607929)	1.02905e-25	4165	A:G	-0,490292(0,136206)	0.0002554	594
N2-acetyl,N6,N6-dimethyllysine	63254	Amino Acid	Lysine Metabolism	-	rs2421559	2:73999654:A:G	4	73511262	74120785	-0,46 (0,0713)	1.117e-10	rs732778	rs10201159	3.755e-67	A:G	-0,438238 (0,0772143)	9.08879e-09	4165	A:G	-0,586341(0,184734)	0.001036	594
alliin	41494	Xenobiotics	Food Component/Plant	HMDB0033592	rs2421575	2:73919522:A:G	4	73511262	74120785	0,3736 (0,047)	1.806e-15	rs732778	rs10201159	3.755e-67	A:G	0,365462 (0,0499941)	1.6824e-13	4165	A:G	0,435031(0,136177)	0.001169	594
N-acetylkynurenine (2)	48757	Amino Acid	Tryptophan Metabolism	HMDB0240342	rs2421575	2:73919522:A:G	4	73511262	74120785	-0,6134 (0,056)	6.082e-28	rs732778	rs10201159	3.755e-67	A:G	-0,634732 (0,0596466)	2.50784e-27	4165	A:G	-0,51128(0,133259)	9.399e-05	594
N2-acetyl,N6,N6-dimethyllysine	63254	Amino Acid	Lysine Metabolism	-	rs2421575	2:73919522:A:G	4	73511262	74120785	-0,4693 (0,0697)	1.628e-11	rs732778	rs10201159	3.755e-67	A:G	-0,440087 (0,0754039)	3.67255e-09	4165	A:G	-0,639976(0,180922)	0.0002414	594
alliin	41494	Xenobiotics	Food Component/Plant	HMDB0033592	rs2421577	2:73840998:T:G	4	73511262	74120785	-0,6432 (0,0572)	2.444e-29	rs10201159	rs10201159	3.755e-67	T:G	-0,628077 (0,0607297)	3.17852e-26	4165	T:G	-0,762237(0,168985)	1.745e-06	594
X-12753	47723	Unknown		-	rs2421577	2:73840998:T:G	4	73511262	74120785	0,5602 (0,0543)	5.413e-25	rs10201159	rs10201159	3.755e-67	T:G	0,598749 (0,0585887)	2.05299e-24	4165	T:G	0,328169(0,142293)	0.0197	594
N-acetylkynurenine (2)	48757	Amino Acid	Tryptophan Metabolism	HMDB0240342	rs2421577	2:73840998:T:G	4	73511262	74120785	1,1686 (0,0711)	1.171e-60	rs10201159	rs10201159	3.755e-67	T:G	1,19239 (0,0759851)	5.61785e-61	4165	T:G	1,05796(0,167254)	1.181e-11	594
N2-acetyl,N6,N6-dimethyllysine	63254	Amino Acid	Lysine Metabolism	-	rs2421577	2:73840998:T:G	4	73511262	74120785	0,8501 (0,0929)	5.398e-20	rs10201159	rs10201159	3.755e-67	T:G	0,772107 (0,0954645)	5.97723e-17	4165	T:G	2,2178(0,39688)	8.906e-15	594
alliin	41494	Xenobiotics	Food Component/Plant	HMDB0033592	rs2421582	2:73898420:G:A	4	73511262	74120785	0,4132 (0,0475)	3.092e-18	rs732778	rs10201159	3.755e-67	G:A	0,40442 (0,050575)	6.62258e-16	4165	G:A	0,477948(0,13616)	0.0003427	594
X-12753	47723	Unknown		-	rs2421582	2:73898420:G:A	4	73511262	74120785	-0,3615 (0,0478)	4.132e-14	rs732778	rs10201159	3.755e-67	G:A	-0,394366 (0,0518174)	2.64702e-14	4165	G:A	-0,171836(0,123296)	0.1623	594
N-acetylkynurenine (2)	48757	Amino Acid	Tryptophan Metabolism	HMDB0240342	rs2421582	2:73898420:G:A	4	73511262	74120785	-0,7122 (0,0567)	3.142e-36	rs732778	rs10201159	3.755e-67	G:A	-0,760585 (0,0607535)	1.68212e-37	4165	G:A	-0,495979(0,131067)	0.0001208	594
N2-acetyl,N6,N6-dimethyllysine	63254	Amino Acid	Lysine Metabolism	-	rs2421582	2:73898420:G:A	4	73511262	74120785	-0,5258 (0,0705)	8.777e-14	rs732778	rs10201159	3.755e-67	G:A	-0,490611 (0,0762118)	7.28841e-11	4165	G:A	-0,734138(0,184239)	2.839e-05	594
alliin	41494	Xenobiotics	Food Component/Plant	HMDB0033592	rs2421583	2:73898785:G:C	4	73511262	74120785	0,412 (0,0475)	4.456e-18	rs732778	rs10201159	3.755e-67	G:C	0,402959 (0,0506739)	9.61558e-16	4165	G:C	0,477934(0,136173)	0.0003433	594
X-12753	47723	Unknown		-	rs2421583	2:73898785:G:C	4	73511262	74120785	-0,3612 (0,0479)	4.855e-14	rs732778	rs10201159	3.755e-67	G:C	-0,394133 (0,0519317)	3.13163e-14	4165	G:C	-0,171793(0,123307)	0.1624	594
N-acetylkynurenine (2)	48757	Amino Acid	Tryptophan Metabolism	HMDB0240342	rs2421583	2:73898785:G:C	4	73511262	74120785	-0,7105 (0,0568)	6.646e-36	rs732778	rs10201159	3.755e-67	G:C	-0,758805 (0,0609297)	4.02616e-37	4165	G:C	-0,495986(0,131079)	0.000121	594
N2-acetyl,N6,N6-dimethyllysine	63254	Amino Acid	Lysine Metabolism	-	rs2421583	2:73898785:G:C	4	73511262	74120785	-0,5247 (0,0707)	1.116e-13	rs732778	rs10201159	3.755e-67	G:C	-0,489247 (0,0764176)	9.22731e-11	4165	G:C	-0,734034(0,184251)	2.851e-05	594
alliin	41494	Xenobiotics	Food Component/Plant	HMDB0033592	rs2421584	2:73898852:A:G	4	73511262	74120785	0,41 (0,0474)	5.257e-18	rs732778	rs10201159	3.755e-67	A:G	0,400745 (0,0505198)	1.13377e-15	4165	A:G	0,477946(0,136174)	0.0003432	594
X-12753	47723	Unknown		-	rs2421584	2:73898852:A:G	4	73511262	74120785	-0,3596 (0,0478)	5.506e-14	rs732778	rs10201159	3.755e-67	A:G	-0,392018 (0,0517873)	3.61992e-14	4165	A:G	-0,171829(0,123309)	0.1624	594
N-acetylkynurenine (2)	48757	Amino Acid	Tryptophan Metabolism	HMDB0240342	rs2421584	2:73898852:A:G	4	73511262	74120785	-0,7066 (0,0566)	9.08e-36	rs732778	rs10201159	3.755e-67	A:G	-0,753626 (0,0606686)	6.30625e-37	4165	A:G	-0,496013(0,131081)	0.0001209	594
N2-acetyl,N6,N6-dimethyllysine	63254	Amino Acid	Lysine Metabolism	-	rs2421584	2:73898852:A:G	4	73511262	74120785	-0,5273 (0,0704)	7.125e-14	rs732778	rs10201159	3.755e-67	A:G	-0,492469 (0,0761399)	5.92806e-11	4165	A:G	-0,734031(0,184253)	2.852e-05	594
alliin	41494	Xenobiotics	Food Component/Plant	HMDB0033592	rs2421586	2:73899719:T:C	4	73511262	74120785	0,4076 (0,0474)	7.833e-18	rs732778	rs10201159	3.755e-67	T:C	0,398089 (0,0504909)	1.69104e-15	4165	T:C	0,477882(0,136201)	0.0003448	594
X-12753	47723	Unknown		-	rs2421586	2:73899719:T:C	4	73511262	74120785	-0,3645 (0,0478)	2.48e-14	rs732778	rs10201159	3.755e-67	T:C	-0,397736 (0,0517737)	1.50027e-14	4165	T:C	-0,171714(0,123333)	0.1627	594
N-acetylkynurenine (2)	48757	Amino Acid	Tryptophan Metabolism	HMDB0240342	rs2421586	2:73899719:T:C	4	73511262	74120785	-0,7046 (0,0566)	1.313e-35	rs732778	rs10201159	3.755e-67	T:C	-0,751042 (0,0606276)	9.92754e-37	4165	T:C	-0,496118(0,131109)	0.0001209	594
N2-acetyl,N6,N6-dimethyllysine	63254	Amino Acid	Lysine Metabolism	-	rs2421586	2:73899719:T:C	4	73511262	74120785	-0,5272 (0,0704)	6.862e-14	rs732778	rs10201159	3.755e-67	T:C	-0,492555 (0,0760742)	5.65255e-11	4165	T:C	-0,733694(0,184274)	2.885e-05	594
alliin	41494	Xenobiotics	Food Component/Plant	HMDB0033592	rs2421664	2:73858881:T:C	4	73511262	74120785	0,4104 (0,0473)	4.042e-18	rs13008860	rs10201159	3.755e-67	T:C	0,398065 (0,0503857)	1.51465e-15	4165	T:C	0,501224(0,135991)	0.0001661	594
X-12753	47723	Unknown		-	rs2421664	2:73858881:T:C	4	73511262	74120785	-0,3492 (0,0477)	2.529e-13	rs13008860	rs10201159	3.755e-67	T:C	-0,383931 (0,0517117)	1.08272e-13	4165	T:C	-0,149839(0,122586)	0.2206	594
N-acetylkynurenine (2)	48757	Amino Acid	Tryptophan Metabolism	HMDB0240342	rs2421664	2:73858881:T:C	4	73511262	74120785	-0,7027 (0,0565)	1.43e-35	rs13008860	rs10201159	3.755e-67	T:C	-0,752448 (0,0605575)	6.50604e-37	4165	T:C	-0,481882(0,13029)	0.0001737	594
N2-acetyl,N6,N6-dimethyllysine	63254	Amino Acid	Lysine Metabolism	-	rs2421664	2:73858881:T:C	4	73511262	74120785	-0,5365 (0,0701)	2.045e-14	rs13008860	rs10201159	3.755e-67	T:C	-0,49924 (0,0757794)	2.66991e-11	4165	T:C	-0,759544(0,184157)	1.408e-05	594
alliin	41494	Xenobiotics	Food Component/Plant	HMDB0033592	rs2421667	2:73832459:C:T	4	73511262	74120785	0,3985 (0,0471)	2.668e-17	rs13008860	rs10201159	3.755e-67	C:T	0,393524 (0,0503188)	2.91323e-15	4165	C:T	0,433995(0,132983)	0.0008993	594
X-12753	47723	Unknown		-	rs2421667	2:73832459:C:T	4	73511262	74120785	-0,345 (0,0476)	4.178e-13	rs13008860	rs10201159	3.755e-67	C:T	-0,372351 (0,0516335)	5.40171e-13	4165	C:T	-0,19065(0,121347)	0.115	594
N-acetylkynurenine (2)	48757	Amino Acid	Tryptophan Metabolism	HMDB0240342	rs2421667	2:73832459:C:T	4	73511262	74120785	-0,6771 (0,056)	1.113e-33	rs13008860	rs10201159	3.755e-67	C:T	-0,720696 (0,0601049)	2.04893e-34	4165	C:T	-0,485335(0,128654)	0.0001284	594
N2-acetyl,N6,N6-dimethyllysine	63254	Amino Acid	Lysine Metabolism	-	rs2421667	2:73832459:C:T	4	73511262	74120785	-0,4736 (0,0692)	7.688e-12	rs13008860	rs10201159	3.755e-67	C:T	-0,448555 (0,0751142)	1.61091e-09	4165	C:T	-0,613746(0,176555)	0.0003036	594
alliin	41494	Xenobiotics	Food Component/Plant	HMDB0033592	rs2421668	2:73885096:A:G	4	73511262	74120785	0,4167 (0,0474)	1.596e-18	rs732778	rs10201159	3.755e-67	A:G	0,408601 (0,0506)	3.41528e-16	4165	A:G	0,475676(0,135512)	0.0003425	594
X-12753	47723	Unknown		-	rs2421668	2:73885096:A:G	4	73511262	74120785	-0,357 (0,0478)	8.444e-14	rs732778	rs10201159	3.755e-67	A:G	-0,389168 (0,0518441)	5.9299e-14	4165	A:G	-0,172836(0,122744)	0.158	594
N-acetylkynurenine (2)	48757	Amino Acid	Tryptophan Metabolism	HMDB0240342	rs2421668	2:73885096:A:G	4	73511262	74120785	-0,7097 (0,0566)	4.831e-36	rs732778	rs10201159	3.755e-67	A:G	-0,758784 (0,0607603)	2.60303e-37	4165	A:G	-0,492539(0,130434)	0.000125	594
N2-acetyl,N6,N6-dimethyllysine	63254	Amino Acid	Lysine Metabolism	-	rs2421668	2:73885096:A:G	4	73511262	74120785	-0,5255 (0,0705)	8.946e-14	rs732778	rs10201159	3.755e-67	A:G	-0,489449 (0,0762403)	8.22106e-11	4165	A:G	-0,737688(0,183638)	2.409e-05	594
alliin	41494	Xenobiotics	Food Component/Plant	HMDB0033592	rs2421670	2:73886661:G:T	4	73511262	74120785	0,4145 (0,0474)	2.406e-18	rs732778	rs10201159	3.755e-67	G:T	0,406014 (0,0505891)	5.17547e-16	4165	G:T	0,475988(0,135582)	0.0003419	594
X-12753	47723	Unknown		-	rs2421670	2:73886661:G:T	4	73511262	74120785	-0,3601 (0,0478)	5.062e-14	rs732778	rs10201159	3.755e-67	G:T	-0,392853 (0,0518303)	3.3683e-14	4165	G:T	-0,172673(0,122802)	0.1586	594
N-acetylkynurenine (2)	48757	Amino Acid	Tryptophan Metabolism	HMDB0240342	rs2421670	2:73886661:G:T	4	73511262	74120785	-0,7113 (0,0566)	3.517e-36	rs732778	rs10201159	3.755e-67	G:T	-0,760605 (0,0607708)	1.76268e-37	4165	G:T	-0,492968(0,130501)	0.0001243	594
N2-acetyl,N6,N6-dimethyllysine	63254	Amino Acid	Lysine Metabolism	-	rs2421670	2:73886661:G:T	4	73511262	74120785	-0,5248 (0,0705)	9.608e-14	rs732778	rs10201159	3.755e-67	G:T	-0,488767 (0,076234)	8.68031e-11	4165	G:T	-0,737217(0,183697)	2.457e-05	594
alliin	41494	Xenobiotics	Food Component/Plant	HMDB0033592	rs2421672	2:73955540:A:G	4	73511262	74120785	0,3758 (0,0478)	3.685e-15	rs732778	rs10201159	3.755e-67	A:G	0,364653 (0,0508192)	4.53624e-13	4165	A:G	0,461317(0,139385)	0.0007422	594
N-acetylkynurenine (2)	48757	Amino Acid	Tryptophan Metabolism	HMDB0240342	rs2421672	2:73955540:A:G	4	73511262	74120785	-0,608 (0,057)	1.455e-26	rs732778	rs10201159	3.755e-67	A:G	-0,63339 (0,060811)	2.81046e-26	4165	A:G	-0,48825(0,134924)	0.0002368	594
N2-acetyl,N6,N6-dimethyllysine	63254	Amino Acid	Lysine Metabolism	-	rs2421672	2:73955540:A:G	4	73511262	74120785	-0,4643 (0,0711)	6.764e-11	rs732778	rs10201159	3.755e-67	A:G	-0,445685 (0,0771436)	4.89582e-09	4165	A:G	-0,56985(0,182673)	0.001271	594
alliin	41494	Xenobiotics	Food Component/Plant	HMDB0033592	rs2421674	2:73955432:A:G	4	73511262	74120785	0,3765 (0,0478)	3.203e-15	rs732778	rs10201159	3.755e-67	A:G	0,365463 (0,0507974)	3.93409e-13	4165	A:G	0,461229(0,139392)	0.0007445	594
N-acetylkynurenine (2)	48757	Amino Acid	Tryptophan Metabolism	HMDB0240342	rs2421674	2:73955432:A:G	4	73511262	74120785	-0,608 (0,057)	1.432e-26	rs732778	rs10201159	3.755e-67	A:G	-0,633412 (0,0607988)	2.73495e-26	4165	A:G	-0,488018(0,13493)	0.0002386	594
N2-acetyl,N6,N6-dimethyllysine	63254	Amino Acid	Lysine Metabolism	-	rs2421674	2:73955432:A:G	4	73511262	74120785	-0,4643 (0,0711)	6.728e-11	rs732778	rs10201159	3.755e-67	A:G	-0,445732 (0,077141)	4.87122e-09	4165	A:G	-0,569923(0,182684)	0.00127	594
alliin	41494	Xenobiotics	Food Component/Plant	HMDB0033592	rs2421675	2:73955301:A:C	4	73511262	74120785	0,3751 (0,0478)	3.999e-15	rs732778	rs10201159	3.755e-67	A:C	0,363901 (0,0507858)	4.89631e-13	4165	A:C	0,461068(0,139387)	0.0007475	594
N-acetylkynurenine (2)	48757	Amino Acid	Tryptophan Metabolism	HMDB0240342	rs2421675	2:73955301:A:C	4	73511262	74120785	-0,6074 (0,057)	1.581e-26	rs732778	rs10201159	3.755e-67	A:C	-0,632689 (0,0607892)	3.06517e-26	4165	A:C	-0,487939(0,134927)	0.0002391	594
N2-acetyl,N6,N6-dimethyllysine	63254	Amino Acid	Lysine Metabolism	-	rs2421675	2:73955301:A:C	4	73511262	74120785	-0,4642 (0,0711)	6.757e-11	rs732778	rs10201159	3.755e-67	A:C	-0,445622 (0,0771359)	4.90135e-09	4165	A:C	-0,570092(0,182685)	0.001266	594
alliin	41494	Xenobiotics	Food Component/Plant	HMDB0033592	rs2421676	2:73966087:A:G	4	73511262	74120785	0,3786 (0,0479)	2.689e-15	rs732778	rs10201159	3.755e-67	A:G	0,368792 (0,050908)	2.69012e-13	4165	A:G	0,453715(0,140174)	0.0009757	594
N-acetylkynurenine (2)	48757	Amino Acid	Tryptophan Metabolism	HMDB0240342	rs2421676	2:73966087:A:G	4	73511262	74120785	-0,6065 (0,0571)	2.281e-26	rs732778	rs10201159	3.755e-67	A:G	-0,633403 (0,0608452)	2.99336e-26	4165	A:G	-0,478016(0,135598)	0.0003449	594
N2-acetyl,N6,N6-dimethyllysine	63254	Amino Acid	Lysine Metabolism	-	rs2421676	2:73966087:A:G	4	73511262	74120785	-0,47 (0,0714)	4.512e-11	rs732778	rs10201159	3.755e-67	A:G	-0,44889 (0,0772798)	4.05531e-09	4165	A:G	-0,592103(0,184606)	0.0009056	594
alliin	41494	Xenobiotics	Food Component/Plant	HMDB0033592	rs2421677	2:73965917:T:G	4	73511262	74120785	0,38 (0,0479)	2.143e-15	rs732778	rs10201159	3.755e-67	T:G	0,370453 (0,0509247)	2.13855e-13	4165	T:G	0,453589(0,140175)	0.0009791	594
N-acetylkynurenine (2)	48757	Amino Acid	Tryptophan Metabolism	HMDB0240342	rs2421677	2:73965917:T:G	4	73511262	74120785	-0,6091 (0,0571)	1.497e-26	rs732778	rs10201159	3.755e-67	T:G	-0,636666 (0,0608949)	1.81407e-26	4165	T:G	-0,477976(0,135601)	0.0003454	594
N2-acetyl,N6,N6-dimethyllysine	63254	Amino Acid	Lysine Metabolism	-	rs2421677	2:73965917:T:G	4	73511262	74120785	-0,4707 (0,0714)	4.223e-11	rs732778	rs10201159	3.755e-67	T:G	-0,449704 (0,0772876)	3.81856e-09	4165	T:G	-0,592456(0,184621)	0.0008999	594
alliin	41494	Xenobiotics	Food Component/Plant	HMDB0033592	rs2462127	2:74048826:G:A	4	73511262	74120785	0,3688 (0,0476)	9.475e-15	rs732778	rs10201159	3.755e-67	G:A	0,350055 (0,0504211)	2.59127e-12	4165	G:A	0,523519(0,143666)	0.0001957	594
X-12753	47723	Unknown		-	rs2462127	2:74048826:G:A	4	73511262	74120785	-0,3131 (0,0482)	7.976e-11	rs732778	rs10201159	3.755e-67	G:A	-0,336652 (0,0518185)	8.42362e-11	4165	G:A	-0,163692(0,129244)	0.2042	594
N-acetylkynurenine (2)	48757	Amino Acid	Tryptophan Metabolism	HMDB0240342	rs2462127	2:74048826:G:A	4	73511262	74120785	-0,6165 (0,0567)	1.588e-27	rs732778	rs10201159	3.755e-67	G:A	-0,624769 (0,05996)	3.07911e-26	4165	G:A	-0,573076(0,140393)	3.021e-05	594
alliin	41494	Xenobiotics	Food Component/Plant	HMDB0033592	rs2567598	2:74004071:G:A	4	73511262	74120785	-0,5788 (0,0678)	1.329e-17	rs62153182	rs10201159	3.755e-67	G:A	-0,5897 (0,0718827)	4.16694e-17	4165	G:A	-0,491819(0,201707)	0.01203	594
X-12753	47723	Unknown		-	rs2567598	2:74004071:G:A	4	73511262	74120785	0,5347 (0,064)	6.29e-17	rs62153182	rs10201159	3.755e-67	G:A	0,565617 (0,0684075)	2.24398e-16	4165	G:A	0,319815(0,178661)	0.07105	594
N-acetylkynurenine (2)	48757	Amino Acid	Tryptophan Metabolism	HMDB0240342	rs2567598	2:74004071:G:A	4	73511262	74120785	0,9992 (0,0842)	1.633e-32	rs62153182	rs10201159	3.755e-67	G:A	1,02579 (0,0897276)	3.71017e-33	4165	G:A	0,872634(0,199708)	5.291e-06	594
N2-acetyl,N6,N6-dimethyllysine	63254	Amino Acid	Lysine Metabolism	-	rs2567598	2:74004071:G:A	4	73511262	74120785	0,9737 (0,1174)	1.083e-16	rs62153182	rs10201159	3.755e-67	G:A	0,899145 (0,122021)	5.21621e-15	4165	G:A	1,89816(0,426659)	1.339e-08	594
alliin	41494	Xenobiotics	Food Component/Plant	HMDB0033592	rs2567600	2:73981598:A:G	4	73511262	74120785	-0,5821 (0,0681)	1.271e-17	rs62153182	rs10201159	3.755e-67	A:G	-0,593699 (0,0722945)	3.79723e-17	4165	A:G	-0,490332(0,201601)	0.01224	594
X-12753	47723	Unknown		-	rs2567600	2:73981598:A:G	4	73511262	74120785	0,5388 (0,0642)	4.877e-17	rs62153182	rs10201159	3.755e-67	A:G	0,571713 (0,0687359)	1.50448e-16	4165	A:G	0,312626(0,178443)	0.07735	594
N-acetylkynurenine (2)	48757	Amino Acid	Tryptophan Metabolism	HMDB0240342	rs2567600	2:73981598:A:G	4	73511262	74120785	1,0016 (0,0845)	2.014e-32	rs62153182	rs10201159	3.755e-67	A:G	1,02827 (0,090152)	5.0034e-33	4165	A:G	0,875803(0,199674)	4.831e-06	594
N2-acetyl,N6,N6-dimethyllysine	63254	Amino Acid	Lysine Metabolism	-	rs2567600	2:73981598:A:G	4	73511262	74120785	0,9788 (0,1179)	1.048e-16	rs62153182	rs10201159	3.755e-67	A:G	0,904614 (0,122636)	4.83946e-15	4165	A:G	1,8925(0,427347)	1.519e-08	594
alliin	41494	Xenobiotics	Food Component/Plant	HMDB0033592	rs2567601	2:73985167:G:T	4	73511262	74120785	-0,5855 (0,0681)	7.765e-18	rs62153182	rs10201159	3.755e-67	G:T	-0,596603 (0,0722175)	2.44363e-17	4165	G:T	-0,497559(0,202052)	0.01117	594
X-12753	47723	Unknown		-	rs2567601	2:73985167:G:T	4	73511262	74120785	0,538 (0,0641)	4.957e-17	rs62153182	rs10201159	3.755e-67	G:T	0,569572 (0,0686186)	1.72823e-16	4165	G:T	0,319517(0,178794)	0.07152	594
N-acetylkynurenine (2)	48757	Amino Acid	Tryptophan Metabolism	HMDB0240342	rs2567601	2:73985167:G:T	4	73511262	74120785	0,9992 (0,0843)	2.153e-32	rs62153182	rs10201159	3.755e-67	G:T	1,02542 (0,0899257)	5.3823e-33	4165	G:T	0,875023(0,19993)	5.076e-06	594
N2-acetyl,N6,N6-dimethyllysine	63254	Amino Acid	Lysine Metabolism	-	rs2567601	2:73985167:G:T	4	73511262	74120785	0,981 (0,1178)	8.181e-17	rs62153182	rs10201159	3.755e-67	G:T	0,906729 (0,122457)	3.82343e-15	4165	G:T	1,8987(0,427502)	1.396e-08	594
[truncated: 3,863 more rows]
