# Supplementary material for: Genome-wide association studies of missing metabolite measures from two population-based studies
Source: Genome Biol. 2026 Jul 10;27:220. doi: 10.1186/s13059-026-04132-9 (PMC13352909; doi:10.1186/s13059-026-04132-9)
Supplement: Supplementary file 8 — Additional file 8: Table S7. Overview of the lead SNPs in GWAS-meta analysis [file 13059_2026_4132_MOESM8_ESM.xlsx]

## Sheet: Table S7
Overview of the lead SNPs in GWAS-meta analysis: Lead SNPs, a subset of the independent significant SNPs, that are in approximate linkage equilibrium with each other at r2 > 0.1
No	Genomic locus	UniqID	rsID	Chr:Pos	P value	N of Indepent significant SNPs	Indepent significant SNPs
1	1	1:47398496:A:G	rs1126742	1:47398496	1.085e-12	1	rs1126742
2	2	1:76099720:A:G	rs814863	1:76099720	2.75e-12	2	rs814863;rs60219146
3	2	1:76109038:A:G	rs211710	1:76109038	5.372e-37	6	rs211710;rs7551136;rs8763;rs12118229;rs12124417;rs61770557
4	2	1:76197177:C:T	rs75405265	1:76197177	6.778e-17	3	rs75405265;rs147319315;rs17304141
5	3	2:32182528:C:T	rs62142080	2:32182528	1.636e-12	2	rs62142080;rs413836
6	4	2:73858965:C:T	rs10201159	2:73858965	3.755e-67	14	rs10201159;rs11689234;rs732778;rs7594485;rs3813230;rs2070581;rs17349049;rs10196402;rs11679202;rs12104768;rs62153182;rs13008860;rs17349818;rs76197226
7	4	2:74104872:C:T	rs10188058	2:74104872	5.423e-15	7	rs10188058;rs2070581;rs62153182;rs11689234;rs732778;rs7594485;rs3813230
8	5	4:69293112:C:T	rs62317501	4:69293112	4.458e-11	1	rs62317501
9	5	4:69341579:C:T	rs1454247	4:69341579	8.29e-95	8	rs1454247;rs2708690;rs35065844;rs10020631;rs2464895;rs2708661;rs62317542;rs62317557
10	5	4:69360381:G:T	rs34976817	4:69360381	4.947e-32	1	rs34976817
11	6	4:159631991:G:T	rs9410	4:159631991	3.23e-20	1	rs9410
12	7	5:35990313:C:T	rs12656482	5:35990313	1.052e-37	9	rs12656482;rs11746242;rs7707752;rs114136102;rs7709856;rs4141646;rs75159651;rs66960023;rs80125646
13	8	6:4121831:C:T	rs629362	6:4121831	8.92e-14	1	rs629362
14	9	6:16290761:A:T	rs1042391	6:16290761	8.819e-13	1	rs1042391
15	10	6:25849779:A:C	rs1165189	6:25849779	2.751e-15	2	rs1165189;rs1937130
16	11	7:99332948:G:T	rs45446698	7:99332948	2.441e-54	10	rs45446698;rs11761383;rs17250196;rs78653058;rs139380031;rs143524414;rs77356530;rs11973801;rs10278040;rs10229569
17	11	7:99481516:C:T	rs76265464	7:99481516	6.07e-16	6	rs76265464;rs11761383;rs17250196;rs78653058;rs139380031;rs77356530
18	12	8:18272377:C:T	rs4921913	8:18272377	6.57e-14	1	rs4921913
19	13	10:5122570:C:T	rs2398186	10:5122570	5.004e-11	1	rs2398186
20	14	10:96694843:A:G	rs61886768	10:96694843	2.066e-12	1	rs61886768
21	15	10:100086341:G:T	rs4919209	10:100086341	8.003e-11	7	rs4919209;rs750298;rs4568939;rs4917828;rs2296441;rs3750605;rs2862297
22	15	10:100102771:A:G	rs11189559	10:100102771	1.317e-10	6	rs11189559;rs4568939;rs4917828;rs56145188;rs2862297;rs750298
23	15	10:100148176:A:G	rs2147896	10:100148176	3.051e-85	13	rs2147896;rs6584193;rs57564578;rs17109657;rs56145188;rs3750605;rs1061135;rs2862297;rs750298;rs4568939;rs4917828;rs12267514;rs2296441
24	16	11:2207905:C:G	rs67110785	11:2207905	6.913e-16	2	rs67110785;rs72853963
25	17	11:62161659:C:T	rs117699706	11:62161659	1.537e-11	1	rs117699706
26	18	11:62803102:C:T	rs17713514	11:62803102	1.717e-13	1	rs17713514
27	19	11:67414492:C:T	rs948445	11:67414492	9.101e-20	3	rs948445;rs4313593;rs948444
28	20	12:20889681:C:T	rs974452	12:20889681	1.119e-12	2	rs974452;rs4149034
29	20	12:21331549:C:T	rs4149056	12:21331549	1.098e-39	8	rs4149056;rs4149057;rs1564366;rs12371604;rs4149000;rs4149127;rs3829310;rs4149033
30	20	12:21339490:A:T	rs58712885	12:21339490	5.548e-11	5	rs58712885;rs77604936;rs4149034;rs4149057;rs1564366
31	20	12:21350689:G:T	rs11045856	12:21350689	1.635e-26	7	rs11045856;rs35995344;rs77604936;rs11045913;rs4149034;rs11045820;rs11045828
32	21	12:121119095:C:T	rs111409007	12:121119095	5.008e-11	5	rs111409007;rs56179458;rs12825376;rs11065393;rs71454654
33	21	12:121155622:C:T	rs12829722	12:121155622	4.881e-30	8	rs12829722;rs56179458;rs12825376;rs12824150;rs11065393;rs71454654;rs10774563;rs112351333
34	22	14:55343879:C:T	rs17128050	14:55343879	1.447e-18	2	rs17128050;rs72715546
35	23	16:20447036:A:C	rs7498421	16:20447036	9.52e-24	3	rs7498421;rs9302387;rs2072080
36	23	16:20485699:C:T	rs72778603	16:20485699	2.882e-20	1	rs72778603
37	23	16:20618076:C:G	rs6497506	16:20618076	6.353e-15	2	rs6497506;rs163239
38	24	19:48376995:C:T	rs212100	19:48376995	8.317e-20	2	rs212100;rs182420
39	25	22:40942021:A:G	rs116878828	22:40942021	7.267e-11	2	rs116878828;rs41276321
40	25	22:42416805:A:G	rs133338	22:42416805	5.661e-33	9	rs133338;rs742089;rs2070116;rs5996135;rs134899;rs9611766;rs4822076;rs5758529;rs9620006
41	25	22:42472237:A:C	rs2413667	22:42472237	2.024e-75	17	rs2413667;rs742089;rs62240933;rs143879709;rs134899;rs62238251;rs41276321;rs2267439;rs8140722;rs2267442;rs5758504;rs5758511;rs1984419;rs4822072;rs112204402;rs9620006;rs62238588
