# Supplementary material for: Genome-wide association studies of missing metabolite measures from two population-based studies
Source: Genome Biol. 2026 Jul 10;27:220. doi: 10.1186/s13059-026-04132-9 (PMC13352909; doi:10.1186/s13059-026-04132-9)
Supplement: Supplementary file 9 — Additional file 9: Table S8. Association of lead SNPs with inter and intra class metabolites [file 13059_2026_4132_MOESM9_ESM.xlsx]

## Sheet: Table S8
Lead SNPs associations with inter and intra class metabolites: Lead SNPs associated with metabolites that are either within the super pathways or across other super pathways. eQTL genes were identifed form GTEx v7
Metabolite name	Associated SNP	Chr:Pos:A1:A2	Nearest gene	Lead eQTL gene	A1 allele frequency	Beta (SE)	P value	Previously reported trait (PMID)	Novelty	Super pathway	Sub pathway
17alpha-hydroxypregnanolone glucuronide	rs17713514	11:62803102:T:C	SLC22A8		0.0632	1,5434 (0,2094)	1.717e-13	3-hydroxysebacate	Reported	Lipid	Pregnenolone Steroids
3-decenoylcarnitine	rs211710	1:76109038:A:G	SLC44A5	ACADM	0.7041	-0,7772 (0,0612)	5.372e-37	Caprylate (28263315)	Novel	Lipid	Fatty Acid Metabolism (Acyl Carnitine, Monounsaturated)
3-decenoylcarnitine	rs75405265	1:76197177:T:C	ACADM		0.0247	-1,3468 (0,1613)	6.778e-17	Cis-4-decenoylcarnitine (C10:1) levels (36635386)	Novel	Lipid	Fatty Acid Metabolism (Acyl Carnitine, Monounsaturated)
3-decenoylcarnitine	rs814863	1:76099720:A:G	SLC44A5	ACADM	0.1053	-0,617 (0,0883)	2.75e-12	Decanoylcarnitine (28263315)	Novel	Lipid	Fatty Acid Metabolism (Acyl Carnitine, Monounsaturated)
3-decenoylcarnitine	rs9410	4:159631991:T:G	PPID	PPID	0.3021	0,5561 (0,0604)	3.23e-20	Decanoylcarnitine (26068415)	Novel	Lipid	Fatty Acid Metabolism (Acyl Carnitine, Monounsaturated)
3-decenoylcarnitine	rs629362	6:4121831:C:T	C6orf201	ECI2	0.2954	0,4453 (0,0597)	8.92e-14	X-13435 (24816252)	Novel	Lipid	Fatty Acid Metabolism (Acyl Carnitine, Monounsaturated)
3-hydroxysebacate	rs1126742	1:47398496:G:A	CYP4A11	CYP4A11	0.1361	-0,5556 (0,078)	1.085e-12	3-hydroxysebacate (28263315)	Reported	Lipid	Fatty Acid, Monohydroxy
5alpha-androstan-3alpha,17alpha-diol monosulfate	rs45446698	7:99332948:G:T	CYP3A7		0.0351	-2,3785 (0,1532)	2.441e-54	5alpha-androstan-3alpha,17alpha-diol monosulfate (36357675)	Reported	Lipid	Androgenic Steroids
5alpha-androstan-3alpha,17alpha-diol monosulfate	rs76265464	7:99481516:C:T	TRIM4		0.0115	-2,014 (0,249)	6.07e-16	16a-hydroxyDHEA3-sulfate (28263315)	Novel	Lipid	Androgenic Steroids
5alpha-androstan-3alpha,17alpha-diol monosulfate	rs2398186	10:5122570:C:T	AKR1C3	AKR1C3	0.8263	0,4495 (0,0684)	5.004e-11	androsterone sulfate_epiandrosterone sulfate (24816252)	Novel	Lipid	Androgenic Steroids
5alpha-androstan-3alpha,17beta-diol 17-glucuronide	rs1454247	4:69341579:T:C	TMPRSS11E	TMPRSS11E	0.4029	-0,5275 (0,0717)	1.931e-13	X-11491 (28263315)	Novel	Lipid	Androgenic Steroids
5alpha-pregnan-diol disulfate	rs12656482	5:35990313:T:C	UGT3A1		0.1445	1,0108 (0,0788)	1.052e-37	5alpha-pregnan-diol disulfate (36357675)	Reported	Lipid	Progestin Steroids
5alpha-pregnan-diol disulfate	rs212100	19:48376995:C:T	SULT2A1	SULT2A1	0.8374	0,6352 (0,0697)	8.317e-20	4-androsten-3alpha,17alpha-diolmonosulfate (28263315)	Novel	Lipid	Progestin Steroids
alliin	rs10201159	2:73858965:C:T	NAT8	NAT8	0.2123	-0,7113 (0,0588)	1.075e-33	2-aminooctanoate (28263315)	Novel	Xenobiotics	Food Component/Plant
butyrylglycine	rs111409007	12:121119095:T:C	MLEC		0.1481	0,4744 (0,0722)	5.008e-11	Butyrylcarnitine (28263315)	Novel	Lipid	Fatty Acid Metabolism (also BCAA Metabolism)
butyrylglycine	rs12829722	12:121155622:T:C	UNC119B	ACADS	0.2537	0,6893 (0,0605)	4.881e-30	Butyrylcarnitine (28263315)	Reported	Lipid	Fatty Acid Metabolism (also BCAA Metabolism)
cholic acid glucuronide	rs1454247	4:69341579:T:C	TMPRSS11E	TMPRSS11E	0.4029	-1,038 (0,0502)	8.29e-95	X-11491 (28263315)	Novel	Lipid	Primary Bile Acid Metabolism
cholic acid glucuronide	rs34976817	4:69360381:T:G	TMPRSS11E		0.0937	-0,9448 (0,0802)	4.947e-32	X-11491 (28263315)	Reported	Lipid	Primary Bile Acid Metabolism
cholic acid glucuronide	rs62317501	4:69293112:C:T	TMPRSS11E		0.8387	-0,4206 (0,0638)	4.458e-11	X-19141 (28263315)	Novel	Lipid	Primary Bile Acid Metabolism
dopamine 4-sulfate	rs67110785	11:2207905:C:G	TH	TH	0.2559	0,4338 (0,0537)	6.913e-16	- (-)	Novel	Amino Acid	Tyrosine Metabolism
dopamine 4-sulfate	rs17128050	14:55343879:C:T	GCH1	GCH1	0.1169	-0,6634 (0,0754)	1.447e-18	Dopamine 4-sulfate (28263315)	Reported	Amino Acid	Tyrosine Metabolism
estrone 3-sulfate	rs45446698	7:99332948:G:T	CYP3A7	CYP3A7	0.0351	-1,9913 (0,2056)	3.486e-22	16a-hydroxyDHEA3-sulfate (28263315)	Novel	Lipid	Estrogenic Steroids
estrone 3-sulfate	rs11045856	12:21350689:G:T	SLCO1B1		0.2388	-0,5496 (0,0584)	4.551e-21	Glycocholenatesulfate (28263315)	Novel	Lipid	Estrogenic Steroids
estrone 3-sulfate	rs4149056	12:21331549:C:T	SLCO1B1		0.1639	0,8336 (0,0634)	1.853e-39	Serum metabolite (mass spec peak: 132.1 m/z) (23281178)	Novel	Lipid	Estrogenic Steroids
glyco-beta-muricholate**	rs45446698	7:99332948:G:T	CYP3A7		0.0351	1,8743 (0,2818)	2.888e-11	16a-hydroxyDHEA3-sulfate (28263315)	Novel	Lipid	Primary Bile Acid Metabolism
glycocholate glucuronide (1)	rs4149056	12:21331549:C:T	SLCO1B1		0.1639	0,4621 (0,0607)	2.718e-14	Serum metabolite (mass spec peak: 132.1 m/z) (23281178)	Novel	Lipid	Primary Bile Acid Metabolism
indoleacetylglutamine	rs6497506	16:20618076:C:G	ACSM3	ACSM1	0.3163	0,5559 (0,0713)	6.353e-15	- (-)	Novel	Amino Acid	Tryptophan Metabolism
indoleacetylglutamine	rs72778603	16:20485699:C:T	ACSM2A		0.0408	-1,2624 (0,1369)	2.882e-20	X-11478 (28263315)	Novel	Amino Acid	Tryptophan Metabolism
indoleacetylglutamine	rs7498421	16:20447036:C:A	ACSM5	ACSM5	0.3729	0,6891 (0,0686)	9.52e-24	Indoleacetylglutamine (28263315)	Reported	Amino Acid	Tryptophan Metabolism
N2-acetyl,N6,N6-dimethyllysine	rs10201159	2:73858965:C:T	NAT8	NAT8	0.2123	0,8927 (0,0986)	1.334e-19	2-aminooctanoate (28263315)	Novel	Amino Acid	Lysine Metabolism
N2-acetyl,N6,N6-dimethyllysine	rs11189559	10:100102771:A:G	PYROXD2	PYROXD2	0.3063	0,4777 (0,0743)	1.317e-10	X-12092 (24816252)	Novel	Amino Acid	Lysine Metabolism
N2-acetyl,N6,N6-dimethyllysine	rs2147896	10:100148176:G:A	PYROXD2	PYROXD2	0.3427	-1,2699 (0,0649)	3.051e-85	DMAp concentration (21931564)	Novel	Amino Acid	Lysine Metabolism
N2-acetyl,N6,N6-dimethyllysine	rs4919209	10:100086341:G:T	PYROXD2	PYROXD2	0.8006	0,4708 (0,0724)	8.003e-11	X-12092 (24816252)	Novel	Amino Acid	Lysine Metabolism
N-acetylkynurenine (2)	rs10188058	2:74104872:T:C	STAMBP	STAMBP	0.1416	0,6201 (0,0793)	5.423e-15	Serum concentration of N-acetylornithine (21886157)	Novel	Amino Acid	Tryptophan Metabolism
N-acetylkynurenine (2)	rs10201159	2:73858965:C:T	NAT8	NAT8	0.2123	1,2782 (0,0738)	3.755e-67	2-aminooctanoate (28263315)	Reported	Amino Acid	Tryptophan Metabolism
N-acetylkynurenine (2)	rs948445	11:67414492:T:C	ACY3	ACY3	0.823	0,6161 (0,0677)	9.101e-20	- (36357675)	Reported	Amino Acid	Tryptophan Metabolism
pregnanolone/allopregnanolone sulfate	rs12656482	5:35990313:T:C	UGT3A1		0.1445	0,8004 (0,0678)	3.371e-32	5alpha-pregnan-diol disulfate (36357675)	Novel	Lipid	Progestin Steroids
pregnanolone/allopregnanolone sulfate	rs4149056	12:21331549:C:T	SLCO1B1		0.1639	0,4155 (0,0618)	1.834e-11	Serum metabolite (mass spec peak: 132.1 m/z) (23281178)	Novel	Lipid	Progestin Steroids
solanidine	rs116878828	22:40942021:A:G	MKL1		0.0714	0,582 (0,0893)	7.267e-11	- (-)	Novel	Xenobiotics	Food Component/Plant
solanidine	rs133338	22:42416805:G:A	WBP2NL	FAM109B	0.7609	0,7751 (0,0648)	5.661e-33	- (-)	Novel	Xenobiotics	Food Component/Plant
solanidine	rs2413667	22:42472237:C:A	FAM109B	CYP2D6	0.2109	1,1182 (0,0608)	2.024e-75	- (-)	Novel	Xenobiotics	Food Component/Plant
tauro-beta-muricholate	rs45446698	7:99332948:G:T	CYP3A7		0.0351	2,0306 (0,1632)	1.526e-35	16a-hydroxyDHEA3-sulfate (28263315)	Novel	Lipid	Primary Bile Acid Metabolism
taurodeoxycholic acid 3-sulfate	rs4149056	12:21331549:C:T	SLCO1B1		0.1639	0,6427 (0,0784)	2.525e-16	Serum metabolite (mass spec peak: 132.1 m/z) (23281178)	Novel	Lipid	Secondary Bile Acid Metabolism
tetrahydrocortisol sulfate (1)	rs62142080	2:32182528:C:T	MEMO1		0.3984	0,4637 (0,0657)	1.636e-12	X-11444 (28263315)	Novel	Lipid	Corticosteroids
tetrahydrocortisol sulfate (1)	rs212100	19:48376995:C:T	SULT2A1	SULT2A1	0.8374	0,7805 (0,0898)	3.556e-18	4-androsten-3alpha,17alpha-diolmonosulfate (28263315)	Novel	Lipid	Corticosteroids
X-12410	rs4921913	8:18272377:T:C	NAT2		0.7694	-0,6524 (0,087)	6.57e-14	Formate/succinate ratio (21572414)	Novel	Unknown	Unknown
X-12456	rs11045856	12:21350689:G:T	SLCO1B1		0.2388	-0,5904 (0,0554)	1.635e-26	Glycocholenatesulfate (28263315)	Novel	Unknown	Unknown
X-12456	rs4149056	12:21331549:C:T	SLCO1B1		0.1639	0,8525 (0,0647)	1.098e-39	Serum metabolite (mass spec peak: 132.1 m/z) (23281178)	Reported	Unknown	Unknown
X-12456	rs58712885	12:21339490:A:T	SLCO1B1		0.0578	-0,6786 (0,1035)	5.548e-11	X-11529 (24816252)	Novel	Unknown	Unknown
X-12456	rs974452	12:20889681:C:T	SLCO1C1		0.1253	-0,5143 (0,0723)	1.119e-12	X-11529 (24816252)	Novel	Unknown	Unknown
X-12753	rs10201159	2:73858965:C:T	NAT8	NAT8	0.2123	0,5979 (0,055)	1.729e-27	2-aminooctanoate (28263315)	Novel	Unknown	Unknown
X-13658	rs61886768	10:96694843:G:A	CYP2C9		0.1987	0,4206 (0,0598)	2.066e-12	X-11787 (28263315)	Novel	Unknown	Unknown
X-18345	rs117699706	11:62161659:C:T	ASRGL1		0.1234	-0,5411 (0,0802)	1.537e-11	L-Asparagine ( 33414548)	Novel	Unknown	Unknown
X-21312	rs1165189	6:25849779:C:A	SLC17A3	SLC17A3	0.2471	0,477 (0,0604)	2.751e-15	X-21312 (36357675)	Reported	Unknown	Unknown
xanthosine	rs1042391	6:16290761:A:T	GMPR	GMPR	0.4155	0,3338 (0,0467)	8.819e-13	Hypoxanthine (24816252)	Reported	Nucleotide	Purine Metabolism, (Hypo)Xanthine/Inosine containing
