# Supplementary material for: Genome-wide association studies of missing metabolite measures from two population-based studies
Source: Genome Biol. 2026 Jul 10;27:220. doi: 10.1186/s13059-026-04132-9 (PMC13352909; doi:10.1186/s13059-026-04132-9)
Supplement: Supplementary file 10 — Additional file 10: Table S9. Lead SNPs look ups with protein quantitative trait lociusing PhenoScanner V2 [file 13059_2026_4132_MOESM10_ESM.xlsx]

## Sheet: Table S9
Lead SNPs look ups with protein quantitative trait loci (pQTL) using phenoScanner V2 & UK biobank (Sun,et.al 2023) proxy: an indicator variable which equals 0 if the proxy SNP is the input SNP and 1 otherwise. r2: the r2 between the input SNP and the proxy SNP based on the phased haplotypes from 1000 Genomes. Dprime: the D' between the input SNP and the proxy SNP based on the phased haplotypes fr…
Metabolites information					pQTL from phenoScannerV2																				Metabolites information					pQTLs from UKBiobank GWAS (Sun,et.al 2023)
Metabolite name	Super pathway	Sub pathway	SNP	Nearest gene	Query SNP	Query SNP hg19 coordinates	Query SNP A1	Query SNP A2	Proxy SNP	Proxy SNP hg19 coordinates	Proxy SNP A1	Proxy SNP A2	Proxy	r2	Dprime	Trait	EFO	Study	pmid	Ancestry	Year	Beta	SE	P value	Metabolite name	Super pathway	Sub pathway	SNP	Nearest gene	CHROM	GENPOS	ID	ALLELE0	ALLELE1	A1FREQ	INFO	N	TEST	BETA	SE	CHISQ	P value	Protein
3-decenoylcarnitine	Lipid	Fatty Acid Metabolism (Acyl Carnitine, Monounsaturated)	rs9410	PPID	rs9410	chr4:159631991	T	G	rs8396	chr4:159630817	C	T	1	0.99517	1	Peptidyl-prolyl cis-trans isomerase D	EFO_0004747	Suhre K	28240269	European	2017	0.5011	0.04597	3.395e-26	5alpha-pregnan-diol disulfate, tetrahydrocortisol sulfate (1)	Lipid	Progestin Steroids, Corticosteroids	rs212100	SULT2A1	19	47873738	19:48376995:T:C	T	C	0.835737	0.99484	33657	ADD	0.377705	0.0100817	1403.57	3.52e-307	SULT2A1
X-21312	Unknown	-	rs1165189	SLC17A3	rs1165189	chr6:25849779	C	A	rs13200784	chr6:25829633	T	A	1	0.92212	0.96794	MHC class I polypeptide-related sequence B	EFO_0004747	Sun B	29875488	European	2018	-0.1532	0.0279	4.07e-08	X-18345	Unknown	Unknown	rs117699706	ASRGL1	11	62394187	11:62161659:T:C	T	C	0.115548	0.996605	33042	ADD	0.0902193	0.01163	60.1783	8.6e-15	ASRGL1
X-21312	Unknown	-	rs1165189	SLC17A3	rs1165189	chr6:25849779	C	A	rs3757132	chr6:25832691	T	C	1	0.92212	0.96794	MHC class I polypeptide-related sequence B	EFO_0004747	Sun B	29875488	European	2018	-0.1531	0.0279	4.17e-08	N-acetylkynurenine (2)	Amino Acid	Tryptophan Metabolism	rs948445	ACY3	11	67647021	11:67414492:C:T	C	T	0.814756	1.00329	32862	ADD	-0.245372	0.00969906	640.013	3.3e-141	ACY3
X-21312	Unknown	-	rs1165189	SLC17A3	rs1165189	chr6:25849779	C	A	rs9467618	chr6:25824809	T	C	1	0.90672	0.96755	MHC class I polypeptide-related sequence B	EFO_0004747	Sun B	29875488	European	2018	-0.1608	0.028	9.55e-09	xanthosine	Nucleotide	Purine Metabolism, (Hypo)Xanthine/Inosine containing	rs1042391	GMPR	6	16290530	6:16290761:T:A	T	A	0.379776	0.998767	34049	ADD	0.25207	0.00753618	1118.77	2.7e-245	GMPR
X-21312	Unknown	-	rs1165189	SLC17A3	rs1165189	chr6:25849779	C	A	rs139576619	chr6:25825547	GGACAAAAATTGAAA	G	1	0.90672	0.96755	MHC class I polypeptide-related sequence B	EFO_0004747	Sun B	29875488	European	2018	-0.1671	0.029	7.94e-09
X-21312	Unknown	-	rs1165189	SLC17A3	rs1165189	chr6:25849779	C	A	rs6456703	chr6:25826119	T	C	1	0.90672	0.96755	MHC class I polypeptide-related sequence B	EFO_0004747	Sun B	29875488	European	2018	-0.1596	0.028	1.26e-08
X-21312	Unknown	-	rs1165189	SLC17A3	rs1165189	chr6:25849779	C	A	rs1408268	chr6:25826986	A	T	1	0.90672	0.96755	MHC class I polypeptide-related sequence B	EFO_0004747	Sun B	29875488	European	2018	-0.16	0.0281	1.15e-08
X-21312	Unknown	-	rs1165189	SLC17A3	rs1165189	chr6:25849779	C	A	rs35875210	chr6:25827484	G	A	1	0.90672	0.96755	MHC class I polypeptide-related sequence B	EFO_0004747	Sun B	29875488	European	2018	-0.1598	0.028	1.2e-08
estrone 3-sulfate ,tauro-beta-muricholate ,5alpha-androstan-3alpha,17alpha-diol monosulfate ,glyco-beta-muricholate**	Lipid	Estrogenic Steroids, Primary Bile Acid Metabolism, Androgenic Steroids, Primary Bile Acid Metabolism,	rs45446698	CYP3A7	rs45446698	chr7:99332948	T	G	rs45446698	chr7:99332948	T	G	0	1	1	DNA repair protein RAD51 homolog 4	EFO_0004747	Sun B	29875488	European	2018	1.105	0.0607	4.68e-74
estrone 3-sulfate ,tauro-beta-muricholate ,5alpha-androstan-3alpha,17alpha-diol monosulfate ,glyco-beta-muricholate**	Lipid	Estrogenic Steroids, Primary Bile Acid Metabolism, Androgenic Steroids, Primary Bile Acid Metabolism,	rs45446698	CYP3A7	rs45446698	chr7:99332948	T	G	chr7:99025328	chr7:99025328	C	T	1	0.88213	0.97449	DNA repair protein RAD51 homolog 4	EFO_0004747	Sun B	29875488	European	2018	1.153	0.0662	5.37e-68
estrone 3-sulfate ,tauro-beta-muricholate ,5alpha-androstan-3alpha,17alpha-diol monosulfate ,glyco-beta-muricholate**	Lipid	Estrogenic Steroids, Primary Bile Acid Metabolism, Androgenic Steroids, Primary Bile Acid Metabolism,	rs45446698	CYP3A7	rs45446698	chr7:99332948	T	G	rs148982377	chr7:99075038	T	C	1	0.80996	0.95222	DNA repair protein RAD51 homolog 4	EFO_0004747	Sun B	29875488	European	2018	1.105	0.0609	2e-73
X-12410	Unknown	-	rs4921913	NAT2	rs4921913	chr8:18272377	C	T	rs4921915	chr8:18272466	G	A	1	1	1	Transferrin	EFO_0004747	Benyamin B	25352340	European	2014	NA	NA	7e-19
5alpha-pregnan-diol disulfate, tetrahydrocortisol sulfate (1)	Lipid	Progestin Steroids, Corticosteroids	rs212100	SULT2A1	rs212100	chr19:48376995	T	C	rs212100	chr19:48376995	T	C	0	1	1	Bile salt sulfotransferase	EFO_0004747	Sun B	29875488	European	2018	-0.1929	0.0328	3.89e-09
5alpha-pregnan-diol disulfate, tetrahydrocortisol sulfate (1)	Lipid	Progestin Steroids, Corticosteroids	rs212100	SULT2A1	rs212100	chr19:48376995	T	C	rs212100	chr19:48376995	T	C	0	1	1	DNA repair protein RAD51 homolog 4	EFO_0004747	Sun B	29875488	European	2018	-0.1966	0.0327	1.91e-09
5alpha-pregnan-diol disulfate, tetrahydrocortisol sulfate (1)	Lipid	Progestin Steroids, Corticosteroids	rs212100	SULT2A1	rs212100	chr19:48376995	T	C	rs296387	chr19:48369314	C	T	1	1	1	Bile salt sulfotransferase	EFO_0004747	Sun B	29875488	European	2018	-0.1949	0.0328	2.82e-09
5alpha-pregnan-diol disulfate, tetrahydrocortisol sulfate (1)	Lipid	Progestin Steroids, Corticosteroids	rs212100	SULT2A1	rs212100	chr19:48376995	T	C	rs296387	chr19:48369314	C	T	1	1	1	DNA repair protein RAD51 homolog 4	EFO_0004747	Sun B	29875488	European	2018	-0.1998	0.0328	1.1e-09
5alpha-pregnan-diol disulfate, tetrahydrocortisol sulfate (1)	Lipid	Progestin Steroids, Corticosteroids	rs212100	SULT2A1	rs212100	chr19:48376995	T	C	rs296386	chr19:48369432	T	C	1	1	1	Bile salt sulfotransferase	EFO_0004747	Sun B	29875488	European	2018	-0.1956	0.0328	2.45e-09
5alpha-pregnan-diol disulfate, tetrahydrocortisol sulfate (1)	Lipid	Progestin Steroids, Corticosteroids	rs212100	SULT2A1	rs212100	chr19:48376995	T	C	rs296386	chr19:48369432	T	C	1	1	1	DNA repair protein RAD51 homolog 4	EFO_0004747	Sun B	29875488	European	2018	-0.2005	0.0328	9.55e-10
5alpha-pregnan-diol disulfate, tetrahydrocortisol sulfate (1)	Lipid	Progestin Steroids, Corticosteroids	rs212100	SULT2A1	rs212100	chr19:48376995	T	C	rs296385	chr19:48369844	G	C	1	1	1	Bile salt sulfotransferase	EFO_0004747	Sun B	29875488	European	2018	-0.1953	0.0328	2.63e-09
5alpha-pregnan-diol disulfate, tetrahydrocortisol sulfate (1)	Lipid	Progestin Steroids, Corticosteroids	rs212100	SULT2A1	rs212100	chr19:48376995	T	C	rs296385	chr19:48369844	G	C	1	1	1	DNA repair protein RAD51 homolog 4	EFO_0004747	Sun B	29875488	European	2018	-0.2004	0.0328	9.77e-10
5alpha-pregnan-diol disulfate, tetrahydrocortisol sulfate (1)	Lipid	Progestin Steroids, Corticosteroids	rs212100	SULT2A1	rs212100	chr19:48376995	T	C	rs296384	chr19:48370400	G	T	1	1	1	Bile salt sulfotransferase	EFO_0004747	Sun B	29875488	European	2018	-0.1992	0.0329	1.32e-09
5alpha-pregnan-diol disulfate, tetrahydrocortisol sulfate (1)	Lipid	Progestin Steroids, Corticosteroids	rs212100	SULT2A1	rs212100	chr19:48376995	T	C	rs296384	chr19:48370400	G	T	1	1	1	DNA repair protein RAD51 homolog 4	EFO_0004747	Sun B	29875488	European	2018	-0.1948	0.0329	3.09e-09
5alpha-pregnan-diol disulfate, tetrahydrocortisol sulfate (1)	Lipid	Progestin Steroids, Corticosteroids	rs212100	SULT2A1	rs212100	chr19:48376995	T	C	rs296383	chr19:48370888	A	G	1	1	1	Bile salt sulfotransferase	EFO_0004747	Sun B	29875488	European	2018	-0.1962	0.033	2.63e-09
5alpha-pregnan-diol disulfate, tetrahydrocortisol sulfate (1)	Lipid	Progestin Steroids, Corticosteroids	rs212100	SULT2A1	rs212100	chr19:48376995	T	C	rs296383	chr19:48370888	A	G	1	1	1	DNA repair protein RAD51 homolog 4	EFO_0004747	Sun B	29875488	European	2018	-0.1995	0.033	1.41e-09
5alpha-pregnan-diol disulfate, tetrahydrocortisol sulfate (1)	Lipid	Progestin Steroids, Corticosteroids	rs212100	SULT2A1	rs212100	chr19:48376995	T	C	rs296382	chr19:48370918	C	A	1	1	1	Bile salt sulfotransferase	EFO_0004747	Sun B	29875488	European	2018	-0.1968	0.0329	2.14e-09
5alpha-pregnan-diol disulfate, tetrahydrocortisol sulfate (1)	Lipid	Progestin Steroids, Corticosteroids	rs212100	SULT2A1	rs212100	chr19:48376995	T	C	rs296382	chr19:48370918	C	A	1	1	1	DNA repair protein RAD51 homolog 4	EFO_0004747	Sun B	29875488	European	2018	-0.2007	0.0329	1.02e-09
5alpha-pregnan-diol disulfate, tetrahydrocortisol sulfate (1)	Lipid	Progestin Steroids, Corticosteroids	rs212100	SULT2A1	rs212100	chr19:48376995	T	C	rs296381	chr19:48371102	C	T	1	1	1	Bile salt sulfotransferase	EFO_0004747	Sun B	29875488	European	2018	-0.1958	0.0328	2.4e-09
5alpha-pregnan-diol disulfate, tetrahydrocortisol sulfate (1)	Lipid	Progestin Steroids, Corticosteroids	rs212100	SULT2A1	rs212100	chr19:48376995	T	C	rs296381	chr19:48371102	C	T	1	1	1	DNA repair protein RAD51 homolog 4	EFO_0004747	Sun B	29875488	European	2018	-0.2002	0.0328	1.02e-09
5alpha-pregnan-diol disulfate, tetrahydrocortisol sulfate (1)	Lipid	Progestin Steroids, Corticosteroids	rs212100	SULT2A1	rs212100	chr19:48376995	T	C	rs296380	chr19:48371283	G	A	1	1	1	Bile salt sulfotransferase	EFO_0004747	Sun B	29875488	European	2018	-0.1963	0.0329	2.4e-09
5alpha-pregnan-diol disulfate, tetrahydrocortisol sulfate (1)	Lipid	Progestin Steroids, Corticosteroids	rs212100	SULT2A1	rs212100	chr19:48376995	T	C	rs296380	chr19:48371283	G	A	1	1	1	DNA repair protein RAD51 homolog 4	EFO_0004747	Sun B	29875488	European	2018	-0.2002	0.0329	1.12e-09
5alpha-pregnan-diol disulfate, tetrahydrocortisol sulfate (1)	Lipid	Progestin Steroids, Corticosteroids	rs212100	SULT2A1	rs212100	chr19:48376995	T	C	rs296379	chr19:48371358	A	G	1	1	1	Bile salt sulfotransferase	EFO_0004747	Sun B	29875488	European	2018	-0.1968	0.0328	2.09e-09
5alpha-pregnan-diol disulfate, tetrahydrocortisol sulfate (1)	Lipid	Progestin Steroids, Corticosteroids	rs212100	SULT2A1	rs212100	chr19:48376995	T	C	rs296379	chr19:48371358	A	G	1	1	1	DNA repair protein RAD51 homolog 4	EFO_0004747	Sun B	29875488	European	2018	-0.2008	0.0328	9.77e-10
5alpha-pregnan-diol disulfate, tetrahydrocortisol sulfate (1)	Lipid	Progestin Steroids, Corticosteroids	rs212100	SULT2A1	rs212100	chr19:48376995	T	C	rs112285002	chr19:48374320	T	C	1	1	1	Bile salt sulfotransferase	EFO_0004747	Sun B	29875488	European	2018	-0.1981	0.0327	1.29e-09
5alpha-pregnan-diol disulfate, tetrahydrocortisol sulfate (1)	Lipid	Progestin Steroids, Corticosteroids	rs212100	SULT2A1	rs212100	chr19:48376995	T	C	rs112285002	chr19:48374320	T	C	1	1	1	DNA repair protein RAD51 homolog 4	EFO_0004747	Sun B	29875488	European	2018	-0.1935	0.0327	3.16e-09
5alpha-pregnan-diol disulfate, tetrahydrocortisol sulfate (1)	Lipid	Progestin Steroids, Corticosteroids	rs212100	SULT2A1	rs212100	chr19:48376995	T	C	rs296369	chr19:48371853	T	C	1	0.99226	1	Bile salt sulfotransferase	EFO_0004747	Sun B	29875488	European	2018	-0.1944	0.0328	3.09e-09
5alpha-pregnan-diol disulfate, tetrahydrocortisol sulfate (1)	Lipid	Progestin Steroids, Corticosteroids	rs212100	SULT2A1	rs212100	chr19:48376995	T	C	rs296369	chr19:48371853	T	C	1	0.99226	1	DNA repair protein RAD51 homolog 4	EFO_0004747	Sun B	29875488	European	2018	-0.1987	0.0328	1.38e-09
5alpha-pregnan-diol disulfate, tetrahydrocortisol sulfate (1)	Lipid	Progestin Steroids, Corticosteroids	rs212100	SULT2A1	rs212100	chr19:48376995	T	C	rs212101	chr19:48369007	A	C	1	0.98446	1	Bile salt sulfotransferase	EFO_0004747	Sun B	29875488	European	2018	-0.1936	0.0328	3.72e-09
5alpha-pregnan-diol disulfate, tetrahydrocortisol sulfate (1)	Lipid	Progestin Steroids, Corticosteroids	rs212100	SULT2A1	rs212100	chr19:48376995	T	C	rs212101	chr19:48369007	A	C	1	0.98446	1	DNA repair protein RAD51 homolog 4	EFO_0004747	Sun B	29875488	European	2018	-0.199	0.0328	1.35e-09
5alpha-pregnan-diol disulfate, tetrahydrocortisol sulfate (1)	Lipid	Progestin Steroids, Corticosteroids	rs212100	SULT2A1	rs212100	chr19:48376995	T	C	rs296391	chr19:48368534	C	T	1	0.97672	0.99216	Bile salt sulfotransferase	EFO_0004747	Sun B	29875488	European	2018	-0.1934	0.0327	3.55e-09
5alpha-pregnan-diol disulfate, tetrahydrocortisol sulfate (1)	Lipid	Progestin Steroids, Corticosteroids	rs212100	SULT2A1	rs212100	chr19:48376995	T	C	rs296391	chr19:48368534	C	T	1	0.97672	0.99216	DNA repair protein RAD51 homolog 4	EFO_0004747	Sun B	29875488	European	2018	-0.2005	0.0327	9.12e-10
5alpha-pregnan-diol disulfate, tetrahydrocortisol sulfate (1)	Lipid	Progestin Steroids, Corticosteroids	rs212100	SULT2A1	rs212100	chr19:48376995	T	C	rs296389	chr19:48369039	C	A	1	0.97672	0.99216	Bile salt sulfotransferase	EFO_0004747	Sun B	29875488	European	2018	-0.194	0.0327	3.16e-09
5alpha-pregnan-diol disulfate, tetrahydrocortisol sulfate (1)	Lipid	Progestin Steroids, Corticosteroids	rs212100	SULT2A1	rs212100	chr19:48376995	T	C	rs296389	chr19:48369039	C	A	1	0.97672	0.99216	DNA repair protein RAD51 homolog 4	EFO_0004747	Sun B	29875488	European	2018	-0.2015	0.0327	7.41e-10
5alpha-pregnan-diol disulfate, tetrahydrocortisol sulfate (1)	Lipid	Progestin Steroids, Corticosteroids	rs212100	SULT2A1	rs212100	chr19:48376995	T	C	rs296393	chr19:48366505	T	C	1	0.96154	0.9844	Bile salt sulfotransferase	EFO_0004747	Sun B	29875488	European	2018	-0.1877	0.0329	1.2e-08
5alpha-pregnan-diol disulfate, tetrahydrocortisol sulfate (1)	Lipid	Progestin Steroids, Corticosteroids	rs212100	SULT2A1	rs212100	chr19:48376995	T	C	rs296393	chr19:48366505	T	C	1	0.96154	0.9844	DNA repair protein RAD51 homolog 4	EFO_0004747	Sun B	29875488	European	2018	-0.1965	0.0329	2.34e-09
5alpha-pregnan-diol disulfate, tetrahydrocortisol sulfate (1)	Lipid	Progestin Steroids, Corticosteroids	rs212100	SULT2A1	rs212100	chr19:48376995	T	C	rs66517045	chr19:48368895	A	ATTT	1	0.9541	0.98438	Bile salt sulfotransferase	EFO_0004747	Sun B	29875488	European	2018	-0.1956	0.0326	2e-09
5alpha-pregnan-diol disulfate, tetrahydrocortisol sulfate (1)	Lipid	Progestin Steroids, Corticosteroids	rs212100	SULT2A1	rs212100	chr19:48376995	T	C	rs66517045	chr19:48368895	A	ATTT	1	0.9541	0.98438	DNA repair protein RAD51 homolog 4	EFO_0004747	Sun B	29875488	European	2018	-0.1998	0.0326	8.91e-10
5alpha-pregnan-diol disulfate, tetrahydrocortisol sulfate (1)	Lipid	Progestin Steroids, Corticosteroids	rs212100	SULT2A1	rs212100	chr19:48376995	T	C	rs296396	chr19:48365523	T	C	1	0.94675	0.98436	Bile salt sulfotransferase	EFO_0004747	Sun B	29875488	European	2018	-0.1878	0.033	1.23e-08
5alpha-pregnan-diol disulfate, tetrahydrocortisol sulfate (1)	Lipid	Progestin Steroids, Corticosteroids	rs212100	SULT2A1	rs212100	chr19:48376995	T	C	rs296396	chr19:48365523	T	C	1	0.94675	0.98436	DNA repair protein RAD51 homolog 4	EFO_0004747	Sun B	29875488	European	2018	-0.1961	0.033	2.69e-09
5alpha-pregnan-diol disulfate, tetrahydrocortisol sulfate (1)	Lipid	Progestin Steroids, Corticosteroids	rs212100	SULT2A1	rs212100	chr19:48376995	T	C	rs62128827	chr19:48365568	T	C	1	0.94675	0.9843	Bile salt sulfotransferase	EFO_0004747	Sun B	29875488	European	2018	-0.1864	0.033	1.58e-08
5alpha-pregnan-diol disulfate, tetrahydrocortisol sulfate (1)	Lipid	Progestin Steroids, Corticosteroids	rs212100	SULT2A1	rs212100	chr19:48376995	T	C	rs62128827	chr19:48365568	T	C	1	0.94675	0.9843	DNA repair protein RAD51 homolog 4	EFO_0004747	Sun B	29875488	European	2018	-0.1939	0.033	4.07e-09
5alpha-pregnan-diol disulfate, tetrahydrocortisol sulfate (1)	Lipid	Progestin Steroids, Corticosteroids	rs212100	SULT2A1	rs212100	chr19:48376995	T	C	rs2547239	chr19:48382157	T	C	1	0.90463	0.98425	Bile salt sulfotransferase	EFO_0004747	Sun B	29875488	European	2018	-0.1798	0.0326	3.55e-08
5alpha-pregnan-diol disulfate, tetrahydrocortisol sulfate (1)	Lipid	Progestin Steroids, Corticosteroids	rs212100	SULT2A1	rs212100	chr19:48376995	T	C	rs2547239	chr19:48382157	T	C	1	0.90463	0.98425	DNA repair protein RAD51 homolog 4	EFO_0004747	Sun B	29875488	European	2018	-0.1955	0.0326	2e-09
5alpha-pregnan-diol disulfate, tetrahydrocortisol sulfate (1)	Lipid	Progestin Steroids, Corticosteroids	rs212100	SULT2A1	rs212100	chr19:48376995	T	C	rs2547235	chr19:48383147	T	C	1	0.90463	0.98425	Bile salt sulfotransferase	EFO_0004747	Sun B	29875488	European	2018	-0.1797	0.0326	3.47e-08
5alpha-pregnan-diol disulfate, tetrahydrocortisol sulfate (1)	Lipid	Progestin Steroids, Corticosteroids	rs212100	SULT2A1	rs212100	chr19:48376995	T	C	rs2547235	chr19:48383147	T	C	1	0.90463	0.98425	DNA repair protein RAD51 homolog 4	EFO_0004747	Sun B	29875488	European	2018	-0.1974	0.0325	1.29e-09
5alpha-pregnan-diol disulfate, tetrahydrocortisol sulfate (1)	Lipid	Progestin Steroids, Corticosteroids	rs212100	SULT2A1	rs212100	chr19:48376995	T	C	rs2547233	chr19:48384026	A	G	1	0.90463	0.98425	Bile salt sulfotransferase	EFO_0004747	Sun B	29875488	European	2018	-0.18	0.0326	3.39e-08
5alpha-pregnan-diol disulfate, tetrahydrocortisol sulfate (1)	Lipid	Progestin Steroids, Corticosteroids	rs212100	SULT2A1	rs212100	chr19:48376995	T	C	rs2547233	chr19:48384026	A	G	1	0.90463	0.98425	DNA repair protein RAD51 homolog 4	EFO_0004747	Sun B	29875488	European	2018	-0.1992	0.0326	9.77e-10
5alpha-pregnan-diol disulfate, tetrahydrocortisol sulfate (1)	Lipid	Progestin Steroids, Corticosteroids	rs212100	SULT2A1	rs212100	chr19:48376995	T	C	rs62129968	chr19:48383542	A	C	1	0.90463	0.9842	Bile salt sulfotransferase	EFO_0004747	Sun B	29875488	European	2018	-0.181	0.0325	2.57e-08
5alpha-pregnan-diol disulfate, tetrahydrocortisol sulfate (1)	Lipid	Progestin Steroids, Corticosteroids	rs212100	SULT2A1	rs212100	chr19:48376995	T	C	rs62129968	chr19:48383542	A	C	1	0.90463	0.9842	DNA repair protein RAD51 homolog 4	EFO_0004747	Sun B	29875488	European	2018	-0.1997	0.0325	7.76e-10
5alpha-pregnan-diol disulfate, tetrahydrocortisol sulfate (1)	Lipid	Progestin Steroids, Corticosteroids	rs212100	SULT2A1	rs212100	chr19:48376995	T	C	rs296360	chr19:48388658	C	T	1	0.90463	0.9842	Bile salt sulfotransferase	EFO_0004747	Sun B	29875488	European	2018	-0.18	0.0326	3.39e-08
5alpha-pregnan-diol disulfate, tetrahydrocortisol sulfate (1)	Lipid	Progestin Steroids, Corticosteroids	rs212100	SULT2A1	rs212100	chr19:48376995	T	C	rs296360	chr19:48388658	C	T	1	0.90463	0.9842	DNA repair protein RAD51 homolog 4	EFO_0004747	Sun B	29875488	European	2018	-0.197	0.0326	1.51e-09
5alpha-pregnan-diol disulfate, tetrahydrocortisol sulfate (1)	Lipid	Progestin Steroids, Corticosteroids	rs212100	SULT2A1	rs212100	chr19:48376995	T	C	rs62128824	chr19:48361924	C	T	1	0.90372	0.9764	Bile salt sulfotransferase	EFO_0004747	Sun B	29875488	European	2018	-0.1814	0.0325	2.34e-08
5alpha-pregnan-diol disulfate, tetrahydrocortisol sulfate (1)	Lipid	Progestin Steroids, Corticosteroids	rs212100	SULT2A1	rs212100	chr19:48376995	T	C	rs62128824	chr19:48361924	C	T	1	0.90372	0.9764	DNA repair protein RAD51 homolog 4	EFO_0004747	Sun B	29875488	European	2018	-0.1896	0.0325	5.25e-09
5alpha-pregnan-diol disulfate, tetrahydrocortisol sulfate (1)	Lipid	Progestin Steroids, Corticosteroids	rs212100	SULT2A1	rs212100	chr19:48376995	T	C	rs212099	chr19:48389002	A	T	1	0.89791	0.9842	Bile salt sulfotransferase	EFO_0004747	Sun B	29875488	European	2018	-0.1825	0.0328	2.69e-08
5alpha-pregnan-diol disulfate, tetrahydrocortisol sulfate (1)	Lipid	Progestin Steroids, Corticosteroids	rs212100	SULT2A1	rs212100	chr19:48376995	T	C	rs212099	chr19:48389002	A	T	1	0.89791	0.9842	DNA repair protein RAD51 homolog 4	EFO_0004747	Sun B	29875488	European	2018	-0.2032	0.0328	5.75e-10
5alpha-pregnan-diol disulfate, tetrahydrocortisol sulfate (1)	Lipid	Progestin Steroids, Corticosteroids	rs212100	SULT2A1	rs212100	chr19:48376995	T	C	rs62128825	chr19:48362237	T	C	1	0.89601	0.9686	DNA repair protein RAD51 homolog 4	EFO_0004747	Sun B	29875488	European	2018	-0.1823	0.0328	2.63e-08
5alpha-pregnan-diol disulfate, tetrahydrocortisol sulfate (1)	Lipid	Progestin Steroids, Corticosteroids	rs212100	SULT2A1	rs212100	chr19:48376995	T	C	rs2547237	chr19:48382753	C	T	1	0.89129	0.98421	DNA repair protein RAD51 homolog 4	EFO_0004747	Sun B	29875488	European	2018	-0.1974	0.0325	1.26e-09
5alpha-pregnan-diol disulfate, tetrahydrocortisol sulfate (1)	Lipid	Progestin Steroids, Corticosteroids	rs212100	SULT2A1	rs212100	chr19:48376995	T	C	rs2547234	chr19:48383906	T	C	1	0.89129	0.98421	DNA repair protein RAD51 homolog 4	EFO_0004747	Sun B	29875488	European	2018	-0.1975	0.0325	1.17e-09
5alpha-pregnan-diol disulfate, tetrahydrocortisol sulfate (1)	Lipid	Progestin Steroids, Corticosteroids	rs212100	SULT2A1	rs212100	chr19:48376995	T	C	rs9304669	chr19:48384385	T	C	1	0.89129	0.98421	DNA repair protein RAD51 homolog 4	EFO_0004747	Sun B	29875488	European	2018	-0.1975	0.0325	1.2e-09
5alpha-pregnan-diol disulfate, tetrahydrocortisol sulfate (1)	Lipid	Progestin Steroids, Corticosteroids	rs212100	SULT2A1	rs212100	chr19:48376995	T	C	rs10426201	chr19:48384749	G	A	1	0.89129	0.98421	DNA repair protein RAD51 homolog 4	EFO_0004747	Sun B	29875488	European	2018	-0.2023	0.0327	5.89e-10
5alpha-pregnan-diol disulfate, tetrahydrocortisol sulfate (1)	Lipid	Progestin Steroids, Corticosteroids	rs212100	SULT2A1	rs212100	chr19:48376995	T	C	rs2547231	chr19:48385057	C	A	1	0.89129	0.98421	DNA repair protein RAD51 homolog 4	EFO_0004747	Sun B	29875488	European	2018	-0.2028	0.0326	5.25e-10
5alpha-pregnan-diol disulfate, tetrahydrocortisol sulfate (1)	Lipid	Progestin Steroids, Corticosteroids	rs212100	SULT2A1	rs212100	chr19:48376995	T	C	rs2637115	chr19:48385627	T	C	1	0.89129	0.98421	DNA repair protein RAD51 homolog 4	EFO_0004747	Sun B	29875488	European	2018	-0.2011	0.0326	7.24e-10
5alpha-pregnan-diol disulfate, tetrahydrocortisol sulfate (1)	Lipid	Progestin Steroids, Corticosteroids	rs212100	SULT2A1	rs212100	chr19:48376995	T	C	rs296361	chr19:48389363	A	G	1	0.89129	0.9842	Bile salt sulfotransferase	EFO_0004747	Sun B	29875488	European	2018	-0.1864	0.0328	1.35e-08
5alpha-pregnan-diol disulfate, tetrahydrocortisol sulfate (1)	Lipid	Progestin Steroids, Corticosteroids	rs212100	SULT2A1	rs212100	chr19:48376995	T	C	rs296361	chr19:48389363	A	G	1	0.89129	0.9842	DNA repair protein RAD51 homolog 4	EFO_0004747	Sun B	29875488	European	2018	-0.1989	0.0328	1.35e-09
5alpha-pregnan-diol disulfate, tetrahydrocortisol sulfate (1)	Lipid	Progestin Steroids, Corticosteroids	rs212100	SULT2A1	rs212100	chr19:48376995	T	C	rs58296429	chr19:48383197	TA	T	1	0.88473	0.98419	DNA repair protein RAD51 homolog 4	EFO_0004747	Sun B	29875488	European	2018	-0.1991	0.0329	1.38e-09
5alpha-pregnan-diol disulfate, tetrahydrocortisol sulfate (1)	Lipid	Progestin Steroids, Corticosteroids	rs212100	SULT2A1	rs212100	chr19:48376995	T	C	rs10425963	chr19:48384626	G	A	1	0.88358	0.97635	Bile salt sulfotransferase	EFO_0004747	Sun B	29875488	European	2018	-0.1806	0.0327	3.31e-08
5alpha-pregnan-diol disulfate, tetrahydrocortisol sulfate (1)	Lipid	Progestin Steroids, Corticosteroids	rs212100	SULT2A1	rs212100	chr19:48376995	T	C	rs10425963	chr19:48384626	G	A	1	0.88358	0.97635	DNA repair protein RAD51 homolog 4	EFO_0004747	Sun B	29875488	European	2018	-0.2009	0.0326	7.59e-10
5alpha-pregnan-diol disulfate, tetrahydrocortisol sulfate (1)	Lipid	Progestin Steroids, Corticosteroids	rs212100	SULT2A1	rs212100	chr19:48376995	T	C	rs10425975	chr19:48384635	G	A	1	0.88358	0.97635	Bile salt sulfotransferase	EFO_0004747	Sun B	29875488	European	2018	-0.1817	0.0327	2.63e-08
5alpha-pregnan-diol disulfate, tetrahydrocortisol sulfate (1)	Lipid	Progestin Steroids, Corticosteroids	rs212100	SULT2A1	rs212100	chr19:48376995	T	C	rs10425975	chr19:48384635	G	A	1	0.88358	0.97635	DNA repair protein RAD51 homolog 4	EFO_0004747	Sun B	29875488	European	2018	-0.2006	0.0326	7.76e-10
5alpha-pregnan-diol disulfate, tetrahydrocortisol sulfate (1)	Lipid	Progestin Steroids, Corticosteroids	rs212100	SULT2A1	rs212100	chr19:48376995	T	C	rs10425629	chr19:48384648	C	T	1	0.88358	0.97635	Bile salt sulfotransferase	EFO_0004747	Sun B	29875488	European	2018	-0.1817	0.0327	2.63e-08
5alpha-pregnan-diol disulfate, tetrahydrocortisol sulfate (1)	Lipid	Progestin Steroids, Corticosteroids	rs212100	SULT2A1	rs212100	chr19:48376995	T	C	rs10425629	chr19:48384648	C	T	1	0.88358	0.97635	DNA repair protein RAD51 homolog 4	EFO_0004747	Sun B	29875488	European	2018	-0.2006	0.0326	7.76e-10
5alpha-pregnan-diol disulfate, tetrahydrocortisol sulfate (1)	Lipid	Progestin Steroids, Corticosteroids	rs212100	SULT2A1	rs212100	chr19:48376995	T	C	rs76531193	chr19:48360691	A	T	1	0.88069	0.953	Bile salt sulfotransferase	EFO_0004747	Sun B	29875488	European	2018	-0.1813	0.0331	4.17e-08
5alpha-pregnan-diol disulfate, tetrahydrocortisol sulfate (1)	Lipid	Progestin Steroids, Corticosteroids	rs212100	SULT2A1	rs212100	chr19:48376995	T	C	rs76531193	chr19:48360691	A	T	1	0.88069	0.953	DNA repair protein RAD51 homolog 4	EFO_0004747	Sun B	29875488	European	2018	-0.1947	0.033	3.8e-09
5alpha-pregnan-diol disulfate, tetrahydrocortisol sulfate (1)	Lipid	Progestin Steroids, Corticosteroids	rs212100	SULT2A1	rs212100	chr19:48376995	T	C	chr19:48372560	chr19:48372560	CTT	C	1	0.87054	0.95165	Bile salt sulfotransferase	EFO_0004747	Sun B	29875488	European	2018	-0.1887	0.0328	8.71e-09
5alpha-pregnan-diol disulfate, tetrahydrocortisol sulfate (1)	Lipid	Progestin Steroids, Corticosteroids	rs212100	SULT2A1	rs212100	chr19:48376995	T	C	chr19:48372560	chr19:48372560	CTT	C	1	0.87054	0.95165	DNA repair protein RAD51 homolog 4	EFO_0004747	Sun B	29875488	European	2018	-0.1926	0,0328	4.27e-09
5alpha-pregnan-diol disulfate, tetrahydrocortisol sulfate (1)	Lipid	Progestin Steroids, Corticosteroids	rs212100	SULT2A1	rs212100	chr19:48376995	T	C	rs2547230	chr19:48391945	T	A	1	0.82628	0.9346	DNA repair protein RAD51 homolog 4	EFO_0004747	Sun B	29875488	European	2018	-0.1991	0.0335	2.69e-09
5alpha-pregnan-diol disulfate, tetrahydrocortisol sulfate (1)	Lipid	Progestin Steroids, Corticosteroids	rs212100	SULT2A1	rs212100	chr19:48376995	T	C	rs62129970	chr19:48393351	T	C	1	0,82628	0,9346	DNA repair protein RAD51 homolog 4	EFO_0004747	Sun B	29875488	European	2018	-0.1959	0.0335	5.01e-09
5alpha-pregnan-diol disulfate, tetrahydrocortisol sulfate (1)	Lipid	Progestin Steroids, Corticosteroids	rs212100	SULT2A1	rs212100	chr19:48376995	T	C	rs62129971	chr19:48393387	T	C	1	0.82628	0.9346	DNA repair protein RAD51 homolog 4	EFO_0004747	Sun B	29875488	European	2018	-0.2019	0.0338	2.24e-09
5alpha-pregnan-diol disulfate, tetrahydrocortisol sulfate (1)	Lipid	Progestin Steroids, Corticosteroids	rs212100	SULT2A1	rs212100	chr19:48376995	T	C	rs2637121	chr19:48395266	T	G	1	0.82628	0.9346	DNA repair protein RAD51 homolog 4	EFO_0004747	Sun B	29875488	European	2018	-0.1976	0.0336	4.07e-09
5alpha-pregnan-diol disulfate, tetrahydrocortisol sulfate (1)	Lipid	Progestin Steroids, Corticosteroids	rs212100	SULT2A1	rs212100	chr19:48376995	T	C	rs138526076	chr19:48363035	C	T	1	0.81763	0.98398	DNA repair protein RAD51 homolog 4	EFO_0004747	Sun B	29875488	European	2018	-0.187	0.0327	1.02e-08
5alpha-pregnan-diol disulfate, tetrahydrocortisol sulfate (1)	Lipid	Progestin Steroids, Corticosteroids	rs212100	SULT2A1	rs212100	chr19:48376995	T	C	rs147197189	chr19:48363039	T	G	1	0.81763	0.98398	Bile salt sulfotransferase	EFO_0004747	Sun B	29875488	European	2018	-0.18	0.0328	3.89e-08
5alpha-pregnan-diol disulfate, tetrahydrocortisol sulfate (1)	Lipid	Progestin Steroids, Corticosteroids	rs212100	SULT2A1	rs212100	chr19:48376995	T	C	rs147197189	chr19:48363039	T	G	1	0.81763	0.98398	DNA repair protein RAD51 homolog 4	EFO_0004747	Sun B	29875488	European	2018	-0.1933	0,0336	3.47e-09
