# Supplementary material for: Genome-wide association studies of missing metabolite measures from two population-based studies
Source: Genome Biol. 2026 Jul 10;27:220. doi: 10.1186/s13059-026-04132-9 (PMC13352909; doi:10.1186/s13059-026-04132-9)
Supplement: Supplementary file 11 — Additional file 11: Table S10. Lead SNPs look ups with metabolone quantitative trait lociusing PhenoScanner V2, mGWAS and Praveen et.al database [file 13059_2026_4132_MOESM11_ESM.xlsx]

## Sheet: Table S10
Lead SNPs look ups with metabolone quantitative trait loci (mQTL) using mGWAS, phenoScanner V2, Praveen et.al databases
		mQTL from mGWAS			mQTL from PhenoscannerV2		mQTL from Praveen et.al (2022)
Lead SNPs	Chr:Pos	Previous metabolite associations	Reported genes	References	Previous metabolite associations - PhenoScanner database	References - Phenoscanner	Previous associations
rs1126742	1:47398496	229.1442_1.936333, 247.0952_2.528333, 248.0996_2.537583, 249.1108_2.693292, 250.1142_2.6825, 263.096_2.657833, 287.2212_2.850542, 295.1666_1.621833, 297.1823_2.010333, 3-Hydroxysebacic acid, 304.117_1.813, 313.2383_6.3455, 321.1331_2.121333, 323.0801_2.531417, 325.0973_2.670167, 329.0992_2.537583, 343.0701_2.67325, 345.1561_1.957917, 351.2163_3.478, 405.0844_2.5345, 407.0987_2.664, 445.2083_1.023…	CYP4A11	Qin_medRxiv_2020, Qin_medRxiv_2020, 28263315, Viñuela_medRxiv_2021	10-undecenoate, 3-hydroxysebacate, Dodecanedioate, Tetradecanedioate, X-14939, X-17337, X-21849, 10-undecenoate (11:1n1), X - 14939, X - 17337, X - 21849	28263315	-
rs211710	1:76109038	Caprylic acid, Caprylic acid, cis-4-Decenoylcarnitine, Decanoylcarnitine, Decenoylcarnitine, Hexanoylcarnitine, Hexanoylglycine, Octanoylcarnitine, X-12824, X-23293	SLC44A5	Viñuela_medRxiv_2021, 28263315, 33414548	Caprylate, Cis-4-decenoylcarnitine, Decanoylcarnitine, Hexanoylcarnitine, Hexanoylglycine, Octanoylcarnitine, X-12101, X-12824, X-23293, Caprylate (8:0), Cis-4-decenoyl carnitine, X - 12101, X - 12824, X - 23293	28263315	-
rs75405265	1:76197177	Cis-4-decenoylcarnitine (C10:1) levels	-	36635386	-	-	-
rs814863	1:76099720	-	-	-	-	-	-
rs10188058	2:74104872	-	-	-	-	-	-
rs10201159	2:73858965	340.1947_2.694833, DL-2-Aminooctanoic acid, Hydroxyoctanoic acid, Methionine sulfoxide, N-Acetyl-1-methylhistidine, N-Acetyl-3-methylhistidine, N-Acetyl-L-phenylalanine, N-Acetyl-L-tyrosine, N-Acetylasparagine, N-Acetylglutamine, N-Acetylhistidine, N-alpha-Acetyl-L-citrulline, N2-Acetylornithine, N5-Acetylornithine, X-11787, X-12511, X-21411	NAT8	Qin_medRxiv_2020, 28263315, Viñuela_medRxiv_2021	2-aminooctanoate, 2-hydroxyoctanoate, Methioninesulfone, N-acetyl-1-methylhistidine, N-acetyl-3-methylhistidine, N-acetylasparagine, N-acetylcitrulline, N-acetylglutamine, N-acetylhistidine, N-acetylphenylalanine, N-acetyltyrosine, N-delta-acetylornithine, X-11787, X-12511, X-21411, 2-aminooctanoate, Methionine sulfone, X - 11787, X - 12511, X - 21411	28263315	N-acetylkynurenine (2)
rs62142080	2:32182528	443.1748_1.3135, X-11444	MEMO1	Qin_medRxiv_2020, Viñuela_medRxiv_2021, 28263315	X-11444, X - 11444	28263315	-
rs1454247	4:69341579	Androsterone sulfate, X-11491, X-19141	TMPRSS11E	Viñuela_medRxiv_2021, Viñuela_medRxiv_2021, 28263315	X-11491, X-19141, X - 11491, X - 19141	28263315	-
rs34976817	4:69360381	-	-	-	-	-	-
rs62317501	4:69293112	-	-	-	-	-	-
rs9410	4:159631991	cis-4-Decenoylcarnitine, Decanoylcarnitine, Decenoylcarnitine, Dodecanoylcarnitine, Hexanoylcarnitine, Octanoylcarnitine, Tetradecenoylcarnitine	PPID	Viñuela_medRxiv_2021, 28263315, 26401656, 33414548	Decanoylcarnitine, Decenoylcarnitine, Octanoylcarnitine, C10, C10 / C10:1, C10 / C10:2, C10 / C12, C10 / C12:1, C10 / C14, C10 / C14:1-OH, C10 / C14:2-OH, C10 / C16:1, C10 / C16:1-OH, C10 / C16:2, C10 / C6(C4:1-DC), C10 / C7-DC, C10:1 / C10, C10:2 / C10, C10:2 / C8, C12 / C7-DC, C12:1 / C10, C14 / C10, C14 / C8, C14:1 / C10, C14:1-OH / C10, C14:1-OH / C12, C14:1-OH / C8, C14:2-OH / C10, C14:2-OH …	20037589, 28263315, 24816252, 26068415, 23093944, 26401656, 2188615	-
rs12656482	5:35990313	398.2094_2.668625, 414.2095_1.649583, 480.2114_2.664, 5alpha-Pregnan-3beta,20alpha-diol disulfate, pregn.steroid.monosulfate., Pregnenolone sulfate	UGT3A1	Qin_medRxiv_2020, Qin_medRxiv_2020, 24816252, Viñuela_medRxiv_2021, 28263315	Pregnsteroidmonosulfate, Pregn steroid monosulfate	28263315	5alpha-pregnan-diol disulfate
rs1042391	6:16290761	Hypoxanthine, Xanthosine	ATXN1	24816252, 23823483	Hypoxanthine	24816252	-
rs1165189	6:25849779	419.2684_2.355667, L-Phenylalanine, X-09789, X-12822, X-12824, X-15486, X-19141	SLC17A3	Qin_medRxiv_2020, 33414548, 24816252, 28263315	X-12822, X-12824, X-15486, X-19141, X-09789, X - 12822, X - 12824, X - 15486, X - 19141	28263315	X-21312
rs629362	6:4121831	X-13435, X-13435	ECI2	24816252, Viñuela_medRxiv_2021	X-13435	24816252	-
rs45446698	7:99332948	13-HODE, 347.2224_2.593083, 361.2394_3.471833, 369.1807_2.713333, 371.19_2.084333, 371.1903_2.22925, 372.1857_2.565333, 372.1936_2.1275, 372.1981_2.30325, 373.1893_2.176833, 375.2203_2.405, 386.171_1.614896, 399.1479_1.510833, 4-androsten-3alpha,17alpha-diol monosulfate (3), 4-Androsten-3beta,17beta-diol 17-sulfate,17beta-diol disulfate, 427.2192_2.094354, 428.1302_2.3495, 432.215_1.566333, 443.1…	CYP3A7	28263315, Qin_medRxiv_2020, 28263315, Viñuela_medRxiv_2021	16a-hydroxyDHEA3-sulfate, 4-androsten-3alpha,17alpha-diolmonosulfate, 4-androsten-3beta,17beta-diolmonosulfate, 5alpha-androstan-3alpha, 5alpha-androstan-3beta,17beta-dioldisulfate, Androsteroidmonosulfate, Androsteronesulfate, Dehydroisoandrosteronesulfate, Epiandrosteronesulfate, Etiocholanoloneglucuronide, X-12063, 16a-hydroxy DHEA 3-sulfate,17alpha-diol monosulfate (3),17beta-diol monosulfate…	28263315	5alpha-androstan-3alpha,17alpha-diol monosulfate
rs76265464	7:99481516	-	-	-	16a-hydroxyDHEA3-sulfate	28263315	-
rs4921913	8:18272377	1-Methyluric acid, 1-Methyluric acid, 1-Methylxanthine, 4-acetamidobutanoate_N1-methyladenosine, 4-Acetamidobutanoic acid, 5-Acetylamino-6-amino-3-methyluracil, 5-Acetylamino-6-formylamino-3-methyluracil, N-Acetylputrescine	NAT2	Viñuela_medRxiv_2021, 28263315, 24816252, 27073872, Viñuela_medRxiv_2021	Formate/succinate ratio, 1-methylurate, 1-methylxanthine, 4-acetamidobutanoate, 5-acetylamino-6-amino-3-methyluracil, 5-acetylamino-6-formylamino-3-methyluracil, N-acetylputrescine, Formate	21572414, 28263315	-
rs11189559	10:100102771	-	-	-	-	-	-
rs2147896	10:100148176	9-O-Methylcoumestrol, Asymmetric dimethylarginine, Dimethylamine, Trimethylamine, X-12092, X-12093	PYROXD2	Viñuela_medRxiv_2021, 23823483, 21931564, 27073872, 24816252	DMAp concentration, Serum metabolite (mass spec peak: 114.1 m/z), TMAu concentration, X-12092, X-12093, 114.1 115, 114.1 118, DMAp, TMAu	21931564, 23281178, 24816252	-
rs2398186	10:5122570	androsterone sulfate_epiandrosterone sulfate, Triglycerides in large HDL	AKR1C3	24816252, Borges_UKBB_2020	-	-	-
rs4919209	10:100086341	-	-	-	X-12092	24816252	-
rs61886768	10:96694843	X-11787, X-11787, X-12063, X-21849	CYP2C9	28263315, Viñuela_medRxiv_2021, 28263315	X-11787, X-21849, X - 11787, X - 21849	28263315	-
rs117699706	11:62161659	L-Asparagine	SCGB1A1	33414548	-	-	-
rs17713514	11:62803102	465.2439_2.491333, 466.2515_2.463583, 547.25_2.457417, 549.2377_2.17375, 549.2483_2.462042, 595.3011_2.0905, Etiocholanolone glucuronide, X-22379	SLC22A8	Qin_medRxiv_2020, Qin_medRxiv_2020, 28263315	Etiocholanoloneglucuronide, X-22379, Etiocholanolone glucuronide, X - 22379	28263315	-
rs67110785	11:2207905	-	-	-	-	-	-
rs948445	11:67414492	-	-	-	-	36357675	N-acetylkynurenine (2)
rs11045856	12:21350689	-	-	-	Glycocholenatesulfate	28263315	-
rs111409007	12:121119095	-	-	-	Butyrylcarnitine	28263315
rs12829722	12:121155622	Butyrylcarnitine, Butyrylcarnitine, Ethylmalonic acid, Methylsuccinic acid, Valerylcarnitine	UNC119B	Viñuela_medRxiv_2021, 28263315, 33414548	Butyrylcarnitine, Ethylmalonate, Methylsuccinate, Butyrylcarnitine	28263315
rs4149056	12:21331549	236.6392_2.5715, 236.6393_2.065833, 242.0539_2.3865, 251.0926_2.516, 254.1202_2.6825, 255.1602_2.565333, 256.1638_2.565333, 261.1499_2.836667, 263.1197_2.361833, 264.629_1.948667, 265.1066_2.39575, 267.1134_2.762667, 267.1141_2.873667, 269.0821_2.701, 271.1201_1.652667, 272.13_1.714333, 279.0189_1.190167, 279.0639_2.491333, 291.1613_2.7935, 299.223_4.279667, 299.6389_1.153167, 300.1399_1.187083, …	SLCO1B1	Qin_medRxiv_2020, 24816252, 28263315, 27073872, Borges_UKBB_2020, 23823483, Viñuela_medRxiv_2021, 23093944	1-arachidonoyl-GPE, Glycocholenatesulfate, Hexadecanedioate, Octadecanedioate, Taurocholenatesulfate, Tetradecanedioate, X-11308, X-11491, X-11538, X-11905, X-12063, X-16935, 1-arachidonoyl-GPE (20:4n6), Glycocholenate sulfate, Taurocholenate sulfate, X - 11308, X - 11491, X - 11538, X - 11905, X - 12063, X - 16935	28263315	-
rs58712885	12:21339490	-	-	-	-	-	-
rs974452	12:20889681	-	-	-	X-11529	24816252	-
rs17128050	14:55343879	Dopamine 4-sulfate	GCH1	28263315	Dopaminesulfate, Dopamine sulfate (2)	28263315	-
rs6497506	16:20618076	-	-	-	-	-	-
rs72778603	16:20485699	-	-	-	-	-	-
rs7498421	16:20447036	Indole-3-propionic acid, Indole-3-propionic acid, Indoleacetyl glutamine, X-11478	ACSM2A	28263315, Viñuela_medRxiv_2021, 28263315	Indoleacetylglutamine, Indolepropionate, X-11478, Indoleacetylglutamine, X - 11478	28263315	-
rs212100	19:48376995	352.1817_2.657833, 371.1735_2.532187, 372.1758_2.861333, 379.1986_1.409083, 387.1831_1.6465, 388.1883_1.697375, 390.2736_2.563792, 397.1686_2.421958, 4-androsten-3alpha,17alpha-diol monosulfate (3), 4-Androsten-3beta,17beta-diol disulfate, 409.1328_1.288833, 409.2599_1.35975, 419.2788_2.213833, 423.2399_1.332, 427.1974_1.652667, 428.1954_1.65575, 430.1992_1.538583, 447.2982_2.787333, 447.3127_2.4…	SULT2A1	Qin_medRxiv_2020, 28263315, Viñuela_medRxiv_2021	21-hydroxypregnenolonedisulfate, 4-androsten-3alpha,17alpha-diolmonosulfate, 4-androsten-3beta,17beta-dioldisulfate, 5alpha-androstan-3beta, 5alpha-pregnan-3beta,20alpha-dioldisulfate, Pregnen-dioldisulfate, Pregnsteroidmonosulfate, X-11440, X-24435, 21-hydroxypregnenolone disulfate,17alpha-diol monosulfate (3),17beta-diol disulfate (1),17beta-diol disulfate,20alpha-diol disulfate, Pregn steroid …	28263315	-
rs116878828	22:40942021	-	-	-	-	-	-
rs133338	22:42416805	-	-	-	-	-	-
rs2413667	22:42472237	-	-	-	-	-	-
