# Supplementary material for: Genome-wide association studies of missing metabolite measures from two population-based studies
Source: Genome Biol. 2026 Jul 10;27:220. doi: 10.1186/s13059-026-04132-9 (PMC13352909; doi:10.1186/s13059-026-04132-9)
Supplement: Supplementary file 12 — Additional file 12: Table S11. ProGeM analysis of identifying positional genes using bottom-up approach for the lead SNPs [file 13059_2026_4132_MOESM12_ESM.xlsx]

## Sheet: Table S11
ProGeM analysis of identifying positional genes using bottom-up Approach for the lead SNPs: Identifying the top three nearest positional genes (<=500kb) using bottom-up approach for the lead SNPs
Lead SNP	Chr:Pos	Nearest gene	Ensembl ID	Gene biotype	HGNC symbol	Distance to sentinel	Ensembl ID	Consequence
rs1126742	1:47398496	CYP4A11	ENSG00000187048	protein_coding	CYP4A11, CYP4X1, CYP4B1	0, 28539, 113410	ENSG00000187048, ENSG00000186377, ENSG00000142973	-
rs211710	1:76109038	SLC44A5	ENSG00000137968	protein_coding	SLC44A5, ACADM, RABGGTB	32236, 80997, 142840	ENSG00000137968, ENSG00000117054, ENSG00000137955	-
rs75405265	1:76197177	ACADM	ENSG00000117054	protein_coding	ACADM, RABGGTB, MSH4	0, 54701, 65389	ENSG00000117054, ENSG00000137955, ENSG00000057468	-
rs814863	1:76099720	SLC44A5	ENSG00000137968	protein_coding	SLC44A5, ACADM, RABGGTB	22918, 90315, 152158	ENSG00000137968, ENSG00000117054, ENSG00000137955	-
rs10188058	2:74104872	STAMBP	ENSG00000124356	protein_coding	STAMBP, ACTG2, DGUOK	4085, 14568, 49080	ENSG00000124356, ENSG00000163017, ENSG00000114956	-
rs10201159	2:73858965	NAT8	ENSG00000144035	protein_coding	NAT8, ALMS1, TPRKB	8993, 21044, 97265	ENSG00000144035, ENSG00000116127, ENSG00000144034	-
rs62142080	2:32182528	MEMO1	ENSG00000162959	protein_coding	MEMO1, DPY30, SPAST	0, 0, 106151	ENSG00000162959, ENSG00000162961, ENSG00000021574	-
rs1454247	4:69341579	TMPRSS11E	ENSG00000087128	protein_coding	TMPRSS11E, UGT2B17, YTHDC1	0, 61322, 125771	ENSG00000087128, ENSG00000197888, ENSG00000083896	-
rs34976817	4:69360381	TMPRSS11E	ENSG00000087128	protein_coding	TMPRSS11E, UGT2B17, YTHDC1	0, 42520, 144573	ENSG00000087128, ENSG00000197888, ENSG00000083896	-
rs62317501	4:69293112	TMPRSS11E	ENSG00000087128	protein_coding	TMPRSS11E, YTHDC1, UGT2B17	20054, 77304, 109789	ENSG00000087128, ENSG00000083896, ENSG00000197888	-
rs9410	4:159631991	PPID	ENSG00000171497	protein_coding	PPID, ETFDH, C4orf46	0, 1215, 38583	ENSG00000171497, ENSG00000171503, ENSG00000205208	missense_variant
rs12656482	5:35990313	UGT3A1	ENSG00000145626	protein_coding	UGT3A1, UGT3A2, CAPSL	0, 44805, 51431	ENSG00000145626, ENSG00000168671, ENSG00000152611	-
rs1042391	6:16290761	GMPR	ENSG00000137198	protein_coding	GMPR, ATXN1, MYLIP	0, 8581, 142281	ENSG00000137198, ENSG00000124788, ENSG00000007944	missense_variant
rs1165189	6:25849779	SLC17A3	ENSG00000124564	protein_coding	SLC17A3, SLC17A1, SLC17A2	0, 17491, 63202	ENSG00000124564, ENSG00000124568, ENSG00000112337	-
rs629362	6:4121831	C6orf201	ENSG00000185689	protein_coding	C6orf201, ECI2, FAM217A	0, 0, 34252	ENSG00000185689, ENSG00000198721, ENSG00000145975	-
rs45446698	7:99332948	CYP3A7	ENSG00000160870	protein_coding	CYP3A7, CYP3A4, CYP3A5	128, 21655, 55326	ENSG00000160870, ENSG00000160868, ENSG00000106258	-
rs76265464	7:99481516	TRIM4	ENSG00000146833	protein_coding	TRIM4, OR2AE1, CYP3A43	0, 6835, 17797	ENSG00000146833, ENSG00000244623, ENSG00000021461	-
rs4921913	8:18272377	NAT2	ENSG00000156006	protein_coding	NAT2, PSD3, NAT1	13648, 112433, 191178	ENSG00000156006, ENSG00000156011, ENSG00000171428	-
rs11189559	10:100102771	PYROXD2	ENSG00000119943	NA	PYROXD2, HPS1, LOXL4	40550, 73183, 74763	ENSG00000119943, ENSG00000107521, ENSG00000138131	-
rs2147896	10:100148176	PYROXD2	ENSG00000119943	protein_coding	PYROXD2, HPS1, HPSE2	0, 27778, 70698	ENSG00000119943, ENSG00000107521, ENSG00000172987	-
rs2398186	10:5122570	AKR1C3	ENSG00000196139	protein_coding	AKR1C3, AKR1C2, AKR1CL1	0, 62346, 73764	ENSG00000196139, ENSG00000151632, ENSG00000196326	-
rs4919209	10:100086341	PYROXD2	ENSG00000119943	NA	PYROXD2, LOXL4, R3HCC1L	56980, 58333, 81686	ENSG00000119943, ENSG00000138131, ENSG00000166024	-
rs61886768	10:96694843	CYP2C9	ENSG00000138109	protein_coding	CYP2C9, CYP2C19, CYP2C8	3571, 81825, 101686	ENSG00000138109, ENSG00000165841, ENSG00000138115	-
rs117699706	11:62161659	ASRGL1	ENSG00000162174	protein_coding	ASRGL1, SCGB1A1, AHNAK	776, 10915, 39356	ENSG00000162174, ENSG00000149021, ENSG00000124942	-
rs17713514	11:62803102	SLC22A8	ENSG00000149452	NA	SLC22A8, SLC22A24, SLC22A6	19790, 44309, 50646	ENSG00000149452, ENSG00000197658, ENSG00000197901	-
rs67110785	11:2207905	TH	ENSG00000180176	protein_coding	TH, INS, INS-IGF2	14797, 25333, 25465	ENSG00000180176, ENSG00000254647, ENSG00000129965	-
rs948445	11:67414492	ACY3	ENSG00000132744	protein_coding	ACY3, TBX10, ALDH3B2	0, 7460, 15140	ENSG00000132744, ENSG00000167800, ENSG00000132746	missense_variant
rs11045856	12:21350689	SLCO1B1	ENSG00000134538	protein_coding	SLCO1B1, SLCO1A2	0, 66844	ENSG00000134538, ENSG00000084453	-
rs111409007	12:121119095	MLEC	ENSG00000110917	protein_coding	MLEC, CABP1, UNC119B	5576, 13967, 29142	ENSG00000110917, ENSG00000157782, ENSG00000175970	-
rs12829722	12:121155622	UNC119B	ENSG00000175970	protein_coding	UNC119B, ACADS, MLEC	0, 7915, 15954	ENSG00000175970, ENSG00000122971, ENSG00000110917	-
rs4149056	12:21331549	SLCO1B1	ENSG00000134538	protein_coding	SLCO1B1, SLCO1B7	0, 85869	ENSG00000134538, ENSG00000205754	missense_variant
rs58712885	12:21339490	SLCO1B1	ENSG00000134538	protein_coding	SLCO1B1, SLCO1A2	0, 78043	ENSG00000134538, ENSG00000084453	-
rs974452	12:20889681	SLCO1C1	ENSG00000139155	protein_coding	SLCO1C1, PDE3A, SLCO1B3	0, 52365, 73954	ENSG00000139155, ENSG00000172572, ENSG00000111700	-
rs17128050	14:55343879	GCH1	ENSG00000131979	protein_coding	GCH1, WDHD1, SAMD4A	0, 61788, 83845	ENSG00000131979, ENSG00000198554, ENSG00000020577	-
rs6497506	16:20618076	ACSM3	ENSG00000005187	protein_coding	ACSM3, ACSM1, ACSM2B	3488, 16482, 30326	ENSG00000005187, ENSG00000166743, ENSG00000066813	-
rs72778603	16:20485699	ACSM2A	ENSG00000183747	protein_coding	ACSM2A, ACSM5	0, 33040	ENSG00000183747, ENSG00000183549	-
rs7498421	16:20447036	ACSM5	ENSG00000183549	protein_coding	ACSM5, ACSM2A, PDILT	0, 15746, 30976	ENSG00000183549, ENSG00000183747, ENSG00000169340	-
rs212100	19:48376995	SULT2A1	ENSG00000105398	protein_coding	SULT2A1, TPRX2P, CRX	0, 12225, 30407	ENSG00000105398, ENSG00000259009, ENSG00000105392	-
rs116878828	22:40942021	MKL1	ENSG00000196588	protein_coding	MKL1, MCHR1, SGSM3	0, 132732, 135727	ENSG00000196588, ENSG00000128285, ENSG00000100359	-
rs133338	22:42416805	WBP2NL	ENSG00000183066	protein_coding	WBP2NL, SEPT3, NAGA	0, 22579, 37552	ENSG00000183066, ENSG00000100167, ENSG00000198951	-
rs2413667	22:42472237	FAM109B	ENSG00000177096	protein_coding	FAM109B, SMDT1, NAGA	0, 3457, 5390	ENSG00000177096, ENSG00000183172, ENSG00000198951	-
