# Supplementary material for: Genome-wide association studies of missing metabolite measures from two population-based studies
Source: Genome Biol. 2026 Jul 10;27:220. doi: 10.1186/s13059-026-04132-9 (PMC13352909; doi:10.1186/s13059-026-04132-9)
Supplement: Supplementary file 13 — Additional file 13: Table S12. ProGeM analysis of identifying candidate genes using top-down approach for the lead SNPs [file 13059_2026_4132_MOESM13_ESM.xlsx]

## Sheet: Table S12
ProGeM analysis of identifying candidate genes using top-down approach for the lead SNPs: Identifying genes based on metabolic function reported in pathway databases (GO, KEGG, MGI, Orphanet, Reactome ). Candidate genes are identified based on genes overlapping in top down and bottom up apporach.
Lead SNP	Chr:Pos	GO	KEGG	MGI	Orphanet	Reactome	Ranked	Candidate genes
rs1126742	1:47398496	CYP4A11, CYP4B1	CYP4A11, CMPK1	-	ATPAF1	CYP4A11, CYP4B1, CMPK1, CYP4A22	CYP4A11, CYP4B1, CMPK1, ATPAF1, CYP4A22	CYP4A11, CYP4B1, CYP4A22
rs211710	1:76109038	ACADM, ST6GALNAC3	ACADM, ST6GALNAC3	-	ACADM	ACADM, SLC44A5	ACADM, ST6GALNAC3, SLC44A5	ACADM, SLC44A5
rs75405265	1:76197177	ACADM, ST6GALNAC3	ACADM, ST6GALNAC3	-	ACADM	ACADM, SLC44A5	ACADM, ST6GALNAC3, SLC44A5	ACADM
rs814863	1:76099720	ACADM, ST6GALNAC3	ACADM, ST6GALNAC3	-	ACADM	ACADM, SLC44A5	ACADM, ST6GALNAC3, SLC44A5	ACADM, SLC44A5, ST6GALNAC3
rs10188058	2:74104872	DGUOK, MTHFD2, NAT8, DUSP11	DGUOK, MTHFD2	-	DGUOK, BOLA3	DGUOK, MTHFD2	DGUOK, MTHFD2, NAT8, DUSP11, BOLA3	DGUOK
rs10201159	2:73858965	DGUOK, NAT8, DUSP11	DGUOK	-	DGUOK	DGUOK	DGUOK, NAT8, DUSP11	NAT8
rs62142080	2:32182528	SRD5A2, SPAST	-	-	-	SRD5A2	SRD5A2, SPAST	SPAST
rs1454247	4:69341579	UGT2B10, UGT2B15, UGT2B17	UGT2B10, UGT2B15, UGT2B17, UGT2A3	-	-	UGT2B10, UGT2B15, UGT2B17, UGT2A3	UGT2B10, UGT2B15, UGT2B17, UGT2A3	UGT2B17, UGT2B15
rs34976817	4:69360381	UGT2B10, UGT2B15, UGT2B17	UGT2B10, UGT2B15, UGT2B17, UGT2A3	-	-	UGT2B10, UGT2B15, UGT2B17, UGT2A3	UGT2B10, UGT2B15, UGT2B17, UGT2A3	UGT2B17
rs62317501	4:69293112	UGT2B10, UGT2B15, UGT2B17	UGT2B10, UGT2B15, UGT2B17	-	-	UGT2B10, UGT2B15, UGT2B17	UGT2B10, UGT2B15, UGT2B17	UGT2B17
rs9410	4:159631991	-	-	-	ETFDH	ETFDH	ETFDH	ETFDH
rs12656482	5:35990313	NADK2	NADK2	-	NADK2	UGT3A1, UGT3A2	NADK2, UGT3A1, UGT3A2	UGT3A1, UGT3A2
rs1042391	6:16290761	GMPR	-	-	-	GMPR, MYLIP	GMPR, MYLIP	GMPR, MYLIP
rs1165189	6:25849779	LRRC16A, SLC17A2, SLC17A3, SLC17A1, SLC17A4, HIST1H4H, HIST1H4C, HIST1H3D, HIST1H3G, HIST1H3B, HIST1H4F, HIST1H3E, HIST1H3A, HIST1H4E, HIST1H4D, HIST1H3F, HIST1H3C, HIST1H4A, HIST1H4B	-	-	HFE	-	LRRC16A, SLC17A2, SLC17A3, SLC17A1, SLC17A4, HIST1H4H, HIST1H4C, HIST1H3D, HIST1H3G, HIST1H3B, HIST1H4F, HIST1H3E, HIST1H3A, HIST1H4E, HIST1H4D, HIST1H3F, HIST1H3C, HIST1H4A, HIST1H4B, HFE	SLC17A3, SLC17A1, SLC17A2, HFE, SLC17A4
rs629362	6:4121831	ECI2	-	-	-	ECI2	ECI2	ECI2
rs45446698	7:99332948	CYP3A5, CYP3A4, CYP3A7, CYP3A7, GPC2, GAL3ST4	CYP3A5, CYP3A4, CYP3A7, CYP3A7, ATP5J2	COPS6	-	CYP3A5, CYP3A4, CYP3A7, CYP3A7, GPC2, ATP5J2, CYP3A43	CYP3A5, CYP3A4, CYP3A7, CYP3A7, GPC2, ATP5J2, GAL3ST4, COPS6, CYP3A43	CYP3A7, CYP3A4, CYP3A5, ATP5J2
rs76265464	7:99481516	CYP3A5, CYP3A4, CYP3A7, CYP3A7, GPC2, GAL3ST4	CYP3A5, CYP3A4, CYP3A7, CYP3A7, ATP5J2	COPS6	-	CYP3A5, CYP3A4, CYP3A7, CYP3A7, GPC2, ATP5J2, CYP3A43	CYP3A5, CYP3A4, CYP3A7, CYP3A7, GPC2, ATP5J2, GAL3ST4, COPS6, CYP3A43	CYP3A43
rs4921913	8:18272377	ASAH1, NAT1, NAT2	ASAH1, NAT1, NAT2	ASAH1, NAT1	ASAH1	ASAH1, NAT1, NAT2	ASAH1, NAT1, NAT2	NAT2, NAT1
rs11189559	10:100102771	HPSE2	HPSE2	-	-	HPSE2	HPSE2	-
rs2147896	10:100148176	HPSE2	HPSE2	-	-	HPSE2	HPSE2	HPSE2
rs2398186	10:5122570	AKR1C3, AKR1C4, AKR1C2, AKR1C1	AKR1C3, AKR1C4	-	-	AKR1C3, AKR1C4, AKR1C2, AKR1C1	AKR1C3, AKR1C4, AKR1C2, AKR1C1	AKR1C3, AKR1C2, AKR1C4
rs4919209	10:100086341	HPSE2	HPSE2	-	-	HPSE2	HPSE2	-
rs61886768	10:96694843	CYP2C18, CYP2C9, CYP2C8, CYP2C19, C10orf129	CYP2C18, CYP2C9, CYP2C8, CYP2C19, C10orf129	-	-	CYP2C18, CYP2C9, CYP2C8, CYP2C19, C10orf129	CYP2C18, CYP2C9, CYP2C8, CYP2C19, C10orf129	CYP2C9, CYP2C19, CYP2C8, C10orf129
rs117699706	11:62161659	B3GAT3, GANAB, SLC3A2, WDR74, EEF1G	B3GAT3, GANAB, POLR2G	BSCL2	B3GAT3, C11orf83	B3GAT3, SLC3A2, ASRGL1, GNG3	B3GAT3, GANAB, SLC3A2, WDR74, EEF1G, POLR2G, BSCL2, C11orf83, ASRGL1, GNG3	ASRGL1
rs17713514	11:62803102	B3GAT3, GANAB, SLC3A2, HRASLS5, WDR74, EEF1G	B3GAT3, GANAB, POLR2G	BSCL2	B3GAT3, C11orf83	B3GAT3, SLC3A2, HRASLS5, GNG3	B3GAT3, GANAB, SLC3A2, HRASLS5, WDR74, EEF1G, POLR2G, BSCL2, C11orf83, GNG3	-
rs67110785	11:2207905	TH, INS, IGF2	TH	-	TH, CTSD	TH, INS	TH, INS, IGF2, CTSD	TH, INS
rs948445	11:67414492	ALDH3B1, CHKA, ALDH3B2, GSTP1, PITPNM1, AIP, ACY3, PPP1CA	ALDH3B1, CHKA, ALDH3B2, NDUFV1, NDUFS8, TCIRG1, POLD4	RAD9A	NDUFV1, NDUFS8	ALDH3B1, CHKA, ALDH3B2, NDUFV1, NDUFS8, GSTP1, PITPNM1, AIP, ACY3, PPP1CA, CARNS1	ALDH3B1, CHKA, ALDH3B2, NDUFV1, NDUFS8, GSTP1, PITPNM1, AIP, ACY3, PPP1CA, TCIRG1, POLD4, RAD9A, CARNS1	ACY3, ALDH3B2
rs11045856	12:21350689	LDHB, SLCO1A2, SLCO1B3, SLCO1B1, IAPP, SLCO1C1	LDHB, GYS2	GYS2	LDHB, GYS2	LDHB, GYS2, SLCO1A2, SLCO1B3, SLCO1B1	LDHB, GYS2, SLCO1A2, SLCO1B3, SLCO1B1, IAPP, SLCO1C1	SLCO1B1, SLCO1A2
rs111409007	12:121119095	PLA2G1B, P2RX7, SIRT4, MLEC	PLA2G1B, COX6A1, ACADS, COQ5, GATC	-	COX6A1, ACADS	PLA2G1B, COX6A1, ACADS, COQ5, RPLP0	PLA2G1B, COX6A1, ACADS, COQ5, P2RX7, SIRT4, MLEC, GATC, RPLP0	MLEC, COQ5, ACADS
rs12829722	12:121155622	PLA2G1B, P2RX7, SIRT4, MLEC	PLA2G1B, COX6A1, ACADS, COQ5, GATC	-	COX6A1, ACADS	PLA2G1B, COX6A1, ACADS, COQ5	PLA2G1B, COX6A1, ACADS, COQ5, P2RX7, SIRT4, MLEC, GATC	ACADS, MLEC
rs4149056	12:21331549	LDHB, SLCO1A2, SLCO1B3, SLCO1B1, IAPP, SLCO1C1, PDE3A	LDHB, GYS2	GYS2	LDHB, GYS2	LDHB, GYS2, SLCO1A2, SLCO1B3, SLCO1B1	LDHB, GYS2, SLCO1A2, SLCO1B3, SLCO1B1, IAPP, SLCO1C1, PDE3A	SLCO1B1, SLCO1A2
rs58712885	12:21339490	LDHB, SLCO1A2, SLCO1B3, SLCO1B1, IAPP, SLCO1C1	LDHB, GYS2	GYS2	LDHB, GYS2	LDHB, GYS2, SLCO1A2, SLCO1B3, SLCO1B1	LDHB, GYS2, SLCO1A2, SLCO1B3, SLCO1B1, IAPP, SLCO1C1	SLCO1B1, SLCO1A2
rs974452	12:20889681	SLCO1B3, SLCO1B1, SLCO1C1, PDE3A	-	-	-	SLCO1B3, SLCO1B1	SLCO1B3, SLCO1B1, SLCO1C1, PDE3A	SLCO1C1, PDE3A, SLCO1B3
rs17128050	14:55343879	ATG14	GCH1	-	GCH1	GCH1	GCH1, ATG14	GCH1
rs6497506	16:20618076	ACSM2B, ACSM1, ACSM5, ACSM2A	ACSM2B, ACSM1, ACSM5, ACSM2A, ACSM3	UMOD	UMOD	ACSM2B, ACSM1, ACSM5, ACSM2A, ACSM3	ACSM2B, ACSM1, ACSM5, ACSM2A, ACSM3, UMOD	ACSM1, ACSM3, ACSM2B, ACSM5
rs72778603	16:20485699	ACSM2B, ACSM1, ACSM5, ACSM2A	ACSM2B, ACSM1, ACSM5, ACSM2A, ACSM3	UMOD	UMOD	ACSM2B, ACSM1, ACSM5, ACSM2A, ACSM3	ACSM2B, ACSM1, ACSM5, ACSM2A, ACSM3, UMOD	ACSM2A, ACSM5
rs7498421	16:20447036	ACSM2B, ACSM1, ACSM5, ACSM2A	ACSM2B, ACSM1, ACSM5, ACSM2A, ACSM3	UMOD	UMOD	ACSM2B, ACSM1, ACSM5, ACSM2A, ACSM3	ACSM2B, ACSM1, ACSM5, ACSM2A, ACSM3, UMOD	ACSM5, ACSM2A, ACSM3, ACSM1
rs212100	19:48376995	PLA2G4C, SULT2A1, LIG1	PLA2G4C	LIG1	-	PLA2G4C, SULT2A1	PLA2G4C, SULT2A1, LIG1	SULT2A1
rs116878828	22:40942021	-	ADSL	MCHR1	ADSL	ADSL, SLC25A17	ADSL, MCHR1, SLC25A17	MCHR1
rs133338	22:42416805	ACO2, CYP2D6, POLR3H, PMM1, SREBF2	ACO2, POLR3H, PMM1, NDUFA6	-	ACO2, NAGA	ACO2, CYP2D6, SREBF2, NDUFA6	ACO2, CYP2D6, POLR3H, PMM1, SREBF2, NDUFA6, NAGA	NAGA, CYP2D6, NDUFA6
rs2413667	22:42472237	CYP2D6, PMM1, SREBF2	PMM1, NDUFA6	-	NAGA	CYP2D6, SREBF2, NDUFA6	CYP2D6, PMM1, SREBF2, NDUFA6, NAGA	CYP2D6, NAGA, NDUFA6, SREBF2
