# Supplementary material for: Genome-wide association studies of missing metabolite measures from two population-based studies
Source: Genome Biol. 2026 Jul 10;27:220. doi: 10.1186/s13059-026-04132-9 (PMC13352909; doi:10.1186/s13059-026-04132-9)
Supplement: Supplementary file 14 — Additional file 14: Table S13. Functional validation analyses using gene expression data [file 13059_2026_4132_MOESM14_ESM.xlsx]

## Sheet: Table S13
Functional validation through gene expression data: Results of linear regression analysis between lead SNPs and candidate genes, and between candidate genes and metabolites.
Associations of lead SNPs with candidate genes												Associations of candidate genes with metabolites
SNP	Effect allele	Non Effect allele	ensembl_ID	Gene_Symbol	Estimate	p.value	Lower95	Upper95	Fstatistic	t_value		Ensembl ID	Gene_Symbol	Metabolite	Estimate	p.value	Lower95	Upper95	t_value
rs10201159	C	T	ENSG00000116127	ALMS1	1.5551	5.178e-65	1.3813	1.7288	310.244	17.5494		ENSG00000107521	HPS1	N2ACETYLN6N6DIMETHYLLYSINE	-0.4532	3.737e-10	-0.5963	-0.3125	-6.2647
rs10201159	T	C	ENSG00000116127	ALMS1	-1.5551	5.178e-65	-1.7288	-1.3813	310.244	-17.5494		ENSG00000116127	ALMS1	NACETYLKYNURENINE2	0.2341	7.913e-08	0.1492	0.3202	5.3691
rs629362	T	C	ENSG00000198721	ECI2	0.8769	7.859e-34	0.7373	1.0166	109.255	12.3113		ENSG00000183172	SMDT1	SOLANIDINE	0.2632	1.419e-07	0.1658	0.3619	5.2627
rs117699706	C	T	ENSG00000162174	ASRGL1	1.507	1.066e-20	1.1931	1.8209	166.841	9.4144		ENSG00000183066	WBP2NL	SOLANIDINE	-0.2612	4e-07	-0.3629	-0.1608	-5.0689
rs2147896	G	A	ENSG00000119943	PYROXD2	-0.5355	7.44e-17	-0.6605	-0.4105	37.4958	-8.4007		ENSG00000116127	ALMS1	X-12753	0.2368	6.995e-07	0.144	0.3311	4.9615
rs2413667	A	C	ENSG00000183172	SMDT1	-0.8062	5.341e-15	-1.0071	-0.6053	57.0304	-7.8689		ENSG00000116127	ALMS1	N2ACETYLN6N6DIMETHYLLYSINE	0.2867	1.169e-05	0.1578	0.4148	4.3833
rs2147896	G	A	ENSG00000107521	HPS1	0.4344	1.387e-11	0.309	0.5599	28.8158	6.7918		ENSG00000116127	ALMS1	ALLIIN	-0.1635	0.0001064	-0.2466	-0.0811	-3.8755
rs17128050	C	T	ENSG00000131979	GCH1	-0.9022	1.014e-08	-1.21	-0.5945	44.9118	-5.7484		ENSG00000162174	ASRGL1	X-18345	-0.1375	0.002613	-0.2274	-0.0482	-3.0099
rs211710	A	G	ENSG00000117054	ACADM	-0.3858	1.352e-07	-0.5289	-0.2427	28.9801	-5.2874		ENSG00000119943	PYROXD2	N2ACETYLN6N6DIMETHYLLYSINE	0.2035	0.003234	0.0686	0.3397	2.9446
rs1042391	T	A	ENSG00000007944	MYLIP	0.2584	1.909e-05	0.1401	0.3767	9.547	4.2838		ENSG00000198721	ECI2	X3DECENOYLCARNITINE	-0.1314	0.004843	-0.2235	-0.0406	-2.8173
rs12829722	C	T	ENSG00000122971	ACADS	0.3478	6.244e-05	0.1777	0.5178	17.2859	4.0104		ENSG00000124356	STAMBP	NACETYLKYNURENINE2	-0.11	0.01076	-0.1951	-0.0259	-2.5504
rs111409007	C	T	ENSG00000175970	UNC119B	0.4126	0.003045	0.1398	0.6854	6.5664	2.9661		ENSG00000084207	GSTP1	NACETYLKYNURENINE2	-0.1115	0.01135	-0.199	-0.0262	-2.5318
rs9410	G	T	ENSG00000171503	ETFDH	0.2158	0.003266	0.0721	0.3596	4.3626	2.9444		ENSG00000168003	SLC3A2	X-18345	-0.1086	0.01784	-0.1989	-0.0191	-2.3689
rs76265464	T	C	ENSG00000146833	TRIM4	0.4685	0.003335	0.1558	0.7812	8.6317	2.938		ENSG00000168090	COPS6	TAUROBETAMURICHOLATE	-0.0951	0.02071	-0.1759	-0.0147	-2.3131
rs814863	A	G	ENSG00000117054	ACADM	-0.6647	0.003685	-1.1131	-0.2163	15.0919	-2.9068		ENSG00000065911	MTHFD2	NACETYLKYNURENINE2	-0.094	0.02883	-0.1786	-0.0098	-2.1858
rs62317501	C	T	ENSG00000083896	YTHDC1	0.3517	0.005361	0.1043	0.5992	3.9319	2.787		ENSG00000124788	ATXN1	XANTHOSINE	0.1029	0.0296	0.011	0.1964	2.1754
rs1042391	T	A	ENSG00000137198	GMPR	-0.1653	0.006319	-0.2838	-0.0467	3.7383	-2.7331		ENSG00000111716	LDHB	TAURODEOXYCHOLICACID3SULFATE	-0.108	0.0303	-0.2062	-0.0107	-2.1662
rs10201159	C	T	ENSG00000144034	TPRKB	0.2473	0.01261	0.053	0.4415	4.5056	2.4965		ENSG00000117054	ACADM	X3DECENOYLCARNITINE	0.0947	0.03676	0.0059	0.1838	2.0884
rs10201159	T	C	ENSG00000144034	TPRKB	-0.2473	0.01261	-0.4415	-0.053	4.5056	-2.4965		ENSG00000162959	MEMO1	TETRAHYDROCORTISOLSULFATE1	0.1303	0.0409	0.0061	0.2562	2.0446
rs11189559	G	A	ENSG00000119943	PYROXD2	0.1827	0.016	-0.3314	-0.0341	6.6438	-2.4105		ENSG00000184983	NDUFA6	SOLANIDINE	-0.0972	0.04746	-0.1939	-0.0016	-1.9822
rs4921913	C	T	ENSG00000156011	PSD3	-0.2276	0.01698	-0.4144	-0.0408	2.8536	-2.3888		ENSG00000198951	NAGA	SOLANIDINE	-0.0947	0.04939	-0.1892	-2e-04	-1.9652
rs11045856	G	T	ENSG00000111716	LDHB	-0.2189	0.01943	-0.4024	-0.0354	2.7846	-2.3387		ENSG00000168090	COPS6	GLYCOBETAMURICHOLATE	-0.1074	0.05025	-0.2156	-6e-04	-1.9578
rs2398186	T	C	ENSG00000196139	AKR1C3	-0.2621	0.02784	-0.4956	-0.0286	2.4318	-2.2008		ENSG00000144048	DUSP11	NACETYLKYNURENINE2	-0.0794	0.063	-0.1635	0.004	-1.8592
rs111409007	C	T	ENSG00000257218	GATC	0.302	0.03012	0.0291	0.5749	5.64	2.1698		ENSG00000133316	WDR74	X-18345	-0.0838	0.06415	-0.1728	0.0047	-1.8511
rs814863	A	G	ENSG00000137955	RABGGTB	-0.4034	0.07874	-0.8532	0.0464	3.6562	-1.7588		ENSG00000144048	DUSP11	X-12753	-0.0815	0.07076	-0.1697	0.0071	-1.807
rs133338	A	G	ENSG00000100417	PMM1	0.1441	0.09368	-0.0244	0.3125	1.4061	1.6769		ENSG00000156011	PSD3	X-12410	-0.109	0.07599	-0.2288	0.0128	-1.7744
rs17713514	C	T	ENSG00000133316	WDR74	0.5571	0.09557	-0.0981	1.2124	1.6766	1.6674		ENSG00000168003	SLC3A2	X17ALPHAHYDROXYPREGNANOLONEGLUCURONIDE	0.1462	0.07981	-0.0166	0.3113	1.7518
rs948445	C	T	ENSG00000110719	TCIRG1	0.2098	0.09743	-0.0383	0.4579	1.4696	1.6581		ENSG00000089597	GANAB	X-18345	0.0779	0.08718	-0.0112	0.1675	1.7105
rs10188058	C	T	ENSG00000144048	DUSP11	0.2269	0.1004	-0.0438	0.4976	1.4152	1.6436		ENSG00000089041	P2RX7	BUTYRYLGLYCINE	-0.0719	0.1239	-0.1642	0.0191	-1.5386
rs12829722	C	T	ENSG00000175970	UNC119B	0.1427	0.1026	-0.0287	0.314	1.8875	1.633		ENSG00000144048	DUSP11	N2ACETYLN6N6DIMETHYLLYSINE	0.095	0.1385	-0.0304	0.2213	1.4815
rs2413667	A	C	ENSG00000100417	PMM1	-0.1672	0.1104	-0.3724	0.0381	1.7342	-1.597		ENSG00000168002	POLR2G	X-18345	-0.0653	0.1515	-0.155	0.0236	-1.4341
rs111409007	C	T	ENSG00000089157	RPLP0	0.2174	0.119	-0.056	0.4907	1.2559	1.5595		ENSG00000111716	LDHB	GLYCOCHOLATEGLUCURONIDE1	-0.062	0.1547	-0.1474	0.0234	-1.4232
rs111409007	C	T	ENSG00000110917	MLEC	0.2157	0.1212	-0.0572	0.4885	6.1233	1.5501		ENSG00000171428	NAT1	X-12410	0.0915	0.1553	-0.0344	0.2182	1.4209
rs12829722	C	T	ENSG00000110871	COQ5	0.1336	0.1265	-0.0378	0.3049	1.1889	1.5288		ENSG00000167792	NDUFV1	NACETYLKYNURENINE2	-0.0606	0.1562	-0.1449	0.0228	-1.4181
rs17128050	C	T	ENSG00000198554	WDHD1	-0.2401	0.1329	-0.5534	0.0731	1.1788	-1.5033		ENSG00000196139	AKR1C3	X5ALPHAANDROSTAN3ALPHA17ALPHADIOLMONOSULFATE	0.0651	0.1567	-0.0248	0.1556	1.4164
rs11189559	G	A	ENSG00000107521	HPS1	-0.1122	0.1399	-0.2612	0.0368	1.184	-1.4767		ENSG00000149541	B3GAT3	X17ALPHAHYDROXYPREGNANOLONEGLUCURONIDE	0.1091	0.183	-0.0509	0.271	1.3316
rs11189559	G	A	ENSG00000107521	HPS1	-0.1122	0.1399	-0.2612	0.0368	1.184	-1.4767		ENSG00000020577	SAMD4A	DOPAMINE4SULFATE	-0.0581	0.204	-0.1482	0.0312	-1.2701
rs1042391	T	A	ENSG00000124788	ATXN1	0.0865	0.1531	-0.0322	0.2052	1.2821	1.4291		ENSG00000196588	MRTFA	SOLANIDINE	-0.0615	0.2065	-0.1576	0.0335	-1.2632
rs10188058	C	T	ENSG00000114956	DGUOK	-0.1973	0.1532	-0.4681	0.0735	1.0751	-1.4289		ENSG00000131979	GCH1	DOPAMINE4SULFATE	0.0546	0.2203	-0.0326	0.1423	1.2258
rs948445	C	T	ENSG00000006534	ALDH3B1	0.1783	0.1592	-0.07	0.4266	1.0291	1.4082		ENSG00000126775	ATG14	DOPAMINE4SULFATE	-0.055	0.225	-0.144	0.0339	-1.2134
rs117699706	C	T	ENSG00000089597	GANAB	0.2263	0.185	-0.1084	0.5609	0.9442	1.3259		ENSG00000083896	YTHDC1	CHOLICACIDGLUCURONIDE	-0.0497	0.2399	-0.1336	0.0324	-1.1753
rs133338	A	G	ENSG00000198911	SREBF2	-0.1122	0.1915	-0.2806	0.0562	1.9656	-1.3066		ENSG00000172613	RAD9A	NACETYLKYNURENINE2	0.0435	0.3066	-0.0397	0.1273	1.0225
rs117699706	C	T	ENSG00000168003	SLC3A2	0.2181	0.2012	-0.1165	0.5527	1.2567	1.2784		ENSG00000114956	DGUOK	NACETYLKYNURENINE2	0.0431	0.3094	-0.04	0.1262	1.0166
rs111409007	C	T	ENSG00000089041	P2RX7	-0.1687	0.2265	-0.4422	0.1048	0.7775	-1.2097		ENSG00000122971	ACADS	BUTYRYLGLYCINE	-0.0468	0.3097	-0.1372	0.0434	-1.0158
rs67110785	G	C	ENSG00000117984	CTSD	-0.0958	0.2552	-0.261	0.0693	1.1734	-1.138		ENSG00000171497	PPID	X3DECENOYLCARNITINE	-0.0447	0.322	-0.1334	0.0437	-0.9903
rs948445	C	T	ENSG00000084207	GSTP1	0.1388	0.2728	-0.1093	0.3869	2.2399	1.0969		ENSG00000089157	RPLP0	BUTYRYLGLYCINE	-0.0455	0.3271	-0.1366	0.0454	-0.98
rs9410	G	T	ENSG00000171497	PPID	-0.0804	0.2733	-0.2244	0.0635	1.1088	-1.0958		ENSG00000111716	LDHB	PREGNANOLONEALLOPREGNANOLONESULFATE	-0.0396	0.3364	-0.1205	0.0411	-0.9614
rs10201159	C	T	ENSG00000114956	DGUOK	0.1006	0.3108	-0.094	0.2952	0.6293	1.0138		ENSG00000110717	NDUFS8	NACETYLKYNURENINE2	-0.0404	0.3415	-0.1239	0.0428	-0.9511
rs10201159	C	T	ENSG00000114956	DGUOK	-0.1006	0.3108	-0.2952	0.094	0.6293	-1.0138		ENSG00000021574	SPAST	TETRAHYDROCORTISOLSULFATE1	-0.057	0.3448	-0.1758	0.0611	-0.9448
rs948445	C	T	ENSG00000172531	PPP1CA	0.1283	0.3111	-0.12	0.3766	1.973	1.0131		ENSG00000110697	PITPNM1	DOPAMINE4SULFATE	-0.0415	0.3482	-0.1283	0.0451	-0.9381
rs117699706	C	T	ENSG00000133316	WDR74	-0.169	0.3222	-0.5036	0.1657	0.4989	-0.9902		ENSG00000172531	PPP1CA	NACETYLKYNURENINE2	-0.0395	0.3554	-0.1236	0.0441	-0.9241
rs4149056	T	C	ENSG00000111716	LDHB	0.114	0.3314	-0.1161	0.344	0.5115	0.9715		ENSG00000152620	NADK2	PREGNANOLONEALLOPREGNANOLONESULFATE	-0.0371	0.3677	-0.1181	0.0436	-0.9007
rs2413667	A	C	ENSG00000184983	NDUFA6	0.0989	0.3443	-0.1062	0.304	5.507	0.9458		ENSG00000137955	RABGGTB	X3DECENOYLCARNITINE	0.04	0.3735	-0.0482	0.1281	0.8899
rs17128050	C	T	ENSG00000020577	SAMD4A	-0.1468	0.3579	-0.46	0.1663	2.1294	-0.9195		ENSG00000005187	ACSM3	INDOLEACETYLGLUTAMINE	0.0488	0.3783	-0.0588	0.1586	0.8811
rs6497506	G	C	ENSG00000005187	ACSM3	0.0613	0.3623	-0.0706	0.1931	0.4396	0.9112		ENSG00000007944	MYLIP	XANTHOSINE	-0.0388	0.3967	-0.1285	0.0511	-0.8475
rs814863	A	G	ENSG00000184005	ST6GALNAC3	-0.2071	0.3697	-0.6597	0.2456	0.8333	-0.8971		ENSG00000110917	MLEC	BUTYRYLGLYCINE	0.0387	0.398	-0.0515	0.1285	0.8451
rs12829722	C	T	ENSG00000257218	GATC	-0.0762	0.3832	-0.2476	0.0952	0.5064	-0.8721		ENSG00000162368	CMPK1	X3HYDROXYSEBACATE	-0.0482	0.4049	-0.1617	0.0653	-0.8329
rs72778603	C	T	ENSG00000005187	ACSM3	0.4213	0.3999	-0.56	1.4027	1.042	0.8419		ENSG00000137198	GMPR	XANTHOSINE	0.0374	0.4165	-0.0527	0.1277	0.8126
rs948445	C	T	ENSG00000167792	NDUFV1	0.1049	0.4065	-0.1429	0.3528	0.8136	0.8302		ENSG00000133316	WDR74	X17ALPHAHYDROXYPREGNANOLONEGLUCURONIDE	0.0678	0.4203	-0.0971	0.2336	0.8059
rs1126742	G	A	ENSG00000123472	ATPAF1	-0.1229	0.4077	-0.4139	0.1681	0.6079	-0.828		ENSG00000010704	HFE	X46356	-0.0352	0.432	-0.123	0.0526	-0.7858
rs133338	A	G	ENSG00000184983	NDUFA6	0.0702	0.4143	-0.0983	0.2387	0.4753	0.8165		ENSG00000089597	GANAB	X17ALPHAHYDROXYPREGNANOLONEGLUCURONIDE	0.0672	0.4415	-0.1039	0.2394	0.7697
rs62142080	T	C	ENSG00000021574	SPAST	0.0499	0.4175	-0.0707	0.1705	0.342	0.811		ENSG00000144048	DUSP11	ALLIIN	0.0287	0.4928	-0.0531	0.111	0.6859
rs58712885	A	T	ENSG00000111716	LDHB	-0.2204	0.4292	-0.767	0.3262	1.8544	-0.7908		ENSG00000110721	CHKA	NACETYLKYNURENINE2	0.0289	0.4948	-0.054	0.112	0.6827
rs17713514	C	T	ENSG00000149541	B3GAT3	-0.2597	0.4372	-0.9151	0.3956	0.4501	-0.7771		ENSG00000168090	COPS6	ESTRONE3SULFATE	0.0293	0.4952	-0.0547	0.1138	0.6821
rs10188058	C	T	ENSG00000065911	MTHFD2	0.1038	0.4523	-0.167	0.3747	0.2834	0.7517		ENSG00000117984	CTSD	DOPAMINE4SULFATE	0.0302	0.4965	-0.0568	0.1175	0.6799
rs116878828	G	A	ENSG00000239900	ADSL	-0.1956	0.4821	-0.7413	0.3501	0.3463	-0.703		ENSG00000257218	GATC	BUTYRYLGLYCINE	-0.0306	0.5059	-0.1208	0.0593	-0.6653
rs7498421	A	C	ENSG00000005187	ACSM3	-0.0443	0.4846	-0.1686	0.08	0.2836	-0.6991		ENSG00000100372	SLC25A17	SOLANIDINE	0.0321	0.5097	-0.0633	0.1276	0.6593
rs133338	A	G	ENSG00000100412	ACO2	-0.0589	0.4933	-0.2273	0.1096	1.3031	-0.6852		ENSG00000104763	ASAH1	X-12410	-0.0405	0.5249	-0.1665	0.0834	-0.6358
rs12829722	C	T	ENSG00000110917	MLEC	0.0597	0.4941	-0.1115	0.2309	0.9227	0.684		ENSG00000110917	MLEC	X47639	-0.0257	0.5421	-0.1083	0.0568	-0.6096
rs10188058	C	T	ENSG00000124356	STAMBP	0.0932	0.4994	-0.1773	0.3638	2.9622	0.6756		ENSG00000124942	AHNAK	X-18345	-0.028	0.5458	-0.1199	0.0622	-0.604
rs211710	A	G	ENSG00000184005	ST6GALNAC3	-0.048	0.516	-0.1928	0.0969	0.2122	-0.6496		ENSG00000083896	YTHDC1	X5ALPHAANDROSTAN3ALPHA17BETADIOL17GLUCURONIDE	-0.0216	0.5967	-0.102	0.0587	-0.5291
rs948445	C	T	ENSG00000110721	CHKA	0.0809	0.522	-0.1669	0.3287	0.6913	0.6403		ENSG00000105486	LIG1	X5ALPHAPREGNANDIOLDISULFATE	0.0223	0.5989	-0.0606	0.1054	0.526
rs4921913	C	T	ENSG00000171428	NAT1	-0.0609	0.5229	-0.2477	0.126	2.6589	-0.639		ENSG00000111775	COX6A1	BUTYRYLGLYCINE	-0.0235	0.609	-0.1137	0.0666	-0.5115
rs1165189	A	C	ENSG00000010704	HFE	0.0521	0.5644	-0.1252	0.2295	0.181	0.5764		ENSG00000110917	MLEC	ESTRONE3SULFATE	0.021	0.624	-0.0627	0.1054	0.4902
rs12829722	C	T	ENSG00000089041	P2RX7	-0.0482	0.5808	-0.2195	0.123	0.2139	-0.5523		ENSG00000175482	POLD4	NACETYLKYNURENINE2	0.0208	0.6249	-0.0625	0.1042	0.4889
rs111409007	C	T	ENSG00000110871	COQ5	-0.0746	0.5923	-0.3479	0.1986	2.2698	-0.5356		ENSG00000144034	TPRKB	NACETYLKYNURENINE2	-0.0204	0.6303	-0.1034	0.0626	-0.4813
rs2413667	A	C	ENSG00000198951	NAGA	0.0555	0.5964	-0.1499	0.2609	1.0282	0.5297		ENSG00000146833	TRIM4	X5ALPHAANDROSTAN3ALPHA17ALPHADIOLMONOSULFATE	-0.0219	0.6365	-0.1135	0.0683	-0.4726
rs12829722	C	T	ENSG00000111775	COX6A1	-0.0456	0.6011	-0.2168	0.1255	0.2499	-0.5228		ENSG00000100412	ACO2	SOLANIDINE	-0.0224	0.6475	-0.1186	0.0735	-0.4572
rs12656482	C	T	ENSG00000152620	NADK2	0.0699	0.6196	-0.2063	0.3462	2.3626	0.4965		ENSG00000114956	DGUOK	ALLIIN	0.0191	0.6481	-0.0628	0.1011	0.4564
rs111409007	C	T	ENSG00000111775	COX6A1	0.0679	0.6261	-0.2055	0.3414	0.1602	0.4872		ENSG00000144034	TPRKB	X-12753	0.0187	0.6802	-0.0701	0.1076	0.4122
rs62142080	T	C	ENSG00000162959	MEMO1	0.0299	0.6266	-0.0907	0.1505	0.7003	0.4866		ENSG00000144034	TPRKB	N2ACETYLN6N6DIMETHYLLYSINE	0.0262	0.6923	-0.1033	0.1561	0.3957
rs133338	A	G	ENSG00000100413	POLR3H	-0.0397	0.6439	-0.2082	0.1288	0.8181	-0.4624		ENSG00000144034	TPRKB	ALLIIN	0.0162	0.698	-0.0658	0.0983	0.388
rs17128050	C	T	ENSG00000126775	ATG14	0.0709	0.6576	-0.2425	0.3842	0.1991	0.4433		ENSG00000171503	ETFDH	X3DECENOYLCARNITINE	0.0147	0.7437	-0.0734	0.1026	0.3269
rs1454247	T	C	ENSG00000083896	YTHDC1	0.0262	0.6706	-0.0945	0.1468	1.2374	0.4254		ENSG00000205208	C4orf46	X3DECENOYLCARNITINE	-0.013	0.7709	-0.1008	0.0749	-0.2912
rs111409007	C	T	ENSG00000122971	ACADS	0.059	0.6716	-0.214	0.3321	3.3307	0.424		ENSG00000111716	LDHB	X47639	-0.0116	0.7824	-0.0939	0.0708	-0.2762
rs1126742	G	A	ENSG00000162368	CMPK1	0.0621	0.6758	-0.2292	0.3535	1.3566	0.4182		ENSG00000198911	SREBF2	SOLANIDINE	-0.0119	0.8051	-0.1071	0.0826	-0.2467
rs116878828	G	A	ENSG00000196588	MRTFA	0.1154	0.6784	-0.4303	0.6612	0.0876	0.4147		ENSG00000110711	AIP	NACETYLKYNURENINE2	0.0105	0.8053	-0.0727	0.0937	0.2464
rs17713514	C	T	ENSG00000168003	SLC3A2	-0.1377	0.6805	-0.7931	0.5178	0.0888	-0.4119		ENSG00000111716	LDHB	ESTRONE3SULFATE	-0.0104	0.8077	-0.0938	0.0733	-0.2434
rs948445	C	T	ENSG00000110717	NDUFS8	0.0502	0.6917	-0.1981	0.2985	0.583	0.3966		ENSG00000100413	POLR3H	SOLANIDINE	-0.0117	0.8118	-0.1081	0.084	-0.2381
rs2413667	A	C	ENSG00000198911	SREBF2	0.0404	0.6999	-0.1651	0.2458	0.9005	0.3855		ENSG00000123472	ATPAF1	X3HYDROXYSEBACATE	0.0129	0.8175	-0.0972	0.1224	0.2308
rs117699706	C	T	ENSG00000168002	POLR2G	-0.0651	0.7031	-0.3998	0.2696	0.4213	-0.3812		ENSG00000114956	DGUOK	X-12753	0.0078	0.8636	-0.081	0.0968	0.1717
rs117699706	C	T	ENSG00000124942	AHNAK	0.0618	0.7172	-0.2728	0.3964	0.7101	0.3622		ENSG00000239900	ADSL	SOLANIDINE	-0.0084	0.8641	-0.1044	0.0878	-0.1712
rs10201159	C	T	ENSG00000144048	DUSP11	-0.0348	0.7261	-0.2293	0.1598	1.453	-0.3503		ENSG00000149541	B3GAT3	X-18345	-0.0072	0.8731	-0.0959	0.0812	-0.1597
rs10201159	C	T	ENSG00000144048	DUSP11	0.0348	0.7261	-0.1598	0.2293	1.453	0.3503		ENSG00000110719	TCIRG1	NACETYLKYNURENINE2	-0.006	0.8872	-0.0896	0.0773	-0.1418
rs211710	A	G	ENSG00000137955	RABGGTB	-0.0258	0.7269	-0.1705	0.1189	2.5876	-0.3492		ENSG00000006534	ALDH3B1	NACETYLKYNURENINE2	0.0054	0.8981	-0.0778	0.0888	0.128
rs948445	C	T	ENSG00000172613	RAD9A	-0.0438	0.729	-0.2918	0.2042	0.6367	-0.3465		ENSG00000175970	UNC119B	BUTYRYLGLYCINE	-0.0051	0.9111	-0.0955	0.0847	-0.1117
rs11045856	G	T	ENSG00000110917	MLEC	-0.0314	0.7374	-0.2151	0.1523	0.2046	-0.3353		ENSG00000110871	COQ5	BUTYRYLGLYCINE	0.0032	0.9442	-0.0873	0.0938	0.07
rs75405265	T	C	ENSG00000117054	ACADM	0.2161	0.7597	-1.1691	1.6013	0.3993	0.3059		ENSG00000114956	DGUOK	N2ACETYLN6N6DIMETHYLLYSINE	0.0037	0.9551	-0.1247	0.1319	0.0563
rs133338	A	G	ENSG00000183066	WBP2NL	-0.0259	0.7628	-0.1944	0.1425	1.7266	-0.3019		ENSG00000184005	ST6GALNAC3	X3DECENOYLCARNITINE	-0.0024	0.958	-0.0903	0.0857	-0.0526
rs4919209	T	G	ENSG00000119943	PYROXD2	-0.0274	0.775	-0.2152	0.1605	2.0459	-0.2858		ENSG00000152620	NADK2	X5ALPHAPREGNANDIOLDISULFATE	-0.002	0.9631	-0.0849	0.0809	-0.0463
rs17713514	C	T	ENSG00000089597	GANAB	-0.0901	0.7879	-0.7463	0.5662	0.04	-0.2691		ENSG00000166024	R3HCC1L	N2ACETYLN6N6DIMETHYLLYSINE	-0.0031	0.9655	-0.1457	0.1355	-0.0433
rs948445	C	T	ENSG00000110711	AIP	0.0324	0.7978	-0.2157	0.2806	0.1617	0.2562		ENSG00000162961	DPY30	TETRAHYDROCORTISOLSULFATE1	-0.0022	0.9703	-0.1174	0.1131	-0.0372
rs116878828	G	A	ENSG00000198951	NAGA	0.0689	0.8045	-0.4768	0.6145	0.548	0.2475		ENSG00000168090	COPS6	X5ALPHAANDROSTAN3ALPHA17ALPHADIOLMONOSULFATE	0.0017	0.9712	-0.0889	0.0916	0.0361
rs34976817	T	G	ENSG00000083896	YTHDC1	-0.0533	0.8274	-0.5327	0.4261	0.3257	-0.2181		ENSG00000198554	WDHD1	DOPAMINE4SULFATE	-0.0016	0.9727	-0.0906	0.0871	-0.0342
rs75405265	T	C	ENSG00000137955	RABGGTB	0.1423	0.84	-1.2398	1.5244	1.242	0.2019		ENSG00000105486	LIG1	TETRAHYDROCORTISOLSULFATE1	0.0014	0.9821	-0.1216	0.1245	0.0225
rs62142080	T	C	ENSG00000162961	DPY30	-0.012	0.8455	-0.1326	0.1086	0.2962	-0.1949		ENSG00000100417	PMM1	SOLANIDINE	-3e-04	0.9946	-0.0957	0.095	-0.0067
rs4919209	T	G	ENSG00000166024	R3HCC1L	-0.0173	0.8563	-0.205	0.1703	4.3728	-0.1811
rs76265464	T	C	ENSG00000168090	COPS6	-0.0265	0.8684	-0.3394	0.2865	0.0275	-0.1658
rs948445	C	T	ENSG00000175482	POLD4	-0.0198	0.8757	-0.268	0.2284	0.0128	-0.1565
rs4921913	C	T	ENSG00000104763	ASAH1	0.0115	0.904	-0.1755	0.1985	0.1743	0.1206
rs133338	A	G	ENSG00000198951	NAGA	-0.0102	0.9055	-0.1787	0.1583	0.3546	-0.1187
rs45446698	G	T	ENSG00000168090	COPS6	0.045	0.938	-1.0885	1.1784	0.068	0.0778
rs45446698	T	G	ENSG00000168090	COPS6	-0.045	0.938	-1.1784	1.0885	0.068	-0.0778
rs9410	G	T	ENSG00000205208	C4orf46	0.0053	0.9424	-0.1387	0.1493	0.431	0.0723
rs67110785	G	C	ENSG00000110697	PITPNM1	-0.0056	0.9465	-0.1708	0.1595	0.0026	-0.0671
rs117699706	C	T	ENSG00000149541	B3GAT3	-0.0063	0.9705	-0.341	0.3284	0.4507	-0.0369
rs116878828	G	A	ENSG00000100372	SLC25A17	0.0075	0.9784	-0.5382	0.5532	0.2265	0.027
rs212100	T	C	ENSG00000105486	LIG1	0.0029	0.9805	-0.2334	0.2393	0.2882	0.0244
rs75405265	T	C	ENSG00000184005	ST6GALNAC3	-0.0045	0.9949	-1.3876	1.3786	0.053	-0.0063
