# Supplementary material for: Genome-wide association studies of missing metabolite measures from two population-based studies
Source: Genome Biol. 2026 Jul 10;27:220. doi: 10.1186/s13059-026-04132-9 (PMC13352909; doi:10.1186/s13059-026-04132-9)
Supplement: Supplementary file 15 — Additional file 15: Table S14. DisGeNet phenome-wide association studyanalyses of lead SNPs [file 13059_2026_4132_MOESM15_ESM.xlsx]

## Sheet: Table S14
DisGeNet PheWAS analysis of lead SNPs: Missing metabolites-associated lead SNPs implicated in diseases EI: evidence index. EI equal to 1 indicates that all publications support the human gene-disease associations and variant-disease associations. DSI: disease specificity index
Variant ID	Variant consequence type	Year initial	EI	Variant DSI	Disease class	Gene symbol	Disease ID	Disease semantic_type	Disease type	Score	Year Final	Source	Variant DPI	Disease name	Disease class name
rs4149056	missense variant	2009	1	0.633		SLCO1B1	C0344395	Laboratory Procedure	phenotype	0.8	2009	ALL	0.48	Bilirubin measurement
rs4149056	missense variant	2008	1	0.633	C05;C10	SLCO1B1	C0026848	Disease or Syndrome	group	0.79	2019	ALL	0.48	Myopathy	Musculoskeletal Diseases; Nervous System Diseases
rs1042391	missense variant	2012	1	NA		GMPR	C4528257	Laboratory or Test Result	phenotype	0.7	2012	ALL	NA	Corpuscular Hemoglobin Concentration Mean	+G1F1:P5E1:P5D1:P5
rs1165189	intron variant	2009	1	0.925		SLC17A3	C0202239	Laboratory Procedure	phenotype	0.7	2009	ALL	0.12	Uric acid measurement (procedure)
rs1165189	intron variant	2010	1	0.925	C16;C18;C05	SLC17A3	C0003868	Disease or Syndrome	disease	0.7	2013	ALL	0.12	Arthritis, Gouty	Congenital, Hereditary, and Neonatal Diseases and Abnormalities; Nutritional and Metabolic Diseases; Musculoskeletal Diseases
rs1165189	intron variant	2010	1	0.925	C16;C18;C05	SLC17A3	C0018099	Disease or Syndrome	disease	0.7	2013	ALL	0.12	Gout	Congenital, Hereditary, and Neonatal Diseases and Abnormalities; Nutritional and Metabolic Diseases; Musculoskeletal Diseases
rs212100	intron variant	2018	1	NA	C23;C06	SULT2A1	C0242216	Body Substance	phenotype	0.7	2018	ALL	NA	Biliary calculi	Pathological Conditions, Signs and Symptoms; Digestive System Diseases
rs2147896	missense variant	2013	1	NA		PYROXD2	C0523465	Laboratory Procedure	phenotype	0.7	2013	ALL	NA	Serum albumin measurement
rs4149056	missense variant	2019	1	0.633		SLCO1B1	C0202239	Laboratory Procedure	phenotype	0.7	2019	ALL	0.48	Uric acid measurement (procedure)
rs4149056	missense variant	2009	1	0.633		SLCO1B1	C1287365	Laboratory or Test Result	phenotype	0.7	2009	ALL	0.48	Bilirubin level result
rs4149056	missense variant	2012	1	0.633		SLCO1B1	C0202218	Laboratory Procedure	phenotype	0.7	2012	ALL	0.48	Sex hormone binding globulin measurement
rs4149056	missense variant	2012	1	0.633	C04	SLCO1B1	C0007137	Neoplastic Process	disease	0.7	2012	ALL	0.48	Squamous cell carcinoma	Neoplasms
rs4149056	missense variant	2012	1	0.633		SLCO1B1	C1443016	Laboratory or Test Result	phenotype	0.7	2012	ALL	0.48	Estradiol level result
rs4149056	missense variant	2018	1	0.633		SLCO1B1	C0202236	Laboratory Procedure	phenotype	0.7	2018	ALL	0.48	Triglycerides measurement
rs4149056	missense variant	2019	1	0.633		SLCO1B1	C1261502	Finding	phenotype	0.7	2019	ALL	0.48	Finding of Mean Corpuscular Hemoglobin
rs4149056	missense variant	2018	1	0.633		SLCO1B1	C0202231	Laboratory Procedure	phenotype	0.7	2018	ALL	0.48	Thyroxine measurement
rs4149056	missense variant	2012	1	0.633		SLCO1B1	C0337434	Laboratory Procedure	phenotype	0.7	2012	ALL	0.48	Estradiol measurement
rs45446698	upstream gene variant	2019	1	0.807		CYP3A7;ZSCAN25;CYP3A7-CYP3A51P	C0005890	Organism Attribute	phenotype	0.7	2019	ALL	0.12	Body Height
rs45446698	upstream gene variant	2019	1	0.807	C23	CYP3A7;ZSCAN25;CYP3A7-CYP3A51P	C0005612	Organism Attribute	phenotype	0.7	2019	ALL	0.12	Birth Weight	Pathological Conditions, Signs and Symptoms
rs45446698	upstream gene variant	2018	1	0.807		CYP3A7;ZSCAN25;CYP3A7-CYP3A51P	C2985280	Laboratory Procedure	phenotype	0.7	2018	ALL	0.12	Blood Protein Measurement
