# Supplementary material for: Genome-wide association studies of missing metabolite measures from two population-based studies
Source: Genome Biol. 2026 Jul 10;27:220. doi: 10.1186/s13059-026-04132-9 (PMC13352909; doi:10.1186/s13059-026-04132-9)
Supplement: Supplementary file 16 — Additional file 16: Table S15. Two sample Mendelian Randomizationof gene expression and missing metabolites [file 13059_2026_4132_MOESM16_ESM.xlsx]

## Sheet: Table S15
Two sample MR of gene expression with missing metabolites: Results of two-sample MR analysis of gene expression as exposure and missing metabolites as outcome; nsnp = Number of SNP instruments for exposure
Two-sample MR								MR-heterogeneity				MR-pleiotropy
outcome	exposure	method	nsnp	b	se	pvalue	FDR	F	Q	Q_df	Q_pval	egger_intercept	se	pval
3-decenoylcarnitine	ACADM	Inverse variance weighted	2	3.121	0.415	5.336e-14	1.601e-13	41.196	3.42	1	0.06441	-	-	-
cholic acid glucuronide	ACADS	Wald ratio	1	-0.558	0.306	0.06835	0.08885	26.271	-	-	-	-	-	-
indoleacetylglutamine	ACSM1	Wald ratio	1	0.772	0.149	2.077e-07	3.375e-07	63.677	-	-	-	-	-	-
N-acetylkynurenine (2)	ACY3	Wald ratio	1	-0.308	0.263	0.2411	0.2611	20.161	-	-	-	-	-	-
alliin	ALMS1	Wald ratio	1	-1.953	0.214	8.122e-20	3.519e-19	77.498	-	-	-	-	-	-
N-acetylkynurenine (2)	ALMS1	Wald ratio	1	3.348	0.257	6.865e-39	4.462e-38	77.498	-	-	-	-	-	-
N2-acetyl,N6,N6-dimethyllysine	ALMS1	Wald ratio	1	2.681	0.327	2.25e-16	5.849e-16	77.498	-	-	-	-	-	-
X-18345	ASRGL1	Wald ratio	1	0.891	0.143	4.916e-10	9.13e-10	68.889	-	-	-	-	-	-
solanidine	CYP2D6	Inverse variance weighted	3	-0.361	0.159	0.0227	0.03405	95.033		2	0.1124	-	-	-
solanidine	CYP2D6	MR Egger	3	-0.634	0.27	0.2562	0.2562	95.033	1.802	1	0.1795	0.138	0.116	0.4438
solanidine	CYP2D6	Simple mode	3	-0.289	0.195	0.2764	0.2764	95.033	-	-	-	-	-	-
solanidine	CYP2D6	Weighted median	3	-0.288	0.153	0.05997	0.05997	95.033	-	-	-	-	-	-
solanidine	CYP2D6	Weighted mode	3	-0.259	0.164	0.2561	0.2561	95.033	-	-	-	-	-	-
butyrylglycine	GATC	Wald ratio	1	0.272	0.2	0.1745	0.2062	34.83	-	-	-	-	-	-
dopamine 4-sulfate	GCH1	Wald ratio	1	1.229	0.171	6.832e-13	1.48e-12	97.71	-	-	-	-	-	-
N2-acetyl,N6,N6-dimethyllysine	HPS1	Wald ratio	1	-5.057	0.322	1.245e-55	1.619e-54	40.489	-	-	-	-	-	-
N2-acetyl,N6,N6-dimethyllysine	PYROXD2	Wald ratio	1	2.685	0.308	3.169e-18	1.03e-17	18.535	-	-	-	-	-	-
solanidine	SMDT1	Inverse variance weighted	2	1.003	0.938	0.2846	0.2846	348.97	175.403	1	4.889e-40	-	-	-
dopamine 4-sulfate	TRIM4	Wald ratio	1	-0.059	0.156	0.7024	0.7024	126.482	-	-	-	-	-	-
butyrylglycine	UNC119B	Wald ratio	1	1.523	0.47	0.001192	0.001722	17.089	-	-	-	-	-	-
