# Supplementary material for: Genome-wide association studies of missing metabolite measures from two population-based studies
Source: Genome Biol. 2026 Jul 10;27:220. doi: 10.1186/s13059-026-04132-9 (PMC13352909; doi:10.1186/s13059-026-04132-9)
Supplement: Supplementary file 17 — Additional file 17: Table S16. Twosample MR of pQTLs and missing metabolites [file 13059_2026_4132_MOESM17_ESM.xlsx]

## Sheet: Table S16
Two sample MR of pQTLs with missing metabolites: Forward MR: Results of two-sample MR analysis for protein quantitatve trait loci (pQTL) as exposure and missing metabolites as outcome; Reverse MR: Results of two-sample MR analysis for missing metabolites as exposure and protein quantitatve trait loci (pQTL) as outcome; nsnp = Number of SNP instruments for exposure
Forward MR
Two-sample MR									MR-heterogeneity			MR-pleiotropy			Two-sample MR (exluding outliers using Radial MR)
exposure	outcome	method	nsnp	b	se	pvalue	FDR	F	Q	Q_df	Q_pval	egger_intercept	se	pvalue	outcome	exposure	method	nsnp	b	se	pvalue
N-acyl-aromatic-L-amino acid amidohydrolase (carboxylate-forming)	N-acetylkynurenine (2)	Inverse variance weighted	20	-0.931	0.266	0.0004667	0.001027	118.496	65.638	19	4.807e-07	-	-	-	N-acetylkynurenine (2)	N-acyl-aromatic-L-amino acid amidohydrolase (carboxylate-forming)	MR Egger	15	-0.834	0.249	0.005277
N-acyl-aromatic-L-amino acid amidohydrolase (carboxylate-forming)	N-acetylkynurenine (2)	MR Egger	20	-1.214	0.43	0.01133	0.0623	118.496	63.162	18	6.246e-07	0.044	0.052	0.412	N-acetylkynurenine (2)	N-acyl-aromatic-L-amino acid amidohydrolase (carboxylate-forming)	Weighted median	15	-0.806	0.196	3.98e-05
N-acyl-aromatic-L-amino acid amidohydrolase (carboxylate-forming)	N-acetylkynurenine (2)	Simple mode	20	0.378	0.626	0.5529	0.8688	118.496	-	-	-	-	-	-	N-acetylkynurenine (2)	N-acyl-aromatic-L-amino acid amidohydrolase (carboxylate-forming)	Inverse variance weighted	15	-0.745	0.163	4.583e-06
N-acyl-aromatic-L-amino acid amidohydrolase (carboxylate-forming)	N-acetylkynurenine (2)	Weighted median	20	-0.813	0.204	6.986e-05	0.0001537	118.496	-	-	-	-	-	-	N-acetylkynurenine (2)	N-acyl-aromatic-L-amino acid amidohydrolase (carboxylate-forming)	Simple mode	15	0.306	0.494	0.5455
N-acyl-aromatic-L-amino acid amidohydrolase (carboxylate-forming)	N-acetylkynurenine (2)	Weighted mode	20	-0.821	0.209	0.0008882	0.003257	118.496	-	-	-	-	-	-	N-acetylkynurenine (2)	N-acyl-aromatic-L-amino acid amidohydrolase (carboxylate-forming)	Weighted mode	15	-0.832	0.21	0.001398
Isoaspartyl peptidase/L-asparaginase	X-18345	Inverse variance weighted	16	0.077	0.119	0.5165	0.5165	203.506	12.463	15	0.6437	-	-	-	-	-	-	-	-	-	-
Isoaspartyl peptidase/L-asparaginase	X-18345	MR Egger	16	-0.171	0.187	0.3735	0.4702	203.506	9.475	14	0.7995	0.045	0.026	0.1059	-	-	-	-	-	-	-
Isoaspartyl peptidase/L-asparaginase	X-18345	Simple mode	16	0.063	0.312	0.8423	0.9208	203.506	-	-	-	-	-	-	-	-	-	-	-	-	-
Isoaspartyl peptidase/L-asparaginase	X-18345	Weighted median	16	-0.005	0.145	0.9735	0.9735	203.506	-	-	-	-	-	-	-	-	-	-	-	-	-
Isoaspartyl peptidase/L-asparaginase	X-18345	Weighted mode	16	0	0.128	0.9979	0.9979	203.506	-	-	-	-	-	-	-	-	-	-	-	-	-
GMP reductase 1	xanthosine	Inverse variance weighted	5	1.15	0.285	5.368e-05	0.0001968	209.95	10.31	4	0.03552	-	-	-	-	-	-	-	-	-	-
GMP reductase 1	xanthosine	MR Egger	5	1.358	0.545	0.08826	0.1478	209.95	9.601	3	0.02228	-0.038	0.08	0.6699	-	-	-	-	-	-	-
GMP reductase 1	xanthosine	Simple mode	5	0.074	0.698	0.9208	0.9208	209.95	-	-	-	-	-	-	-	-	-	-	-	-	-
GMP reductase 1	xanthosine	Weighted median	5	1.175	0.183	1.239e-10	4.544e-10	209.95	-	-	-	-	-	-	-	-	-	-	-	-	-
GMP reductase 1	xanthosine	Weighted mode	5	1.233	0.203	0.003681	0.01012	209.95	-	-	-	-	-	-	-	-	-	-	-	-	-
MHC class I polypeptide-related sequence B	X-21312	Inverse variance weighted	8	-0.103	0.081	0.2062	0.2844	148.196	8.263	7	0.31	-	-	-	-	-	-	-	-	-	-
MHC class I polypeptide-related sequence B	X-21312	MR Egger	8	0.134	0.143	0.3847	0.4702	148.196	4.502	6	0.6091	-0.122	0.063	0.1006	-	-	-	-	-	-	-
MHC class I polypeptide-related sequence B	X-21312	Simple mode	8	-0.207	0.158	0.2325	0.6394	148.196	-	-	-	-	-	-	-	-	-	-	-	-	-
MHC class I polypeptide-related sequence B	X-21312	Weighted median	8	-0.059	0.094	0.5265	0.5791	148.196	-	-	-	-	-	-	-	-	-	-	-	-	-
MHC class I polypeptide-related sequence B	X-21312	Weighted mode	8	-0.048	0.112	0.6835	0.7519	148.196	-	-	-	-	-	-	-	-	-	-	-	-	-
Peptidyl-prolyl cis-trans isomerase D	3-decenoylcarnitine	Wald ratio	1	1.09	0.121	1.547e-19	3.094e-19	118.81	-	-	-	-	-	-	-	-	-	-	-	-	-
DNA repair protein RAD51 homolog 4	5alpha-androstan-3alpha,17alpha-diol monosulfate	Inverse variance weighted	3	1.989	0.237	5.011e-17	5.513e-16	144.814	8.449	2	0.01463	-	-	-	5alpha-androstan-3alpha,17alpha-diol monosulfate	DNA repair protein RAD51 homolog 4	Inverse variance weighted	2	2.106	0.123	3.888e-66
DNA repair protein RAD51 homolog 4	5alpha-androstan-3alpha,17alpha-diol monosulfate	MR Egger	3	2.285	0.34	0.09408	0.1478	144.814	3.662	1	0.05565	-0.141	0.124	0.4575	-	-	-	-	-	-	-
DNA repair protein RAD51 homolog 4	5alpha-androstan-3alpha,17alpha-diol monosulfate	Simple mode	3	2.045	0.25	0.01459	0.1323	144.814	-	-	-	-	-	-	-	-	-	-	-	-	-
DNA repair protein RAD51 homolog 4	5alpha-androstan-3alpha,17alpha-diol monosulfate	Weighted median	3	2.07	0.167	3.981e-35	4.379e-34	144.814	-	-	-	-	-	-	-	-	-	-	-	-	-
DNA repair protein RAD51 homolog 4	5alpha-androstan-3alpha,17alpha-diol monosulfate	Weighted mode	3	2.117	0.163	0.005853	0.01288	144.814	-	-	-	-	-	-	-	-	-	-	-	-	-
DNA repair protein RAD51 homolog 4	5alpha-pregnan-diol disulfate	Inverse variance weighted	3	0.688	0.545	0.2068	0.2844	144.814	52.132	2	4.784e-12	-	-	-	-	-	-	-	-	-	-
DNA repair protein RAD51 homolog 4	5alpha-pregnan-diol disulfate	MR Egger	3	0.427	1.12	0.7681	0.845	144.814	47.554	1	5.35e-12	0.131	0.423	0.8085	-	-	-	-	-	-	-
DNA repair protein RAD51 homolog 4	5alpha-pregnan-diol disulfate	Simple mode	3	0.271	0.139	0.1911	0.6394	144.814	-	-	-	-	-	-	-	-	-	-	-	-	-
DNA repair protein RAD51 homolog 4	5alpha-pregnan-diol disulfate	Weighted median	3	0.461	0.119	0.0001143	0.0002096	144.814	-	-	-	-	-	-	-	-	-	-	-	-	-
DNA repair protein RAD51 homolog 4	5alpha-pregnan-diol disulfate	Weighted mode	3	0.467	0.123	0.06246	0.09815	144.814	-	-	-	-	-	-	-	-	-	-	-	-	-
DNA repair protein RAD51 homolog 4	estrone 3-sulfate	Inverse variance weighted	3	0.807	0.708	0.2544	0.311	144.814	57.616	2	3.082e-13	-	-	-	-	-	-	-	-	-	-
DNA repair protein RAD51 homolog 4	estrone 3-sulfate	MR Egger	3	2.265	0.234	0.0654	0.1478	144.814	0.353	1	0.5522	-0.515	0.068	0.08364	-	-	-	-	-	-	-
DNA repair protein RAD51 homolog 4	estrone 3-sulfate	Simple mode	3	-0.185	0.196	0.4463	0.8688	144.814	-	-	-	-	-	-	-	-	-	-	-	-	-
DNA repair protein RAD51 homolog 4	estrone 3-sulfate	Weighted median	3	0.147	0.224	0.5121	0.5791	144.814	-	-	-	-	-	-	-	-	-	-	-	-	-
DNA repair protein RAD51 homolog 4	estrone 3-sulfate	Weighted mode	3	-0.201	0.208	0.4355	0.5323	144.814	-	-	-	-	-	-	-	-	-	-	-	-	-
DNA repair protein RAD51 homolog 4	tauro-beta-muricholate	Inverse variance weighted	3	-1.049	0.671	0.1181	0.2166	144.814	70.252	2	5.56e-16	-	-	-	-	-	-	-	-	-	-
DNA repair protein RAD51 homolog 4	tauro-beta-muricholate	MR Egger	3	-2.278	0.244	0.06806	0.1478	144.814	1.714	1	0.1905	0.492	0.078	0.09985	-	-	-	-	-	-	-
DNA repair protein RAD51 homolog 4	tauro-beta-muricholate	Simple mode	3	0.031	0.206	0.8945	0.9208	144.814	-	-	-	-	-	-	-	-	-	-	-	-	-
DNA repair protein RAD51 homolog 4	tauro-beta-muricholate	Weighted median	3	-0.593	0.19	0.001818	0.002858	144.814	-	-	-	-	-	-	-	-	-	-	-	-	-
DNA repair protein RAD51 homolog 4	tauro-beta-muricholate	Weighted mode	3	-1.838	0.206	0.01231	0.02257	144.814	-	-	-	-	-	-	-	-	-	-	-	-	-
DNA repair protein RAD51 homolog 4	tauro-beta-tetrahydrocortisol sulfate (1)	Inverse variance weighted	3	0.493	0.697	0.4793	0.5165	144.814	52.026	2	5.044e-12	-	-	-	-	-	-	-	-	-	-
DNA repair protein RAD51 homolog 4	tauro-beta-tetrahydrocortisol sulfate (1)	MR Egger	3	-0.11	1.271	0.9451	0.9451	144.814	37.26	1	1.034e-09	0.301	0.478	0.6423	-	-	-	-	-	-	-
DNA repair protein RAD51 homolog 4	tauro-beta-tetrahydrocortisol sulfate (1)	Simple mode	3	0.145	0.168	0.4798	0.8688	144.814	-	-	-	-	-	-	-	-	-	-	-	-	-
DNA repair protein RAD51 homolog 4	tauro-beta-tetrahydrocortisol sulfate (1)	Weighted median	3	0.167	0.155	0.2816	0.3872	144.814	-	-	-	-	-	-	-	-	-	-	-	-	-
DNA repair protein RAD51 homolog 4	tauro-beta-tetrahydrocortisol sulfate (1)	Weighted mode	3	0.168	0.143	0.3632	0.4994	144.814	-	-	-	-	-	-	-	-	-	-	-	-	-
SULT2A1	5alpha-pregnan-diol disulfate	Inverse variance weighted	10	1.166	0.319	0.0002532	0.0006962	162.179	33.57	9	0.0001062	-	-	-	5alpha-pregnan-diol disulfate	SULT2A1	MR Egger	6	1.767	0.348	0.007087
SULT2A1	5alpha-pregnan-diol disulfate	MR Egger	10	1.53	0.526	0.01964	0.072	162.179	30.626	8	0.0001637	-0.05	0.057	0.4061	5alpha-pregnan-diol disulfate	SULT2A1	Weighted median	6	1.312	0.206	1.9e-10
SULT2A1	5alpha-pregnan-diol disulfate	Simple mode	10	0.24	0.711	0.7432	0.9208	162.179	-	-	-	-	-	-	5alpha-pregnan-diol disulfate	SULT2A1	Inverse variance weighted	6	1.245	0.251	7.068e-07
SULT2A1	5alpha-pregnan-diol disulfate	Weighted median	10	1.283	0.214	2.007e-09	5.519e-09	162.179	-	-	-	-	-	-	5alpha-pregnan-diol disulfate	SULT2A1	Simple mode	6	0.784	0.493	0.1725
SULT2A1	5alpha-pregnan-diol disulfate	Weighted mode	10	1.327	0.206	0.0001188	0.0006533	162.179	-	-	-	-	-	-	5alpha-pregnan-diol disulfate	SULT2A1	Weighted mode	6	1.373	0.215	0.001406
SULT2A1	tauro-beta-tetrahydrocortisol sulfate (1)	Inverse variance weighted	10	1.756	0.329	9.376e-08	5.157e-07	162.179	22.297	9	0.007985	-	-	-	tauro-beta-tetrahydrocortisol sulfate (1)	SULT2A1	MR Egger	9	2.327	0.425	0.0009364
SULT2A1	tauro-beta-tetrahydrocortisol sulfate (1)	MR Egger	10	2.024	0.557	0.006663	0.0623	162.179	21.311	8	0.006366	-0.036	0.06	0.5598	tauro-beta-tetrahydrocortisol sulfate (1)	SULT2A1	Weighted median	9	1.917	0.281	8.391e-12
SULT2A1	tauro-beta-tetrahydrocortisol sulfate (1)	Simple mode	10	1.469	0.542	0.02405	0.1323	162.179	-	-	-	-	-	-	tauro-beta-tetrahydrocortisol sulfate (1)	SULT2A1	Inverse variance weighted	9	1.681	0.292	8.508e-09
SULT2A1	tauro-beta-tetrahydrocortisol sulfate (1)	Weighted median	10	1.924	0.282	8.877e-12	4.882e-11	162.179	-	-	-	-	-	-	tauro-beta-tetrahydrocortisol sulfate (1)	SULT2A1	Simple mode	9	1.617	0.587	0.02495
SULT2A1	tauro-beta-tetrahydrocortisol sulfate (1)	Weighted mode	10	1.856	0.262	5.734e-05	0.0006308	162.179	-	-	-	-	-	-	tauro-beta-tetrahydrocortisol sulfate (1)	SULT2A1	Weighted mode	9	1.965	0.269	8.446e-05
Transferrin	X-12410	Wald ratio	1	-0.135	0.314	0.6663	0.6663	42.437	-	-	-	-	-	-	-	-	-	-	-	-	-
Reverse MR
exposure	outcome	method	nsnp	b	se	pvalue	FDR	F	Q	Q_df	Q_pval	egger_intercept	se	pvalue	outcome	exposure	method	nsnp	b	se	pvalue
X-21312	MHC class I polypeptide-related sequence B	Wald ratio	1	-0.317	0.058	5.863e-08	5.863e-08	62.368	-	-	-	-	-	-	-	-	-	-	-	-	-
X-18345	Isoaspartyl peptidase/L-asparaginase	Wald ratio	1	-0.167	0.021	8.664e-15	1.3e-14	45.52	-	-	-	-	-	-	-	-	-	-	-	-	-
X-12410	Transferrin	Inverse variance weighted	3	-0.117	0.049	0.0173	0.03115	39.146	0.977	2	0.6136	-	-	-	-	-	-	-	-	-	-
X-12410	Transferrin	MR Egger	3	0.081	0.257	0.8063	0.9085	39.146	0.364	1	0.5464	-0.127	0.162	0.5771	-	-	-	-	-	-	-
X-12410	Transferrin	Simple mode	3	-0.132	0.071	0.2045	0.2726	39.146	-	-	-	-	-	-	-	-	-	-	-	-	-
X-12410	Transferrin	Weighted median	3	-0.132	0.055	0.01615	0.02154	39.146	-	-	-	-	-	-	-	-	-	-	-	-	-
X-12410	Transferrin	Weighted mode	3	-0.134	0.062	0.1624	0.2307	39.146	-	-	-	-	-	-	-	-	-	-	-	-	-
5alpha-androstan-3alpha,17alpha-diol monosulfate	DNA repair protein RAD51 homolog 4	Inverse variance weighted	3	0.432	0.068	1.66e-10	1.494e-09	115.454	18.22	2	0.0001105	-	-	-	DNA repair protein RAD51 homolog 4	5alpha-androstan-3alpha,17alpha-diol monosulfate	Inverse variance weighted	2	0.463	0.024	4.068e-86
5alpha-androstan-3alpha,17alpha-diol monosulfate	DNA repair protein RAD51 homolog 4	MR Egger	3	0.504	0.108	0.1344	0.5287	115.454	10.205	1	0.001401	-0.088	0.099	0.5383	-	-	-	-	-	-	-
5alpha-androstan-3alpha,17alpha-diol monosulfate	DNA repair protein RAD51 homolog 4	Simple mode	3	0.458	0.055	0.01384	0.05537	115.454	-	-	-	-	-	-	-	-	-	-	-	-	-
5alpha-androstan-3alpha,17alpha-diol monosulfate	DNA repair protein RAD51 homolog 4	Weighted median	3	0.459	0.035	6.108e-39	2.443e-38	115.454	-	-	-	-	-	-	-	-	-	-	-	-	-
5alpha-androstan-3alpha,17alpha-diol monosulfate	DNA repair protein RAD51 homolog 4	Weighted mode	3	0.462	0.036	0.006087	0.02435	115.454	-	-	-	-	-	-	-	-	-	-	-	-	-
5alpha-pregnan-diol disulfate	DNA repair protein RAD51 homolog 4	Inverse variance weighted	2	0.109	0.138	0.4288	0.4824	123.798	22.328	1	2.299e-06	-	-	-	-	-	-	-	-	-	-
5alpha-pregnan-diol disulfate	DNA repair protein RAD51 homolog 4	Inverse variance weighted	2	0.109	0.138	0.4288	0.4824	123.798	22.328	1	2.299e-06	-	-	-	-	-	-	-	-	-	-
estrone 3-sulfate	DNA repair protein RAD51 homolog 4	Inverse variance weighted	3	0.361	0.166	0.02956	0.04433	100.577	99.706	2	2.234e-22	-	-	-	-	-	-	-	-	-	-
estrone 3-sulfate	DNA repair protein RAD51 homolog 4	MR Egger	3	0.592	0.261	0.2643	0.5287	100.577	44.774	1	2.211e-11	-0.251	0.226	0.4675	-	-	-	-	-	-	-
estrone 3-sulfate	DNA repair protein RAD51 homolog 4	Simple mode	3	0.069	0.05	0.3028	0.3028	100.577	-	-	-	-	-	-	-	-	-	-	-	-	-
estrone 3-sulfate	DNA repair protein RAD51 homolog 4	Weighted median	3	0.146	0.049	0.002823	0.005646	100.577	-	-	-	-	-	-	-	-	-	-	-	-	-
estrone 3-sulfate	DNA repair protein RAD51 homolog 4	Weighted mode	3	0.077	0.042	0.2064	0.2307	100.577	-	-	-	-	-	-	-	-	-	-	-	-	-
N-acetylkynurenine (2)	N-acyl-aromatic-L-amino acid amidohydrolase (carboxylate-forming)	Inverse variance weighted	3	-0.048	0.104	0.6452	0.6452	142.522	583.521	2	1.95e-127	-	-	-	-	-	-	-	-	-	-
N-acetylkynurenine (2)	N-acyl-aromatic-L-amino acid amidohydrolase (carboxylate-forming)	MR Egger	3	0.041	0.283	0.9085	0.9085	142.522	516.527	1	2.411e-114	-0.082	0.229	0.7799	-	-	-	-	-	-	-
N-acetylkynurenine (2)	N-acyl-aromatic-L-amino acid amidohydrolase (carboxylate-forming)	Simple mode	3	0.023	0.011	0.1753	0.2726	142.522	-	-	-	-	-	-	-	-	-	-	-	-	-
N-acetylkynurenine (2)	N-acyl-aromatic-L-amino acid amidohydrolase (carboxylate-forming)	Weighted median	3	0.013	0.006	0.03831	0.03831	142.522	-	-	-	-	-	-	-	-	-	-	-	-	-
N-acetylkynurenine (2)	N-acyl-aromatic-L-amino acid amidohydrolase (carboxylate-forming)	Weighted mode	3	0.012	0.007	0.2307	0.2307	142.522	-	-	-	-	-	-	-	-	-	-	-	-	-
tauro-beta-muricholate	DNA repair protein RAD51 homolog 4	Inverse variance weighted	2	-0.502	0.141	0.0003864	0.0008694	92.599	24.385	1	7.887e-07	-	-	-	DNA repair protein RAD51 homolog 4	tauro-beta-muricholate	Wald ratio	1	-0.544	0.03	4.631e-74
tauro-beta-tetrahydrocortisol sulfate (1)	DNA repair protein RAD51 homolog 4	Inverse variance weighted	2	0.211	0.054	8.447e-05	0.0002534	62.678	2.585	1	0.1079	-	-	-	-	-	-	-	-	-	-
xanthosine	GMP reductase 1	Wald ratio	1	0.755	0.023	2.754e-245	8.261e-245	51.09	-	-	-	-	-	-	-	-	-	-	-	-	-
